# Supplementary material for: Genomic characterization of a newly established esophageal squamous cell carcinoma cell line from China and published esophageal squamous cell carcinoma cell lines
Source: Cancer Cell Int. 2020 May 24;20:184. doi: 10.1186/s12935-020-01268-x (PMC7247234; doi:10.1186/s12935-020-01268-x)
Supplement: Supplementary file 2 — Additional file 2: Table S2. Background information of CCLE ESCC cell lines. [file 12935_2020_1268_MOESM2_ESM.xlsx]

## Sheet: Sheet1
CCLE_ID	SNA	CNV	depMapID	Site_Subtype1	Hist_Subtype1	Gender	Life_Stage	Age	Race	Geo_Loc	inferred_ethnicity	Disease	Original.Source.of.Cell.Line	Doubling.Time.from.Vendor	Doubling.Time.Calculated.hrs	mutRate
TE9_OESOPHAGUS	TE9	TE9	ACH-000694	Pleural effusion	squamous_cell_carcinoma	male		NA		仙台	Asian		RIKEN		106.5	161.031
TE8_OESOPHAGUS	TE8	TE8	ACH-000452	NS	squamous_cell_carcinoma	male		NA		仙台	Asian		RIKEN	NA	NA	120.179
TE6_OESOPHAGUS	TE6	TE6	ACH-000605	NS	squamous_cell_carcinoma	male		NA		仙台	Asian		RIKEN	NA	NA	151.565
TE5_OESOPHAGUS	TE5	TE5	ACH-000408	NS	squamous_cell_carcinoma	female		73		仙台	Asian		Riken		NA	132.165
TE4_OESOPHAGUS	TE4	TE4	ACH-000917	NS	squamous_cell_carcinoma	female		NA		仙台	Asian		RIKEN	NA	NA	398.151
TE15_OESOPHAGUS	TE15	TE15	ACH-000353	NS	squamous_cell_carcinoma	female		NA		仙台	Asian		GNF		NA	131.406
TE14_OESOPHAGUS	TE14	TE14	ACH-000726	NS	squamous_cell_carcinoma	male		NA		仙台	Asian		RIKEN	NA	NA	186.243
TE11_OESOPHAGUS	TE11	TE11	ACH-000488	NS	squamous_cell_carcinoma	male		58		仙台	Asian		GNF		NA	161.092
TE10_OESOPHAGUS	TE10	TE10	ACH-000318	NS	squamous_cell_carcinoma	male		NA		仙台	Asian		RIKEN	NA	NA	126.176
TE1_OESOPHAGUS	TE1	TE1	ACH-000647	NS	squamous_cell_carcinoma	male		NA		仙台	Asian		JCRB		94.3	181.47
OE21_OESOPHAGUS	OE21	OE21	ACH-000544	NS	squamous_cell_carcinoma	male		74			Caucasian	oesophageal squamous cell carcinoma	HPACC		59	108.461
KYSE70_OESOPHAGUS	KYSE70	KYSE70	ACH-000784	middle_third	squamous_cell_carcinoma	male		77	asian	japan	Asian		DSMZ		62	201.441
KYSE520_OESOPHAGUS	KYSE520	KYSE520	ACH-000637	lower_third	squamous_cell_carcinoma	female		58	asian	japan	Asian		DSMZ		121.8	168.914
KYSE510_OESOPHAGUS	KYSE510	KYSE510	ACH-000824	upper_third	squamous_cell_carcinoma	female		67	asian	japan	Asian		GNF	~ 30 hrs	NA	200.067
KYSE450_OESOPHAGUS	KYSE450	KYSE450	ACH-000865	middle_third	squamous_cell_carcinoma	male		59	asian	japan	Asian	well differentiated invasive eosphageal squamous cell carcinoma	GNF	~ 30 hrs	NA	324.757
KYSE410_OESOPHAGUS	KYSE410	KYSE410	ACH-000809	upper_third	squamous_cell_carcinoma	male		51	asian	japan	Asian		DSMZ		17.4	201.105
KYSE30_OESOPHAGUS	KYSE30	KYSE30	ACH-000777	NS	squamous_cell_carcinoma	male		64	asian	japan	Asian	Esophageal Cancer	GNF	~ 30 hrs	NA	188.095
KYSE270_OESOPHAGUS	KYSE270	KYSE270	ACH-000873	middle_third	squamous_cell_carcinoma	male		79	asian	japan	Asian		DSMZ		153.6	245.38
KYSE180_OESOPHAGUS	KYSE180	KYSE180	ACH-000693	middle_third	squamous_cell_carcinoma	male		53	asian	japan	Asian		DSMZ	40-50 hrs	34.1	158.794
KYSE150_OESOPHAGUS	KYSE150	KYSE150	ACH-000855	upper_third	squamous_cell_carcinoma	female		49	asian	japan	Asian		DSMZ		40	248.111
KYSE140_OESOPHAGUS	KYSE140	KYSE140	ACH-000823	middle_third	squamous_cell_carcinoma	male		54	asian	japan	Asian		DSMZ		27.5	203.625
ECGI10_OESOPHAGUS	ECGI10	#N/A	ACH-000305	NS	NS	male		65			Asian		RIKEN	NA	NA	120.379
COLO680N_OESOPHAGUS	COLO680N	COLO680N	ACH-000717	NS	squamous_cell_carcinoma	female		57	african_american		African_american		DSMZ	~ 60-70 hrs	NA	150.913
T.T	TT	TT			squamous_cell_carcinoma	male		67	asian	japan	Asian
KYSE50	KYSE50	#N/A				male		58	asian	japan	Asian
HCE4	HCE4	#N/A				female		50	american
KYSE220	KYSE220	#N/A				male		78	asian	japan	Asian
