# Supplementary material for: Genomic characterization of a newly established esophageal squamous cell carcinoma cell line from China and published esophageal squamous cell carcinoma cell lines
Source: Cancer Cell Int. 2020 May 24;20:184. doi: 10.1186/s12935-020-01268-x (PMC7247234; doi:10.1186/s12935-020-01268-x)
Supplement: Supplementary file 4 — Additional file 4: Table S3. SNA and INDEL data of CSEC216. [file 12935_2020_1268_MOESM4_ESM.xlsx]

## Sheet: Sheet1
chr	start	end	REF	ALT		Func	ExonicFunc	GeneName	type
Chr1	860789	860798	TGGCGCCTGC	-	hom	upstream	.	.	DELETION
Chr1	1299480	1299485	CATGTT	-	hom	upstream	.	.	DELETION
Chr1	3545914	3545915	C	T	het	UTR3	.	TPRG1L	SNA
Chr1	6583782	6583783	A	C	het	UTR3	.	NOL9	SNA
Chr1	8404952	8404952	-	TCCATCCACATATCCACCCATCCACC	het	UTR3	.	.	INSERTION
Chr1	8404952	8404952	-	CATATCCACCCATCCACC	het	upstream	.	.	INSERTION
Chr1	9674544	9674545	G	A	het	UTR3	.	TMEM201	SNA
Chr1	9713745	9713746	C	A	het	ncRNA_exonic	.	C1orf200,PIK3CD	SNA
Chr1	9714540	9714540	-	AGGCCAGACC	hom	upstream	.	C1orf200,PIK3CD	INSERTION
Chr1	12353747	12353747	-	T	het	downstream	.	VPS13D	INSERTION
Chr1	13944296	13944298	TTC	-	het	exonic	frameshift deletion	PDPN	DELETION
Chr1	14105342	14105343	A	G	het	exonic	missense SNV	PRDM2	SNA
Chr1	17026043	17026043	-	GCA	het	UTR3	.	ESPNP	INSERTION
Chr1	17380493	17380494	A	T	het	exonic	missense SNV	SDHB	SNA
Chr1	19593946	19593947	C	T	het	ncRNA_exonic	.	AKR7L	SNA
Chr1	19622712	19622725	TTTTTTTTTTTTTT	-	het	UTR3	.	.	DELETION
Chr1	19622712	19622724	TTTTTTTTTTTTT	-	het	upstream	.	.	DELETION
Chr1	20978294	20978294	-	TTTTTTTATTTATTTA	het	UTR3	.	DDOST,PINK1-AS	INSERTION
Chr1	22470007	22470007	-	CCCCACCG	het	UTR3	.	.	INSERTION
Chr1	23418181	23418182	C	T	het	exonic	synonymous SNV	LUZP1	SNA
Chr1	23755885	23755886	A	G	het	UTR3	.	ASAP3	SNA
Chr1	24171124	24171132	AAAAAAAAA	-	het	downstream	.	.	DELETION
Chr1	24297101	24297102	G	A	het	UTR3	.	SRSF10	SNA
Chr1	25889140	25889140	G	-	het	UTR3	.	LDLRAP1	DELETION
Chr1	26145920	26145920	-	GAGAGAGAGA	het	UTR3	.	.	INSERTION
Chr1	26145920	26145920	-	GTGAGAGAGAGA	het	downstream	.	.	INSERTION
Chr1	26736868	26736868	-	GTGTGTAT	het	UTR3	.	.	INSERTION
Chr1	26795979	26795980	C	A	het	UTR3	.	DHDDS	SNA
Chr1	26796155	26796156	T	C	het	UTR3	.	DHDDS	SNA
Chr1	33071306	33071320	AAAAAAAAAAAAAAA	-	het	UTR3	.	ZBTB8A	DELETION
Chr1	33474943	33474944	C	T	het	UTR3	.	AK2	SNA
Chr1	35334214	35334215	G	T	het	exonic	missense SNV	DLGAP3	SNA
Chr1	36032231	36032240	CACACACACA	-	het	downstream	.	NCDN	DELETION
Chr1	36770147	36770148	A	G	het	UTR3	.	THRAP3	SNA
Chr1	38326865	38326866	G	A	het	UTR3	.	INPP5B	SNA
Chr1	39347972	39347999	ATATATATATATATATATATATATATAT	-	hom	downstream	.	.	DELETION
Chr1	41218834	41218835	C	T	het	exonic	synonymous SNV	NFYC	SNA
Chr1	43390565	43390565	-	CCCCACCCCA	hom	UTR3	.	.	INSERTION
Chr1	45792145	45792145	-	GT	het	splicing	.	.	INSERTION
Chr1	45792145	45792145	-	GTGTGTGT	het	splicing	.	.	INSERTION
Chr1	45975088	45975088	-	TTTTTTTT	het	upstream	.	MMACHC	INSERTION
Chr1	46159814	46159817	ATAT	-	het	upstream;downstream	.	TMEM69	DELETION
Chr1	47644937	47644938	C	T	het	ncRNA_exonic	.	LINC00853	SNA
Chr1	48998708	48998711	TCAA	-	het	UTR3	.	AGBL4	DELETION
Chr1	53072410	53072411	C	T	het	exonic	stopgain	GPX7	SNA
Chr1	53289808	53289809	A	G	het	UTR3	.	ZYG11B	SNA
Chr1	53550310	53550311	C	G	het	UTR3	.	PODN	SNA
Chr1	53708530	53708530	-	ATATATATACAC	het	upstream	.	LRP8	INSERTION
Chr1	57177043	57177044	G	A	het	UTR3	.	PRKAA2	SNA
Chr1	57394568	57394573	CACACA	-	hom	UTR3	.	.	DELETION
Chr1	63903661	63903662	AT	-	het	downstream	.	ALG6	DELETION
Chr1	65881131	65881131	-	CACACACA	het	upstream	.	DNAJC6	INSERTION
Chr1	66257616	66257616	-	CACACTCT	het	UTR5	.	.	INSERTION
Chr1	66257616	66257616	-	CACACACTCT	het	ncRNA_exonic	.	.	INSERTION
Chr1	78602310	78602314	TTTTG	-	het	upstream	.	GIPC2	DELETION
Chr1	85278809	85278809	-	AT	hom	upstream	.	.	INSERTION
Chr1	86046227	86046227	-	ACACAC	hom	UTR5	.	.	INSERTION
Chr1	91859851	91859852	T	C	het	exonic	missense SNV	HFM1	SNA
Chr1	92754634	92754635	G	A	het	exonic	missense SNV	GLMN	SNA
Chr1	93828384	93828393	TTTTTTTTTT	-	hom	upstream	.	.	DELETION
Chr1	95294131	95294132	A	T	het	exonic	synonymous SNV	SLC44A3	SNA
Chr1	97279218	97279222	TTTTT	-	hom	upstream	.	PTBP2	DELETION
Chr1	97773975	97773976	C	T	het	ncRNA_exonic	.	DPYD-AS1,DPYD	SNA
Chr1	101338039	101338048	GATTTTTAGT	-	het	upstream	.	EXTL2	DELETION
Chr1	101361779	101361780	C	G	het	UTR5	.	SLC30A7	SNA
Chr1	108024678	108024688	AAAAAAAAAAA	-	het	upstream	.	.	DELETION
Chr1	112264388	112264391	GTGT	-	het	downstream	.	.	DELETION
Chr1	112533226	112533227	T	C	het	UTR5	.	LOC643355	SNA
Chr1	116930798	116930799	T	A	het	exonic	missense SNV	ATP1A1	SNA
Chr1	117150736	117150737	C	G	het	exonic	missense SNV	IGSF3	SNA
Chr1	117150928	117150929	C	T	het	exonic	synonymous SNV	IGSF3	SNA
Chr1	117150933	117150934	G	A	het	exonic	synonymous SNV	IGSF3	SNA
Chr1	117156459	117156460	C	T	het	exonic	missense SNV	IGSF3	SNA
Chr1	118168135	118168136	T	G	het	UTR3	.	FAM46C	SNA
Chr1	120056677	120056678	C	A	het	exonic	synonymous SNV	HSD3B1	SNA
Chr1	120612040	120612040	-	CCTCCGCCG	het	ncRNA_exonic	.	NOTCH2	INSERTION
Chr1	142700195	142700196	G	A	het	ncRNA_exonic	.	ANKRD20A12P	SNA
Chr1	145116299	145116299	-	TT	het	downstream	.	NBPF9,NBPF20,SEC22B	INSERTION
Chr1	145116300	145116313	TTTTTTTTTTTGTT	-	het	upstream	.	NBPF9,NBPF20,SEC22B	DELETION
Chr1	145116304	145116319	TTTTTTTGTTTTTTTG	-	het	UTR5	.	SEC22B,NBPF20,NBPF9	DELETION
Chr1	145116305	145116319	TTTTTTGTTTTTTTG	-	het	downstream	.	SEC22B,NBPF20,NBPF9	DELETION
Chr1	145116307	145116319	TTTTGTTTTTTTG	-	het	downstream	.	NBPF20,NBPF9,SEC22B	DELETION
Chr1	145116309	145116319	TTGTTTTTTTG	-	het	upstream	.	NBPF9,NBPF20,SEC22B	DELETION
Chr1	145116327	145116327	-	TT	hom	downstream	.	SEC22B,NBPF20,NBPF9	INSERTION
Chr1	147012950	147012957	GTGTGTGT	-	het	upstream	.	.	DELETION
Chr1	150780799	150780800	C	G	het	UTR5	.	CTSK	SNA
Chr1	151008656	151008662	ATTTTTT	-	het	exonic	frameshift deletion	.	DELETION
Chr1	151008657	151008664	TTTTTTTT	-	hom	downstream	.	.	DELETION
Chr1	151023501	151023502	C	T	het	UTR3	.	CDC42SE1,C1orf56	SNA
Chr1	152884525	152884525	-	ACC	hom	upstream	.	.	INSERTION
Chr1	153233990	153233990	-	GCTCAGGCGGCG	het	upstream;downstream	.	LOR	INSERTION
Chr1	153321222	153321222	-	A	het	upstream	.	.	INSERTION
Chr1	153589196	153589196	-	GTCC	het	upstream	.	.	INSERTION
Chr1	154136047	154136048	C	A	het	UTR3	.	TPM3	SNA
Chr1	154842199	154842199	-	GCTGCTGCTGCTGCT	het	upstream	.	KCNN3	INSERTION
Chr1	154842199	154842199	-	GCTGCTGCTGCT	het	UTR3	.	KCNN3	INSERTION
Chr1	155217436	155217437	G	A	het	UTR3	.	FAM189B	SNA
Chr1	155217437	155217438	G	T	het	UTR3	.	FAM189B	SNA
Chr1	155217438	155217439	A	T	het	UTR3	.	FAM189B	SNA
Chr1	155630242	155630243	G	A	het	exonic	missense SNV	YY1AP1	SNA
Chr1	155708255	155708256	G	A	het	UTR3	.	DAP3	SNA
Chr1	156233289	156233290	T	C	het	exonic	missense SNV	SMG5	SNA
Chr1	156262168	156262179	GTGTGTGTGTGT	-	het	downstream	.	TMEM79	DELETION
Chr1	156862546	156862557	TTTTTTTTTTTT	-	het	downstream	.	.	DELETION
Chr1	157962742	157962742	-	ACACACACACACAC	het	ncRNA_exonic	.	.	INSERTION
Chr1	158687759	158687760	T	C	het	exonic	synonymous SNV	OR6K3	SNA
Chr1	160009164	160009173	ACACACACAC	-	het	upstream	.	KCNJ10	DELETION
Chr1	160168497	160168498	G	A	het	exonic	missense SNV	CASQ1	SNA
Chr1	160209659	160209660	C	T	het	exonic	missense SNV	DCAF8	SNA
Chr1	160328727	160328728	A	G	het	UTR3	.	NCSTN	SNA
Chr1	160798695	160798699	AAAGA	-	het	downstream	.	.	DELETION
Chr1	161067527	161067534	TGTGTGTG	-	het	downstream	.	.	DELETION
Chr1	162334864	162334864	-	TGTGCACG	het	upstream	.	NOS1AP	INSERTION
Chr1	163392822	163392823	T	C	het	ncRNA_exonic	.	LOC100422212	SNA
Chr1	166826450	166826451	G	A	het	UTR3	.	TADA1	SNA
Chr1	167059673	167059697	CCTCAGCTGGATTGGCAGGTGAGCT	-	het	UTR5	.	GPA33	DELETION
Chr1	167487821	167487822	G	A	het	UTR5	.	CD247	SNA
Chr1	168370701	168370704	TTTT	-	hom	ncRNA_exonic	.	RP5-968D22.1	DELETION
Chr1	168755266	168755266	-	TTTTTTTTTTTT	hom	UTR3	.	.	INSERTION
Chr1	170633230	170633231	CT	-	het	upstream	.	.	DELETION
Chr1	170706900	170706900	-	T	het	downstream	.	PRRX1	INSERTION
Chr1	171251460	171251461	C	A	het	exonic	synonymous SNV	FMO1	SNA
Chr1	171604214	171604224	CAAAAAAAAAA	-	het	exonic	frameshift deletion	.	DELETION
Chr1	173755937	173755937	-	AAGA	hom	UTR5	.	.	INSERTION
Chr1	173835460	173835461	C	T	het	ncRNA_exonic	.	GAS5,SNORD77	SNA
Chr1	173835461	173835462	A	C	het	ncRNA_exonic	.	GAS5,SNORD77	SNA
Chr1	173835463	173835464	C	G	het	ncRNA_exonic	.	SNORD77,GAS5	SNA
Chr1	175712766	175712775	TCTCTCTCTC	-	het	UTR3	.	.	DELETION
Chr1	178446838	178446839	A	C	het	UTR3	.	RASAL2	SNA
Chr1	180199094	180199094	-	GGAGGCGGGGG	het	upstream	.	.	INSERTION
Chr1	180199094	180199094	-	GGAGGCGGGG	het	upstream	.	.	INSERTION
Chr1	180992250	180992252	TCT	-	hom	UTR3	.	STX6	DELETION
Chr1	181772406	181772406	-	ATGCAGGAAAGAAGGAA	hom	upstream	.	CACNA1E	INSERTION
Chr1	182025491	182025492	G	A	het	exonic	missense SNV	ZNF648	SNA
Chr1	182584717	182584718	G	T	het	ncRNA_exonic	.	LOC284648	SNA
Chr1	184006889	184006890	GT	-	het	upstream	.	.	DELETION
Chr1	184006889	184006892	GTGT	-	het	upstream	.	.	DELETION
Chr1	184355923	184355923	-	CACACACACACA	het	UTR3	.	.	INSERTION
Chr1	184355923	184355923	-	CACACACACACACA	het	UTR3	.	.	INSERTION
Chr1	184592108	184592109	T	A	het	UTR3	.	C1orf21	SNA
Chr1	185260167	185260168	C	T	het	UTR3	.	SWT1	SNA
Chr1	197020010	197020011	C	T	het	splicing	.	F13B	SNA
Chr1	198726104	198726105	T	C	het	UTR3	.	PTPRC	SNA
Chr1	200012079	200012080	T	C	het	UTR5	.	NR5A2	SNA
Chr1	200311001	200311001	-	ATATAGAGAGAGAGAG	het	upstream	.	.	INSERTION
Chr1	200311001	200311001	-	ATATAGAGAG	het	upstream	.	.	INSERTION
Chr1	200884941	200884941	-	GTGTGTGTGTGTGC	het	upstream	.	.	INSERTION
Chr1	200884941	200884941	-	GTGTGTGCGCGC	het	UTR3	.	.	INSERTION
Chr1	201433939	201433939	-	GTTG	hom	upstream	.	.	INSERTION
Chr1	201916310	201916313	GAGA	-	het	UTR3	.	.	DELETION
Chr1	201916310	201916315	GAGAGA	-	het	downstream	.	.	DELETION
Chr1	202556636	202556636	-	TGTC	hom	ncRNA_exonic	.	PPP1R12B	INSERTION
Chr1	202563829	202563829	-	ACACACACACAC	het	downstream	.	SYT2	INSERTION
Chr1	202936642	202936642	-	TTTTTT	hom	exonic	frameshift deletion	.	INSERTION
Chr1	203267452	203267454	TAT	-	hom	upstream	.	.	DELETION
Chr1	203269008	203269013	ACACAC	-	het	ncRNA_exonic	.	LINC01136	DELETION
Chr1	203452833	203452834	A	G	het	exonic	missense SNV	PRELP	SNA
Chr1	204191148	204191148	-	TCTCTCTCTCTCTC	het	UTR3	.	PLEKHA6	INSERTION
Chr1	204191148	204191148	-	TCTCTCTCTCTC	het	downstream	.	PLEKHA6	INSERTION
Chr1	205502031	205502031	-	TGTGTGTGG	het	UTR3	.	.	INSERTION
Chr1	205502031	205502031	-	TGTGTGTGGTG	het	downstream	.	.	INSERTION
Chr1	207273399	207273406	ATGTGTGT	-	het	upstream	.	.	DELETION
Chr1	209848024	209848024	-	TC	het	upstream	.	.	INSERTION
Chr1	209980103	209980106	TTTT	-	hom	upstream	.	.	DELETION
Chr1	211432548	211432548	-	CCCCTCCCCCCCTT	het	UTR3	.	.	INSERTION
Chr1	211665391	211665404	GTGTGTGTGTGTGT	-	het	splicing	.	RD3	DELETION
Chr1	213003306	213003306	-	AAA	hom	UTR3	.	.	INSERTION
Chr1	214100017	214100017	-	ACACAT	het	ncRNA_exonic	.	.	INSERTION
Chr1	220384305	220384306	G	T	het	exonic	missense SNV	RAB3GAP2	SNA
Chr1	220384306	220384307	C	G	het	exonic	missense SNV	RAB3GAP2	SNA
Chr1	224381652	224381663	TTTTTTTTTTTT	-	het	downstream	.	.	DELETION
Chr1	224381652	224381664	TTTTTTTTTTTTT	-	het	UTR3	.	.	DELETION
Chr1	226071403	226071409	AAAAAAA	-	het	upstream	.	.	DELETION
Chr1	226128784	226128785	C	T	het	exonic	synonymous SNV	LEFTY2	SNA
Chr1	226331384	226331384	-	TTTC	het	upstream	.	.	INSERTION
Chr1	228369375	228369376	A	G	het	UTR3	.	IBA57	SNA
Chr1	228400528	228400529	T	G	het	ncRNA_exonic	.	OBSCN,C1orf145	SNA
Chr1	228431116	228431117	C	T	het	exonic	synonymous SNV	OBSCN	SNA
Chr1	230416676	230416677	G	A	het	UTR3	.	GALNT2	SNA
Chr1	230938263	230938269	AAGTTAG	-	het	downstream	.	.	DELETION
Chr1	234040185	234040185	-	AGAGAGAGAGAGAGAG	het	upstream	.	.	INSERTION
Chr1	234667982	234667982	-	AAAGAA	het	downstream	.	.	INSERTION
Chr1	234667984	234667984	-	AGACAG	het	downstream	.	.	INSERTION
Chr1	236680963	236680971	TTTTTTTTT	-	het	UTR3	.	.	DELETION
Chr1	237058814	237058818	ACCAT	-	het	upstream	.	MTR	DELETION
Chr1	237063572	237063573	A	G	het	UTR3	.	MTR	SNA
Chr1	238643457	238643458	GT	-	hom	upstream	.	.	DELETION
Chr1	241520968	241520968	-	TTATTA	het	upstream	.	.	INSERTION
Chr1	241663893	241663893	-	TGAG	het	downstream	.	FH	INSERTION
Chr1	243265678	243265678	C	-	het	downstream	.	.	DELETION
Chr1	248286756	248286756	-	TA	het	downstream	.	.	INSERTION
Chr1	248844825	248844826	T	C	het	exonic	missense SNV	OR14I1	SNA
Chr10	2056814	2056815	TA	-	het	#N/A	#N/A	.	DELETION
Chr10	5149946	5149957	GTGTGTGTGTGT	-	het	#N/A	#N/A	.	DELETION
Chr10	6105270	6105282	AAAAAAAAAAAAA	-	hom	#N/A	#N/A	.	DELETION
Chr10	6160121	6160130	TTTTTTTTTT	-	het	#N/A	#N/A	.	DELETION
Chr10	15253314	15253330	TTTTTTTTTTTTTTTTT	-	hom	#N/A	#N/A	.	DELETION
Chr10	17151652	17151653	G	T	het	exonic	stopgain	CUBN	SNA
Chr10	26942619	26942619	-	TTTTTT	hom	downstream	downstream	.	INSERTION
Chr10	30900631	30900631	-	AG	het	downstream	downstream	.	INSERTION
Chr10	32297716	32297728	AAAAAAAAAAAAA	-	het	#N/A	#N/A	.	DELETION
Chr10	38991351	38991352	C	T	het	ncRNA_exonic	.	ACTR3BP5	SNA
Chr10	38992353	38992353	-	C	hom	downstream	downstream	.	INSERTION
Chr10	43089160	43089161	T	C	het	exonic	missense SNV	ZNF33B	SNA
Chr10	44169405	44169406	C	T	het	ncRNA_exonic	.	ZNF32-AS3	SNA
Chr10	45485138	45485139	G	A	het	exonic	synonymous SNV	RASSF4	SNA
Chr10	46965034	46965035	C	T	het	exonic	missense SNV	SYT15	SNA
Chr10	46994924	46994925	G	A	het	UTR5	.	GPRIN2	SNA
Chr10	47000321	47000322	G	A	het	UTR3	.	GPRIN2	SNA
Chr10	47000366	47000367	C	G	het	UTR3	.	GPRIN2	SNA
Chr10	47000487	47000488	G	A	het	UTR3	.	GPRIN2	SNA
Chr10	47000547	47000548	G	T	het	UTR3	.	GPRIN2	SNA
Chr10	47001367	47001367	-	G	hom	downstream	downstream	.	INSERTION
Chr10	47083227	47083228	AG	-	het	#N/A	#N/A	.	DELETION
Chr10	47097375	47097376	G	A	het	ncRNA_exonic	.	LINC00842	SNA
Chr10	47097543	47097544	A	C	het	ncRNA_exonic	.	LINC00842	SNA
Chr10	47097826	47097826	-	CTCT	het	ncRNA_exonic	ncRNA_exonic	LINC00842	INSERTION
Chr10	47097863	47097863	-	TCTC	het	ncRNA_exonic	ncRNA_exonic	LINC00842	INSERTION
Chr10	47097864	47097865	TC	-	het	#N/A	#N/A	LINC00842	DELETION
Chr10	47097886	47097887	TG	-	het	#N/A	#N/A	LINC00842	DELETION
Chr10	47097944	47097945	C	T	het	ncRNA_exonic	.	LINC00842	SNA
Chr10	47098233	47098234	G	T	het	ncRNA_exonic	.	LINC00842	SNA
Chr10	47098576	47098577	G	A	het	ncRNA_exonic	.	LINC00842	SNA
Chr10	47099660	47099661	A	G	het	ncRNA_exonic	.	LINC00842	SNA
Chr10	47133375	47133376	C	T	het	ncRNA_exonic	.	HNRNPA1P33,LINC00842	SNA
Chr10	47133816	47133817	T	A	het	ncRNA_exonic	.	HNRNPA1P33,LINC00842	SNA
Chr10	47133818	47133819	G	A	het	ncRNA_exonic	.	LINC00842,HNRNPA1P33	SNA
Chr10	47133833	47133834	A	G	het	ncRNA_exonic	.	LINC00842,HNRNPA1P33	SNA
Chr10	48426702	48426703	G	A	het	exonic	synonymous SNV	GDF10	SNA
Chr10	68687519	68687520	G	A	het	exonic	missense SNV	LRRTM3,CTNNA3	SNA
Chr10	70454519	70454519	-	TTTTTTTTTT	het	downstream	downstream	.	INSERTION
Chr10	70454522	70454522	-	TTTTTTTT	het	downstream	downstream	.	INSERTION
Chr10	70454522	70454522	-	TTTTTTTTTT	het	downstream	downstream	.	INSERTION
Chr10	71268197	71268208	AAAAAAAAAAAA	-	het	#N/A	#N/A	.	DELETION
Chr10	71268197	71268213	AAAAAAAAAAAAAAAAA	-	het	#N/A	#N/A	.	DELETION
Chr10	72530161	72530161	-	GTTTTGTTTTGTTTT	het	downstream	downstream	.	INSERTION
Chr10	75000742	75000756	GGCAGACCAGTCTCT	-	het	#N/A	#N/A	FAM149B1	DELETION
Chr10	76869576	76869576	-	TTTTGTTTTGTTTTG	het	upstream	upstream	.	INSERTION
Chr10	79815131	79815131	-	G	hom	UTR3	UTR3	RPS24	INSERTION
Chr10	88496503	88496503	-	CACA	hom	downstream	downstream	.	INSERTION
Chr10	88685478	88685478	-	TTTTTTTTTTTTTTT	het	downstream	downstream	.	INSERTION
Chr10	89618394	89618402	AAAAAAAAA	-	het	#N/A	#N/A	.	DELETION
Chr10	89618394	89618401	AAAAAAAA	-	het	#N/A	#N/A	.	DELETION
Chr10	90582302	90582308	TTTTTTT	-	hom	#N/A	#N/A	ANKRD22	DELETION
Chr10	90967040	90967041	G	T	het	exonic	missense SNV	CH25H	SNA
Chr10	90973103	90973103	-	A	het	downstream	downstream	.	INSERTION
Chr10	91457808	91457810	TGC	-	hom	#N/A	#N/A	.	DELETION
Chr10	91600533	91600534	C	T	het	ncRNA_exonic	.	LINC00865	SNA
Chr10	93372155	93372155	-	AAAAC	hom	upstream	upstream	.	INSERTION
Chr10	94111659	94111664	GTGTGT	-	het	#N/A	#N/A	43529	DELETION
Chr10	94826014	94826015	G	A	het	exonic	missense SNV	CYP26C1	SNA
Chr10	95242621	95242641	TATATATATATATATATATAT	-	het	#N/A	#N/A	.	DELETION
Chr10	95242621	95242643	TATATATATATATATATATATAT	-	het	#N/A	#N/A	.	DELETION
Chr10	95462280	95462285	CCGCCG	-	het	#N/A	#N/A	FRA10AC1	DELETION
Chr10	102587314	102587315	T	C	het	exonic	missense SNV	PAX2	SNA
Chr10	102897801	102897814	CGTGTGTGTGTGTG	-	het	downstream	downstream	.	DELETION
Chr10	104209405	104209405	-	TTG	hom	upstream;downstream	upstream;downstream	.	INSERTION
Chr10	104866361	104866362	G	A	het	exonic	missense SNV	NT5C2	SNA
Chr10	105051034	105051040	TTTTTTT	-	het	#N/A	#N/A	.	DELETION
Chr10	105356442	105356442	-	CTCTCTCTCTCTCTCTCTCA	hom	UTR3	UTR3	SH3PXD2A	INSERTION
Chr10	108925050	108925050	-	GTGT	het	upstream	upstream	.	INSERTION
Chr10	112258083	112258084	C	A	het	exonic	missense SNV	DUSP5	SNA
Chr10	112269999	112270000	C	T	het	exonic	missense SNV	DUSP5	SNA
Chr10	115541024	115541025	C	T	het	UTR3	.	PLEKHS1	SNA
Chr10	115541223	115541223	-	CAACACCT	het	UTR3	UTR3	PLEKHS1	INSERTION
Chr10	115805560	115805564	TTTTT	-	het	#N/A	#N/A	ADRB1	DELETION
Chr10	115805560	115805565	TTTTTT	-	het	#N/A	#N/A	ADRB1	DELETION
Chr10	120119006	120119006	-	TGTG	het	downstream	downstream	.	INSERTION
Chr10	120119007	120119018	TGTGTGTGTGTG	-	het	#N/A	#N/A	.	DELETION
Chr10	120789680	120789681	C	G	het	exonic	missense SNV	NANOS1	SNA
Chr10	121357199	121357200	AT	-	het	#N/A	#N/A	.	DELETION
Chr10	124751767	124751768	AG	-	het	#N/A	#N/A	IKZF5	DELETION
Chr10	124810705	124810711	AAAAAAA	-	hom	#N/A	#N/A	ACADSB	DELETION
Chr10	124816203	124816204	G	A	het	UTR3	.	ACADSB	SNA
Chr10	126489796	126489799	CTTT	-	hom	#N/A	#N/A	.	DELETION
Chr10	126677028	126677029	G	C	het	UTR3	.	CTBP2	SNA
Chr10	126677039	126677040	T	A	het	UTR3	.	CTBP2	SNA
Chr10	126677262	126677263	G	A	het	UTR3	.	CTBP2	SNA
Chr10	126678061	126678062	G	A	het	UTR3	.	CTBP2	SNA
Chr10	127394540	127394540	-	AAGTCCCTCTCCAATGCCTCAGGCTTCA	hom	ncRNA_exonic	ncRNA_exonic	FLJ37035,RP11-383C5.3	INSERTION
Chr10	127584377	127584377	-	GGCAAAGCCT	het	upstream	upstream	.	INSERTION
Chr10	129538103	129538104	T	C	het	UTR3	.	FOXI2	SNA
Chr10	129540321	129540321	-	TGTGTGTGCGTGTGTGTGTG	het	downstream	downstream	.	INSERTION
Chr10	129540321	129540321	-	TGTGTGTGTG	het	downstream	downstream	.	INSERTION
Chr10	129899556	129899557	C	T	het	exonic	missense SNV	MKI67	SNA
Chr10	131640519	131640520	C	T	het	exonic	synonymous SNV	EBF3	SNA
Chr10	134190982	134190983	C	T	het	UTR3	.	LRRC27	SNA
Chr11	293837	293838	T	C	het	exonic	missense SNV	ATHL1	SNA
Chr11	399133	399134	G	C	het	exonic	missense SNV	PKP3	SNA
Chr11	494604	494605	A	G	het	UTR3	.	RNH1	SNA
Chr11	1016960	1016961	G	C	het	exonic	synonymous SNV	MUC6	SNA
Chr11	1036678	1036679	G	A	het	UTR5	.	MUC6	SNA
Chr11	1331871	1331872	C	T	het	ncRNA_exonic	.	TOLLIP-AS1	SNA
Chr11	1629043	1629044	T	C	het	exonic	synonymous SNV	MOB2,KRTAP5-3	SNA
Chr11	1855046	1855071	GTGTGTGTGTGTGTGTGTGTGTGTGT	-	het	#N/A	#N/A	.	DELETION
Chr11	2680224	2680225	T	G	het	ncRNA_exonic	.	KCNQ1,KCNQ1OT1	SNA
Chr11	2688246	2688247	C	T	het	ncRNA_exonic	.	KCNQ1OT1,KCNQ1	SNA
Chr11	2894130	2894130	-	TTTATTTATATATTTATTTATTTA	het	downstream	downstream	.	INSERTION
Chr11	2894130	2894130	-	TTTATTTATTTATTTATTTA	het	downstream	downstream	.	INSERTION
Chr11	3238169	3238184	CTTTCTTTCTTTCTTT	-	het	#N/A	#N/A	.	DELETION
Chr11	3876838	3876838	-	GCG	hom	upstream	upstream	.	INSERTION
Chr11	4591834	4591834	-	AAAAAA	het	downstream	downstream	.	INSERTION
Chr11	4591834	4591834	-	AAAAA	het	downstream	downstream	.	INSERTION
Chr11	4677644	4677644	-	ACACACACAC	het	downstream	downstream	.	INSERTION
Chr11	5686840	5686841	A	G	het	exonic	missense SNV	TRIM5	SNA
Chr11	6411930	6411930	-	CTGGCG	het	exonic	exonic	SMPD1	INSERTION
Chr11	8708936	8708936	-	CCC	hom	UTR3	UTR3	RPL27A	INSERTION
Chr11	8958291	8958291	-	TTTTTTTTTTTTTTT	het	downstream	downstream	.	INSERTION
Chr11	8958291	8958291	-	TTTTTTTTTTTTT	het	downstream	downstream	.	INSERTION
Chr11	9773245	9773245	-	TGGAATATAATCCCATAAATTAT	het	UTR3	UTR3	SWAP70	INSERTION
Chr11	10471785	10471808	GTGTGTGTGTGTGTGTGTGTGTGT	-	het	#N/A	#N/A	.	DELETION
Chr11	12381663	12381663	-	AAA	hom	downstream	downstream	.	INSERTION
Chr11	19532794	19532795	C	G	het	ncRNA_exonic	.	NAV2-AS4,NAV2	SNA
Chr11	19970413	19970414	G	A	het	exonic	missense SNV	NAV2	SNA
Chr11	22281206	22281207	A	C	het	exonic	missense SNV	ANO5	SNA
Chr11	27149584	27149589	TTTTTT	-	het	#N/A	#N/A	.	DELETION
Chr11	27494567	27494572	GGTGGT	-	het	#N/A	#N/A	.	DELETION
Chr11	33694716	33694717	C	A	het	UTR3	.	KIAA1549L	SNA
Chr11	33891368	33891369	C	T	het	splicing	.	LMO2	SNA
Chr11	35829824	35829825	G	A	het	UTR3	.	TRIM44	SNA
Chr11	44999824	44999824	-	GAGAAT	het	downstream	downstream	.	INSERTION
Chr11	45929213	45929213	A	-	het	upstream	upstream	.	DELETION
Chr11	46389590	46389591	G	T	het	exonic	missense SNV	DGKZ	SNA
Chr11	46686942	46686943	C	T	het	exonic	missense SNV	ATG13	SNA
Chr11	47437598	47437599	G	C	het	UTR3	.	SLC39A13	SNA
Chr11	47446756	47446757	T	C	het	exonic	synonymous SNV	PSMC3	SNA
Chr11	47610271	47610271	-	GAGT	hom	UTR3	UTR3	FAM180B	INSERTION
Chr11	48190087	48190090	TATA	-	hom	#N/A	#N/A	PTPRJ	DELETION
Chr11	55322342	55322343	C	A	het	exonic	missense SNV	OR4C15	SNA
Chr11	55579102	55579103	C	G	het	exonic	missense SNV	OR5L1	SNA
Chr11	55681189	55681190	A	G	het	exonic	synonymous SNV	OR5W2	SNA
Chr11	56311023	56311023	-	ATCTATCTATCT	hom	upstream	upstream	.	INSERTION
Chr11	57479724	57479724	A	-	het	#N/A	#N/A	.	DELETION
Chr11	58169003	58169003	-	AGAT	het	downstream	downstream	.	INSERTION
Chr11	58206840	58206841	G	C	het	exonic	missense SNV	OR5B12	SNA
Chr11	58206944	58206945	G	A	het	exonic	synonymous SNV	OR5B12	SNA
Chr11	58206989	58206990	G	C	het	exonic	missense SNV	OR5B12	SNA
Chr11	58207289	58207290	G	C	het	exonic	synonymous SNV	OR5B12	SNA
Chr11	58207322	58207323	G	C	het	exonic	missense SNV	OR5B12	SNA
Chr11	58977317	58977342	GTATGTGTGTGCGTGTGTGTGTGTGT	-	het	#N/A	#N/A	MPEG1	DELETION
Chr11	60674992	60674997	TACACA	-	het	#N/A	#N/A	.	DELETION
Chr11	60894806	60894809	GGCT	-	hom	#N/A	#N/A	CD5	DELETION
Chr11	62369210	62369211	T	G	het	UTR5	.	MTA2	SNA
Chr11	62910881	62910882	C	T	het	exonic	missense SNV	SLC22A24	SNA
Chr11	63382824	63382824	-	TATGTGTG	hom	upstream	upstream	.	INSERTION
Chr11	63678124	63678124	-	TTT	hom	UTR3	UTR3	MARK2	INSERTION
Chr11	63744274	63744274	-	TG	het	downstream	downstream	.	INSERTION
Chr11	64578776	64578776	-	ACACACACACAC	het	upstream	upstream	.	INSERTION
Chr11	65151228	65151228	-	AAA	hom	upstream	upstream	.	INSERTION
Chr11	65211735	65211738	TGTG	-	hom	#N/A	#N/A	.	DELETION
Chr11	65382152	65382152	-	TTTTTTTTTTA	hom	upstream	upstream	.	INSERTION
Chr11	65794959	65794959	-	TTTTTTTT	het	upstream	upstream	.	INSERTION
Chr11	65794959	65794959	-	TTTTTTTTTT	het	upstream	upstream	.	INSERTION
Chr11	66512290	66512290	-	GGC	hom	exonic	exonic	C11orf80	INSERTION
Chr11	67191042	67191043	G	T	het	exonic	missense SNV	CARNS1	SNA
Chr11	67350848	67350848	-	ATAAAAAAAT	hom	upstream	upstream	.	INSERTION
Chr11	68523178	68523178	-	TT	hom	UTR3	UTR3	CPT1A	INSERTION
Chr11	70053118	70053118	-	GGT	het	UTR3	UTR3	FADD	INSERTION
Chr11	70053120	70053120	-	GGC	het	UTR3	UTR3	FADD	INSERTION
Chr11	70053126	70053126	-	TGG	het	UTR3	UTR3	FADD	INSERTION
Chr11	70317338	70317339	G	C	het	UTR3	.	SHANK2	SNA
Chr11	71249421	71249422	C	T	het	exonic	missense SNV	KRTAP5-8	SNA
Chr11	72853856	72853856	-	GTGTGTGTGT	hom	upstream	upstream	.	INSERTION
Chr11	74972226	74972235	GTGTGTGTGT	-	hom	#N/A	#N/A	ARRB1	DELETION
Chr11	78437142	78437142	-	A	het	exonic	exonic	TENM4	INSERTION
Chr11	81600832	81600835	ACAC	-	het	#N/A	#N/A	.	DELETION
Chr11	89059087	89059088	G	A	hom	UTR3	.	NOX4	SNA
Chr11	93211880	93211891	CACACACACACA	-	het	#N/A	#N/A	SMCO4	DELETION
Chr11	94152631	94152631	-	GAGA	het	UTR3	UTR3	MRE11A	INSERTION
Chr11	94152631	94152631	-	GAGAGA	het	UTR3	UTR3	MRE11A	INSERTION
Chr11	94803531	94803531	-	AAAAAA	het	UTR3	UTR3	SRSF8	INSERTION
Chr11	94803531	94803531	-	AAAAAAA	het	UTR3	UTR3	SRSF8	INSERTION
Chr11	101869323	101869323	-	AAAAAAAAAAA	het	UTR3	UTR3	KIAA1377	INSERTION
Chr11	101869323	101869323	-	AAAAAAAAAAAA	het	UTR3	UTR3	KIAA1377	INSERTION
Chr11	102217809	102217809	-	CT	hom	upstream	upstream	.	INSERTION
Chr11	104895441	104895443	GAG	-	het	#N/A	#N/A	.	DELETION
Chr11	104906343	104906343	-	TTTTTTTTTT	het	upstream	upstream	.	INSERTION
Chr11	110101305	110101308	ACAC	-	hom	#N/A	#N/A	RDX	DELETION
Chr11	111223718	111223718	-	GAAGGAAG	hom	UTR3	UTR3	POU2AF1	INSERTION
Chr11	113668789	113668794	TTTTTT	-	hom	#N/A	#N/A	USP28	DELETION
Chr11	119171050	119171050	-	CAA	hom	UTR3	UTR3	CBL	INSERTION
Chr11	120191227	120191236	CATGTATATA	-	het	#N/A	#N/A	.	DELETION
Chr11	123496681	123496681	-	GAGAGAGAGAGATC	het	UTR3	UTR3	GRAMD1B	INSERTION
Chr11	123496681	123496681	-	GAGAGAGAGAGAGAGC	het	UTR3	UTR3	GRAMD1B	INSERTION
Chr11	123893481	123893508	AGAGAGAGAGAGAGAGAGAGAGAGAGAG	-	het	#N/A	#N/A	.	DELETION
Chr11	124751604	124751604	-	AC	hom	downstream	downstream	.	INSERTION
Chr11	125828460	125828460	-	TG	hom	UTR3	UTR3	CDON	INSERTION
Chr11	128761336	128761336	-	AGAGAGAGAGAGAG	hom	UTR5	UTR5	KCNJ5	INSERTION
Chr11	133771838	133771838	A	-	hom	upstream	upstream	.	DELETION
Chr12	287168	287169	C	T	het	UTR3	.	IQSEC3	SNA
Chr12	1611800	1611800	-	GT	het	ncRNA_exonic	ncRNA_exonic	LINC00942	INSERTION
Chr12	1613819	1613819	-	CCGCCTCACCCGCACCCCCCTCACCCG	hom	downstream	downstream	.	INSERTION
Chr12	1613822	1613822	-	CCTCACCCGCGCCCCCCTCACCCGCCCCG	hom	downstream	downstream	.	INSERTION
Chr12	1703322	1703322	-	GCCGCCGCCGCCGCC	het	UTR5	UTR5	FBXL14	INSERTION
Chr12	2944356	2944356	-	GA	hom	upstream	upstream	.	INSERTION
Chr12	3150828	3150828	-	ACCTCCCTCCCT	het	downstream	downstream	.	INSERTION
Chr12	3185812	3185812	-	AAAAC	het	upstream	upstream	.	INSERTION
Chr12	6418856	6418864	TTTTTTTTT	-	hom	#N/A	#N/A	.	DELETION
Chr12	6667306	6667306	-	AAAAAA	hom	splicing	splicing	NOP2	INSERTION
Chr12	6841791	6841791	C	-	het	downstream	downstream	.	DELETION
Chr12	7045891	7045891	-	CAGCAG	het	exonic	exonic	ATN1	INSERTION
Chr12	7342368	7342384	GGCCCGGGGCCGCGTCC	-	het	#N/A	#N/A	PEX5	DELETION
Chr12	7917082	7917082	-	AATAATAAT	het	upstream	upstream	.	INSERTION
Chr12	8073496	8073498	TAA	-	het	#N/A	#N/A	SLC2A3	DELETION
Chr12	8083163	8083164	T	C	het	exonic	missense SNV	SLC2A3	SNA
Chr12	8184534	8184547	AAAAAAAAAAAAAA	-	het	#N/A	#N/A	.	DELETION
Chr12	8927072	8927073	C	A	het	UTR3	.	RIMKLB	SNA
Chr12	9747513	9747517	GTGCG	-	het	#N/A	#N/A	.	DELETION
Chr12	9769427	9769430	GACA	-	hom	#N/A	#N/A	.	DELETION
Chr12	9809223	9809224	A	G	het	ncRNA_exonic	.	LOC374443	SNA
Chr12	10005670	10005670	-	AGAAAGAAAGAAAG	hom	UTR3	UTR3	CLEC2B	INSERTION
Chr12	10005684	10005684	-	AGAAAGAAAGAA	het	UTR3	UTR3	CLEC2B	INSERTION
Chr12	10005686	10005686	-	AAAGAAAGAA	het	UTR3	UTR3	CLEC2B	INSERTION
Chr12	10022458	10022459	AA	-	het	#N/A	#N/A	CLEC2B	DELETION
Chr12	10162797	10162797	-	CA	het	upstream	upstream	.	INSERTION
Chr12	10875801	10875801	C	-	het	#N/A	#N/A	YBX3	DELETION
Chr12	12876222	12876225	TTTT	-	hom	#N/A	#N/A	.	DELETION
Chr12	13067528	13067528	-	TCTTTCTTTCTTTCTC	het	downstream	downstream	.	INSERTION
Chr12	14655263	14655264	G	A	het	UTR3	.	ATF7IP	SNA
Chr12	14849872	14849873	TA	-	het	#N/A	#N/A	.	DELETION
Chr12	14849906	14849906	-	AAG	het	upstream	upstream	.	INSERTION
Chr12	17143496	17143497	G	T	het	ncRNA_exonic	.	SKP1P2	SNA
Chr12	22215210	22215212	TTA	-	hom	#N/A	#N/A	CMAS	DELETION
Chr12	22351457	22351466	ACACACACAC	-	het	#N/A	#N/A	ST8SIA1	DELETION
Chr12	22351457	22351468	ACACACACACAC	-	het	#N/A	#N/A	ST8SIA1	DELETION
Chr12	22487640	22487642	ACC	-	hom	UTR5	UTR5	ST8SIA1	DELETION
Chr12	22487641	22487643	CCC	-	hom	#N/A	#N/A	ST8SIA1	DELETION
Chr12	22488266	22488273	CCCGCACA	-	het	#N/A	#N/A	.	DELETION
Chr12	22488266	22488271	CCCGCA	-	het	#N/A	#N/A	.	DELETION
Chr12	25261759	25261759	-	AAAAAAAAAAA	het	splicing	splicing	CASC1	INSERTION
Chr12	25261759	25261759	-	AAAAAAAAAA	het	splicing	splicing	CASC1	INSERTION
Chr12	26109282	26109282	-	AA	het	ncRNA_splicing	ncRNA_splicing	RASSF8-AS1	INSERTION
Chr12	26109282	26109282	-	A	het	ncRNA_splicing	ncRNA_splicing	RASSF8-AS1	INSERTION
Chr12	27953282	27953282	-	GTGT	het	UTR3	UTR3	KLHL42	INSERTION
Chr12	29653884	29653884	-	AG	het	UTR3	UTR3	TMTC1	INSERTION
Chr12	40884236	40884237	A	G	het	exonic	unknown	MUC19	SNA
Chr12	40884241	40884242	A	C	het	exonic	unknown	MUC19	SNA
Chr12	43747993	43747993	-	CTT	het	downstream	downstream	.	INSERTION
Chr12	44200168	44200169	C	T	het	UTR5	.	TWF1	SNA
Chr12	48249436	48249437	A	G	het	exonic	synonymous SNV	VDR	SNA
Chr12	48551308	48551309	C	A	het	UTR5	.	ASB8	SNA
Chr12	49183366	49183366	A	-	hom	ncRNA_exonic	ncRNA_exonic	RP11-579D7.4	DELETION
Chr12	49365641	49365664	CGCGCGCACACACACACACACACA	-	het	#N/A	#N/A	WNT10B	DELETION
Chr12	49377116	49377131	TGTGTGTGTGTGTGTG	-	het	#N/A	#N/A	.	DELETION
Chr12	49377116	49377133	TGTGTGTGTGTGTGTGTG	-	het	#N/A	#N/A	.	DELETION
Chr12	49693326	49693328	AAG	-	het	#N/A	#N/A	.	DELETION
Chr12	50757017	50757018	T	G	het	exonic	missense SNV	FAM186A	SNA
Chr12	51487286	51487292	AAAAAAA	-	hom	#N/A	#N/A	.	DELETION
Chr12	51567654	51567675	AAAAAAAAAAAAAAAAAAAAAA	-	het	#N/A	#N/A	.	DELETION
Chr12	51567654	51567674	AAAAAAAAAAAAAAAAAAAAA	-	het	#N/A	#N/A	.	DELETION
Chr12	52561842	52561845	GAGA	-	het	downstream	downstream	.	DELETION
Chr12	52825828	52825829	G	A	het	exonic	missense SNV	KRT75	SNA
Chr12	53164952	53164953	C	T	het	exonic	missense SNV	KRT76	SNA
Chr12	53189446	53189447	C	T	het	exonic	synonymous SNV	KRT3	SNA
Chr12	53189449	53189450	T	A	het	exonic	synonymous SNV	KRT3	SNA
Chr12	53436210	53436221	TTTTTTTTTTTT	-	hom	#N/A	#N/A	.	DELETION
Chr12	53519322	53519322	-	TTTA	hom	downstream	downstream	.	INSERTION
Chr12	53582638	53582639	C	T	het	UTR3	.	ZNF740	SNA
Chr12	54386587	54386588	TT	-	het	#N/A	#N/A	.	DELETION
Chr12	55969596	55969596	-	AAATAAATAAAT	het	downstream	downstream	.	INSERTION
Chr12	56991346	56991346	-	CACACACA	het	UTR3	UTR3	BAZ2A	INSERTION
Chr12	56991422	56991425	ACAC	-	het	#N/A	#N/A	BAZ2A	DELETION
Chr12	57506004	57506004	-	CACACACA	het	upstream	upstream	.	INSERTION
Chr12	57506004	57506004	-	CACACACACA	het	upstream	upstream	.	INSERTION
Chr12	57871647	57871648	T	A	het	UTR5	.	ARHGAP9	SNA
Chr12	57997220	57997221	TT	-	hom	#N/A	#N/A	.	DELETION
Chr12	64538013	64538013	-	TTGTTGTTGTTGTTGTTGTTGTTG	het	UTR3	UTR3	SRGAP1	INSERTION
Chr12	64538013	64538013	-	TTGTTGTTGTTGTTGTTGTTG	het	UTR3	UTR3	SRGAP1	INSERTION
Chr12	65273132	65273133	G	T	het	UTR3	.	TBC1D30	SNA
Chr12	65515643	65515643	-	GG	het	upstream	upstream	.	INSERTION
Chr12	66583108	66583109	C	A	het	exonic	missense SNV	IRAK3	SNA
Chr12	70212307	70212308	C	T	het	UTR3	.	RAB3IP	SNA
Chr12	70637548	70637550	GCA	-	het	#N/A	#N/A	CNOT2	DELETION
Chr12	71519029	71519030	T	C	het	UTR3	.	TSPAN8	SNA
Chr12	73059356	73059357	A	G	het	UTR3	.	TRHDE	SNA
Chr12	73602523	73602527	AAAAT	-	het	#N/A	#N/A	.	DELETION
Chr12	78224950	78224953	AGAG	-	hom	#N/A	#N/A	.	DELETION
Chr12	78224964	78224975	AGAGAGAGAGAC	-	hom	#N/A	#N/A	.	DELETION
Chr12	87233451	87233465	TTTTTTTTTTTTTTT	-	hom	#N/A	#N/A	.	DELETION
Chr12	93861050	93861054	ACAAA	-	het	#N/A	#N/A	.	DELETION
Chr12	98123954	98123955	G	C	het	ncRNA_exonic	.	LOC643711	SNA
Chr12	99139154	99139156	TTT	-	hom	#N/A	#N/A	ANKS1B	DELETION
Chr12	100441939	100441940	A	T	het	exonic	missense SNV	UHRF1BP1L	SNA
Chr12	100478385	100478386	T	C	het	exonic	missense SNV	UHRF1BP1L	SNA
Chr12	105155242	105155242	-	ACAC	het	UTR3	UTR3	CHST11	INSERTION
Chr12	105239730	105239731	G	A	het	exonic	synonymous SNV	SLC41A2	SNA
Chr12	109610162	109610163	G	A	het	splicing	.	ACACB	SNA
Chr12	109994454	109994461	CACACACA	-	het	#N/A	#N/A	MMAB	DELETION
Chr12	110506052	110506052	-	AAGAAGAAGAAG	het	upstream	upstream	.	INSERTION
Chr12	110902936	110902937	T	G	het	exonic	missense SNV	GPN3	SNA
Chr12	112590270	112590271	T	C	het	exonic	synonymous SNV	TRAFD1	SNA
Chr12	117646196	117646196	-	GTGTGTGTGTGTGTGT	het	UTR3	UTR3	NOS1	INSERTION
Chr12	119596773	119596780	TGTGTGTG	-	het	#N/A	#N/A	SRRM4	DELETION
Chr12	119596773	119596790	TGTGTGTGTGTGTGTGTG	-	het	#N/A	#N/A	SRRM4	DELETION
Chr12	119601085	119601085	-	TGTGTG	het	downstream	downstream	.	INSERTION
Chr12	120595719	120595720	A	T	het	exonic	synonymous SNV	GCN1L1	SNA
Chr12	122217858	122217858	-	GG	hom	UTR3	UTR3	TMEM120B,RHOF	INSERTION
Chr12	123893284	123893285	C	T	het	UTR3	.	SETD8	SNA
Chr12	123893299	123893300	C	T	het	UTR3	.	SETD8	SNA
Chr12	123893499	123893500	A	G	het	UTR3	.	SETD8	SNA
Chr12	124021460	124021471	TCTTTCTTTCTT	-	hom	#N/A	#N/A	.	DELETION
Chr12	124105128	124105141	TATATATATATATA	-	het	#N/A	#N/A	DDX55	DELETION
Chr12	124105128	124105143	TATATATATATATATA	-	het	#N/A	#N/A	DDX55	DELETION
Chr12	124193527	124193536	TTTTTTTTTT	-	hom	#N/A	#N/A	.	DELETION
Chr12	124196608	124196608	-	CACA	het	upstream	upstream	.	INSERTION
Chr12	125810216	125810219	TGTG	-	hom	#N/A	#N/A	.	DELETION
Chr12	129557310	129557311	G	T	het	UTR3	.	TMEM132D	SNA
Chr12	129694581	129694582	G	C	het	ncRNA_splicing	.	TMEM132D,RP11-669N7.3	SNA
Chr12	130527759	130527760	TG	-	hom	#N/A	#N/A	.	DELETION
Chr12	130649998	130649999	C	T	het	UTR3	.	FZD10	SNA
Chr12	130822457	130822458	A	T	het	UTR5	.	PIWIL1	SNA
Chr12	130857143	130857165	AAAAAAAAAAAAAAAAAAAAAAA	-	het	#N/A	#N/A	.	DELETION
Chr12	131293200	131293201	C	T	het	exonic	synonymous SNV	STX2	SNA
Chr12	132622263	132622266	CAAA	-	het	#N/A	#N/A	DDX51	DELETION
Chr12	132852390	132852391	G	T	het	ncRNA_exonic	.	LOC100130238,GALNT9	SNA
Chr12	133282088	133282100	TTTTTTTTTTTTT	-	het	#N/A	#N/A	.	DELETION
Chr12	133532874	133532875	C	A	het	UTR5	.	ZNF605	SNA
Chr12	133609652	133609653	A	T	het	ncRNA_exonic	.	RP11-386I8.6	SNA
Chr12	133609702	133609703	C	A	het	ncRNA_exonic	.	RP11-386I8.6	SNA
Chr12	133613435	133613436	C	A	het	ncRNA_exonic	.	RP11-386I8.6	SNA
Chr12	133614019	133614020	G	A	het	UTR5	.	ZNF84	SNA
Chr12	133617991	133617992	G	A	het	UTR5	.	ZNF84	SNA
Chr12	133618022	133618023	G	A	het	UTR5	.	ZNF84	SNA
Chr12	133636590	133636591	T	C	het	UTR3	.	ZNF84	SNA
Chr12	133637089	133637090	C	T	het	UTR3	.	ZNF84	SNA
Chr13	19424570	19424571	G	T	het	ncRNA_exonic	.	ANKRD20A9P	SNA
Chr13	19424578	19424579	T	G	het	ncRNA_exonic	.	ANKRD20A9P	SNA
Chr13	19433793	19433793	-	AA	het	ncRNA_exonic	ncRNA_exonic	ANKRD20A9P	INSERTION
Chr13	19433808	19433809	G	C	het	ncRNA_exonic	.	ANKRD20A9P	SNA
Chr13	19433809	19433810	G	A	het	ncRNA_exonic	.	ANKRD20A9P	SNA
Chr13	19440038	19440039	T	C	het	ncRNA_exonic	.	ANKRD20A9P	SNA
Chr13	19756796	19756796	-	AAAAAG	het	upstream	upstream	.	INSERTION
Chr13	19836547	19836547	-	TTTTTTTTTT	het	downstream	downstream	.	INSERTION
Chr13	19836547	19836547	-	TTTTTTTTTTT	het	downstream	downstream	.	INSERTION
Chr13	20610997	20610998	G	A	het	exonic	missense SNV	ZMYM2	SNA
Chr13	23471388	23471391	AGGA	-	het	#N/A	#N/A	BASP1P1	DELETION
Chr13	24482177	24482177	-	AG	hom	ncRNA_exonic	ncRNA_exonic	ANKRD20A19P	INSERTION
Chr13	25454292	25454292	-	TTAA	hom	downstream	downstream	.	INSERTION
Chr13	25505444	25505444	-	TTTTT	hom	ncRNA_exonic	ncRNA_exonic	TPTE2P1	INSERTION
Chr13	25743243	25743245	TTG	-	het	#N/A	#N/A	AMER2	DELETION
Chr13	31376436	31376436	-	AAAAAAAAAAAAAA	het	upstream	upstream	.	INSERTION
Chr13	31376436	31376436	-	AAAAAAAAAAAAAAAA	het	upstream	upstream	.	INSERTION
Chr13	31905550	31905556	CCTTCTA	-	hom	#N/A	#N/A	B3GALTL	DELETION
Chr13	33344288	33344289	A	G	het	exonic	synonymous SNV	PDS5B	SNA
Chr13	35214772	35214773	G	A	het	ncRNA_exonic	.	LINC00457	SNA
Chr13	37271445	37271446	C	T	het	UTR3	.	SERTM1	SNA
Chr13	37271447	37271448	T	A	het	UTR3	.	SERTM1	SNA
Chr13	37271449	37271450	A	T	het	UTR3	.	SERTM1	SNA
Chr13	42703743	42703744	C	T	het	exonic	missense SNV	DGKH	SNA
Chr13	42894043	42894044	GT	-	hom	#N/A	#N/A	AKAP11	DELETION
Chr13	42894086	42894087	TA	-	het	#N/A	#N/A	AKAP11	DELETION
Chr13	54698202	54698202	-	GATATTA	hom	downstream	downstream	.	INSERTION
Chr13	70713516	70713524	CTGCTGCTG	-	het	#N/A	#N/A	ATXN8OS	DELETION
Chr13	70713516	70713521	CTGCTG	-	het	#N/A	#N/A	ATXN8OS	DELETION
Chr13	78482178	78482178	-	GAG	hom	ncRNA_exonic	ncRNA_exonic	EDNRB,EDNRB-AS1	INSERTION
Chr13	95954596	95954596	-	GTGT	hom	upstream	upstream	.	INSERTION
Chr13	103337709	103337709	-	ACAAACAAACAAAAAATATATATATAT	hom	downstream	downstream	.	INSERTION
Chr13	103347250	103347250	-	CA	het	upstream	upstream	.	INSERTION
Chr13	103548156	103548173	CGCGCACACACACACACA	-	het	#N/A	#N/A	METTL21EP	DELETION
Chr13	103548156	103548171	CGCGCACACACACACA	-	het	#N/A	#N/A	METTL21EP	DELETION
Chr13	110407561	110407561	-	TT	hom	UTR3	UTR3	IRS2	INSERTION
Chr13	111291260	111291261	CT	-	hom	#N/A	#N/A	CARKD	DELETION
Chr13	113759354	113759354	-	AAAAAATATATAT	hom	upstream	upstream	.	INSERTION
Chr13	113950928	113950928	-	CCTTCACCTCCC	het	upstream	upstream	.	INSERTION
Chr14	19552677	19552677	-	C	het	upstream	upstream	.	INSERTION
Chr14	20388337	20388337	-	AGG	het	upstream	upstream	.	INSERTION
Chr14	20405508	20405508	-	TATATATAAATATAT	hom	downstream	downstream	.	INSERTION
Chr14	21829066	21829067	T	C	het	exonic	synonymous SNV	SUPT16H	SNA
Chr14	23369538	23369539	AC	-	het	downstream	downstream	.	DELETION
Chr14	23549072	23549073	T	C	het	exonic	missense SNV	ACIN1	SNA
Chr14	23586458	23586469	ACACACACACAC	-	het	#N/A	#N/A	.	DELETION
Chr14	24646412	24646412	-	GAG	hom	exonic	exonic	REC8	INSERTION
Chr14	24701596	24701598	CCA	-	het	#N/A	#N/A	.	DELETION
Chr14	24846963	24846964	C	T	het	UTR3	.	NFATC4	SNA
Chr14	24974413	24974418	CATACA	-	hom	#N/A	#N/A	.	DELETION
Chr14	29261305	29261305	-	AAC	hom	ncRNA_exonic	ncRNA_exonic	C14orf23	INSERTION
Chr14	31088932	31088954	TCGTTTATATGTCAGCCTATTTC	-	het	#N/A	#N/A	G2E3	DELETION
Chr14	31097479	31097480	A	G	het	exonic	missense SNV	SCFD1	SNA
Chr14	31358773	31358774	T	C	het	ncRNA_exonic	.	RP11-829H16.3,COCH	SNA
Chr14	31359028	31359029	T	C	het	UTR3	.	COCH	SNA
Chr14	31554216	31554217	C	T	het	UTR3	.	AP4S1	SNA
Chr14	33407692	33407692	-	GA	het	upstream	upstream	.	INSERTION
Chr14	33407692	33407692	-	GAGA	het	upstream	upstream	.	INSERTION
Chr14	34394147	34394147	-	AAA	hom	UTR3	UTR3	EGLN3	INSERTION
Chr14	34421227	34421228	TA	-	het	upstream	upstream	.	DELETION
Chr14	36789816	36789816	-	CCC	het	UTR5	UTR5	MBIP	INSERTION
Chr14	38682319	38682319	-	ACACACAC	het	downstream	downstream	.	INSERTION
Chr14	39865103	39865112	GGGGGGGGGG	-	het	#N/A	#N/A	.	DELETION
Chr14	51188862	51188862	-	AAA	het	UTR3	UTR3	NIN	INSERTION
Chr14	51832408	51832408	-	GT	het	downstream	downstream	.	INSERTION
Chr14	53510119	53510119	-	TATA	het	UTR3	UTR3	DDHD1	INSERTION
Chr14	53513667	53513668	A	G	het	exonic	missense SNV	DDHD1	SNA
Chr14	57396821	57396821	-	CTTCCTTCCTTC	hom	ncRNA_exonic	ncRNA_exonic	OTX2-AS1	INSERTION
Chr14	57668286	57668286	-	TATATATATATA	hom	downstream	downstream	.	INSERTION
Chr14	57957747	57957748	T	C	het	exonic	missense SNV	C14orf105	SNA
Chr14	60558829	60558830	G	T	het	UTR5	.	PCNXL4	SNA
Chr14	61176473	61176474	C	T	het	UTR3	.	SIX4	SNA
Chr14	61745693	61745693	-	CACACACACACACA	het	UTR3	UTR3	TMEM30B	INSERTION
Chr14	61748589	61748599	TTTTTTTTTTT	-	het	#N/A	#N/A	.	DELETION
Chr14	67800367	67800368	A	G	het	UTR3	.	MPP5	SNA
Chr14	68212647	68212659	AAAAAAAAAAAAA	-	het	#N/A	#N/A	.	DELETION
Chr14	68212647	68212655	AAAAAAAAA	-	het	#N/A	#N/A	.	DELETION
Chr14	69925145	69925146	A	G	het	exonic	synonymous SNV	SLC39A9	SNA
Chr14	70988965	70988967	CAA	-	het	downstream	downstream	.	DELETION
Chr14	73033338	73033353	CACACACACACACACA	-	het	#N/A	#N/A	.	DELETION
Chr14	74874255	74874256	G	A	het	exonic	stopgain	SYNDIG1L	SNA
Chr14	74960437	74960438	A	G	het	UTR5	.	ISCA2	SNA
Chr14	74971795	74971796	A	G	het	exonic	synonymous SNV	LTBP2	SNA
Chr14	75547041	75547045	AAAAG	-	hom	#N/A	#N/A	.	DELETION
Chr14	75760592	75760602	CAAAAAAAAAA	-	het	upstream	upstream	.	DELETION
Chr14	77292029	77292031	CAA	-	het	#N/A	#N/A	.	DELETION
Chr14	77599140	77599140	-	TCTCGCTCTCTCTCTCTCTCTCTC	het	UTR3	UTR3	ZDHHC22	INSERTION
Chr14	77599140	77599140	-	TCTCTCTC	het	UTR3	UTR3	ZDHHC22	INSERTION
Chr14	77599159	77599159	-	CTCTCTCTCACACACACACA	het	UTR3	UTR3	ZDHHC22	INSERTION
Chr14	81917314	81917314	-	AGAG	het	upstream	upstream	.	INSERTION
Chr14	89171889	89171890	C	T	het	exonic	synonymous SNV	EML5	SNA
Chr14	89627925	89627942	GTGTGTGTGTGTGTGTGC	-	het	#N/A	#N/A	FOXN3	DELETION
Chr14	91763698	91763699	T	C	het	exonic	missense SNV	CCDC88C	SNA
Chr14	92526614	92526614	-	TATT	hom	UTR3	UTR3	ATXN3	INSERTION
Chr14	95054034	95054035	A	G	het	exonic	missense SNV	SERPINA5	SNA
Chr14	100143215	100143215	T	-	hom	#N/A	#N/A	.	DELETION
Chr14	101457281	101457281	-	TCTTTCTTTCTC	het	upstream;downstream	upstream;downstream	.	INSERTION
Chr14	101457281	101457281	-	TCTTTCTC	het	upstream;downstream	upstream;downstream	.	INSERTION
Chr14	101498526	101498530	TTTTT	-	hom	#N/A	#N/A	.	DELETION
Chr14	102022043	102022044	AC	-	het	#N/A	#N/A	.	DELETION
Chr14	105225808	105225809	A	G	het	exonic	missense SNV	SIVA1	SNA
Chr14	105286991	105286991	-	TG	het	upstream	upstream	.	INSERTION
Chr14	105406091	105406092	T	C	het	exonic	missense SNV	AHNAK2	SNA
Chr15	20747875	20747882	ACACACAC	-	het	#N/A	#N/A	.	DELETION
Chr15	21934057	21934057	-	AA	het	ncRNA_exonic	ncRNA_exonic	LOC646214	INSERTION
Chr15	22413533	22413534	G	A	het	ncRNA_exonic	.	OR4N3P	SNA
Chr15	23003343	23003344	A	G	het	UTR3	.	CYFIP1	SNA
Chr15	24414183	24414184	C	A	het	ncRNA_exonic	.	PWRN2	SNA
Chr15	24926963	24926963	-	GATAGATA	het	UTR3	UTR3	NPAP1	INSERTION
Chr15	25295882	25295882	-	ACACAC	het	upstream	upstream	.	INSERTION
Chr15	30864563	30864568	ACACAC	-	het	#N/A	#N/A	.	DELETION
Chr15	30864563	30864564	AC	-	het	#N/A	#N/A	.	DELETION
Chr15	33602510	33602510	-	TCTC	hom	upstream	upstream	.	INSERTION
Chr15	33602654	33602654	-	CACA	het	upstream	upstream	.	INSERTION
Chr15	33602654	33602654	-	CACACA	het	upstream	upstream	.	INSERTION
Chr15	34130990	34130991	G	C	het	exonic	missense SNV	RYR3	SNA
Chr15	35044156	35044157	GA	-	hom	#N/A	#N/A	.	DELETION
Chr15	37110462	37110463	T	C	het	ncRNA_exonic	.	CSNK1A1P1	SNA
Chr15	40568951	40568958	GTGTGTGT	-	het	#N/A	#N/A	PAK6	DELETION
Chr15	45027619	45027638	GAAGGAAGGAAGGAAGGAAA	-	het	#N/A	#N/A	.	DELETION
Chr15	48064554	48064554	-	GT	het	UTR3	UTR3	SEMA6D	INSERTION
Chr15	48064555	48064556	GT	-	het	#N/A	#N/A	SEMA6D	DELETION
Chr15	53807283	53807283	-	ACAC	hom	UTR3	UTR3	WDR72	INSERTION
Chr15	60690982	60690982	-	GTGTGTGTGT	het	upstream	upstream	.	INSERTION
Chr15	60690982	60690982	-	GTGTGTGT	het	upstream	upstream	.	INSERTION
Chr15	60786149	60786162	CACACACACACACA	-	het	#N/A	#N/A	RORA	DELETION
Chr15	63362489	63362489	-	TATATA	het	UTR3	UTR3	TPM1	INSERTION
Chr15	63362505	63362505	-	TATATATGTGTGTG	het	UTR3	UTR3	TPM1	INSERTION
Chr15	63362505	63362505	-	TATATATGTGTGTGTG	het	UTR3	UTR3	TPM1	INSERTION
Chr15	63362525	63362525	-	TGTGTGTGTA	het	UTR3	UTR3	TPM1	INSERTION
Chr15	63434339	63434344	TTTTTT	-	het	#N/A	#N/A	.	DELETION
Chr15	63434339	63434345	TTTTTTT	-	het	#N/A	#N/A	.	DELETION
Chr15	65118864	65118864	-	ATATACAC	het	upstream	upstream	.	INSERTION
Chr15	65118864	65118864	-	ATACAC	het	upstream	upstream	.	INSERTION
Chr15	65312614	65312614	C	-	het	#N/A	#N/A	MTFMT	DELETION
Chr15	65947168	65947169	A	C	het	UTR3	.	SLC24A1	SNA
Chr15	66649933	66649938	CAAAAA	-	het	upstream	upstream	.	DELETION
Chr15	67358264	67358265	C	T	het	UTR5	.	SMAD3	SNA
Chr15	68522105	68522105	-	GCGGAGCGGAGGGAGGCGGG	hom	upstream	upstream	.	INSERTION
Chr15	69698042	69698044	AAT	-	het	#N/A	#N/A	PAQR5	DELETION
Chr15	74419237	74419237	-	TGTGTG	hom	ncRNA_exonic	ncRNA_exonic	LOC283731	INSERTION
Chr15	74469868	74469868	-	GTGTGTGTGT	het	downstream	downstream	.	INSERTION
Chr15	76634183	76634183	-	CCCT	het	UTR3	UTR3	ISL2	INSERTION
Chr15	78794146	78794146	-	AAAAAAAA	het	downstream	downstream	.	INSERTION
Chr15	78794146	78794146	-	AAAAAAAAA	het	downstream	downstream	.	INSERTION
Chr15	83932908	83932909	G	T	het	exonic	synonymous SNV	BNC1	SNA
Chr15	85212582	85212582	-	CACACACC	het	downstream	downstream	.	INSERTION
Chr15	87531320	87531321	G	T	het	splicing	.	AGBL1	SNA
Chr15	90791951	90791968	AAAAAAAAAAAAAAAAAA	-	het	#N/A	#N/A	.	DELETION
Chr15	90894622	90894630	AAAAAAAAA	-	het	#N/A	#N/A	.	DELETION
Chr15	95400195	95400195	-	AAAAA	hom	ncRNA_exonic	ncRNA_exonic	LOC440311	INSERTION
Chr15	99465489	99465490	G	C	het	exonic	missense SNV	IGF1R	SNA
Chr15	100255015	100255016	CA	-	hom	#N/A	#N/A	MEF2A	DELETION
Chr15	100340175	100340176	T	A	het	ncRNA_exonic	.	DNM1P46	SNA
Chr15	100881479	100881480	G	C	het	exonic	missense SNV	ADAMTS17	SNA
Chr15	101084858	101084859	C	A	het	UTR5	.	CERS3	SNA
Chr15	101098474	101098475	C	T	het	ncRNA_exonic	.	PRKXP1	SNA
Chr15	101550692	101550693	C	T	het	exonic	missense SNV	LRRK1	SNA
Chr16	188615	188616	CG	-	hom	#N/A	#N/A	NPRL3	DELETION
Chr16	231981	231981	-	CACACACACACACACACA	het	downstream	downstream	.	INSERTION
Chr16	571994	571995	G	A	het	UTR3	.	RAB11FIP3	SNA
Chr16	572044	572044	-	GTGTGCGCGCATGTGTGCGTGCGTGC	hom	UTR3	UTR3	RAB11FIP3	INSERTION
Chr16	843198	843199	C	T	het	exonic	missense SNV	CHTF18	SNA
Chr16	1555530	1555531	C	T	het	exonic	synonymous SNV	TELO2	SNA
Chr16	2040073	2040074	G	T	het	UTR5	.	SYNGR3	SNA
Chr16	2203820	2203820	C	-	het	#N/A	#N/A	RAB26	DELETION
Chr16	2255814	2255814	A	-	het	#N/A	#N/A	MLST8	DELETION
Chr16	2722499	2722500	A	G	het	ncRNA_exonic	.	ERVK13-1	SNA
Chr16	3019623	3019624	G	A	het	UTR5	.	PAQR4	SNA
Chr16	4740022	4740023	C	T	het	UTR3	.	MGRN1	SNA
Chr16	8948473	8948473	A	-	het	#N/A	#N/A	CARHSP1	DELETION
Chr16	10277424	10277424	-	ACACACACAC	hom	upstream	upstream	.	INSERTION
Chr16	15527765	15527765	-	TTCT	hom	upstream	upstream	.	INSERTION
Chr16	20693689	20693690	G	T	het	exonic	missense SNV	ACSM1	SNA
Chr16	20873775	20873776	T	C	het	exonic	missense SNV	DCUN1D3	SNA
Chr16	21329473	21329473	-	A	het	ncRNA_exonic	ncRNA_exonic	CRYM-AS1	INSERTION
Chr16	21513144	21513144	-	GCCGCCGCC	het	ncRNA_exonic	ncRNA_exonic	LOC100271836	INSERTION
Chr16	22385639	22385640	G	A	het	UTR5	.	CDR2	SNA
Chr16	23193065	23193065	-	AGGG	het	upstream	upstream	.	INSERTION
Chr16	23478708	23478708	-	ACACAC	het	UTR3	UTR3	GGA2	INSERTION
Chr16	23478709	23478710	AC	-	het	#N/A	#N/A	GGA2	DELETION
Chr16	23770702	23770702	-	TTCTTTCT	hom	downstream	downstream	.	INSERTION
Chr16	24230976	24230976	-	CCAC	het	UTR3	UTR3	PRKCB	INSERTION
Chr16	24230977	24230982	ACACAC	-	het	#N/A	#N/A	PRKCB	DELETION
Chr16	24741006	24741008	CGG	-	het	#N/A	#N/A	.	DELETION
Chr16	28334252	28334252	-	CT	hom	UTR3	UTR3	SBK1	INSERTION
Chr16	29677873	29677873	-	CGCGCGCGCG	het	UTR3	UTR3	SPN	INSERTION
Chr16	29677873	29677873	-	CACGCG	het	UTR3	UTR3	SPN	INSERTION
Chr16	31884976	31884976	-	AAAAAAAAAA	hom	upstream	upstream	.	INSERTION
Chr16	33960167	33960176	GGTTTGACCC	-	het	#N/A	#N/A	.	DELETION
Chr16	33960266	33960266	-	TTTAA	hom	downstream	downstream	.	INSERTION
Chr16	33960341	33960341	-	A	het	downstream	downstream	.	INSERTION
Chr16	33960929	33960929	-	GG	het	downstream	downstream	.	INSERTION
Chr16	33960985	33960985	-	TATTC	het	downstream	downstream	.	INSERTION
Chr16	33960987	33960987	-	TTTTAT	het	downstream	downstream	.	INSERTION
Chr16	33961828	33961829	CT	-	het	#N/A	#N/A	LINC00273	DELETION
Chr16	50403021	50403021	A	-	het	upstream	upstream	.	DELETION
Chr16	50403025	50403025	-	GGGGCCGGGGG	hom	upstream	upstream	.	INSERTION
Chr16	56661766	56661779	AAAAAAAAAAAAAA	-	het	#N/A	#N/A	.	DELETION
Chr16	57450741	57450741	-	TG	het	downstream	downstream	.	INSERTION
Chr16	57450752	57450752	-	GA	het	downstream	downstream	.	INSERTION
Chr16	57847634	57847634	-	TGCAGGTG	het	exonic	exonic	LOC388282	INSERTION
Chr16	58547073	58547074	TG	-	het	#N/A	#N/A	NDRG4	DELETION
Chr16	58547073	58547076	TGTG	-	het	#N/A	#N/A	NDRG4	DELETION
Chr16	58579307	58579308	A	G	het	exonic	synonymous SNV	CNOT1	SNA
Chr16	65016007	65016008	G	T	het	exonic	synonymous SNV	CDH11	SNA
Chr16	65317699	65317700	CA	-	het	#N/A	#N/A	.	DELETION
Chr16	67209328	67209329	C	T	het	UTR3	.	NOL3	SNA
Chr16	67969577	67969578	G	A	het	exonic	missense SNV	PSMB10	SNA
Chr16	68265570	68265571	G	A	het	exonic	missense SNV	ESRP2	SNA
Chr16	70694742	70694742	-	GCCCAGCCCAGCCCA	het	downstream	downstream	.	INSERTION
Chr16	70694743	70694747	GCCCA	-	het	#N/A	#N/A	.	DELETION
Chr16	70884524	70884525	C	G	het	exonic	missense SNV	HYDIN	SNA
Chr16	70884534	70884535	T	A	het	exonic	synonymous SNV	HYDIN	SNA
Chr16	70891640	70891641	T	C	het	exonic	missense SNV	HYDIN	SNA
Chr16	70896016	70896016	A	-	het	#N/A	#N/A	HYDIN	DELETION
Chr16	70896033	70896034	C	T	het	exonic	missense SNV	HYDIN	SNA
Chr16	70896118	70896119	A	G	het	exonic	synonymous SNV	HYDIN	SNA
Chr16	70897039	70897040	C	G	het	exonic	missense SNV	HYDIN	SNA
Chr16	70902559	70902560	C	T	het	exonic	missense SNV	HYDIN	SNA
Chr16	70902568	70902569	C	T	het	exonic	missense SNV	HYDIN	SNA
Chr16	70908239	70908240	G	A	het	exonic	synonymous SNV	HYDIN	SNA
Chr16	70908736	70908737	A	G	het	exonic	synonymous SNV	HYDIN	SNA
Chr16	70913386	70913387	G	A	het	exonic	synonymous SNV	HYDIN	SNA
Chr16	70917855	70917856	A	G	het	exonic	missense SNV	HYDIN	SNA
Chr16	70917931	70917932	C	G	het	exonic	missense SNV	HYDIN	SNA
Chr16	70926334	70926335	G	C	het	exonic	missense SNV	HYDIN	SNA
Chr16	70934994	70934995	C	T	het	exonic	synonymous SNV	HYDIN	SNA
Chr16	70942688	70942689	A	C	het	exonic	missense SNV	HYDIN	SNA
Chr16	70954513	70954514	T	C	het	exonic	missense SNV	HYDIN	SNA
Chr16	70954571	70954572	C	T	het	exonic	missense SNV	HYDIN	SNA
Chr16	70954572	70954573	T	A	het	exonic	synonymous SNV	HYDIN	SNA
Chr16	70954606	70954607	C	T	het	exonic	missense SNV	HYDIN	SNA
Chr16	70954691	70954692	T	C	het	exonic	missense SNV	HYDIN	SNA
Chr16	70954704	70954718	GCGCTCCTTCTCCGT	-	het	#N/A	#N/A	HYDIN	DELETION
Chr16	70954774	70954775	A	G	het	exonic	missense SNV	HYDIN	SNA
Chr16	70954809	70954810	C	A	het	exonic	synonymous SNV	HYDIN	SNA
Chr16	70954945	70954946	T	A	het	exonic	missense SNV	HYDIN	SNA
Chr16	70972620	70972621	G	C	het	exonic	missense SNV	HYDIN	SNA
Chr16	70975565	70975566	T	C	het	exonic	missense SNV	HYDIN	SNA
Chr16	70986480	70986481	G	A	het	exonic	synonymous SNV	HYDIN	SNA
Chr16	70989299	70989300	C	T	het	exonic	missense SNV	HYDIN	SNA
Chr16	71008169	71008170	T	C	het	exonic	synonymous SNV	HYDIN	SNA
Chr16	71015290	71015291	C	G	het	splicing	.	HYDIN	SNA
Chr16	71026076	71026077	C	G	het	exonic	missense SNV	HYDIN	SNA
Chr16	71061056	71061057	A	G	het	UTR3	.	HYDIN	SNA
Chr16	71061152	71061153	C	T	het	UTR3	.	HYDIN	SNA
Chr16	71061321	71061322	T	C	het	UTR3	.	HYDIN	SNA
Chr16	71061332	71061333	C	A	het	UTR3	.	HYDIN	SNA
Chr16	71061340	71061341	C	T	het	UTR3	.	HYDIN	SNA
Chr16	71061364	71061365	T	C	het	UTR3	.	HYDIN	SNA
Chr16	71061495	71061496	A	G	het	exonic	stoploss	HYDIN	SNA
Chr16	71098649	71098650	T	C	het	exonic	missense SNV	HYDIN	SNA
Chr16	71101270	71101271	C	T	het	exonic	synonymous SNV	HYDIN	SNA
Chr16	71122408	71122409	C	T	het	exonic	missense SNV	HYDIN	SNA
Chr16	71163606	71163607	C	T	het	exonic	synonymous SNV	HYDIN	SNA
Chr16	71884014	71884015	A	G	het	exonic	missense SNV	ATXN1L	SNA
Chr16	73093423	73093423	-	TCTCTCTC	hom	upstream	upstream	.	INSERTION
Chr16	74700741	74700742	T	G	het	UTR5	.	RFWD3	SNA
Chr16	74700743	74700744	G	C	het	UTR5	.	RFWD3	SNA
Chr16	75658172	75658172	-	GCCTCAGCCTC	hom	upstream	upstream	.	INSERTION
Chr16	79633804	79633806	CTG	-	hom	#N/A	#N/A	MAF	DELETION
Chr16	81190555	81190556	G	A	het	exonic	unknown	PKD1L2	SNA
Chr16	82204572	82204598	AAAAAAAAAAAAAAAAAATATATATAT	-	het	#N/A	#N/A	.	DELETION
Chr16	84156722	84156723	T	A	het	UTR3	.	HSDL1	SNA
Chr16	84230790	84230790	-	TGTGTGTGTGTGTG	het	downstream	downstream	.	INSERTION
Chr16	84230790	84230790	-	TG	het	downstream	downstream	.	INSERTION
Chr16	84255086	84255086	-	CCCAGGT	het	UTR3	UTR3	KCNG4	INSERTION
Chr16	86366117	86366118	G	A	het	ncRNA_exonic	.	LINC00917	SNA
Chr16	88003671	88003672	A	G	het	UTR5	.	BANP	SNA
Chr16	88599700	88599705	CTCTGG	-	hom	#N/A	#N/A	ZFPM1	DELETION
Chr16	90124277	90124278	C	G	het	UTR3	.	PRDM7	SNA
Chr17	265112	265113	GT	-	het	#N/A	#N/A	.	DELETION
Chr17	265112	265115	GTGT	-	het	#N/A	#N/A	.	DELETION
Chr17	1614817	1614817	A	-	het	#N/A	#N/A	MIR22HG	DELETION
Chr17	2588917	2588932	TTTTTTTTTTTTTTTT	-	het	#N/A	#N/A	.	DELETION
Chr17	3468338	3468338	-	GGGAGACCATG	hom	downstream	downstream	.	INSERTION
Chr17	3468366	3468376	AGAGGGAGAGC	-	hom	#N/A	#N/A	.	DELETION
Chr17	4612933	4612933	-	AAAAAAAAAAAAAA	hom	upstream	upstream	.	INSERTION
Chr17	4688362	4688365	ACAA	-	het	#N/A	#N/A	.	DELETION
Chr17	4688544	4688544	-	G	het	downstream	downstream	.	INSERTION
Chr17	4694358	4694358	-	TTT	hom	downstream	downstream	.	INSERTION
Chr17	4726767	4726767	-	TCA	hom	downstream	downstream	.	INSERTION
Chr17	5139337	5139337	-	TTTCT	hom	downstream	downstream	.	INSERTION
Chr17	5345686	5345688	AAC	-	het	#N/A	#N/A	DHX33	DELETION
Chr17	6888280	6888280	-	ACACACACACAC	het	downstream	downstream	.	INSERTION
Chr17	6943745	6943745	-	CG	hom	downstream	downstream	.	INSERTION
Chr17	7147396	7147397	C	A	het	UTR3	.	CTDNEP1	SNA
Chr17	7166927	7166928	TT	-	hom	#N/A	#N/A	.	DELETION
Chr17	7451454	7451454	-	TCCTTCCTTCCTTCCTTCCTTCCT	hom	upstream	upstream	.	INSERTION
Chr17	7493903	7493918	TAAGCCCTCCCAACTC	-	hom	#N/A	#N/A	.	DELETION
Chr17	7578275	7578276	G	A	hom	exonic	stopgain	TP53	SNA
Chr17	7787775	7787775	-	ATATATATATAT	hom	upstream	upstream	.	INSERTION
Chr17	7816106	7816106	A	-	hom	#N/A	#N/A	.	DELETION
Chr17	8213434	8213434	-	AC	het	upstream	upstream	.	INSERTION
Chr17	8213434	8213434	-	ACAC	het	upstream	upstream	.	INSERTION
Chr17	12664904	12664904	-	CACACACACA	het	ncRNA_exonic	ncRNA_exonic	LOC100128006,MYOCD	INSERTION
Chr17	12664907	12664907	-	ACACACACAC	hom	ncRNA_exonic	ncRNA_exonic	LOC100128006,MYOCD	INSERTION
Chr17	14203751	14203752	AC	-	het	#N/A	#N/A	.	DELETION
Chr17	17206934	17206935	G	A	hom	exonic	missense SNV	NT5M	SNA
Chr17	18416394	18416395	G	C	het	ncRNA_exonic	.	USP32P2	SNA
Chr17	20768000	20768001	A	G	het	UTR3	.	CCDC144NL	SNA
Chr17	20768038	20768039	G	T	het	UTR3	.	CCDC144NL	SNA
Chr17	20768186	20768187	T	C	het	UTR3	.	CCDC144NL	SNA
Chr17	20768203	20768204	G	T	het	UTR3	.	CCDC144NL	SNA
Chr17	20768325	20768326	A	C	het	UTR3	.	CCDC144NL	SNA
Chr17	20768495	20768495	-	CCATATA	het	UTR3	UTR3	CCDC144NL	INSERTION
Chr17	20768535	20768536	A	G	hom	UTR3	.	CCDC144NL	SNA
Chr17	20768587	20768588	C	A	het	UTR3	.	CCDC144NL	SNA
Chr17	20768601	20768602	C	T	het	UTR3	.	CCDC144NL	SNA
Chr17	20771788	20771789	G	A	het	ncRNA_exonic	.	CCDC144NL,RP11-344E13.3	SNA
Chr17	20771795	20771796	T	C	het	ncRNA_exonic	.	CCDC144NL,RP11-344E13.3	SNA
Chr17	20771806	20771807	T	C	het	ncRNA_exonic	.	CCDC144NL,RP11-344E13.3	SNA
Chr17	20807221	20807221	-	CACACACACACACACACACA	het	ncRNA_exonic	ncRNA_exonic	RP11-344E13.3	INSERTION
Chr17	20807221	20807221	-	CACACACACACACACACACACA	het	ncRNA_exonic	ncRNA_exonic	RP11-344E13.3	INSERTION
Chr17	20808856	20808865	TCTCTCTCTC	-	het	#N/A	#N/A	.	DELETION
Chr17	20808856	20808869	TCTCTCTCTCTCTC	-	het	#N/A	#N/A	.	DELETION
Chr17	21217660	21217661	C	T	het	UTR3	.	MAP2K3	SNA
Chr17	21217690	21217691	C	T	het	UTR3	.	MAP2K3	SNA
Chr17	21218040	21218041	C	T	het	UTR3	.	MAP2K3	SNA
Chr17	21218072	21218073	G	A	het	UTR3	.	MAP2K3	SNA
Chr17	21218087	21218088	C	T	het	UTR3	.	MAP2K3	SNA
Chr17	21218089	21218090	G	C	het	UTR3	.	MAP2K3	SNA
Chr17	21218115	21218116	A	G	het	UTR3	.	MAP2K3	SNA
Chr17	21218169	21218169	-	TC	het	UTR3	UTR3	MAP2K3	INSERTION
Chr17	21218268	21218269	C	T	het	UTR3	.	MAP2K3	SNA
Chr17	21218337	21218338	A	T	het	UTR3	.	MAP2K3	SNA
Chr17	21218380	21218380	-	C	het	UTR3	UTR3	MAP2K3	INSERTION
Chr17	21218415	21218416	G	C	het	UTR3	.	MAP2K3	SNA
Chr17	21218463	21218464	G	A	het	UTR3	.	MAP2K3	SNA
Chr17	21218498	21218499	G	T	het	UTR3	.	MAP2K3	SNA
Chr17	21308476	21308477	C	T	het	UTR5	.	KCNJ18,KCNJ12	SNA
Chr17	21308521	21308522	C	T	het	UTR5	.	KCNJ18,KCNJ12	SNA
Chr17	21308524	21308525	G	A	het	UTR5	.	KCNJ12,KCNJ18	SNA
Chr17	21308541	21308542	G	C	het	UTR5	.	KCNJ18,KCNJ12	SNA
Chr17	21308542	21308543	G	A	het	UTR5	.	KCNJ18,KCNJ12	SNA
Chr17	21311859	21311860	T	C	het	UTR5	.	KCNJ18,KCNJ12	SNA
Chr17	21311885	21311886	A	T	het	UTR5	.	KCNJ12,KCNJ18	SNA
Chr17	21311911	21311912	G	A	het	UTR5	.	KCNJ18,KCNJ12	SNA
Chr17	21311916	21311917	C	T	het	UTR5	.	KCNJ12,KCNJ18	SNA
Chr17	21311932	21311933	A	G	het	UTR5	.	KCNJ12,KCNJ18	SNA
Chr17	21311940	21311941	T	C	het	UTR5	.	KCNJ18,KCNJ12	SNA
Chr17	21318595	21318596	G	C	het	splicing	.	KCNJ18,KCNJ12	SNA
Chr17	21320025	21320026	C	T	het	UTR3	.	KCNJ12,KCNJ18	SNA
Chr17	21320041	21320042	G	A	het	UTR3	.	KCNJ12,KCNJ18	SNA
Chr17	21320102	21320103	C	A	het	UTR3	.	KCNJ12,KCNJ18	SNA
Chr17	21320114	21320115	T	G	het	UTR3	.	KCNJ18,KCNJ12	SNA
Chr17	21320197	21320198	G	C	het	UTR3	.	KCNJ12,KCNJ18	SNA
Chr17	21320210	21320211	C	T	het	UTR3	.	KCNJ12,KCNJ18	SNA
Chr17	21320212	21320213	A	G	het	UTR3	.	KCNJ12,KCNJ18	SNA
Chr17	21320263	21320264	T	C	het	UTR3	.	KCNJ18,KCNJ12	SNA
Chr17	21320350	21320351	G	A	het	UTR3	.	KCNJ18,KCNJ12	SNA
Chr17	21320365	21320366	T	C	het	UTR3	.	KCNJ12,KCNJ18	SNA
Chr17	21320405	21320406	T	A	het	UTR3	.	KCNJ18,KCNJ12	SNA
Chr17	21320440	21320441	C	T	het	UTR3	.	KCNJ12,KCNJ18	SNA
Chr17	21320499	21320500	A	G	het	UTR3	.	KCNJ12	SNA
Chr17	21320796	21320797	C	T	het	UTR3	.	KCNJ12	SNA
Chr17	21320798	21320799	G	C	het	UTR3	.	KCNJ12	SNA
Chr17	21320826	21320827	C	T	het	UTR3	.	KCNJ12	SNA
Chr17	21320882	21320883	T	C	het	UTR3	.	KCNJ12	SNA
Chr17	21320890	21320891	G	A	het	UTR3	.	KCNJ12	SNA
Chr17	21320916	21320917	G	A	het	UTR3	.	KCNJ12	SNA
Chr17	21320980	21320981	C	G	het	UTR3	.	KCNJ12	SNA
Chr17	21321050	21321051	C	T	het	UTR3	.	KCNJ12	SNA
Chr17	21321052	21321053	T	G	het	UTR3	.	KCNJ12	SNA
Chr17	21321064	21321065	A	G	het	UTR3	.	KCNJ12	SNA
Chr17	21321104	21321105	G	T	het	UTR3	.	KCNJ12	SNA
Chr17	21321173	21321174	A	G	het	UTR3	.	KCNJ12	SNA
Chr17	21321207	21321208	G	A	het	UTR3	.	KCNJ12	SNA
Chr17	21323096	21323097	G	A	het	UTR3	.	KCNJ12	SNA
Chr17	21323107	21323108	A	G	het	UTR3	.	KCNJ12	SNA
Chr17	21904121	21904122	G	A	het	ncRNA_exonic	.	FLJ36000	SNA
Chr17	21910679	21910680	G	T	het	ncRNA_exonic	.	FLJ36000	SNA
Chr17	21911267	21911268	TG	-	het	#N/A	#N/A	FLJ36000	DELETION
Chr17	26850826	26850826	-	TGGT	het	upstream	upstream	.	INSERTION
Chr17	27400113	27400113	-	AGGG	hom	downstream	downstream	.	INSERTION
Chr17	27895680	27895680	-	GGGGCGC	hom	upstream	upstream	.	INSERTION
Chr17	27901538	27901538	-	C	hom	UTR3	UTR3	GIT1	INSERTION
Chr17	28511630	28511631	A	G	hom	splicing	.	NSRP1	SNA
Chr17	29311679	29311680	AG	-	het	#N/A	#N/A	RNF135	DELETION
Chr17	30469470	30469470	-	CCGCCGCCG	hom	upstream	upstream	.	INSERTION
Chr17	33676361	33676361	-	AAAAAAAAATG	het	downstream	downstream	.	INSERTION
Chr17	33676361	33676361	-	AAAAAAAATG	het	downstream	downstream	.	INSERTION
Chr17	33766072	33766073	GT	-	het	#N/A	#N/A	SLFN13	DELETION
Chr17	33766084	33766085	GT	-	het	#N/A	#N/A	SLFN13	DELETION
Chr17	37688356	37688361	TCTCTC	-	het	#N/A	#N/A	CDK12	DELETION
Chr17	38118929	38118929	-	CA	het	upstream	upstream	.	INSERTION
Chr17	38175429	38175434	ACACAC	-	het	#N/A	#N/A	MED24	DELETION
Chr17	38296571	38296572	AC	-	het	#N/A	#N/A	CASC3	DELETION
Chr17	38350484	38350484	-	GT	hom	UTR3	UTR3	RAPGEFL1	INSERTION
Chr17	38992537	38992537	-	GTG	het	downstream	downstream	.	INSERTION
Chr17	39191924	39191924	-	TTCTTTCTTTCTTTCT	hom	upstream	upstream	.	INSERTION
Chr17	39192042	39192042	-	CTTT	hom	upstream	upstream	.	INSERTION
Chr17	39633951	39633952	G	A	het	exonic	missense SNV	KRT35	SNA
Chr17	39680030	39680031	G	A	het	exonic	missense SNV	KRT19	SNA
Chr17	40275713	40275723	CAAAAAAAAAA	-	het	#N/A	#N/A	.	DELETION
Chr17	40731260	40731260	-	AAAAAAAAAA	het	downstream	downstream	.	INSERTION
Chr17	40733056	40733056	-	AAAAAAA	hom	UTR3	UTR3	FAM134C	INSERTION
Chr17	41064993	41064994	G	T	het	UTR3	.	G6PC	SNA
Chr17	41064995	41064996	A	T	het	UTR3	.	G6PC	SNA
Chr17	42145602	42145603	TG	-	hom	#N/A	#N/A	.	DELETION
Chr17	43553029	43553030	T	C	hom	exonic	synonymous SNV	PLEKHM1	SNA
Chr17	43723477	43723479	TAA	-	hom	#N/A	#N/A	CRHR1,CRHR1-IT1	DELETION
Chr17	45110588	45110593	AAAAAA	-	hom	#N/A	#N/A	ARL17A	DELETION
Chr17	46137530	46137531	AA	-	hom	UTR3	UTR3	NFE2L1	DELETION
Chr17	46179310	46179310	-	AAAAAAAAAAA	het	upstream	upstream	.	INSERTION
Chr17	46179310	46179310	-	AAAAAAAAAAAA	het	upstream	upstream	.	INSERTION
Chr17	47925055	47925060	ACACAC	-	het	#N/A	#N/A	FLJ45513,TAC4	DELETION
Chr17	48072719	48072719	-	CT	het	upstream	upstream	.	INSERTION
Chr17	48072797	48072797	-	ACACACAC	het	upstream	upstream	.	INSERTION
Chr17	48072797	48072797	-	ACACACACAC	het	upstream	upstream	.	INSERTION
Chr17	48207193	48207193	-	GTGC	het	UTR5	UTR5	SAMD14	INSERTION
Chr17	48208056	48208056	-	GACG	het	upstream	upstream	.	INSERTION
Chr17	48208060	48208060	-	CGCG	hom	upstream	upstream	.	INSERTION
Chr17	48646346	48646346	-	GTGTGTGT	het	splicing	splicing	CACNA1G	INSERTION
Chr17	48771490	48771490	-	AAAAAAAAAAAA	hom	UTR3	UTR3	ANKRD40	INSERTION
Chr17	50238151	50238151	-	TTATTTT	hom	upstream	upstream	.	INSERTION
Chr17	50238154	50238154	-	TTTTTTC	hom	upstream	upstream	.	INSERTION
Chr17	53402152	53402153	GT	-	het	#N/A	#N/A	HLF	DELETION
Chr17	55054741	55054741	-	ACAGACACACAC	het	upstream	upstream	.	INSERTION
Chr17	55054741	55054741	-	ACAGACACAC	het	upstream	upstream	.	INSERTION
Chr17	55123866	55123866	-	GGAC	hom	ncRNA_exonic	ncRNA_exonic	RNF126P1	INSERTION
Chr17	55182810	55182810	A	-	hom	#N/A	#N/A	AKAP1	DELETION
Chr17	57283249	57283249	-	AC	hom	UTR3	UTR3	PRR11	INSERTION
Chr17	57286443	57286449	AAAAAAA	-	het	#N/A	#N/A	.	DELETION
Chr17	59757841	59757841	-	TTTCT	het	UTR3	UTR3	BRIP1	INSERTION
Chr17	60778338	60778338	-	ACACACGTACTCAA	hom	downstream	downstream	.	INSERTION
Chr17	62396309	62396309	-	TTTT	het	downstream	downstream	.	INSERTION
Chr17	65026819	65026821	CTC	-	het	#N/A	#N/A	CACNG4	DELETION
Chr17	65066001	65066001	A	-	hom	#N/A	#N/A	.	DELETION
Chr17	65068128	65068128	-	CACCA	hom	UTR3	UTR3	HELZ	INSERTION
Chr17	65955782	65955782	-	GCCCCCCCC	het	exonic	exonic	BPTF	INSERTION
Chr17	65980746	65980746	-	TTTTTTTTTT	het	downstream	downstream	.	INSERTION
Chr17	65980746	65980746	-	TTTTTTTTTTTTT	het	downstream	downstream	.	INSERTION
Chr17	65990632	65990632	-	CATATA	het	upstream	upstream	.	INSERTION
Chr17	66132612	66132612	-	TATATTT	het	downstream	downstream	.	INSERTION
Chr17	66132612	66132612	-	TATATTTTT	het	downstream	downstream	.	INSERTION
Chr17	66865848	66865849	T	C	het	exonic	synonymous SNV	ABCA8	SNA
Chr17	67138995	67138995	-	TATATA	het	upstream	upstream	.	INSERTION
Chr17	71160263	71160266	GTGT	-	het	#N/A	#N/A	.	DELETION
Chr17	72869838	72869838	-	G	het	upstream	upstream	.	INSERTION
Chr17	72889676	72889677	G	C	het	exonic	synonymous SNV	FADS6	SNA
Chr17	72930384	72930384	-	TGTG	hom	downstream	downstream	.	INSERTION
Chr17	73131968	73131969	A	G	het	UTR3	.	HN1	SNA
Chr17	73626919	73626919	-	GG	het	splicing	splicing	RECQL5	INSERTION
Chr17	74385585	74385588	CCAA	-	het	#N/A	#N/A	.	DELETION
Chr17	74708600	74708600	-	TTT	hom	downstream	downstream	.	INSERTION
Chr17	77910708	77910708	-	GTGT	hom	UTR3	UTR3	TBC1D16	INSERTION
Chr17	78228087	78228088	TT	-	hom	#N/A	#N/A	.	DELETION
Chr17	78939917	78939917	-	CC	hom	UTR3	UTR3	RPTOR	INSERTION
Chr17	79083172	79083176	TAAAA	-	het	UTR3	UTR3	BAIAP2	DELETION
Chr17	79083173	79083177	AAAAA	-	hom	#N/A	#N/A	BAIAP2	DELETION
Chr17	79083192	79083196	AAAAG	-	het	#N/A	#N/A	BAIAP2	DELETION
Chr17	80044169	80044170	G	A	het	exonic	synonymous SNV	FASN	SNA
Chr17	80057004	80057004	C	-	hom	#N/A	#N/A	.	DELETION
Chr17	80186939	80186940	C	G	het	UTR5	.	SLC16A3	SNA
Chr17	80186940	80186941	G	C	het	UTR5	.	SLC16A3	SNA
Chr17	80709452	80709452	-	CCCCCGCCCCCGC	hom	upstream;downstream	upstream;downstream	.	INSERTION
Chr18	157940	157940	-	ATATATAAAT	het	upstream	upstream	.	INSERTION
Chr18	319336	319347	AAAAAAATATAT	-	het	#N/A	#N/A	.	DELETION
Chr18	319336	319343	AAAAAAAT	-	het	#N/A	#N/A	.	DELETION
Chr18	581202	581202	-	A	het	UTR3	UTR3	CETN1	INSERTION
Chr18	3502416	3502417	T	A	het	UTR3	.	DLGAP1	SNA
Chr18	9337212	9337214	TCT	-	het	#N/A	#N/A	TWSG1	DELETION
Chr18	9955770	9955771	A	G	het	UTR3	.	VAPA	SNA
Chr18	11609417	11609417	-	AAAG	het	upstream	upstream	.	INSERTION
Chr18	12225698	12225698	-	GTGTGCACGCGC	het	downstream	downstream	.	INSERTION
Chr18	12987552	12987554	TTT	-	hom	#N/A	#N/A	.	DELETION
Chr18	14184067	14184068	T	A	het	ncRNA_exonic	.	ANKRD20A5P	SNA
Chr18	18981152	18981153	C	T	het	exonic	stopgain	GREB1L	SNA
Chr18	32468603	32468604	A	G	het	UTR3	.	DTNA	SNA
Chr18	34374796	34374827	ACACACACACACACACACACACACACACACAC	-	hom	#N/A	#N/A	TPGS2	DELETION
Chr18	35146143	35146143	-	CCGGC	hom	upstream	upstream	.	INSERTION
Chr18	42645566	42645567	G	T	het	UTR3	.	SETBP1	SNA
Chr18	47405427	47405427	-	GGC	het	exonic	exonic	MYO5B	INSERTION
Chr18	48255636	48255637	C	T	het	exonic	synonymous SNV	MAPK4	SNA
Chr18	52890912	52890912	-	TTT	hom	UTR3	UTR3	TCF4	INSERTION
Chr18	55144500	55144500	-	ATAACATAA	hom	UTR3	UTR3	ONECUT2	INSERTION
Chr18	56296796	56296803	CACACACA	-	het	#N/A	#N/A	.	DELETION
Chr18	56296796	56296801	CACACA	-	het	#N/A	#N/A	.	DELETION
Chr18	61172625	61172627	CAA	-	het	#N/A	#N/A	.	DELETION
Chr18	67515007	67515007	-	ATAT	hom	UTR3	UTR3	DOK6	INSERTION
Chr18	72024991	72024992	T	A	het	UTR3	.	C18orf63	SNA
Chr18	72027375	72027375	-	AAAAAAAAA	het	downstream	downstream	.	INSERTION
Chr18	72027375	72027375	-	AAAAAAAAAAAAAA	het	downstream	downstream	.	INSERTION
Chr18	73835004	73835009	AGAGAG	-	het	#N/A	#N/A	LOC339298	DELETION
Chr18	73835004	73835013	AGAGAGAGAG	-	het	#N/A	#N/A	LOC339298	DELETION
Chr18	74728613	74728613	-	A	het	UTR3	UTR3	MBP	INSERTION
Chr18	76759293	76759297	AGCAT	-	het	#N/A	#N/A	.	DELETION
Chr18	77733203	77733204	C	T	het	UTR3	.	TXNL4A	SNA
Chr19	520115	520115	-	CAGGGCC	hom	downstream	downstream	.	INSERTION
Chr19	675682	675683	CA	-	het	#N/A	#N/A	.	DELETION
Chr19	861770	861771	A	C	het	exonic	synonymous SNV	CFD	SNA
Chr19	864042	864042	-	CACACACACACACACACACA	het	downstream	downstream	.	INSERTION
Chr19	972800	972801	GC	-	het	#N/A	#N/A	ARID3A	DELETION
Chr19	1038414	1038415	C	T	het	UTR3	.	CNN2	SNA
Chr19	1877374	1877375	G	C	het	exonic	missense SNV	ABHD17A	SNA
Chr19	1904828	1904845	TGGAGGTTGCAGTGAGCC	-	het	#N/A	#N/A	.	DELETION
Chr19	3730417	3730418	G	A	het	exonic	missense SNV	TJP3	SNA
Chr19	3852147	3852148	T	C	het	UTR3	.	ZFR2	SNA
Chr19	3975628	3975629	CA	-	het	#N/A	#N/A	.	DELETION
Chr19	4172746	4172747	C	T	het	UTR3	.	CREB3L3	SNA
Chr19	4182962	4182962	-	TG	het	upstream	upstream	.	INSERTION
Chr19	4182962	4182962	-	TGTGTGTGTG	het	upstream	upstream	.	INSERTION
Chr19	5691987	5691987	-	CAGTTCTGGCCCAGACAGCGCCTGACATC	het	UTR3	UTR3	LONP1	INSERTION
Chr19	6413015	6413026	GGGAAGGGGAAA	-	het	#N/A	#N/A	.	DELETION
Chr19	6670594	6670595	G	T	het	UTR5	.	TNFSF14	SNA
Chr19	6670595	6670596	T	C	het	UTR5	.	TNFSF14	SNA
Chr19	6721477	6721477	-	TGTGTGTGTGTGTGTG	het	upstream	upstream	.	INSERTION
Chr19	6825114	6825115	C	A	het	exonic	synonymous SNV	VAV1	SNA
Chr19	7004928	7004928	-	AAAA	het	downstream	downstream	.	INSERTION
Chr19	7004928	7004928	-	AAAAA	het	downstream	downstream	.	INSERTION
Chr19	7977929	7977930	CT	-	het	#N/A	#N/A	MAP2K7	DELETION
Chr19	9090177	9090178	C	G	het	exonic	missense SNV	MUC16	SNA
Chr19	9786645	9786645	-	TGTGTG	het	upstream	upstream	.	INSERTION
Chr19	9786645	9786645	-	TG	het	upstream	upstream	.	INSERTION
Chr19	10084296	10084297	C	T	het	exonic	missense SNV	COL5A3	SNA
Chr19	10469950	10469951	G	A	het	exonic	synonymous SNV	TYK2	SNA
Chr19	11495381	11495381	-	TTCC	hom	upstream	upstream	.	INSERTION
Chr19	12992597	12992613	TTTTTTTTTTTTTTTTT	-	hom	#N/A	#N/A	.	DELETION
Chr19	13039257	13039258	G	A	het	exonic	missense SNV	FARSA	SNA
Chr19	13325063	13325064	G	T	het	exonic	missense SNV	CACNA1A	SNA
Chr19	15199584	15199584	-	TAATAGATAGATAGATAGA	het	downstream	downstream	.	INSERTION
Chr19	15578650	15578661	TTCCTTCCTTCC	-	hom	#N/A	#N/A	.	DELETION
Chr19	16023506	16023519	TATGTGTGTGTGTG	-	het	#N/A	#N/A	CYP4F11	DELETION
Chr19	16061488	16061488	-	ACACAC	het	downstream	downstream	.	INSERTION
Chr19	16153937	16153937	-	GGAA	het	downstream	downstream	.	INSERTION
Chr19	17397456	17397456	-	GTGT	het	exonic	exonic	ANKLE1	INSERTION
Chr19	17530824	17530824	-	CTCC	hom	upstream	upstream	.	INSERTION
Chr19	17711859	17711859	-	AAAAAAA	het	downstream	downstream	.	INSERTION
Chr19	17711859	17711859	-	AAAAAA	het	downstream	downstream	.	INSERTION
Chr19	19356234	19356235	A	G	het	exonic	missense SNV	NCAN	SNA
Chr19	19753380	19753381	C	T	het	exonic	missense SNV	GMIP	SNA
Chr19	21569384	21569385	C	G	het	ncRNA_exonic	.	ZNF738	SNA
Chr19	21936198	21936199	A	G	het	ncRNA_exonic	.	ZNF100,LOC641367	SNA
Chr19	22194580	22194580	-	ATT	het	upstream	upstream	.	INSERTION
Chr19	22234407	22234407	-	TTTTTTTT	hom	upstream	upstream	.	INSERTION
Chr19	22498734	22498735	C	G	het	exonic	missense SNV	ZNF729	SNA
Chr19	22817275	22817276	CG	-	het	#N/A	#N/A	ZNF492	DELETION
Chr19	23870567	23870567	-	ACATATATGTATATATGTGTATAT	het	upstream	upstream	.	INSERTION
Chr19	29492844	29492860	GACTGATTCACTGATCA	-	het	#N/A	#N/A	.	DELETION
Chr19	34843882	34843883	T	A	het	UTR3	.	KIAA0355	SNA
Chr19	35085558	35085571	GTGTGTGTGTGTGT	-	het	#N/A	#N/A	.	DELETION
Chr19	36523432	36523432	-	GGT	het	UTR5	UTR5	CLIP3	INSERTION
Chr19	36617628	36617637	TCAAAAAAAA	-	het	#N/A	#N/A	.	DELETION
Chr19	36811218	36811219	T	C	het	ncRNA_exonic	.	LINC00665	SNA
Chr19	36811223	36811224	G	A	het	ncRNA_exonic	.	LINC00665	SNA
Chr19	37036961	37036961	-	TA	het	UTR3	UTR3	ZNF529	INSERTION
Chr19	37117505	37117506	G	A	het	exonic	missense SNV	ZNF382	SNA
Chr19	37117574	37117575	C	A	het	exonic	missense SNV	ZNF382	SNA
Chr19	37675318	37675318	-	AGAA	het	UTR3	UTR3	ZNF585B	INSERTION
Chr19	39739316	39739317	A	G	het	UTR5	.	IFNL4	SNA
Chr19	39797369	39797369	-	CACACACA	het	downstream	downstream	.	INSERTION
Chr19	39797370	39797370	-	ACACACAC	het	downstream	downstream	.	INSERTION
Chr19	39797370	39797370	-	ACACACACACAC	het	downstream	downstream	.	INSERTION
Chr19	40353391	40353409	TCTTTCTCCATTTTCCACT	-	het	#N/A	#N/A	.	DELETION
Chr19	40710421	40710422	C	T	het	exonic	missense SNV	MAP3K10	SNA
Chr19	40791469	40791470	AG	-	het	#N/A	#N/A	.	DELETION
Chr19	41136019	41136024	TTTTTT	-	hom	#N/A	#N/A	.	DELETION
Chr19	41713201	41713202	C	T	het	UTR3	.	CYP2S1	SNA
Chr19	42396151	42396152	A	G	het	exonic	missense SNV	ARHGEF1	SNA
Chr19	43270043	43270054	ACACACACACAC	-	het	#N/A	#N/A	.	DELETION
Chr19	43270043	43270052	ACACACACAC	-	het	#N/A	#N/A	.	DELETION
Chr19	43587032	43587032	-	ACACACACACACACAC	het	upstream	upstream	.	INSERTION
Chr19	43587032	43587032	-	ACACACACAC	het	upstream	upstream	.	INSERTION
Chr19	43999441	43999442	C	T	het	exonic	synonymous SNV	PHLDB3	SNA
Chr19	44093039	44093040	A	G	het	UTR3	.	IRGQ	SNA
Chr19	44454832	44454832	-	ATC	het	upstream	upstream	.	INSERTION
Chr19	45913823	45913823	-	TGTGTGTGTGTGTG	het	UTR3	UTR3	CD3EAP,ERCC1	INSERTION
Chr19	47122805	47122818	AGAGAGAGAGAGAG	-	het	#N/A	#N/A	.	DELETION
Chr19	47122805	47122814	AGAGAGAGAG	-	het	#N/A	#N/A	.	DELETION
Chr19	47152372	47152373	G	C	het	exonic	synonymous SNV	DACT3	SNA
Chr19	48304653	48304654	A	G	het	UTR3	.	TPRX1	SNA
Chr19	48531755	48531758	TTTT	-	hom	#N/A	#N/A	.	DELETION
Chr19	48711000	48711000	-	CG	hom	downstream	downstream	.	INSERTION
Chr19	49552069	49552070	G	T	het	UTR5	.	CGB8	SNA
Chr19	51588232	51588232	T	-	het	#N/A	#N/A	.	DELETION
Chr19	51600398	51600398	-	TGCTTAC	hom	downstream	downstream	.	INSERTION
Chr19	52851074	52851075	C	A	het	UTR5	.	ZNF610	SNA
Chr19	53016559	53016560	G	A	het	UTR3	.	ZNF578	SNA
Chr19	53302290	53302291	T	G	het	UTR3	.	ZNF28	SNA
Chr19	53431624	53431625	A	T	het	ncRNA_exonic	.	ZNF321P,ZNF816-ZNF321P	SNA
Chr19	53431818	53431819	C	A	het	ncRNA_exonic	.	ZNF816-ZNF321P,ZNF321P	SNA
Chr19	54024586	54024587	GT	-	hom	#N/A	#N/A	ZNF331	DELETION
Chr19	54445837	54445838	A	G	het	UTR3	.	CACNG7	SNA
Chr19	54489192	54489197	GAGAGA	-	het	#N/A	#N/A	CACNG8	DELETION
Chr19	54864771	54864771	-	AAAAG	het	downstream	downstream	.	INSERTION
Chr19	55157295	55157295	-	ACAC	het	downstream	downstream	.	INSERTION
Chr19	55250979	55250980	C	A	het	exonic	missense SNV	KIR2DL3	SNA
Chr19	55264382	55264383	C	T	het	UTR3	.	KIR2DL3	SNA
Chr19	55284986	55284987	C	A	het	exonic	missense SNV	KIR2DL1	SNA
Chr19	55295596	55295597	A	C	het	UTR3	.	KIR2DL1	SNA
Chr19	55295613	55295614	C	G	het	UTR3	.	KIR2DL1	SNA
Chr19	55295639	55295640	T	C	het	UTR3	.	KIR2DL1	SNA
Chr19	55295717	55295718	T	C	het	UTR3	.	KIR2DL1	SNA
Chr19	55316329	55316330	A	G	het	exonic	missense SNV	KIR2DL4,LOC100287534	SNA
Chr19	55324674	55324674	-	A	hom	exonic	exonic	KIR2DL4,LOC100287534	INSERTION
Chr19	55329822	55329823	A	C	het	exonic	synonymous SNV	KIR3DL1	SNA
Chr19	55329934	55329935	A	G	het	exonic	missense SNV	KIR3DL1	SNA
Chr19	55331287	55331288	G	T	het	exonic	missense SNV	KIR3DL1	SNA
Chr19	55331362	55331363	C	T	het	exonic	missense SNV	KIR3DL1	SNA
Chr19	55331372	55331373	T	G	het	exonic	missense SNV	KIR3DL1	SNA
Chr19	55342156	55342156	-	GTCA	het	UTR3	UTR3	KIR3DL1	INSERTION
Chr19	55342209	55342210	C	T	het	UTR3	.	KIR3DL1	SNA
Chr19	55342255	55342256	TG	-	het	#N/A	#N/A	.	DELETION
Chr19	55344239	55344240	T	G	het	exonic	missense SNV	KIR2DS4	SNA
Chr19	55358658	55358659	T	C	het	exonic	missense SNV	KIR2DS4	SNA
Chr19	55359244	55359245	AC	-	het	#N/A	#N/A	KIR2DS4	DELETION
Chr19	55359371	55359372	A	G	het	exonic	unknown	KIR2DS4	SNA
Chr19	55359404	55359405	T	A	het	UTR3	.	KIR2DS4	SNA
Chr19	55359436	55359437	G	C	het	UTR3	.	KIR2DS4	SNA
Chr19	55359504	55359505	C	T	het	UTR3	.	KIR2DS4	SNA
Chr19	55359517	55359518	T	C	het	UTR3	.	KIR2DS4	SNA
Chr19	55359592	55359593	C	T	het	UTR3	.	KIR2DS4	SNA
Chr19	55359654	55359655	C	G	het	UTR3	.	KIR2DS4	SNA
Chr19	55359669	55359670	C	A	het	UTR3	.	KIR2DS4	SNA
Chr19	55359675	55359676	G	A	het	UTR3	.	KIR2DS4	SNA
Chr19	55360594	55360597	TTTT	-	hom	#N/A	#N/A	.	DELETION
Chr19	55363704	55363705	G	A	het	exonic	missense SNV	KIR3DL2	SNA
Chr19	55857908	55857909	G	A	het	exonic	missense SNV	SUV420H2	SNA
Chr19	56282453	56282455	TTT	-	het	#N/A	#N/A	.	DELETION
Chr19	56282453	56282456	TTTT	-	het	#N/A	#N/A	.	DELETION
Chr19	56296859	56296868	TCACACACAC	-	het	#N/A	#N/A	NLRP11	DELETION
Chr19	56890851	56890851	-	AAAAAA	het	ncRNA_exonic	ncRNA_exonic	ZNF542	INSERTION
Chr19	57040291	57040291	-	AA	het	downstream	downstream	.	INSERTION
Chr19	57831365	57831365	-	TTTTTTT	het	upstream	upstream	.	INSERTION
Chr19	57831365	57831365	-	TTTTTTTTTTT	het	upstream	upstream	.	INSERTION
Chr19	57870367	57870368	T	C	het	UTR3	.	ZNF304	SNA
Chr19	58373141	58373141	-	TTTTTTTTT	hom	UTR3	UTR3	ZNF587	INSERTION
Chr2	6121327	6121330	ACAC	-	het	UTR3	.	.	DELETION
Chr2	6512028	6512029	G	T	het	ncRNA_exonic	.	AC105253.1	SNA
Chr2	6512029	6512030	A	C	het	ncRNA_exonic	.	AC105253.1	SNA
Chr2	6515931	6515932	TA	-	het	UTR3	.	.	DELETION
Chr2	6516221	6516231	TTTTCTTTTTC	-	het	upstream	.	.	DELETION
Chr2	6516232	6516242	TTTTTTTTTTT	-	het	upstream	.	.	DELETION
Chr2	10442404	10442404	-	GCAGGAAGCCCGCCTCTGTT	het	UTR3	.	.	INSERTION
Chr2	11362297	11362298	C	T	het	exonic	synonymous SNV	ROCK2	SNA
Chr2	11606982	11606985	CCTT	-	hom	UTR3	.	.	DELETION
Chr2	26618276	26618277	C	T	het	UTR3	.	EPT1	SNA
Chr2	27528552	27528553	G	A	het	exonic	missense SNV	TRIM54	SNA
Chr2	27875017	27875020	AAAT	-	het	upstream	.	SUPT7L	DELETION
Chr2	28606379	28606380	GT	-	hom	UTR3	.	.	DELETION
Chr2	28606422	28606425	TGTC	-	het	ncRNA_exonic	.	.	DELETION
Chr2	29024626	29024627	G	A	het	UTR3	.	PPP1CB	SNA
Chr2	33809835	33809836	C	T	het	UTR3	.	FAM98A	SNA
Chr2	37324585	37324586	T	C	het	UTR3	.	GPATCH11	SNA
Chr2	37429788	37429810	AAAAAAAAAAAAAAAAAAAAAAA	-	het	upstream	.	CEBPZ-AS1,CEBPZ	DELETION
Chr2	37476786	37476786	-	ACACACACACACACAC	het	UTR3	.	.	INSERTION
Chr2	37479990	37479990	-	TATATATATATA	het	ncRNA_exonic	.	PRKD3	INSERTION
Chr2	37898963	37898963	-	AG	het	UTR3	.	CDC42EP3	INSERTION
Chr2	37898963	37898963	-	AGGG	het	downstream	.	CDC42EP3	INSERTION
Chr2	38892626	38892640	TTTTTTTTTTTTTTT	-	het	upstream	.	.	DELETION
Chr2	39553316	39553317	C	A	het	exonic	missense SNV	MAP4K3	SNA
Chr2	39828647	39828665	AACAACAACAACAACAACA	-	het	upstream	.	.	DELETION
Chr2	42275057	42275057	-	GGCGGGGGAGGCGGAGGCGGAGGA	het	downstream	.	.	INSERTION
Chr2	42983068	42983069	G	A	het	UTR3	.	MTA3	SNA
Chr2	42990391	42990392	G	C	het	exonic	missense SNV	OXER1	SNA
Chr2	46413691	46413692	A	G	het	UTR3	.	PRKCE	SNA
Chr2	47302947	47302948	C	A	het	UTR3	.	TTC7A	SNA
Chr2	48606935	48606945	AAAAAAAAAAA	-	hom	UTR3	.	.	DELETION
Chr2	48742355	48742355	-	TCTCTCTCTC	het	upstream	.	PPP1R21	INSERTION
Chr2	49381697	49381701	TTTTT	-	het	downstream	.	.	DELETION
Chr2	50146228	50146229	A	T	het	UTR3	.	NRXN1	SNA
Chr2	51259649	51259654	AGAGAG	-	het	ncRNA_exonic	.	NRXN1	DELETION
Chr2	64844175	64844175	-	ACACACACAC	het	upstream	.	.	INSERTION
Chr2	65129351	65129351	-	TCTT	hom	downstream	.	AC007386.2	INSERTION
Chr2	66652714	66652715	G	A	het	ncRNA_exonic	.	MEIS1-AS3	SNA
Chr2	70057054	70057055	C	T	het	exonic	synonymous SNV	GMCL1	SNA
Chr2	71161192	71161192	-	AAAA	het	upstream	.	.	INSERTION
Chr2	74692802	74692802	-	AAA	het	UTR3	.	.	INSERTION
Chr2	78315896	78315897	G	A	het	ncRNA_exonic	.	LOC101927967,AC012494.1	SNA
Chr2	78339232	78339233	A	T	het	ncRNA_exonic	.	LOC101927967,AC012494.1	SNA
Chr2	79726060	79726060	T	-	het	upstream	.	AC010975.1	DELETION
Chr2	89103894	89103895	C	T	het	ncRNA_exonic	.	ANKRD36BP2	SNA
Chr2	91969743	91969744	A	G	het	ncRNA_exonic	.	GGT8P	SNA
Chr2	96851115	96851120	AAAACA	-	hom	downstream	.	STARD7	DELETION
Chr2	97370483	97370484	T	C	het	UTR3	.	FER1L5	SNA
Chr2	97653120	97653121	AC	-	het	exonic	nonframeshift deletion	.	DELETION
Chr2	101886995	101887002	ATAATAAA	-	hom	upstream	.	.	DELETION
Chr2	101887004	101887004	-	GTCTTA	hom	downstream	.	.	INSERTION
Chr2	108489173	108489174	A	T	het	exonic	synonymous SNV	RGPD4	SNA
Chr2	110350686	110350689	GACT	-	het	downstream	.	43718	DELETION
Chr2	110375207	110375208	A	G	het	UTR3	.	SOWAHC	SNA
Chr2	111878557	111878559	GCC	-	hom	downstream	.	BCL2L11	DELETION
Chr2	113403640	113403640	-	CCGTC	hom	exonic	nonframeshift insertion	SLC20A1	INSERTION
Chr2	114588350	114588350	-	AC	het	downstream	.	.	INSERTION
Chr2	114588350	114588350	-	ACACACACAC	het	UTR3	.	.	INSERTION
Chr2	118589084	118589085	A	T	het	UTR3	.	DDX18	SNA
Chr2	120436227	120436231	GGTGT	-	hom	UTR3	.	.	DELETION
Chr2	121749584	121749587	ACAC	-	het	UTR3	.	GLI2	DELETION
Chr2	127940989	127940989	-	C	het	UTR3	.	.	INSERTION
Chr2	128059760	128059761	T	G	het	UTR3	.	MAP3K2	SNA
Chr2	128457694	128457694	-	TGTATATA	het	UTR3	.	.	INSERTION
Chr2	130903024	130903032	AATAATAAT	-	het	upstream	.	.	DELETION
Chr2	130903448	130903451	AATA	-	het	upstream	.	.	DELETION
Chr2	131356218	131356219	C	T	het	exonic	missense SNV	CFC1B,CFC1	SNA
Chr2	132236905	132236906	G	C	het	exonic	missense SNV	RNU6-81P,TUBA3D	SNA
Chr2	133015103	133015104	T	C	het	ncRNA_exonic	.	ANKRD30BL	SNA
Chr2	133015115	133015116	A	C	het	ncRNA_exonic	.	ANKRD30BL	SNA
Chr2	133015170	133015171	A	G	het	ncRNA_exonic	.	ANKRD30BL	SNA
Chr2	133015302	133015303	T	G	het	ncRNA_exonic	.	ANKRD30BL	SNA
Chr2	133015403	133015404	G	A	het	ncRNA_exonic	.	ANKRD30BL	SNA
Chr2	133015408	133015409	C	T	het	ncRNA_exonic	.	ANKRD30BL	SNA
Chr2	133015515	133015515	-	GGCG	het	downstream	.	ANKRD30BL	INSERTION
Chr2	133015519	133015520	G	T	het	ncRNA_exonic	.	ANKRD30BL	SNA
Chr2	136597203	136597203	-	A	het	UTR3	.	MCM6	INSERTION
Chr2	152974952	152974952	-	TA	hom	downstream	.	STAM2	INSERTION
Chr2	166621421	166621422	T	C	het	exonic	missense SNV	GALNT3	SNA
Chr2	169312015	169312015	-	ATCATCATC	het	UTR3	.	.	INSERTION
Chr2	176042380	176042387	GGACTGAG	-	hom	UTR5	.	ATP5G3	DELETION
Chr2	176957977	176957978	C	G	het	exonic	missense SNV	HOXD13	SNA
Chr2	176984163	176984163	-	TATA	het	UTR3	.	HOXD10	INSERTION
Chr2	178096105	178096106	G	A	het	exonic	missense SNV	NFE2L2	SNA
Chr2	178098965	178098966	T	C	het	exonic	missense SNV	NFE2L2	SNA
Chr2	179059320	179059321	C	G	het	UTR5	.	OSBPL6	SNA
Chr2	187714493	187714498	CTCTCT	-	het	UTR3	.	.	DELETION
Chr2	187714493	187714496	CTCT	-	het	downstream	.	.	DELETION
Chr2	202400181	202400182	A	G	het	UTR3	.	ALS2CR11	SNA
Chr2	202566075	202566076	A	G	het	UTR3	.	ALS2	SNA
Chr2	202625933	202625934	T	C	het	exonic	missense SNV	ALS2	SNA
Chr2	202758796	202758796	-	CACACACACACA	het	downstream	.	CDK15	INSERTION
Chr2	203630784	203630784	-	ACACACACACACAC	het	downstream	.	FAM117B	INSERTION
Chr2	203850667	203850668	A	G	het	UTR3	.	CARF	SNA
Chr2	204570541	204570541	-	TCTTTCTTTCTT	hom	downstream	.	.	INSERTION
Chr2	204570631	204570638	TTTCTCTT	-	het	downstream	.	.	DELETION
Chr2	204738042	204738065	CATATATACATATATATATATATA	-	het	UTR3	.	CTLA4	DELETION
Chr2	216175805	216175805	-	AAA	hom	downstream	.	.	INSERTION
Chr2	216960886	216960887	G	T	het	exonic	missense SNV	TMEM169	SNA
Chr2	220012443	220012444	C	T	het	exonic	synonymous SNV	NHEJ1	SNA
Chr2	220037283	220037284	C	T	het	UTR3	.	CNPPD1	SNA
Chr2	230271988	230271989	G	A	het	exonic	synonymous SNV	DNER	SNA
Chr2	232237410	232237410	-	GTGTGTGTGT	hom	upstream	.	ARMC9	INSERTION
Chr2	233448140	233448141	CG	-	het	upstream	.	EIF4E2	DELETION
Chr2	233470626	233470629	AAAA	-	hom	upstream	.	.	DELETION
Chr2	233633134	233633135	T	A	het	exonic	missense SNV	KCNJ13,GIGYF2	SNA
Chr2	235402777	235402777	-	GCAT	het	UTR3	.	ARL4C	INSERTION
Chr2	239141587	239141588	C	G	het	ncRNA_exonic	.	LOC643387	SNA
Chr2	239361084	239361084	-	G	het	downstream	.	.	INSERTION
Chr2	240722345	240722346	A	G	het	ncRNA_exonic	.	LOC150935	SNA
Chr2	240982247	240982248	A	G	het	exonic	synonymous SNV	PRR21	SNA
Chr2	241503503	241503503	-	A	het	ncRNA_exonic	.	.	INSERTION
Chr2	242149889	242149890	C	T	het	exonic	missense SNV	ANO7	SNA
Chr20	626777	626777	-	CTA	hom	downstream	downstream	.	INSERTION
Chr20	741082	741083	G	C	het	UTR3	.	SLC52A3	SNA
Chr20	813668	813668	-	AG	het	upstream	upstream	.	INSERTION
Chr20	939536	939537	T	C	het	UTR3	.	RSPO4	SNA
Chr20	1286614	1286615	G	A	het	exonic	synonymous SNV	SNPH	SNA
Chr20	1424299	1424317	GGGTGTGCACAAGGGGGCA	-	het	#N/A	#N/A	NSFL1C	DELETION
Chr20	1918650	1918650	-	CCACCC	het	UTR3	UTR3	SIRPA	INSERTION
Chr20	2124603	2124604	TC	-	hom	UTR3	UTR3	STK35	DELETION
Chr20	2128697	2128705	TCCACTGCC	-	hom	UTR3	UTR3	STK35	DELETION
Chr20	2639728	2639729	C	T	het	UTR3	.	IDH3B	SNA
Chr20	3787368	3787368	-	AAAAG	het	downstream	downstream	.	INSERTION
Chr20	4167474	4167475	G	A	het	exonic	missense SNV	SMOX	SNA
Chr20	5482189	5482190	T	C	het	ncRNA_exonic	.	LINC00654	SNA
Chr20	6019907	6019907	-	TG	het	UTR3	UTR3	CRLS1	INSERTION
Chr20	6104897	6104897	-	CACACA	hom	upstream	upstream	.	INSERTION
Chr20	9518497	9518498	C	T	het	UTR3	.	PAK7	SNA
Chr20	17465510	17465510	-	ATAGAATAGAATAGAATAGAATAGA	het	downstream	downstream	.	INSERTION
Chr20	17465510	17465510	-	ATAGAATAGAATAGA	het	downstream	downstream	.	INSERTION
Chr20	17922653	17922654	T	C	het	UTR3	.	SNX5	SNA
Chr20	22381574	22381584	GAATTCCGCCT	-	hom	#N/A	#N/A	RP5-1004I9.1	DELETION
Chr20	22542567	22542567	-	GAAAGAAA	het	ncRNA_exonic	ncRNA_exonic	LINC00261	INSERTION
Chr20	23335646	23335665	GTGTGTGTGTGTGTGTGTGT	-	het	#N/A	#N/A	.	DELETION
Chr20	23522961	23522961	-	GT	het	downstream	downstream	.	INSERTION
Chr20	23727638	23727638	-	ACAC	het	downstream	downstream	.	INSERTION
Chr20	23805858	23805859	C	T	het	exonic	missense SNV	CST2	SNA
Chr20	25228656	25228656	-	C	het	upstream	upstream	.	INSERTION
Chr20	25228656	25228656	-	CCCCGCCCCGCCCCCCGAGGC	het	upstream	upstream	.	INSERTION
Chr20	25261727	25261728	C	T	het	exonic	missense SNV	PYGB	SNA
Chr20	25278462	25278462	-	GCGTG	hom	UTR3	UTR3	ABHD12,PYGB	INSERTION
Chr20	25744111	25744112	C	A	het	ncRNA_exonic	.	FAM182B	SNA
Chr20	25753853	25753854	A	G	het	ncRNA_exonic	.	FAM182B	SNA
Chr20	25753925	25753926	C	G	het	ncRNA_exonic	.	FAM182B	SNA
Chr20	25754573	25754573	-	ATATATATATAT	het	ncRNA_exonic	ncRNA_exonic	FAM182B	INSERTION
Chr20	25754573	25754573	-	ATATAT	het	ncRNA_exonic	ncRNA_exonic	FAM182B	INSERTION
Chr20	25754689	25754690	T	C	het	ncRNA_exonic	.	FAM182B	SNA
Chr20	25833978	25833979	A	G	het	ncRNA_exonic	.	LOC101926935	SNA
Chr20	25834073	25834074	G	A	hom	ncRNA_exonic	.	LOC101926935	SNA
Chr20	25834251	25834252	T	C	het	ncRNA_exonic	.	LOC101926935	SNA
Chr20	25834293	25834294	C	T	het	ncRNA_exonic	.	LOC101926935	SNA
Chr20	25834340	25834341	T	A	het	ncRNA_exonic	.	LOC101926935	SNA
Chr20	25936494	25936495	T	C	hom	ncRNA_exonic	.	RP4-760C5.5	SNA
Chr20	26083432	26083432	A	-	het	#N/A	#N/A	.	DELETION
Chr20	26189791	26189792	A	C	het	ncRNA_exonic	.	LOC284801	SNA
Chr20	29614323	29614324	C	T	het	ncRNA_exonic	.	FRG1B	SNA
Chr20	29637600	29637601	G	A	het	ncRNA_exonic	.	MLLT10P1	SNA
Chr20	29638061	29638062	T	G	hom	ncRNA_exonic	.	MLLT10P1	SNA
Chr20	29638644	29638644	G	-	het	#N/A	#N/A	.	DELETION
Chr20	29638718	29638718	-	A	het	upstream	upstream	.	INSERTION
Chr20	29638768	29638768	-	G	het	upstream	upstream	.	INSERTION
Chr20	29638868	29638873	CTCCCT	-	het	#N/A	#N/A	.	DELETION
Chr20	29638868	29638879	CTCCCTCTCCCT	-	het	#N/A	#N/A	.	DELETION
Chr20	29891017	29891018	A	C	het	exonic	stoploss	DEFB116	SNA
Chr20	31030089	31030094	TGTGTG	-	hom	#N/A	#N/A	.	DELETION
Chr20	33432915	33432915	-	CACCACCACCACCACCACCAC	het	UTR3	UTR3	GGT7	INSERTION
Chr20	33432915	33432915	-	CACCACCACCACCACCACCACCACCAC	het	UTR3	UTR3	GGT7	INSERTION
Chr20	34203346	34203346	-	GAAAGAAAGAAAG	het	upstream	upstream	.	INSERTION
Chr20	34203346	34203346	-	AAAAGAAAGAAAGAAAG	het	upstream	upstream	.	INSERTION
Chr20	34817713	34817714	T	C	het	UTR3	.	EPB41L1	SNA
Chr20	35379876	35379876	-	TATTTTTTTT	het	downstream	downstream	.	INSERTION
Chr20	36531427	36531427	-	GGGGGGGAGGGA	het	upstream	upstream	.	INSERTION
Chr20	38632600	38632600	-	ACACACACACACACACACACAC	het	upstream	upstream	.	INSERTION
Chr20	38632600	38632600	-	ACACACACACACACACACAC	het	upstream	upstream	.	INSERTION
Chr20	43119915	43119916	C	T	het	UTR3	.	TTPAL	SNA
Chr20	43839351	43839351	-	GAAA	het	downstream	downstream	.	INSERTION
Chr20	44180054	44180055	G	A	het	UTR3	.	WFDC8	SNA
Chr20	48184654	48184654	-	GCGGGGCGG	het	UTR5	UTR5	PTGIS	INSERTION
Chr20	49367492	49367505	TTTTTTTTTTTTTT	-	het	#N/A	#N/A	PARD6B	DELETION
Chr20	52168698	52168698	-	ACACACACACACAC	het	upstream	upstream	.	INSERTION
Chr20	60882718	60882721	CCCT	-	het	#N/A	#N/A	ADRM1	DELETION
Chr20	62328723	62328724	G	A	het	exonic	missense SNV	TNFRSF6B,RTEL1-TNFRSF6B	SNA
Chr20	62331104	62331109	GGGGCT	-	het	#N/A	#N/A	ARFRP1	DELETION
Chr20	62437118	62437123	CTTTTT	-	het	upstream	upstream	.	DELETION
Chr20	62455212	62455213	TG	-	het	#N/A	#N/A	.	DELETION
Chr20	62566585	62566588	TCAT	-	het	#N/A	#N/A	DNAJC5	DELETION
Chr20	62602173	62602176	TTCT	-	het	#N/A	#N/A	.	DELETION
Chr20	62602187	62602190	CTTT	-	het	#N/A	#N/A	.	DELETION
Chr21	9906604	9906604	-	ATCTGCCC	het	downstream	downstream	.	INSERTION
Chr21	9908239	9908240	T	C	het	ncRNA_exonic	.	TEKT4P2	SNA
Chr21	9915419	9915420	A	G	het	ncRNA_exonic	.	TEKT4P2	SNA
Chr21	9915874	9915874	-	A	het	ncRNA_exonic	ncRNA_exonic	TEKT4P2	INSERTION
Chr21	9916144	9916145	A	G	het	ncRNA_exonic	.	TEKT4P2	SNA
Chr21	9916185	9916186	A	G	het	ncRNA_exonic	.	TEKT4P2	SNA
Chr21	9916228	9916228	T	-	het	#N/A	#N/A	TEKT4P2	DELETION
Chr21	9916283	9916284	C	A	het	ncRNA_exonic	.	TEKT4P2	SNA
Chr21	9916296	9916297	A	G	het	ncRNA_exonic	.	TEKT4P2	SNA
Chr21	9916335	9916336	A	G	het	ncRNA_exonic	.	TEKT4P2	SNA
Chr21	9968544	9968545	C	G	het	ncRNA_exonic	.	TEKT4P2	SNA
Chr21	10990903	10990903	-	GCCCCGCCCCCTGCCTTCAACGGCCGCGCCG	hom	UTR5	UTR5	TPTE	INSERTION
Chr21	11019959	11019960	AC	-	het	#N/A	#N/A	.	DELETION
Chr21	11020869	11020870	G	A	het	UTR3	.	BAGE4,BAGE5,BAGE3,BAGE2	SNA
Chr21	11021125	11021126	C	T	het	UTR3	.	BAGE3,BAGE2,BAGE4,BAGE5	SNA
Chr21	11021215	11021215	-	A	het	splicing	splicing	BAGE2,BAGE3,BAGE5,BAGE4	INSERTION
Chr21	11026737	11026738	C	G	het	UTR3	.	BAGE2,BAGE3,BAGE5,BAGE4	SNA
Chr21	11026744	11026745	G	A	het	UTR3	.	BAGE2,BAGE3,BAGE5,BAGE4	SNA
Chr21	11026806	11026807	G	A	het	UTR3	.	BAGE4,BAGE5,BAGE2,BAGE3	SNA
Chr21	11026812	11026813	G	A	het	UTR3	.	BAGE5,BAGE4,BAGE2,BAGE3	SNA
Chr21	11026835	11026836	T	C	het	UTR3	.	BAGE3,BAGE2,BAGE4,BAGE5	SNA
Chr21	11029616	11029617	G	T	het	UTR3	.	BAGE3,BAGE2,BAGE5,BAGE4	SNA
Chr21	11029624	11029625	C	T	het	UTR3	.	BAGE3,BAGE2,BAGE5,BAGE4	SNA
Chr21	11029679	11029680	C	G	het	UTR3	.	BAGE5,BAGE4,BAGE2,BAGE3	SNA
Chr21	11038802	11038803	G	A	het	UTR3	.	BAGE4,BAGE5,BAGE3,BAGE2	SNA
Chr21	11038843	11038844	G	C	het	UTR3	.	BAGE5,BAGE4,BAGE3,BAGE2	SNA
Chr21	11038868	11038869	C	T	het	UTR3	.	BAGE3,BAGE2,BAGE5,BAGE4	SNA
Chr21	11038882	11038883	C	T	het	UTR3	.	BAGE4,BAGE5,BAGE3,BAGE2	SNA
Chr21	11038909	11038910	G	T	het	UTR3	.	BAGE4,BAGE5,BAGE2,BAGE3	SNA
Chr21	11039344	11039345	G	A	het	UTR3	.	BAGE2,BAGE3,BAGE5,BAGE4	SNA
Chr21	11039394	11039395	C	T	het	UTR3	.	BAGE5,BAGE4,BAGE2,BAGE3	SNA
Chr21	11047496	11047497	G	A	het	UTR3	.	BAGE5,BAGE4,BAGE3,BAGE2	SNA
Chr21	11047582	11047583	C	T	het	UTR3	.	BAGE3,BAGE2,BAGE4,BAGE5	SNA
Chr21	11057855	11057856	A	T	het	UTR3	.	BAGE5,BAGE4,BAGE2,BAGE3,BAGE	SNA
Chr21	11057866	11057867	C	T	het	UTR3	.	BAGE5,BAGE4,BAGE2,BAGE3,BAGE	SNA
Chr21	11057888	11057889	T	A	het	UTR3	.	BAGE,BAGE2,BAGE3,BAGE4,BAGE5	SNA
Chr21	11059735	11059736	T	C	het	UTR3	.	BAGE4,BAGE5,BAGE,BAGE2,BAGE3	SNA
Chr21	11097608	11097609	C	T	het	exonic	synonymous SNV	BAGE4,BAGE5,BAGE,BAGE2,BAGE3	SNA
Chr21	11098863	11098864	A	G	het	UTR5	.	BAGE5,BAGE4,BAGE2,BAGE3,BAGE	SNA
Chr21	11099478	11099478	-	GA	het	upstream	upstream	.	INSERTION
Chr21	11099630	11099630	-	GA	het	upstream	upstream	.	INSERTION
Chr21	14441542	14441543	A	C	het	ncRNA_exonic	.	ANKRD30BP2	SNA
Chr21	14982301	14982301	-	G	hom	upstream	upstream	.	INSERTION
Chr21	14982886	14982887	G	A	hom	exonic	missense SNV	POTED	SNA
Chr21	30548329	30548329	-	CTTT	hom	downstream	downstream	.	INSERTION
Chr21	31580902	31580902	-	AAGAAAGAAAGAAAGAAAG	het	downstream	downstream	.	INSERTION
Chr21	31721201	31721202	TC	-	hom	#N/A	#N/A	.	DELETION
Chr21	34945718	34945719	C	A	het	exonic	synonymous SNV	SON	SNA
Chr21	35987373	35987374	CA	-	het	#N/A	#N/A	RCAN1	DELETION
Chr21	37376891	37376892	T	C	het	ncRNA_exonic	.	LOC101928269	SNA
Chr21	37619819	37619820	A	T	het	exonic	missense SNV	DOPEY2	SNA
Chr21	39672690	39672691	C	A	het	UTR3	.	KCNJ15	SNA
Chr21	44073656	44073656	-	GGGGGGGG	hom	upstream	upstream	.	INSERTION
Chr21	45113565	45113566	G	A	het	UTR3	.	RRP1B	SNA
Chr21	45959557	45959558	A	T	het	exonic	missense SNV	KRTAP10-1,TSPEAR	SNA
Chr21	45959558	45959559	T	G	het	exonic	missense SNV	TSPEAR,KRTAP10-1	SNA
Chr21	45959559	45959560	C	A	het	exonic	missense SNV	KRTAP10-1,TSPEAR	SNA
Chr22	17264387	17264388	A	G	het	UTR3	.	XKR3	SNA
Chr22	17264904	17264905	A	G	het	exonic	synonymous SNV	XKR3	SNA
Chr22	17265194	17265195	G	A	hom	exonic	missense SNV	XKR3	SNA
Chr22	17309546	17309547	T	C	het	ncRNA_exonic	.	HSFY1P1	SNA
Chr22	18769650	18769651	A	G	het	ncRNA_splicing	.	GGT3P	SNA
Chr22	19754651	19754652	G	A	het	UTR3	.	TBX1	SNA
Chr22	20099230	20099234	CCCCC	-	hom	#N/A	#N/A	DGCR8	DELETION
Chr22	21270923	21270923	-	AAAGAAAG	hom	upstream	upstream	.	INSERTION
Chr22	23438332	23438333	G	A	het	exonic	synonymous SNV	GNAZ,RTDR1	SNA
Chr22	24110136	24110137	C	A	het	UTR5	.	CHCHD10	SNA
Chr22	24125597	24125598	G	A	het	splicing	.	MMP11	SNA
Chr22	24999339	24999340	C	T	het	UTR5	.	GGT1	SNA
Chr22	24999397	24999398	A	G	het	UTR5	.	GGT1	SNA
Chr22	25160593	25160594	GT	-	het	#N/A	#N/A	PIWIL3,TOP1P2	DELETION
Chr22	25424579	25424580	C	A	het	exonic	missense SNV	KIAA1671	SNA
Chr22	25627898	25627898	-	GTGTGG	het	downstream	downstream	.	INSERTION
Chr22	26120941	26120942	C	T	het	UTR3	.	ADRBK2	SNA
Chr22	26137437	26137437	-	GGATTACAGACGTGAGCCACCGTGCCA	het	upstream	upstream	.	INSERTION
Chr22	26860563	26860564	C	T	het	exonic	missense SNV	HPS4	SNA
Chr22	28248840	28248841	C	T	het	UTR3	.	PITPNB	SNA
Chr22	29704153	29704154	C	A	het	exonic	missense SNV	GAS2L1	SNA
Chr22	31689401	31689411	TAAAAAAAAAA	-	het	#N/A	#N/A	.	DELETION
Chr22	33679199	33679200	G	A	het	exonic	synonymous SNV	LARGE	SNA
Chr22	35462814	35462815	C	A	het	UTR5	.	ISX	SNA
Chr22	35948996	35948997	C	A	het	UTR3	.	RASD2	SNA
Chr22	36060496	36060497	G	T	het	UTR3	.	APOL6	SNA
Chr22	36690244	36690245	T	A	het	exonic	missense SNV	MYH9	SNA
Chr22	37608071	37608072	G	A	het	UTR5	.	SSTR3	SNA
Chr22	38171750	38171751	C	T	het	UTR3	.	TRIOBP	SNA
Chr22	38964362	38964363	G	A	het	UTR5	.	DMC1	SNA
Chr22	39127015	39127015	-	TGTGTG	het	UTR3	UTR3	GTPBP1	INSERTION
Chr22	39127016	39127029	TGTGTGTGTGTGTG	-	het	#N/A	#N/A	GTPBP1	DELETION
Chr22	39716481	39716481	-	TTTTTTTTTT	het	upstream	upstream	.	INSERTION
Chr22	39716481	39716481	-	CTTTTTTTT	het	upstream	upstream	.	INSERTION
Chr22	39966289	39966292	CTTT	-	hom	#N/A	#N/A	.	DELETION
Chr22	40082622	40082622	-	ATATATAC	hom	UTR3	UTR3	CACNA1I	INSERTION
Chr22	40082626	40082626	-	ATGC	hom	UTR3	UTR3	CACNA1I	INSERTION
Chr22	41940433	41940433	-	CGCACCGCGCACCG	hom	UTR5	UTR5	POLR3H	INSERTION
Chr22	41940440	41940440	-	CGCACCGCGCACCG	hom	UTR5	UTR5	POLR3H	INSERTION
Chr22	43012316	43012316	-	AAGAAAG	het	downstream	downstream	.	INSERTION
Chr22	44280206	44280207	C	T	het	exonic	synonymous SNV	PNPLA5	SNA
Chr22	44603281	44603299	GGGGACGGGTGAGGCTGGC	-	het	#N/A	#N/A	PARVG	DELETION
Chr22	46404564	46404565	TG	-	het	#N/A	#N/A	LOC730668	DELETION
Chr22	47079451	47079459	AAACAAGGT	-	het	#N/A	#N/A	.	DELETION
Chr22	50307456	50307457	G	A	het	UTR5	.	ALG12	SNA
Chr22	50358144	50358144	T	-	hom	#N/A	#N/A	.	DELETION
Chr22	50971638	50971638	-	AAAAAAG	het	upstream	upstream	.	INSERTION
Chr22	50971638	50971638	-	AAAAAG	het	upstream	upstream	.	INSERTION
Chr3	12045291	12045291	-	GTGTGCGCGC	het	ncRNA_exonic	.	.	INSERTION
Chr3	12045291	12045291	-	GTGTGCGCGCGC	het	downstream	.	.	INSERTION
Chr3	12949871	12949872	G	A	het	exonic	synonymous SNV	IQSEC1	SNA
Chr3	13859848	13859848	-	AAAA	hom	UTR3	.	.	INSERTION
Chr3	15901556	15901557	TG	-	hom	upstream	.	.	DELETION
Chr3	20054449	20054452	TATA	-	het	downstream	.	.	DELETION
Chr3	30936739	30936739	-	TGTGTGTGTGTGTGTGTGTG	het	downstream	.	.	INSERTION
Chr3	30936739	30936739	-	TGTGTGTGTGTGTGTGTG	het	upstream	.	.	INSERTION
Chr3	38048891	38048891	-	ACAC	het	upstream	.	.	INSERTION
Chr3	38048891	38048891	-	ACACAC	het	UTR3	.	.	INSERTION
Chr3	38692038	38692038	-	CA	hom	downstream	.	.	INSERTION
Chr3	39556496	39556507	TGTGTGTGTGTA	-	het	downstream	.	MOBP	DELETION
Chr3	42308018	42308018	-	TTCATTCCTTCC	hom	upstream	.	.	INSERTION
Chr3	44779414	44779414	-	A	hom	upstream	.	.	INSERTION
Chr3	45031086	45031087	G	T	het	exonic	synonymous SNV	EXOSC7	SNA
Chr3	45123087	45123087	-	AAA	hom	upstream	.	.	INSERTION
Chr3	45636271	45636294	ACACACACACACACACACACACAC	-	hom	upstream	.	.	DELETION
Chr3	53227263	53227266	AAAG	-	het	upstream	.	.	DELETION
Chr3	56717973	56717973	-	CCC	hom	ncRNA_exonic	.	.	INSERTION
Chr3	66433653	66433654	C	A	hom	exonic	synonymous SNV	LRIG1	SNA
Chr3	71005884	71005901	TTTTTTTTTTTTTTTTTT	-	het	upstream	.	FOXP1	DELETION
Chr3	72426061	72426061	-	ATT	hom	UTR3	.	RYBP	INSERTION
Chr3	72797481	72797489	AAAAAAAAA	-	hom	downstream	.	.	DELETION
Chr3	75713552	75713553	C	A	het	exonic	missense SNV	FRG2C,FLJ20518	SNA
Chr3	75713566	75713567	T	C	het	exonic	synonymous SNV	FRG2C,FLJ20518	SNA
Chr3	75713669	75713670	G	A	het	exonic	missense SNV	FLJ20518,FRG2C	SNA
Chr3	75714298	75714299	A	G	het	exonic	missense SNV	FRG2C,FLJ20518	SNA
Chr3	75714337	75714338	T	G	het	exonic	missense SNV	FLJ20518,FRG2C	SNA
Chr3	75714674	75714675	G	A	het	splicing	.	FLJ20518,FRG2C	SNA
Chr3	75714702	75714703	A	G	het	exonic	missense SNV	FLJ20518,FRG2C	SNA
Chr3	75714825	75714826	G	A	het	exonic	missense SNV	FLJ20518,FRG2C	SNA
Chr3	75714840	75714841	A	G	het	exonic	missense SNV	FRG2C,FLJ20518	SNA
Chr3	75714853	75714854	G	A	het	exonic	synonymous SNV	FRG2C,FLJ20518	SNA
Chr3	75714877	75714878	C	T	het	exonic	synonymous SNV	FRG2C,FLJ20518	SNA
Chr3	75715016	75715017	T	C	het	exonic	synonymous SNV	FRG2C,FLJ20518	SNA
Chr3	75715033	75715034	T	C	het	exonic	synonymous SNV	FLJ20518,FRG2C	SNA
Chr3	75715087	75715088	T	A	het	exonic	synonymous SNV	FLJ20518,FRG2C	SNA
Chr3	75715118	75715119	G	A	het	exonic	missense SNV	FRG2C,FLJ20518	SNA
Chr3	75715205	75715206	G	C	het	ncRNA_exonic	.	FRG2C,FLJ20518	SNA
Chr3	75715261	75715262	C	T	het	ncRNA_exonic	.	FRG2C,FLJ20518	SNA
Chr3	75715340	75715341	G	T	het	ncRNA_exonic	.	FLJ20518,FRG2C	SNA
Chr3	75715341	75715342	G	C	het	ncRNA_exonic	.	FRG2C,FLJ20518	SNA
Chr3	75715423	75715424	A	G	het	ncRNA_exonic	.	FRG2C,FLJ20518	SNA
Chr3	75715580	75715581	G	A	het	ncRNA_exonic	.	FRG2C,FLJ20518	SNA
Chr3	75715682	75715683	C	T	het	ncRNA_exonic	.	FRG2C,FLJ20518	SNA
Chr3	75721923	75721924	A	G	het	ncRNA_splicing	.	LINC00960	SNA
Chr3	75723012	75723013	G	A	het	ncRNA_exonic	.	LINC00960	SNA
Chr3	75723042	75723044	TTT	-	het	downstream	.	LINC00960	DELETION
Chr3	75723066	75723067	G	C	het	ncRNA_exonic	.	LINC00960	SNA
Chr3	75724936	75724937	G	C	het	ncRNA_exonic	.	LINC00960	SNA
Chr3	75725018	75725019	G	C	het	ncRNA_exonic	.	LINC00960	SNA
Chr3	75725117	75725117	-	G	het	downstream	.	LINC00960	INSERTION
Chr3	75725265	75725266	G	C	het	ncRNA_exonic	.	LINC00960	SNA
Chr3	75725277	75725278	G	T	het	ncRNA_exonic	.	LINC00960	SNA
Chr3	75728265	75728266	C	A	het	ncRNA_exonic	.	LINC00960	SNA
Chr3	75728339	75728340	G	C	het	ncRNA_exonic	.	LINC00960	SNA
Chr3	75728371	75728372	C	T	het	ncRNA_exonic	.	LINC00960	SNA
Chr3	75728420	75728421	A	G	het	ncRNA_exonic	.	LINC00960	SNA
Chr3	75729261	75729261	-	TT	het	downstream	.	.	INSERTION
Chr3	75785453	75785466	AAATCAAAAGGTAG	-	het	UTR3	.	.	DELETION
Chr3	75786059	75786060	C	T	het	exonic	synonymous SNV	ZNF717	SNA
Chr3	75786060	75786061	A	G	het	exonic	missense SNV	ZNF717	SNA
Chr3	75786225	75786226	G	A	het	exonic	missense SNV	ZNF717	SNA
Chr3	75786244	75786245	A	T	het	exonic	missense SNV	ZNF717	SNA
Chr3	75786261	75786262	C	T	het	exonic	missense SNV	ZNF717	SNA
Chr3	75786623	75786624	G	T	het	exonic	synonymous SNV	ZNF717	SNA
Chr3	75786740	75786741	C	G	het	exonic	missense SNV	ZNF717	SNA
Chr3	75786741	75786742	A	G	het	exonic	missense SNV	ZNF717	SNA
Chr3	75786754	75786755	G	T	het	exonic	missense SNV	ZNF717	SNA
Chr3	75786759	75786760	T	C	het	exonic	missense SNV	ZNF717	SNA
Chr3	75786965	75786966	C	T	het	exonic	synonymous SNV	ZNF717	SNA
Chr3	75786991	75786992	C	T	het	exonic	missense SNV	ZNF717	SNA
Chr3	75787015	75787016	C	T	het	exonic	missense SNV	ZNF717	SNA
Chr3	75787043	75787044	G	A	het	exonic	synonymous SNV	ZNF717	SNA
Chr3	75787044	75787044	-	ATGACTT	het	upstream	.	ZNF717	INSERTION
Chr3	75787047	75787047	-	ACTTATA	het	UTR3	.	ZNF717	INSERTION
Chr3	75787516	75787517	C	G	het	exonic	missense SNV	ZNF717	SNA
Chr3	75787519	75787520	C	A	het	exonic	missense SNV	ZNF717	SNA
Chr3	75787637	75787638	C	T	het	exonic	synonymous SNV	ZNF717	SNA
Chr3	75787646	75787647	AA	-	het	downstream	.	ZNF717	DELETION
Chr3	75787679	75787680	T	C	het	exonic	synonymous SNV	ZNF717	SNA
Chr3	75787688	75787689	T	A	het	exonic	synonymous SNV	ZNF717	SNA
Chr3	75788088	75788089	C	T	het	exonic	missense SNV	ZNF717	SNA
Chr3	75788115	75788116	G	A	het	exonic	missense SNV	ZNF717	SNA
Chr3	75788152	75788153	T	G	het	exonic	missense SNV	ZNF717	SNA
Chr3	75788314	75788315	T	C	het	exonic	missense SNV	ZNF717	SNA
Chr3	75788316	75788317	C	T	het	exonic	missense SNV	ZNF717	SNA
Chr3	75788403	75788403	-	T	het	UTR3	.	ZNF717	INSERTION
Chr3	75788432	75788433	T	A	het	exonic	missense SNV	ZNF717	SNA
Chr3	75788434	75788435	G	T	het	exonic	missense SNV	ZNF717	SNA
Chr3	75788484	75788485	A	G	het	exonic	missense SNV	ZNF717	SNA
Chr3	75790444	75790445	G	A	hom	exonic	missense SNV	ZNF717	SNA
Chr3	97663614	97663615	T	C	het	UTR3	.	MINA,CRYBG3	SNA
Chr3	97691454	97691465	TCTTTTTTTTTT	-	het	downstream	.	.	DELETION
Chr3	98514838	98514839	C	A	het	UTR3	.	DCBLD2	SNA
Chr3	101042745	101042750	AACATA	-	het	exonic	frameshift deletion	.	DELETION
Chr3	101395311	101395312	C	A	het	ncRNA_exonic	.	ZBTB11-AS1,ZBTB11	SNA
Chr3	109214013	109214017	TCAAA	-	het	upstream	.	LINC01205	DELETION
Chr3	111693535	111693535	C	-	het	upstream	.	PHLDB2	DELETION
Chr3	111804195	111804195	-	TGTGTGTG	het	upstream	.	.	INSERTION
Chr3	111804195	111804195	-	TGTGTG	het	downstream	.	.	INSERTION
Chr3	112314698	112314721	TATATATCTATCTATCTATCTATC	-	hom	downstream	.	.	DELETION
Chr3	112315507	112315507	-	AT	het	upstream	.	.	INSERTION
Chr3	113373170	113373171	A	G	het	UTR3	.	KIAA2018	SNA
Chr3	115526955	115526955	-	CCTTCCTC	het	ncRNA_exonic	.	LSAMP	INSERTION
Chr3	119187433	119187433	-	AC	het	downstream	.	.	INSERTION
Chr3	119306657	119306658	C	T	het	exonic	missense SNV	ADPRH	SNA
Chr3	119498671	119498671	-	AAAAAAAAAAA	het	downstream	.	.	INSERTION
Chr3	119498671	119498671	-	AAAAAAAAAAAA	het	upstream	.	.	INSERTION
Chr3	121663687	121663687	-	AAGGAAGGAAGGAAGGAAGG	hom	upstream	.	.	INSERTION
Chr3	121828165	121828166	C	T	het	exonic	missense SNV	CD86	SNA
Chr3	124465602	124465602	-	TGTGTGTGTGTG	het	upstream	.	UMPS	INSERTION
Chr3	124465603	124465616	TGTGTGTGTGTGTG	-	het	upstream	.	UMPS	DELETION
Chr3	125775542	125775543	G	A	het	UTR5	.	SLC41A3	SNA
Chr3	129102801	129102802	C	G	het	ncRNA_exonic	.	RPL32P3	SNA
Chr3	129254587	129254589	AAC	-	het	upstream	.	.	DELETION
Chr3	129693089	129693089	-	TCTT	hom	downstream	.	.	INSERTION
Chr3	131108533	131108533	-	AAACAAAAAC	het	UTR3	.	.	INSERTION
Chr3	131108533	131108533	-	AAAAACAAAAAC	het	upstream	.	.	INSERTION
Chr3	132075834	132075835	G	T	het	UTR3	.	ACPP	SNA
Chr3	134264578	134264579	G	A	het	exonic	missense SNV	CEP63	SNA
Chr3	134322713	134322714	C	T	het	exonic	stopgain	KY	SNA
Chr3	136057112	136057113	C	A	het	exonic	missense SNV	STAG1	SNA
Chr3	137894743	137894749	GTGTGTG	-	het	upstream	.	.	DELETION
Chr3	137894745	137894749	GTGTG	-	hom	ncRNA_exonic	.	.	DELETION
Chr3	138067739	138067740	G	A	het	UTR5	.	MRAS	SNA
Chr3	138153190	138153190	G	-	het	upstream	.	.	DELETION
Chr3	139080070	139080071	T	A	het	exonic	missense SNV	COPB2	SNA
Chr3	141668649	141668649	-	TTTTTTT	hom	downstream	.	TFDP2	INSERTION
Chr3	141878694	141878696	TCT	-	het	upstream	.	GK5	DELETION
Chr3	143708535	143708536	T	A	het	exonic	missense SNV	C3orf58	SNA
Chr3	147128838	147128839	C	T	het	exonic	synonymous SNV	ZIC1	SNA
Chr3	150422597	150422597	-	TATTC	het	upstream	.	.	INSERTION
Chr3	152163134	152163135	C	T	het	exonic	missense SNV	MBNL1	SNA
Chr3	152881928	152881929	A	G	het	UTR3	.	RAP2B	SNA
Chr3	155523381	155523384	GCAA	-	hom	exonic	nonframeshift deletion	C3orf33	DELETION
Chr3	156255932	156255932	T	-	hom	downstream	.	KCNAB1	DELETION
Chr3	157161263	157161264	C	A	het	UTR3	.	VEPH1,PTX3	SNA
Chr3	158415025	158415026	C	T	het	UTR3	.	RARRES1	SNA
Chr3	160142810	160142810	-	TGTG	het	UTR3	.	SMC4	INSERTION
Chr3	167727218	167727218	-	AAAAAAAAAAAA	het	upstream	.	.	INSERTION
Chr3	167727218	167727218	-	AAAAAAAAAAAAAA	het	upstream	.	.	INSERTION
Chr3	167813249	167813250	G	A	het	UTR5	.	GOLIM4	SNA
Chr3	168539001	168539002	G	A	het	ncRNA_exonic	.	EGFEM1P	SNA
Chr3	170606837	170606837	-	TTTT	hom	UTR3	.	EIF5A2	INSERTION
Chr3	179342359	179342359	-	CACACACACACACA	het	UTR3	.	.	INSERTION
Chr3	179342360	179342360	-	ACACACACACACAC	het	upstream	.	.	INSERTION
Chr3	179342360	179342360	-	ACACACACACACACAC	het	ncRNA_exonic	.	.	INSERTION
Chr3	181458106	181458113	CACACACA	-	het	UTR3	.	SOX2-OT	DELETION
Chr3	181460676	181460687	TATATATATATA	-	hom	downstream	.	.	DELETION
Chr3	181720706	181720707	G	T	het	ncRNA_exonic	.	LINC01206	SNA
Chr3	182895556	182895557	CT	-	hom	upstream	.	.	DELETION
Chr3	183756836	183756836	-	TGTCAGTCCAAAT	hom	UTR3	.	HTR3D	INSERTION
Chr3	186212438	186212440	CAA	-	het	UTR5	.	.	DELETION
Chr3	186648335	186648336	C	A	het	UTR5	.	ST6GAL1	SNA
Chr3	189675231	189675244	TGTGTGTGTGTGTG	-	het	ncRNA_exonic	.	LEPREL1	DELETION
Chr3	190040792	190040792	-	ACACACACACAC	het	ncRNA_exonic	.	.	INSERTION
Chr3	194072771	194072771	-	GTGG	hom	downstream	.	.	INSERTION
Chr3	194072777	194072777	-	GTGG	hom	UTR3	.	.	INSERTION
Chr3	194428319	194428319	-	TTTTTTT	hom	upstream	.	.	INSERTION
Chr3	195295708	195295708	-	GGGGT	hom	downstream	.	APOD	INSERTION
Chr3	195295713	195295713	-	GGGGC	het	downstream	.	APOD	INSERTION
Chr3	195507858	195507859	G	T	het	exonic	synonymous SNV	MUC4	SNA
Chr3	195509194	195509195	G	C	het	exonic	missense SNV	MUC4	SNA
Chr3	195511098	195511099	G	A	het	exonic	synonymous SNV	MUC4	SNA
Chr3	195513426	195513427	G	T	het	exonic	synonymous SNV	MUC4	SNA
Chr3	196242860	196242873	ATATATATATATAT	-	hom	ncRNA_exonic	.	.	DELETION
Chr3	196465859	196465872	GTGTGACTACTTTA	-	het	ncRNA_exonic	.	.	DELETION
Chr3	196659884	196659884	-	TTTT	het	ncRNA_exonic	.	SENP5	INSERTION
Chr3	196659884	196659884	-	TTTTTT	het	upstream	.	SENP5	INSERTION
Chr3	196769288	196769290	TCT	-	hom	downstream	.	.	DELETION
Chr3	197237470	197237470	-	GGTGTGTGT	het	upstream	.	BDH1	INSERTION
Chr3	197237470	197237470	-	GT	het	downstream	.	BDH1	INSERTION
Chr3	197784866	197784867	G	A	het	ncRNA_exonic	.	ANKRD18DP	SNA
Chr4	2250375	2250376	G	A	het	UTR3	.	MXD4	SNA
Chr4	2846152	2846153	G	A	het	UTR5	.	ADD1	SNA
Chr4	14911354	14911367	TTCTCTCTCTCTCA	-	hom	downstream	.	.	DELETION
Chr4	15340894	15340897	TGTG	-	het	downstream	.	.	DELETION
Chr4	17633667	17633695	TTTTTTTTTTTTTTTTTTTTTTTTTTTTT	-	het	upstream	.	.	DELETION
Chr4	17633667	17633694	TTTTTTTTTTTTTTTTTTTTTTTTTTTT	-	het	ncRNA_exonic	.	.	DELETION
Chr4	17882463	17882464	T	C	het	UTR3	.	LCORL	SNA
Chr4	17884620	17884621	G	C	het	UTR3	.	LCORL	SNA
Chr4	22328082	22328082	-	GAGTGTGT	hom	ncRNA_exonic	.	.	INSERTION
Chr4	23796915	23796928	TATATATATATATA	-	het	downstream	.	PPARGC1A	DELETION
Chr4	23892226	23892233	TTTTTTTT	-	het	downstream	.	.	DELETION
Chr4	26320619	26320626	AAAAAAAA	-	hom	exonic	nonframeshift deletion	.	DELETION
Chr4	30721590	30721598	CTTGGCAAA	-	het	downstream	.	.	DELETION
Chr4	37892687	37892687	-	TCC	het	downstream	.	.	INSERTION
Chr4	38947506	38947519	GTTGTTTTTTGTTG	-	het	UTR3	.	.	DELETION
Chr4	40044501	40044518	TTTTTTTTTTTTTTTTTT	-	het	upstream	.	.	DELETION
Chr4	40044501	40044517	TTTTTTTTTTTTTTTTT	-	het	UTR3	.	.	DELETION
Chr4	40426276	40426276	-	C	het	upstream	.	RBM47	INSERTION
Chr4	42448608	42448609	C	A	het	exonic	missense SNV	ATP8A1	SNA
Chr4	48592790	48592791	C	T	het	exonic	missense SNV	FRYL	SNA
Chr4	57797265	57797266	A	G	het	exonic	missense SNV	REST	SNA
Chr4	69176620	69176621	T	C	het	UTR3	.	YTHDC1	SNA
Chr4	71032211	71032212	AA	-	het	upstream	.	C4orf40	DELETION
Chr4	72363327	72363328	T	C	het	exonic	missense SNV	SLC4A4	SNA
Chr4	73148737	73148742	AGATAA	-	het	UTR5	.	ADAMTS3	DELETION
Chr4	75720455	75720457	AAA	-	hom	downstream	.	.	DELETION
Chr4	76720790	76720791	A	T	het	exonic	unknown	USO1	SNA
Chr4	89153046	89153046	-	TCTCTCTCTCTG	het	UTR3	.	.	INSERTION
Chr4	89153046	89153046	-	TGTG	het	UTR3	.	.	INSERTION
Chr4	103808946	103808947	A	G	het	UTR3	.	CISD2,SLC9B1	SNA
Chr4	106160231	106160231	-	TTTTTTTGTT	het	downstream	.	TET2	INSERTION
Chr4	109662432	109662432	-	TGTGTGTG	het	upstream	.	.	INSERTION
Chr4	109662432	109662432	-	TGTGTGTGTGTG	het	UTR3	.	.	INSERTION
Chr4	109684942	109684954	TTTTTTTTTTTTT	-	hom	splicing	.	.	DELETION
Chr4	109733669	109733670	C	T	het	UTR3	.	COL25A1	SNA
Chr4	113198880	113198885	AATGAT	-	het	upstream	.	TIFA	DELETION
Chr4	122053369	122053370	AC	-	het	upstream	.	TNIP3	DELETION
Chr4	144105989	144105989	-	GGCGGAGG	hom	downstream	.	.	INSERTION
Chr4	147363192	147363193	T	C	het	UTR3	.	SLC10A7	SNA
Chr4	149075918	149075919	G	T	het	exonic	missense SNV	NR3C2	SNA
Chr4	151503925	151503926	C	T	het	UTR5	.	MAB21L2,LRBA	SNA
Chr4	154073559	154073566	TGTATATA	-	het	upstream	.	.	DELETION
Chr4	156268915	156268916	T	A	het	UTR3	.	MAP9	SNA
Chr4	158282749	158282750	A	C	het	exonic	missense SNV	GRIA2	SNA
Chr4	159645464	159645464	-	ACAC	het	downstream	.	.	INSERTION
Chr4	164446236	164446237	A	G	het	UTR3	.	43525	SNA
Chr4	170641678	170641685	TCTCTCTC	-	het	upstream	.	CLCN3	DELETION
Chr4	174320616	174320616	-	GT	het	UTR3	.	SCRG1	INSERTION
Chr4	176555000	176555001	G	A	het	UTR3	.	GPM6A	SNA
Chr4	177136301	177136302	G	T	het	UTR3	.	ASB5	SNA
Chr4	185262592	185262614	GAGAAACCCAGTATTCCAGCTCA	-	het	upstream	.	RP11-290F5.2	DELETION
Chr4	187132848	187132848	-	ACACACACACACACAT	het	UTR3	.	CYP4V2	INSERTION
Chr4	187132848	187132848	-	ACACACAT	het	upstream	.	CYP4V2	INSERTION
Chr4	187180430	187180430	-	TAG	het	UTR3	.	.	INSERTION
Chr4	187186548	187186558	TAGTCCCAGCT	-	hom	upstream	.	.	DELETION
Chr4	190881933	190881934	A	G	het	exonic	missense SNV	FRG1	SNA
Chr4	190884643	190884643	-	G	het	UTR3	.	.	INSERTION
Chr5	1232395	1232396	C	T	het	exonic	synonymous SNV	SLC6A18	SNA
Chr5	1599922	1599923	G	A	het	ncRNA_exonic	.	LOC728613	SNA
Chr5	1634630	1634630	-	AAAAAAAAAA	hom	downstream	.	.	INSERTION
Chr5	1878587	1878588	C	A	het	exonic	synonymous SNV	IRX4	SNA
Chr5	9037344	9037345	A	G	het	UTR3	.	SEMA5A	SNA
Chr5	9040476	9040477	A	C	het	UTR3	.	SEMA5A	SNA
Chr5	9154654	9154655	C	T	het	exonic	missense SNV	SEMA5A	SNA
Chr5	13871818	13871819	T	C	het	exonic	synonymous SNV	DNAH5	SNA
Chr5	14614311	14614311	-	AG	hom	UTR3	.	FAM105A	INSERTION
Chr5	16662426	16662431	TTTTTT	-	hom	downstream	.	MYO10	DELETION
Chr5	21588663	21588663	A	-	het	UTR3	.	GUSBP1	DELETION
Chr5	21751719	21751722	GTGT	-	het	UTR3	.	CDH12	DELETION
Chr5	24834643	24834658	ATCTATCTATCTATCT	-	het	downstream	.	.	DELETION
Chr5	24834658	24834658	-	A	het	upstream	.	.	INSERTION
Chr5	24834682	24834682	-	GGC	het	upstream	.	.	INSERTION
Chr5	35962586	35962587	G	C	het	UTR3	.	UGT3A1	SNA
Chr5	39075387	39075414	ACACACACACACACACACACACACACAC	-	het	UTR5	.	.	DELETION
Chr5	39075387	39075418	ACACACACACACACACACACACACACACACAC	-	het	UTR3	.	.	DELETION
Chr5	40712182	40712183	T	C	het	UTR3	.	TTC33	SNA
Chr5	41306707	41306709	AAC	-	het	upstream	.	.	DELETION
Chr5	41312692	41312707	CCTTCCTTCCTTCCTC	-	het	downstream	.	PLCXD3	DELETION
Chr5	42993573	42993573	-	TTTCTTTTT	het	upstream	.	.	INSERTION
Chr5	42993573	42993573	-	TTTCTTT	het	UTR5	.	.	INSERTION
Chr5	43043505	43043506	C	T	het	ncRNA_exonic	.	LOC648987,LOC153684	SNA
Chr5	45258948	45258949	G	T	het	UTR3	.	HCN1	SNA
Chr5	45261031	45261032	A	G	het	UTR3	.	HCN1	SNA
Chr5	60449834	60449834	-	TGTGTG	hom	UTR5	.	.	INSERTION
Chr5	61707591	61707598	TTTATTTG	-	hom	downstream	.	.	DELETION
Chr5	64920537	64920537	-	TCT	hom	upstream	.	.	INSERTION
Chr5	74865220	74865221	T	G	hom	exonic	missense SNV	POLK	SNA
Chr5	76371795	76371806	TATGTATATATG	-	hom	splicing	.	.	DELETION
Chr5	77409693	77409694	T	A	hom	exonic	missense SNV	AP3B1	SNA
Chr5	79437425	79437426	T	C	hom	UTR3	.	SERINC5	SNA
Chr5	81550718	81550718	-	GTGT	het	UTR3	.	ATG10	INSERTION
Chr5	82937509	82937510	G	A	hom	exonic	stopgain	HAPLN1	SNA
Chr5	83017558	83017558	-	CGCGCGCGCGCA	hom	UTR3	.	.	INSERTION
Chr5	87980582	87980583	TC	-	het	UTR5	.	LINC00461	DELETION
Chr5	87980617	87980617	-	TT	het	upstream	.	LINC00461	INSERTION
Chr5	87980617	87980618	C	T	het	ncRNA_exonic	.	LINC00461	SNA
Chr5	87981367	87981380	GTGTGTGTGTGTGT	-	het	upstream	.	.	DELETION
Chr5	89810572	89810572	-	ACACACACACACACAC	het	UTR5	.	.	INSERTION
Chr5	89810572	89810572	-	ACACACACACACAC	het	downstream	.	.	INSERTION
Chr5	92744081	92744082	AC	-	het	downstream	.	.	DELETION
Chr5	104434311	104434314	AGAG	-	het	downstream	.	.	DELETION
Chr5	107197469	107197470	T	A	het	exonic	missense SNV	FBXL17	SNA
Chr5	112213678	112213678	-	TG	het	downstream	.	SRP19,REEP5	INSERTION
Chr5	115298312	115298313	G	A	het	UTR5	.	AQPEP	SNA
Chr5	121297441	121297441	-	ACACAA	het	upstream	.	.	INSERTION
Chr5	121297441	121297441	-	ACAA	het	upstream	.	.	INSERTION
Chr5	122165471	122165478	ACACACAC	-	het	downstream	.	SNX2	DELETION
Chr5	126173069	126173069	-	TTA	het	downstream	.	.	INSERTION
Chr5	131730920	131730920	-	TA	het	UTR3	.	SLC22A5	INSERTION
Chr5	131730920	131730920	-	TTA	het	downstream	.	SLC22A5	INSERTION
Chr5	132204824	132204824	-	TTTT	hom	UTR5	.	.	INSERTION
Chr5	134910375	134910376	G	A	het	exonic	synonymous SNV	CXCL14	SNA
Chr5	138723113	138723113	-	CCAC	hom	downstream	.	.	INSERTION
Chr5	139423693	139423693	-	ACAC	het	upstream	.	.	INSERTION
Chr5	139931628	139931628	-	GTC	hom	upstream	.	SRA1	INSERTION
Chr5	140502068	140502069	G	T	het	exonic	missense SNV	PCDHB4	SNA
Chr5	141691500	141691500	-	GTGTGTGTGTGT	het	upstream	.	SPRY4	INSERTION
Chr5	146890299	146890300	CA	-	het	upstream	.	.	DELETION
Chr5	148368500	148368501	C	G	het	UTR3	.	SH3TC2	SNA
Chr5	150278028	150278029	T	A	het	exonic	missense SNV	ZNF300	SNA
Chr5	150436381	150436382	G	A	hom	exonic	synonymous SNV	TNIP1	SNA
Chr5	159493302	159493302	-	TT	het	UTR3	.	.	INSERTION
Chr5	159493303	159493306	ATTT	-	het	UTR3	.	.	DELETION
Chr5	159519020	159519020	-	ATATATAT	het	UTR3	.	PWWP2A	INSERTION
Chr5	167881027	167881029	GGT	-	het	UTR3	.	WWC1	DELETION
Chr5	170288824	170288824	-	GCCACGCCCCGGCCCTCCCA	het	downstream	.	.	INSERTION
Chr5	173008436	173008436	-	CACG	het	UTR3	.	LOC285593	INSERTION
Chr5	176779815	176779820	CACACA	-	het	UTR3	.	.	DELETION
Chr5	176885263	176885264	G	A	het	exonic	synonymous SNV	DBN1	SNA
Chr5	178507748	178507751	CTCT	-	hom	downstream	.	.	DELETION
Chr5	180004163	180004163	-	TGTGTGTG	hom	upstream	.	CNOT6	INSERTION
Chr6	2990118	2990118	-	CGTCAGTTGTCACGGCGCTGGTGGGA	het	upstream	.	LINC01011	INSERTION
Chr6	3076929	3076929	-	ATAC	hom	downstream	.	.	INSERTION
Chr6	3183433	3183434	G	A	het	ncRNA_exonic	.	RP1-40E16.9	SNA
Chr6	5431289	5431290	G	A	het	exonic	stopgain	FARS2	SNA
Chr6	6346333	6346346	TTTTTCTTTTTTTT	-	het	UTR3	.	.	DELETION
Chr6	6346333	6346345	TTTTTCTTTTTTT	-	het	downstream	.	.	DELETION
Chr6	7107906	7107906	-	CGCCGCCGC	het	ncRNA_exonic	.	RREB1	INSERTION
Chr6	16327915	16327915	-	TGCTGCTGCTGCTGCTGC	het	UTR3	.	ATXN1	INSERTION
Chr6	16327916	16327918	TGC	-	het	UTR3	.	ATXN1	DELETION
Chr6	17294510	17294516	TTTTTTT	-	het	UTR3	.	.	DELETION
Chr6	18225601	18225602	C	T	het	UTR3	.	DEK	SNA
Chr6	21596404	21596405	C	T	het	UTR3	.	SOX4	SNA
Chr6	21597754	21597761	TTTTTTTT	-	het	UTR3	.	SOX4	DELETION
Chr6	21597754	21597760	TTTTTTT	-	het	ncRNA_exonic	.	SOX4	DELETION
Chr6	24126380	24126380	-	GGCGGCGGCGGCGGCGGC	het	ncRNA_exonic	.	.	INSERTION
Chr6	24126380	24126380	-	GGCGGCGGCGGCGGC	het	ncRNA_exonic	.	.	INSERTION
Chr6	24840164	24840172	TTTTTTTTT	-	het	ncRNA_exonic	.	FAM65B	DELETION
Chr6	24840164	24840173	TTTTTTTTTT	-	het	UTR3	.	FAM65B	DELETION
Chr6	26376570	26376570	G	-	het	downstream	.	BTN3A2	DELETION
Chr6	26413447	26413448	G	C	het	exonic	missense SNV	BTN3A1	SNA
Chr6	26468610	26468611	T	C	het	exonic	missense SNV	BTN2A1	SNA
Chr6	28060539	28060540	G	C	het	ncRNA_exonic	.	ZSCAN12P1	SNA
Chr6	30676092	30676093	A	C	het	exonic	missense SNV	MDC1	SNA
Chr6	31495805	31495809	CAAAA	-	het	upstream	.	.	DELETION
Chr6	31495806	31495812	AAAAAAA	-	het	downstream	.	.	DELETION
Chr6	31620097	31620097	-	ACACACACACACACAC	het	UTR3	.	BAG6	INSERTION
Chr6	31620097	31620097	-	ACACACACAC	het	downstream	.	BAG6	INSERTION
Chr6	31628468	31628469	C	T	het	UTR5	.	C6orf47	SNA
Chr6	31706889	31706892	ACAC	-	het	upstream	.	.	DELETION
Chr6	32154017	32154018	G	A	het	UTR3	.	PBX2	SNA
Chr6	32520206	32520206	A	-	hom	downstream	.	.	DELETION
Chr6	32521735	32521736	T	A	het	ncRNA_exonic	.	HLA-DRB6	SNA
Chr6	33377482	33377482	-	TGTGTGTG	het	downstream	.	KIFC1	INSERTION
Chr6	33377483	33377490	TGTGTGTG	-	het	downstream	.	KIFC1	DELETION
Chr6	33554802	33554802	-	ACACAC	het	downstream	.	LINC00336,GGNBP1	INSERTION
Chr6	34614496	34614497	C	G	het	exonic	synonymous SNV	C6orf106	SNA
Chr6	35218501	35218506	TTTTTC	-	hom	upstream	.	SCUBE3	DELETION
Chr6	35762438	35762439	GT	-	het	UTR3	.	.	DELETION
Chr6	36109900	36109901	A	T	het	UTR3	.	MAPK13	SNA
Chr6	36287323	36287324	A	T	het	exonic	missense SNV	C6orf222	SNA
Chr6	36287324	36287325	G	T	het	exonic	missense SNV	C6orf222	SNA
Chr6	36640478	36640478	-	TTTA	het	downstream	.	.	INSERTION
Chr6	37237412	37237413	A	G	het	exonic	synonymous SNV	TBC1D22B	SNA
Chr6	38139332	38139341	GTGTGTGTGT	-	hom	downstream	.	BTBD9	DELETION
Chr6	41158907	41158907	-	TGTGTG	hom	upstream	.	TREML2	INSERTION
Chr6	41757505	41757506	A	G	het	UTR3	.	TOMM6	SNA
Chr6	42194279	42194279	-	CT	hom	upstream	.	TRERF1	INSERTION
Chr6	42696299	42696299	-	GGAG	het	upstream	.	.	INSERTION
Chr6	44186793	44186793	-	AAAAAAAAAAAA	het	upstream	.	.	INSERTION
Chr6	44225247	44225261	GCCAGCGGCCAGCGG	-	het	downstream	.	SLC35B2	DELETION
Chr6	44244500	44244501	C	T	het	UTR3	.	TMEM151B	SNA
Chr6	46645768	46645771	TATA	-	het	UTR3	.	SLC25A27	DELETION
Chr6	46645768	46645773	TATATA	-	het	upstream	.	SLC25A27	DELETION
Chr6	47689345	47689346	G	A	het	UTR3	.	GPR115	SNA
Chr6	51712641	51712642	G	T	het	exonic	missense SNV	PKHD1	SNA
Chr6	52055877	52055878	TG	-	het	UTR3	.	.	DELETION
Chr6	52529851	52529852	C	T	het	ncRNA_exonic	.	LOC730101	SNA
Chr6	52606720	52606721	A	G	het	ncRNA_exonic	.	GSTA7P	SNA
Chr6	52992826	52992826	-	AAAAAAA	het	UTR3	.	GCM1	INSERTION
Chr6	52992826	52992826	-	AAAAAAAAA	het	downstream	.	GCM1	INSERTION
Chr6	53530874	53530874	-	AA	het	downstream	.	.	INSERTION
Chr6	56566711	56566712	G	A	het	exonic	missense SNV	DST,RNU6-71P	SNA
Chr6	56892645	56892646	TC	-	het	splicing	.	.	DELETION
Chr6	57512969	57512970	G	C	het	UTR3	.	PRIM2	SNA
Chr6	57512974	57512975	G	A	het	UTR3	.	PRIM2	SNA
Chr6	57513042	57513043	C	T	het	UTR3	.	PRIM2	SNA
Chr6	57513082	57513083	C	T	het	UTR3	.	PRIM2	SNA
Chr6	57513126	57513127	C	G	het	UTR3	.	PRIM2	SNA
Chr6	57513140	57513140	-	AACA	het	UTR3	.	PRIM2	INSERTION
Chr6	57513160	57513161	G	A	het	UTR3	.	PRIM2	SNA
Chr6	57513182	57513183	A	G	het	UTR3	.	PRIM2	SNA
Chr6	57513205	57513206	C	T	het	UTR3	.	PRIM2	SNA
Chr6	57513221	57513222	C	T	het	UTR3	.	PRIM2	SNA
Chr6	57513248	57513249	C	G	het	UTR3	.	PRIM2	SNA
Chr6	57513317	57513318	T	C	het	UTR3	.	PRIM2	SNA
Chr6	57513550	57513550	-	GGCACCTTTGAGT	het	upstream	.	.	INSERTION
Chr6	57513815	57513815	-	TAAAT	het	upstream	.	.	INSERTION
Chr6	57513821	57513821	-	AAATA	het	UTR3	.	.	INSERTION
Chr6	57514278	57514278	-	AT	het	UTR5	.	.	INSERTION
Chr6	62283802	62283802	-	CAAGGCT	hom	UTR3	.	.	INSERTION
Chr6	70925616	70925617	AC	-	het	UTR5	.	.	DELETION
Chr6	72984079	72984080	G	C	het	exonic	missense SNV	RIMS1	SNA
Chr6	79608128	79608128	-	ATAT	het	UTR3	.	IRAK1BP1	INSERTION
Chr6	79910612	79910628	TTTTTTTTTTTTTTTTT	-	het	UTR3	.	.	DELETION
Chr6	79910612	79910627	TTTTTTTTTTTTTTTT	-	het	UTR3	.	.	DELETION
Chr6	87968793	87968794	A	G	het	exonic	missense SNV	ZNF292	SNA
Chr6	88222995	88222995	-	TGTGTGTGTA	het	upstream	.	.	INSERTION
Chr6	88222995	88222995	-	TGTGTGTGTATA	het	downstream	.	.	INSERTION
Chr6	88849982	88849983	T	A	het	UTR3	.	CNR1	SNA
Chr6	93953151	93953152	T	C	het	exonic	missense SNV	EPHA7	SNA
Chr6	99720022	99720022	-	TG	het	ncRNA_exonic	.	.	INSERTION
Chr6	105548418	105548435	TATATATATGTATATATA	-	hom	downstream	.	BVES	DELETION
Chr6	108615159	108615159	-	TG	het	UTR3	.	.	INSERTION
Chr6	109711243	109711243	C	-	het	UTR3	.	.	DELETION
Chr6	110798808	110798822	ATTTTTTTTTTTTTT	-	het	downstream	.	.	DELETION
Chr6	111678298	111678299	C	A	het	exonic	missense SNV	REV3L	SNA
Chr6	111695540	111695541	G	T	het	exonic	missense SNV	REV3L	SNA
Chr6	132892808	132892808	-	TCTG	hom	downstream	.	.	INSERTION
Chr6	132910882	132910892	AAAAAAAAAAA	-	het	exonic	frameshift deletion	.	DELETION
Chr6	132910882	132910891	AAAAAAAAAA	-	het	exonic	nonframeshift deletion	.	DELETION
Chr6	135283659	135283660	T	C	het	UTR3	.	HBS1L	SNA
Chr6	136516593	136516595	GAA	-	het	UTR5	.	PDE7B	DELETION
Chr6	136516594	136516596	AAA	-	hom	upstream	.	PDE7B	DELETION
Chr6	139018734	139018734	-	TGTGTG	het	exonic	nonframeshift deletion	.	INSERTION
Chr6	139018734	139018734	-	TGTGTGTGTGTGTGTGTG	het	downstream	.	.	INSERTION
Chr6	139795856	139795856	-	GTG	hom	downstream	.	.	INSERTION
Chr6	139795857	139795857	-	TTG	het	ncRNA_exonic	.	.	INSERTION
Chr6	139795858	139795858	-	TGTT	hom	downstream	.	.	INSERTION
Chr6	143746870	143746870	-	TGTG	het	downstream	.	ADAT2	INSERTION
Chr6	143746870	143746870	-	TGTGTGTG	het	downstream	.	ADAT2	INSERTION
Chr6	144513686	144513695	ACACACACAC	-	het	UTR3	.	.	DELETION
Chr6	146231629	146231630	G	C	het	exonic	synonymous SNV	SHPRH	SNA
Chr6	147612254	147612255	A	T	het	exonic	missense SNV	STXBP5	SNA
Chr6	147704069	147704070	G	A	het	exonic	missense SNV	STXBP5	SNA
Chr6	149771061	149771061	-	TGCGTGTGTGTGTGTG	het	upstream	.	ZC3H12D	INSERTION
Chr6	149915718	149915719	CA	-	het	upstream;downstream	.	RPS18P9	DELETION
Chr6	153018639	153018639	-	CAT	het	downstream	.	.	INSERTION
Chr6	153018814	153018814	-	ACACACACACACACACACACAC	het	upstream	.	.	INSERTION
Chr6	153018814	153018814	-	ACACACACACACACACACACACACAC	het	downstream	.	.	INSERTION
Chr6	155569248	155569249	C	T	het	exonic	missense SNV	TIAM2	SNA
Chr6	159239076	159239077	CT	-	het	downstream	.	EZR,EZR-AS1	DELETION
Chr6	160526556	160526557	G	T	het	UTR3	.	IGF2R	SNA
Chr6	165742279	165742280	C	T	het	UTR3	.	PDE10A	SNA
Chr6	167456302	167456302	-	TGTGTGTGTGTGTGTG	het	ncRNA_exonic	.	.	INSERTION
Chr6	167456302	167456302	-	TGTGTGTGTGTGTGTGTGTGTG	het	exonic	frameshift deletion	.	INSERTION
Chr6	167570389	167570390	C	A	het	exonic	missense SNV	GPR31	SNA
Chr6	168185688	168185688	-	AAAAA	hom	UTR3	.	C6orf123	INSERTION
Chr6	168197387	168197387	-	GTCGGCGTGCACGGTTCCCAAAC	hom	UTR3	.	C6orf123	INSERTION
Chr6	170716814	170716814	-	AGACAAAAAAA	het	UTR3	.	.	INSERTION
Chr6	170716814	170716814	-	AGACAAAAAAAAAA	het	UTR3	.	.	INSERTION
Chr7	423358	423361	AGGA	-	het	UTR5	.	.	DELETION
Chr7	1028726	1028727	C	A	het	UTR3	.	CYP2W1	SNA
Chr7	1133051	1133052	G	A	het	UTR3	.	GPER1,C7orf50	SNA
Chr7	1205352	1205353	G	C	het	ncRNA_exonic	.	AC091729.9	SNA
Chr7	1544416	1544416	-	TAATAATAATAATAATAA	het	downstream	.	.	INSERTION
Chr7	1544416	1544416	-	TAATAATAATAA	het	upstream	.	.	INSERTION
Chr7	2265129	2265130	C	G	het	exonic	synonymous SNV	MAD1L1	SNA
Chr7	2654929	2654929	-	TATATGTGTGTGTGTGTG	het	ncRNA_exonic	.	.	INSERTION
Chr7	2654929	2654929	-	TATATGTGTGTGTGTGTGTGTG	het	UTR3	.	.	INSERTION
Chr7	4810496	4810505	GTGTGTGTGT	-	het	UTR3	.	FOXK1	DELETION
Chr7	5270604	5270605	G	A	het	UTR3	.	WIPI2	SNA
Chr7	5888599	5888600	C	G	het	ncRNA_exonic	.	ZNF815P	SNA
Chr7	6099627	6099627	-	AAAAAAAAA	het	UTR3	.	.	INSERTION
Chr7	6201586	6201587	A	T	het	UTR3	.	CYTH3	SNA
Chr7	6487820	6487842	TTTTTTTTTTTTTTTTTTTTTTT	-	het	UTR5	.	.	DELETION
Chr7	7592348	7592348	-	TGTGTGTGTGTGTGTGTG	het	upstream	.	RP5-1159O4.2	INSERTION
Chr7	7592348	7592348	-	TGTGTGTGTGTGTG	het	exonic	nonframeshift deletion	RP5-1159O4.2	INSERTION
Chr7	8127870	8127870	-	TGTG	het	downstream	.	GLCCI1	INSERTION
Chr7	10971265	10971277	AAAAAAAAAAAAA	-	het	upstream	.	.	DELETION
Chr7	10971265	10971276	AAAAAAAAAAAA	-	het	downstream	.	.	DELETION
Chr7	10972863	10972864	T	C	het	UTR3	.	NDUFA4	SNA
Chr7	12254545	12254546	A	G	het	exonic	missense SNV	TMEM106B	SNA
Chr7	14881079	14881081	CAA	-	het	downstream	.	.	DELETION
Chr7	20655206	20655211	GTGTGT	-	het	UTR3	.	.	DELETION
Chr7	20822197	20822197	-	A	hom	UTR3	.	SP8	INSERTION
Chr7	21553023	21553024	A	G	het	UTR3	.	SP4	SNA
Chr7	22896681	22896681	-	TTT	hom	upstream	.	.	INSERTION
Chr7	23207523	23207523	-	T	het	downstream	.	KLHL7	INSERTION
Chr7	23531339	23531339	-	CCA	het	downstream	.	.	INSERTION
Chr7	35734592	35734592	-	C	hom	UTR5	.	HERPUD2	INSERTION
Chr7	37489034	37489034	-	AAAAAAAA	het	downstream	.	.	INSERTION
Chr7	37489034	37489034	-	AAAAAAA	het	UTR3	.	.	INSERTION
Chr7	37887679	37887679	-	GAAGAAG	hom	upstream	.	.	INSERTION
Chr7	37887881	37887881	G	-	hom	upstream	.	.	DELETION
Chr7	40133897	40133898	C	T	het	exonic	missense SNV	CDK13	SNA
Chr7	41728701	41728708	TGTGTGTG	-	het	downstream	.	INHBA	DELETION
Chr7	43678166	43678172	TTTTTTT	-	het	ncRNA_exonic	.	.	DELETION
Chr7	43678166	43678171	TTTTTT	-	het	ncRNA_exonic	.	.	DELETION
Chr7	56019012	56019012	-	AAAAAAA	hom	downstream	.	.	INSERTION
Chr7	63674436	63674437	A	C	het	exonic	missense SNV	ZNF735	SNA
Chr7	64389215	64389216	A	T	het	exonic	missense SNV	ZNF273	SNA
Chr7	65228327	65228328	G	A	het	ncRNA_exonic	.	LOC441242,CCT6P1	SNA
Chr7	65420587	65420588	C	A	het	UTR3	.	VKORC1L1	SNA
Chr7	72425642	72425642	-	TATATATAT	het	upstream	.	.	INSERTION
Chr7	72425642	72425642	-	TATATATATT	het	UTR3	.	.	INSERTION
Chr7	73280935	73280935	-	CCAC	het	upstream	.	.	INSERTION
Chr7	75039244	75039249	AAAAAA	-	het	downstream	.	.	DELETION
Chr7	83824335	83824340	AGAGAA	-	het	downstream	.	.	DELETION
Chr7	83824341	83824342	AG	-	het	UTR3	.	.	DELETION
Chr7	83824341	83824344	AGAG	-	het	upstream	.	.	DELETION
Chr7	88963638	88963639	A	C	het	exonic	missense SNV	ZNF804B	SNA
Chr7	93520940	93520940	-	AAGA	hom	downstream	.	.	INSERTION
Chr7	97602376	97602379	GAGT	-	het	UTR3	.	.	DELETION
Chr7	100350007	100350008	C	A	het	exonic	unknown	ZAN	SNA
Chr7	101963116	101963116	-	CCTTCCTTCCTT	hom	UTR5	.	.	INSERTION
Chr7	102213179	102213179	-	CCCC	hom	upstream	.	.	INSERTION
Chr7	102213187	102213187	-	CCCA	hom	upstream	.	.	INSERTION
Chr7	102824460	102824488	AACACACCATGCCTCTTCTAAAACATAAT	-	hom	downstream	.	DPY19L2P2	DELETION
Chr7	106802424	106802424	-	GTGTGTGTGT	hom	downstream	.	.	INSERTION
Chr7	112120425	112120428	AAAG	-	hom	upstream	.	.	DELETION
Chr7	112261401	112261401	-	TTTTTT	hom	downstream	.	.	INSERTION
Chr7	113517317	113517317	-	TTAAA	hom	upstream	.	PPP1R3A	INSERTION
Chr7	116147725	116147732	CAAAAAAA	-	het	upstream	.	CAV2	DELETION
Chr7	123180944	123180944	-	CACA	het	downstream	.	.	INSERTION
Chr7	123180944	123180944	-	CA	het	downstream	.	.	INSERTION
Chr7	127250832	127250833	G	T	het	UTR3	.	PAX4	SNA
Chr7	128301149	128301159	TTTTTTTTTTT	-	het	downstream	.	.	DELETION
Chr7	128301149	128301160	TTTTTTTTTTTT	-	het	upstream	.	.	DELETION
Chr7	129657266	129657266	-	ATATATAT	hom	UTR5	.	.	INSERTION
Chr7	129963891	129963891	-	GTT	hom	UTR3	.	CPA4	INSERTION
Chr7	131184540	131184541	AT	-	het	downstream	.	.	DELETION
Chr7	131184574	131184577	ATAC	-	het	exonic	unknown	.	DELETION
Chr7	132069502	132069505	CATA	-	het	downstream	.	PLXNA4	DELETION
Chr7	134211768	134211771	TCCT	-	hom	upstream	.	.	DELETION
Chr7	138730648	138730654	TTTTTTT	-	hom	upstream	.	ZC3HAV1	DELETION
Chr7	139285178	139285179	T	C	het	exonic	missense SNV	HIPK2	SNA
Chr7	139878036	139878036	-	TTCCTTCC	hom	UTR3	.	JHDM1D-AS1	INSERTION
Chr7	141403342	141403342	-	TG	het	UTR3	.	.	INSERTION
Chr7	141620480	141620480	-	TTTTTT	hom	ncRNA_exonic	.	.	INSERTION
Chr7	143088792	143088793	T	C	het	exonic	missense SNV	EPHA1	SNA
Chr7	149520486	149520487	C	T	het	exonic	missense SNV	SSPO	SNA
Chr7	152343387	152343392	GTGTGT	-	hom	downstream	.	.	DELETION
Chr7	154795256	154795257	G	C	het	ncRNA_exonic	.	PAXIP1-AS1	SNA
Chr7	156473097	156473097	-	GAGT	hom	downstream	.	.	INSERTION
Chr8	1248734	1248734	-	G	het	upstream	.	LOC286083	INSERTION
Chr8	1729583	1729583	-	GGG	hom	upstream	.	CLN8	INSERTION
Chr8	2795413	2795414	TT	-	hom	upstream	.	CSMD1	DELETION
Chr8	6262028	6262028	-	TTGGGATT	het	downstream	.	LOC100287015	INSERTION
Chr8	11653078	11653078	-	AAAAAAAAAA	het	UTR3	.	.	INSERTION
Chr8	11697178	11697197	AAAAAAAAAAAAAAAAAAAA	-	het	exonic	frameshift deletion	.	DELETION
Chr8	12395333	12395334	T	C	het	ncRNA_exonic	.	LOC729732,LOC100506990	SNA
Chr8	12395631	12395632	G	A	het	ncRNA_exonic	.	LOC729732,LOC100506990	SNA
Chr8	12395710	12395711	T	C	het	ncRNA_exonic	.	LOC100506990,LOC729732	SNA
Chr8	12395936	12395937	A	T	het	ncRNA_exonic	.	LOC100506990,LOC729732	SNA
Chr8	12395976	12395977	A	T	het	ncRNA_exonic	.	LOC100506990,LOC729732	SNA
Chr8	12396179	12396180	C	T	het	ncRNA_exonic	.	LOC729732,LOC100506990	SNA
Chr8	12396438	12396439	T	A	het	ncRNA_exonic	.	LOC100506990,LOC729732	SNA
Chr8	12396478	12396479	A	G	het	ncRNA_exonic	.	LOC729732,LOC100506990	SNA
Chr8	12407005	12407006	C	G	het	ncRNA_exonic	.	LOC100506990,LOC729732	SNA
Chr8	12407103	12407104	G	A	het	ncRNA_exonic	.	LOC100506990,LOC729732	SNA
Chr8	12407120	12407121	T	C	het	ncRNA_exonic	.	LOC100506990,LOC729732	SNA
Chr8	12408101	12408102	A	G	het	ncRNA_exonic	.	LOC100506990,LOC729732	SNA
Chr8	12408204	12408205	C	T	het	ncRNA_exonic	.	LOC729732,LOC100506990	SNA
Chr8	12408334	12408335	C	T	het	ncRNA_exonic	.	LOC729732,LOC100506990	SNA
Chr8	12408458	12408459	G	A	het	ncRNA_exonic	.	LOC729732,LOC100506990	SNA
Chr8	12423864	12423865	C	T	het	ncRNA_exonic	.	LOC729732,LOC100506990	SNA
Chr8	12423929	12423930	C	T	het	ncRNA_exonic	.	LOC100506990,LOC729732	SNA
Chr8	12423993	12423994	A	G	het	ncRNA_exonic	.	LOC100506990,LOC729732	SNA
Chr8	12424237	12424238	G	A	het	ncRNA_exonic	.	LOC100506990,LOC729732	SNA
Chr8	12424328	12424329	T	C	het	ncRNA_exonic	.	LOC729732,LOC100506990	SNA
Chr8	12424350	12424351	T	C	het	ncRNA_exonic	.	LOC729732,LOC100506990	SNA
Chr8	20067850	20067860	TTGATAGGTAT	-	het	UTR3	.	ATP6V1B2	DELETION
Chr8	20132480	20132480	-	TA	het	downstream	.	.	INSERTION
Chr8	21640374	21640375	C	A	het	exonic	synonymous SNV	GFRA2	SNA
Chr8	21646542	21646548	GGCGCGG	-	hom	UTR3	.	.	DELETION
Chr8	21646605	21646610	AAGGCG	-	hom	upstream	.	.	DELETION
[truncated: 221 more rows]
