# Supplementary material for: Genomic characterization of a newly established esophageal squamous cell carcinoma cell line from China and published esophageal squamous cell carcinoma cell lines
Source: Cancer Cell Int. 2020 May 24;20:184. doi: 10.1186/s12935-020-01268-x (PMC7247234; doi:10.1186/s12935-020-01268-x)
Supplement: Supplementary file 5 — Additional file 5: Table S4. CNA data of CSEC216. [file 12935_2020_1268_MOESM5_ESM.xlsx]

## Sheet: Sheet1
Chr	Start	End	Ref	Alt	GeneName	Func	Gene	GeneDetail	ExonicFunc	AAChange	Gencode	cpgIslandExt	cytoBand	genomicSuperDups	Repeat	dgvMerged	CopyNumber	Size	CNVType	Genotype	GTConfidence
#Chr	Start	End	0	0	.	.	.	.	.	.	.	.	.	.	.	.	CopyNumber	Length	CNVtype	Genotype	Confidence
1	1357000	1472000	0	0	TMEM88B,ATAD3B,TMEM240,ATAD3C,ATAD3A,VWA1	exonic	NM_001039211,NM_001114748,NM_001146685,NM_001170535,NM_001170536,NM_018188,NM_022834,NM_031921,NM_199121	.	.	.	ENST00000428932.1,ENST00000378741.3,ENST00000417917.1,ENST00000308647.7,ENST00000378785.2,ENST00000476993.1,ENST00000378755.5,ENST00000378733.4,ENST00000427211.1,ENST00000378821.3,ENST00000404702.3,ENST00000425828.1,ENST00000338660.5,ENST00000536055.1,ENST00000378756.3,ENST00000378736.3	CpG: 50,CpG: 42,CpG: 40,CpG: 73,CpG: 19,CpG: 34,CpG: 77,CpG: 122,CpG: 20,CpG: 27,CpG: 23,CpG: 18,CpG: 48,CpG: 151,CpG: 83,CpG: 119	1p36.33	Score=0.945645;Name=chr1:1431812,chr1:1379894	Score=8217;Name="2195:LTR13(LTR)"	esv2747807,nsv871837,dgv2n67,dgv20n71,dgv10n71,nsv821809,esv2662001,esv25832,dgv33n71,nsv871690,dgv19n71,nsv871787,dgv32n71,esv2747474,dgv43n71,dgv9e1,dgv31n71,esv2661503,dgv34n71,nsv10161,dgv12n71,nsv821920,dgv40n71,nsv871696,nsv482135,esv2747363,esv2659109,dgv45n71,nsv871421,dgv25n71,esv24333,nsv871540,esv2747252,esv2658581,dgv30n71,nsv482146,dgv44n71,nsv871954,nsv482157,essv5472,esv2747696,dgv…	3	115000	gain	AAB	40.5644
1	16940000	17269000	0	0	MIR3675,CROCCP2,MST1L,NBPF1,MST1P2,FAM231A,CROCC,ESPNP	exonic	NM_001271733,NM_001282321,NM_014675	.	.	.	ENST00000583661.1,ENST00000384659.1,ENST00000600179.1,ENST00000455405.2,ENST00000384278.1,ENST00000362684.1,ENST00000492551.1,ENST00000422345.1,ENST00000412962.1,ENST00000606899.1,ENST00000467938.1,ENST00000422124.1,ENST00000375541.5,ENST00000434336.2,ENST00000584111.1,ENST00000384782.1,ENST00000414128.1,ENST00000607700.1	CpG: 25,CpG: 231,CpG: 64,CpG: 89,CpG: 23,CpG: 18,CpG: 38,CpG: 30,CpG: 103,CpG: 133,CpG: 26,CpG: 51,CpG: 128,CpG: 19,CpG: 41,CpG: 31,CpG: 181,CpG: 96	1p36.13	Score=0.992891;Name=chrX:20143899	Score=8509;Name="32823:L1PA6(LINE)"	nsv508947,esv2440890,nsv834269,dgv28e1,dgv185n71,dgv178n71,dgv36e1,nsv433184,dgv40e1,nsv834280,nsv160333,esv2750816,esv2744497,nsv437207,nsv442727,esv2597795,nsv471438,nsv821765,dgv37e1,nsv428421,esv2421455,dgv34e1,esv29948,nsv3743,dgv25n67,dgv31e1,essv15944,nsv821743,dgv183n71,dgv41e1,esv2744475,nsv437208,nsv821037,esv6890,nsv870673,nsv471655,dgv20n67,nsv499577,dgv182n71,dgv20e201,dgv21e199,nsv8…	5	329000	gain	AAABB	0.618771
1	18115000	18125000	0	0	ACTL8	intronic	NM_030812	.	.	.	ENST00000375406.1	.	1p36.13	.	Score=7892;Name="35153:MER52A(LTR)"	nsv508248	3	10000	gain	AAB	3.7213
1	18125000	19241000	0	0	ALDH4A1,KLHDC7A,ACTL8,MIR4695,PAX7,TAS1R2,IFFO2,IGSF21	exonic	NM_001135254,NM_001136265,NM_001161504,NM_002584,NM_003748,NM_013945,NM_030812,NM_032880,NM_152232,NM_152375,NM_170726	.	.	.	ENST00000408735.1,ENST00000375371.3,ENST00000251296.1,ENST00000538309.1,ENST00000473951.1,ENST00000400664.1,ENST00000375406.1,ENST00000420770.2,ENST00000538839.1,ENST00000375375.3,ENST00000400661.3,ENST00000375341.3,ENST00000569711.1,ENST00000494072.3,ENST00000455833.2,ENST00000420211.1,ENST00000577305.1,ENST00000419667.2,ENST00000290597.5,ENST00000454547.1	CpG: 31,CpG: 44,CpG: 205,CpG: 98,CpG: 90,CpG: 51,CpG: 19,CpG: 81,CpG: 29,CpG: 26,CpG: 56,CpG: 21,CpG: 58,CpG: 20,CpG: 30,CpG: 37,CpG: 83,CpG: 18,CpG: 67	1p36.13	.	Score=17373;Name="35437:L1PA17(LINE)"	nsv506920,esv275339,nsv460706,nsv870906,esv1135568,nsv4743,esv995072,nsv159998,nsv521926,esv2744697,nsv528445,nsv834313,esv2744730,nsv5187,esv1600907,nsv4854,esv2744641,nsv870794,esv1070523,nsv508248,nsv4520,esv269972,nsv508969,esv2744708,esv275146,nsv871819,esv3876,nsv460684,nsv4965,esv2744663,nsv518311,esv994039,esv2660755,nsv4631,nsv526833,esv2744785,nsv870620,esv2744652,nsv834336,nsv5076,esv2…	3	1116000	gain	AAB	0.337592
1	19241000	19257000	0	0	IFFO2	exonic	NM_001136265	.	.	.	ENST00000455833.2,ENST00000494072.3	.	1p36.13	.	Score=2122;Name="37863:AluSz(SINE)"	nsv834347,esv2744796,nsv512722	3	16000	gain	AAB	-1
1	19257000	19592000	0	0	EMC1,UBR4,MRTO4,IFFO2	exonic	NM_001136265,NM_001271427,NM_001271428,NM_001271429,NM_015047,NM_016183,NM_020765	.	.	.	ENST00000455833.2,ENST00000606379.1,ENST00000375218.3,ENST00000582644.1,ENST00000375225.3,ENST00000375208.3,ENST00000543981.1,ENST00000375199.3,ENST00000330263.4,ENST00000467272.2,ENST00000375254.3,ENST00000493700.1,ENST00000356068.2,ENST00000375217.2,ENST00000477853.1,ENST00000375226.2,ENST00000437898.1,ENST00000429347.2,ENST00000375267.2,ENST00000480380.1,ENST00000375224.1	CpG: 82,CpG: 83,CpG: 199	1p36.13	.	Score=6174;Name="38142:L1PA13(LINE)"	nsv508980,esv2661924,nsv871933,esv21929,nsv5298,esv2744808,esv1963532,esv2661885,nsv834347,nsv512723,esv29322,esv26882,dgv24e199,nsv470702	3	335000	gain	AAB	3.27203
1	19592000	19981000	0	0	CAPZB,LOC100506730,AKR7A3,AKR7A2,RPS14P3,NBL1,MINOS1-NBL1,AKR7L,PQLC2,MINOS1	exonic	NM_001032363,NM_001040125,NM_001040126,NM_001204082,NM_001204083,NM_001204086,NM_001204088,NM_001206540,NM_001206541,NM_001282162,NM_001287531,NM_003689,NM_004930,NM_012067,NM_017765,NM_182744	.	.	.	ENST00000375155.3,ENST00000420396.2,ENST00000401084.2,ENST00000400548.2,ENST00000548815.1,ENST00000481521.2,ENST00000583604.1,ENST00000235835.3,ENST00000416470.1,ENST00000322753.6,ENST00000486890.1,ENST00000361640.4,ENST00000375142.1,ENST00000433834.1,ENST00000363533.1,ENST00000264202.6,ENST00000375144.1,ENST00000264203.3,ENST00000482808.1,ENST00000602662.1,ENST00000375136.3,ENST00000458906.1,ENS…	CpG: 72,CpG: 54,CpG: 25,CpG: 153,CpG: 73,CpG: 129,CpG: 96	1p36.13	Score=0.919958;Name=chr1:19592445,chr1:19605102	Score=38215;Name="39213:HERVK9-int(LTR)"	nsv871443,nsv508991,esv2744863,dgv25e199,esv2744907,dgv26e199,nsv470703,esv2660555,esv2744896,nsv471771,esv2744841,esv26443,esv3747,esv2398290,esv7640,nsv871933,esv2744885,esv2674133,dgv186n71,nsv871934,esv2665804,esv2744874,dgv187n71,esv2744830,esv2665636,nsv834358,esv6224,esv2744819,esv273533,esv2744852,esv2547343,esv1007512,esv2395760,nsv159533,nsv5409	3	389000	gain	AAB	2.50831
1	70595000	70810000	0	0	SRSF11,ANKRD13C,LRRC40	exonic	NM_001190987,NM_004768,NM_017768,NM_030816	.	.	.	ENST00000370952.3,ENST00000370950.3,ENST00000436161.2,ENST00000370951.1,ENST00000422107.1,ENST00000464236.1,ENST00000491451.2,ENST00000370944.4,ENST00000454435.2,ENST00000565615.1,ENST00000405432.1,ENST00000370949.1,ENST00000484162.1,ENST00000262346.6	CpG: 28,CpG: 21	1p31.1	Score=0.903226;Name=chr12:19460759	Score=10879;Name="154819:L1M4b(LINE)","154821:L1M4b(LINE)"	esv2665402,nsv870841,esv2555384,esv2671094,esv4055,esv2749597,nsv871898,nsv1343,nsv871430,esv1997734,nsv871339,nsv830137,nsv823143,esv2657438	1	215000	loss	A	-1
1	85980000	86005000	0	0	DDAH1	intronic	NM_001134445	.	.	.	ENST00000483110.1,ENST00000535924.2	.	1p22.3	.	Score=23731;Name="180578:L1PA6(LINE)"	esv21828,nsv830470,esv2647869,esv2440186,nsv436030,nsv823398,nsv821007	5	25000	gain	AAABB	0.3219
1	145018000	145117000	0	0	SEC22B,PDE4DIP,NBPF20,NBPF9	exonic	NM_001198832,NM_004892,NM_022359	.	.	.	ENST00000369348.3,ENST00000493130.2,ENST00000453618.1,ENST00000478649.2,ENST00000369345.4,ENST00000530740.1,ENST00000313382.9,ENST00000610119.1,ENST00000369359.4,ENST00000516847.1	CpG: 42,CpG: 32,CpG: 41	1q21.1	.	Score=26394;Name="245650:L1PA5(LINE)"	esv5594,nsv819024,nsv824365,esv6218,nsv428212,esv2717363,esv1963892,dgv15n16,nsv511713,esv2431887,dgv105e1,nsv821620,esv7886,nsv872212,dgv18n16,nsv872218,esv32934,dgv66e199,esv2548575,essv1329,esv2229660,nsv2644,dgv110e1,nsv821349,nsv436028,esv268838,esv2717340,esv2522501,esv2582001,nsv514005,essv2737,esv2649952,nsv7181,nsv831326,nsv511712,dgv107e1,dgv109e1,dgv104e1,esv2717206,esv9122,esv1004968,…	10	99000	gain	AAAAAAABBB	1.35487
1	145382000	152554000	0	0	NUDT17,C1orf54,PPIAL4C,HIST2H4A,TDRKH,PEX11B,ZNF687,HIST2H2AA3,FCGR1A,CTSK,RBM8A,CGN,PDZK1P1,ITGA10,MLLT11,POLR3C,LCE5A,THEM4,MIR554,RFX5,CDC42SE1,TUFT1,PIP5K1A,CD160,HIST2H2AA4,PPIAL4B,PDIA3P1,CELF3,SETDB1,POGZ,LCE3E,GPR89A,SF3B4,NBPF18P,PPIAL4D,TMOD4,MRPL9,FAM63A,PLEKHO1,NBPF8,OAZ3,NBPF10,TCHH,HIST2H2AC,PRKAB2,TARS2,LINC00869,VPS72,ANKRD35,LINC00624,GJA8,MCL1,CERS2,PI4KB,NBPF25P,ADAMTSL4-AS1,S1…	exonic	NM_000396,NM_000449,NM_000566,NM_001001523,NM_001004432,NM_001005464,NM_001008536,NM_001009931,NM_001012758,NM_001014342,NM_001024599,NM_001025603,NM_001034077,NM_001037501,NM_001038707,NM_001039703,NM_001039888,NM_001040217,NM_001040874,NM_001077628,NM_001083963,NM_001083964,NM_001083965,NM_001097612,NM_001097613,NM_001097616,NM_001101663,NM_001102663,NM_001122965,NM_001123375,NM_001126337,NM_00…	.	.	.	ENST00000368806.1,ENST00000539781.1,ENST00000426175.1,ENST00000601726.1,ENST00000392933.1,ENST00000358595.5,ENST00000533654.1,ENST00000606757.1,ENST00000473693.1,ENST00000438910.2,ENST00000445243.1,ENST00000369128.5,ENST00000369308.3,ENST00000453173.1,ENST00000323397.4,ENST00000517238.1,ENST00000481236.1,ENST00000364264.1,ENST00000531094.1,ENST00000369039.5,ENST00000478109.1,ENST00000463555.1,ENS…	CpG: 33,CpG: 46,CpG: 59,CpG: 133,CpG: 50,CpG: 26,CpG: 49,CpG: 71,CpG: 86,CpG: 34,CpG: 75,CpG: 94,CpG: 122,CpG: 58,CpG: 82,CpG: 78,CpG: 63,CpG: 52,CpG: 23,CpG: 97,CpG: 18,CpG: 103,CpG: 66,CpG: 42,CpG: 44,CpG: 93,CpG: 134,CpG: 131,CpG: 65,CpG: 53,CpG: 45,CpG: 130,CpG: 88,CpG: 54,CpG: 113,CpG: 109,CpG: 60,CpG: 92,CpG: 28,CpG: 202,CpG: 31,CpG: 40,CpG: 56,CpG: 17,CpG: 24,CpG: 104,CpG: 25,CpG: 47,CpG: …	1q21.1-q21.2	Score=0.999254;Name=chr1:145883118,chr1:147424817	Score=38522;Name="254975:HERVK9-int(LTR)"	esv8312,esv2717807,nsv818445,nsv872436,nsv872291,nsv2744,esv25158,nsv8313,esv2658303,dgv384n71,nsv872293,nsv516541,dgv380n71,nsv508036,nsv872251,esv22150,dgv127e1,nsv437244,nsv518413,nsv872415,nsv872223,nsv872306,nsv68,nsv872258,esv992009,nsv831381,dgv359n71,esv2673986,esv33401,esv2673041,dgv7e55,esv2021360,nsv8125,esv2421626,dgv116e1,nsv471347,nsv463506,esv9188,nsv831581,esv2605621,dgv346n71,nsv…	3	7172000	gain	AAB	0.0430061
1	152554000	152585000	0	0	LCE3C	exonic	NM_178434	.	.	.	ENST00000333881.3	.	1q21.3	.	Score=16270;Name="258959:L1PA16(LINE)"	nsv471350,nsv872446,nsv510990,esv998954,esv2615503,dgv129e1,nsv437247,dgv131e1,nsv8402,nsv872449,nsv68,nsv437244,dgv2n31,nsv498689,nsv2888,nsv514007,esv2421966,esv33483,dgv389n71,dgv4n14,esv2718195,esv29957,dgv4n50,dgv71e199,esv2750810,nsv438048,dgv130e1,nsv821155,dgv76n67,nsv441941,nsv437245,dgv39n27,esv25112,dgv21n16,nsv469873	1	31000	loss	A	-1
1	152585000	168411000	0	0	RPS27,FCGR3A,MIR92B,MIR8083,PCP4L1,SPRR1A,DCAF8,CHRNB2,C1orf61,NIT1,VHLL,RAB13,FCER1G,LCE3B,CCT3,LCE1E,RPL31P11,RRNAD1,SPRR2A,KIRREL,TAGLN2,GPA33,DAP3,CD1A,TMCO1,IGSF9,NUF2,SPRR4,LINC01133,PMF1,LCE2A,LOC100422212,OR10X1,ASH1L,ATP1A2,CD84,S100A12,FCRL4,LCE4A,ZBTB7B,RUSC1,NOS1AP,IQGAP3,SMG5,CHTOP,PYHIN1,CD1D,CLK2,SNORA42,PMVK,MPZ,MAEL,FCRL6,PEX19,S100A13,SCARNA4,OR10R2,SLAMF7,NTRK1,MEF2D,ITLN2,SH2D…	exonic	NM_000157,NM_000298,NM_000309,NM_000427,NM_000530,NM_000565,NM_000567,NM_000569,NM_000570,NM_000696,NM_000702,NM_000734,NM_000748,NM_000906,NM_001001734,NM_001002273,NM_001002274,NM_001002275,NM_001002901,NM_001004310,NM_001004319,NM_001004341,NM_001004467,NM_001004469,NM_001004472,NM_001004473,NM_001004475,NM_001004476,NM_001004477,NM_001004478,NM_001005184,NM_001005185,NM_001005189,NM_001005214…	.	.	.	ENST00000428030.1,ENST00000405236.2,ENST00000368752.4,ENST00000367964.2,ENST00000498553.1,ENST00000368428.1,ENST00000367929.2,ENST00000562313.1,ENST00000450199.1,ENST00000368026.6,ENST00000368725.2,ENST00000307122.2,ENST00000464356.2,ENST00000483734.1,ENST00000355199.3,ENST00000368054.3,ENST00000271883.5,ENST00000456382.2,ENST00000368046.3,ENST00000582216.1,ENST00000478899.1,ENST00000430905.1,ENS…	CpG: 65,CpG: 53,CpG: 39,CpG: 42,CpG: 66,CpG: 87,CpG: 2067,CpG: 44,CpG: 85,CpG: 60,CpG: 130,CpG: 45,CpG: 88,CpG: 54,CpG: 71,CpG: 86,CpG: 34,CpG: 75,CpG: 49,CpG: 122,CpG: 286,CpG: 50,CpG: 26,CpG: 46,CpG: 69,CpG: 59,CpG: 33,CpG: 152,CpG: 105,CpG: 98,CpG: 120,CpG: 18,CpG: 57,CpG: 103,CpG: 79,CpG: 15,CpG: 74,CpG: 78,CpG: 82,CpG: 58,CpG: 72,CpG: 52,CpG: 63,CpG: 23,CpG: 188,CpG: 21,CpG: 181,CpG: 121,CpG…	1q24.1-q21.3	Score=0.997633;Name=chr1:161412623,chr1:161427423	Score=50700;Name="265284:HERVK-int(LTR)"	esv2063006,esv272593,esv7910,nsv8524,esv7754,esv2664986,dgv5n50,esv2718206,esv2719017,esv2658386,esv28160,esv2718962,nsv3110,nsv3021,dgv22n16,nsv469873,nsv872451,dgv21n16,esv2664112,esv268743,nsv524883,dgv400n71,nsv2932,nsv514014,esv1977143,nsv518819,nsv482140,nsv159498,esv1113886,nsv523257,nsv872524,esv1005410,esv2665530,esv2384844,nsv824975,esv33112,esv2718451,esv2718585,nsv831792,nsv520011,nsv…	3	15826000	gain	AAB	0.0147261
1	168411000	168457000	0	0	.	intergenic	NR_037851,NM_003175	dist=19106;dist=53003	.	.	ENST00000422253.1	.	1q24.2	.	Score=21939;Name="288350:L1PA10(LINE)"	esv2500882,esv2719251,esv1412395,esv2666364,nsv506965,esv2188881,nsv512749,esv1377781	3	46000	gain	AAB	-1
1	168457000	169515000	0	0	XCL2,SLC19A2,LINC00970,BLZF1,DPT,CCDC181,XCL1,NME7,LINC00626,ATP1B1,F5	exonic	NM_000130,NM_001677,NM_001937,NM_002995,NM_003175,NM_003666,NM_006996,NM_013330,NM_021179,NM_197972	.	.	.	ENST00000408651.1,ENST00000367813.3,ENST00000329281.2,ENST00000367796.3,ENST00000499679.3,ENST00000457405.1,ENST00000367797.3,ENST00000415637.1,ENST00000367815.4,ENST00000367817.3,ENST00000491570.1,ENST00000420691.1,ENST00000236137.5,ENST00000367807.3,ENST00000422253.1,ENST00000432081.1,ENST00000367816.1,ENST00000366408.3,ENST00000367805.3,ENST00000367806.3,ENST00000545005.1,ENST00000367818.3,ENS…	CpG: 20,CpG: 161,CpG: 92	1q24.2	Score=0.972542;Name=chr1:168543280,chr1:168509716	Score=27558;Name="289755:L1PA2(LINE)"	nsv437258,esv1979081,nsv831871,esv22990,nsv825320,nsv818567,esv1001229,nsv820513,esv2677177,esv2674167,dgv42n27,dgv77e199,esv2459366,nsv508637,esv2678420,nsv825387,esv1584020,esv273425,esv2719395,nsv819134,nsv511149,esv2421693,nsv525556,nsv872530,esv2719306,nsv819267,nsv820118,nsv825376,esv2719262,esv1749280,nsv831858,dgv87n67,esv2719350,esv7719,nsv160013,nsv831836,esv993090,nsv831847,esv2719317,…	3	1058000	gain	AAB	95.9363
1	169515000	173303000	0	0	METTL11B,LINC01142,SUCO,METTL13,C1orf105,MIR214,PRRX1,DNM3,F5,GORAB,SELP,TNFSF18,PRRC2C,FMO4,MIR199A2,FMO2,SELE,MIR3119-1,KIFAP3,MIR1295A,MIR3120,DNM3OS,C1orf112,FMO1,LOC100506023,MIR3119-2,TOP1P1,METTL18,TNFSF4,VAMP4,SCYL3,PIGC,SELL,MIR1295B,FMO3,FASLG,MYOC,FMO6P,MROH9	exonic	NM_000130,NM_000261,NM_000450,NM_000639,NM_000655,NM_001002294,NM_001007239,NM_001136107,NM_001136127,NM_001146039,NM_001163629,NM_001185127,NM_001204514,NM_001204516,NM_001204517,NM_001278252,NM_001282692,NM_001282693,NM_001282694,NM_001282750,NM_001282751,NM_001460,NM_002021,NM_002022,NM_002642,NM_003005,NM_003326,NM_003762,NM_005092,NM_006894,NM_006902,NM_014283,NM_014955,NM_014970,NM_015172,N…	.	.	.	ENST00000401105.1,ENST00000367796.3,ENST00000516008.1,ENST00000367759.4,ENST00000469112.1,ENST00000367797.3,ENST00000367792.2,ENST00000458517.1,ENST00000367742.3,ENST00000367779.4,ENST00000367776.1,ENST00000488053.1,ENST00000385214.1,ENST00000364256.1,ENST00000421020.1,ENST00000465717.1,ENST00000303469.2,ENST00000385289.1,ENST00000367782.4,ENST00000263686.6,ENST00000367777.1,ENST00000476867.2,ENS…	CpG: 73,CpG: 28,CpG: 56,CpG: 16,CpG: 38,CpG: 30,CpG: 35,CpG: 36,CpG: 72,CpG: 53,CpG: 60,CpG: 84	1q25.1-q24.2	Score=0.969861;Name=chr20:39751833	Score=45696;Name="293065:PRIMA4-int(LTR)","293067:PRIMA4-int(LTR)","293071:PRIMA4-int(LTR)","293069:PRIMA4-int(LTR)"	esv271362,nsv465639,esv2669467,nsv3498,esv8223,nsv159827,nsv872541,esv2661795,esv2719474,nsv441720,nsv3543,nsv872538,esv28695,dgv148e1,esv2719428,nsv437269,esv2719518,esv2230348,nsv872535,nsv3509,esv2719439,esv22143,esv2665777,nsv819234,esv5613,esv275460,nsv3576,dgv79e199,nsv508046,esv269344,nsv527360,esv272357,esv2534255,esv2662696,nsv872539,esv2615149,nsv524551,esv271249,nsv159209,esv267559,esv…	3	3788000	gain	AAB	0.0706608
1	173303000	173315000	0	0	LOC100506023	ncRNA_intronic	NR_037845	.	.	.	.	.	1q25.1	.	Score=27073;Name="296569:ERVL-B4-int(LTR)","296567:ERVL-B4-int(LTR)"	nsv523009,nsv831915	3	12000	gain	AAB	-1
1	173315000	174986000	0	0	SNORD76,SNORD80,KLHL20,LOC730159,GAS5-AS1,GPR52,SNORD79,PRDX6,SLC9C2,LOC100506023,GAS5,SNORD81,RABGAP1L,SNORD44,CENPL,SNORD78,SNORD75,SNORD77,SERPINC1,SNORD47,CACYBP,SNORD74,ZBTB37,MRPS14,ANKRD45,RC3H1,DARS2	exonic	NM_000488,NM_001007214,NM_001035230,NM_001122770,NM_001127181,NM_001171182,NM_001195190,NM_001243763,NM_001243764,NM_001243765,NM_004905,NM_005684,NM_014412,NM_014458,NM_014857,NM_018122,NM_022100,NM_032522,NM_033319,NM_172071,NM_178527,NM_198493	.	.	.	ENST00000363146.1,ENST00000452442.1,ENST00000363859.1,ENST00000406752.1,ENST00000356198.2,ENST00000493170.1,ENST00000431459.1,ENST00000495275.1,ENST00000367714.3,ENST00000367710.3,ENST00000347255.2,ENST00000459580.1,ENST00000364822.2,ENST00000363885.1,ENST00000414890.1,ENST00000498253.1,ENST00000392064.2,ENST00000427304.1,ENST00000363804.1,ENST00000251507.4,ENST00000367704.1,ENST00000340385.5,ENS…	CpG: 102,CpG: 63,CpG: 32,CpG: 112,CpG: 67,CpG: 83,CpG: 107	1q25.1	Score=0.91794;Name=chr15:49449474	Score=50590;Name="296629:HERV9-int(LTR)"	nsv831926,nsv438104,dgv407n71,esv2666971,nsv872552,esv269658,dgv43n27,esv2663855,esv272851,nsv872549,nsv825431,nsv872554,esv1162770,nsv465672,nsv523009,nsv825442,nsv470746,esv2646154,nsv825420,esv2719573,esv1344689,esv4673,nsv872555,nsv872551,esv2663655,dgv149e1,nsv872553,esv22323,esv2632719,nsv3598,nsv528675,esv271100,nsv818578,esv26467,esv2668755,esv2719562,esv2544302,nsv516953,nsv482922,nsv442…	3	1671000	gain	AAB	1.76013
1	174986000	174998000	0	0	MRPS14	exonic	NM_022100	.	.	.	ENST00000383932.1,ENST00000476371.1	CpG: 32	1q25.1	.	Score=2545;Name="299835:L1MB3(LINE)"	nsv508048	3	12000	gain	AAB	-1
1	174998000	190658000	0	0	TNR,SMG7,TEDDM1,LHX4,RNASEL,SMG7-AS1,LAMC2,ABL2,C1orf21,TOR1AIP1,DHX9,TDRD5,NPHS2,RFWD2,RNF2,LAMC1,RNU6-72P,TEX35,KIAA1614,APOBEC4,ARPC5,CACNA1E,RGS16,TSEN15,PRG4,ANGPTL1,SWT1,RGS8,SCARNA3,KIAA0040,SHCBP1L,NCF2,LINC00272,LOC730102,MIR4424,AXDND1,PDC,TOR1AIP2,LOC284648,EDEM3,GS1-279B7.1,IER5,TOR3A,QSOX1,TNN,MIR488,COLGALT2,FAM129A,ACBD6,PAPPA2,FAM20B,SOAT1,FLJ23867,GS1-122H1.2,PTGS2,RGSL1,RASAL2,B…	exonic	NM_000433,NM_000721,NM_000963,NM_001001740,NM_001004128,NM_001009992,NM_001033044,NM_001033056,NM_001102450,NM_001105518,NM_001127394,NM_001127651,NM_001127708,NM_001127709,NM_001127710,NM_001135669,NM_001136000,NM_001136001,NM_001137669,NM_001162893,NM_001162894,NM_001162895,NM_001164245,NM_001164246,NM_001168236,NM_001168237,NM_001168238,NM_001168239,NM_001170722,NM_001170723,NM_001170724,NM_00…	.	.	.	ENST00000367636.4,ENST00000367602.3,ENST00000264144.4,ENST00000361641.1,ENST00000495165.1,ENST00000294868.4,ENST00000415414.1,ENST00000495145.1,ENST00000367629.1,ENST00000610272.1,ENST00000502732.1,ENST00000432976.1,ENST00000367565.1,ENST00000577343.1,ENST00000367641.3,ENST00000456731.2,ENST00000598663.1,ENST00000367615.4,ENST00000367553.1,ENST00000465827.1,ENST00000427337.1,ENST00000569292.1,ENS…	CpG: 149,CpG: 459,CpG: 83,CpG: 36,CpG: 95,CpG: 139,CpG: 27,CpG: 106,CpG: 101,CpG: 43,CpG: 110,CpG: 32,CpG: 114,CpG: 118,CpG: 111,CpG: 199,CpG: 61,CpG: 38,CpG: 37,CpG: 48,CpG: 30,CpG: 47,CpG: 169,CpG: 138,CpG: 64,CpG: 68,CpG: 91,CpG: 56,CpG: 129,CpG: 142,CpG: 28,CpG: 175,CpG: 40,CpG: 100,CpG: 96,CpG: 87,CpG: 42,CpG: 66,CpG: 85,CpG: 131,CpG: 44,CpG: 116,CpG: 18,CpG: 74,CpG: 79,CpG: 58,CpG: 23,CpG: …	1q25.2-q25.3	Score=0.977957;Name=chr13:54479208	Score=49765;Name="300254:PRIMA41-int(LTR)"	nsv508681,nsv523708,esv2650355,nsv3910,esv2665971,esv2661397,esv22385,esv2668015,nsv526480,nsv872750,nsv466284,nsv518497,nsv437255,esv2528820,esv2720607,esv272733,esv2669423,esv2576257,nsv517396,nsv508054,nsv466228,nsv527918,dgv446n71,esv2667777,nsv872567,nsv872572,esv1205084,esv1000645,nsv528874,esv1508179,esv29324,esv26996,nsv821166,esv269761,dgv431n71,nsv832104,nsv516534,esv1341597,esv2720373,…	3	15660000	gain	AAB	0.0139209
1	190663000	197476000	0	0	F13B,UCHL5,CFHR5,CFHR2,CFHR4,RGS2,RGS18,ASPM,CFH,RGS1,CDC73,KCNT2,CFHR3,MIR4735,DENND1B,B3GALT2,TROVE2,RP11-463J7.2,CRB1,RGS21,CFHR1,ZBTB41,GLRX2,RGS13,MIR1278	exonic	NM_000186,NM_001014975,NM_001039152,NM_001042369,NM_001042370,NM_001166624,NM_001173524,NM_001173525,NM_001193640,NM_001199261,NM_001199262,NM_001199263,NM_001201550,NM_001201551,NM_001206846,NM_001243399,NM_001257965,NM_001257966,NM_001287819,NM_001287820,NM_001994,NM_002113,NM_002922,NM_002923,NM_002927,NM_003783,NM_004600,NM_005666,NM_006684,NM_015984,NM_016066,NM_018136,NM_021023,NM_024529,NM…	.	.	.	ENST00000367444.3,ENST00000538660.1,ENST00000420807.1,ENST00000367434.4,ENST00000367415.5,ENST00000367454.1,ENST00000434300.1,ENST00000367412.1,ENST00000416058.2,ENST00000408218.1,ENST00000408753.1,ENST00000367459.3,ENST00000451690.1,ENST00000367429.4,ENST00000543215.1,ENST00000581340.1,ENST00000467322.1,ENST00000256785.4,ENST00000496761.1,ENST00000367425.4,ENST00000476483.1,ENST00000411143.1,ENS…	CpG: 29,CpG: 24,CpG: 56,CpG: 62,CpG: 60,CpG: 58,CpG: 94	1q31.3-q31.2	Score=0.977931;Name=chr1:196711704,chr1:196796319	Score=30714;Name="333596:HERV9-int(LTR)"	dgv159e1,esv2661858,esv1293163,nsv441731,nsv872972,nsv872932,nsv467094,esv2669387,nsv508058,esv26552,nsv8635,nsv514029,esv2720929,dgv4n64,esv1155637,dgv88e199,esv24667,esv1079277,esv1269596,esv7457,nsv872937,esv2672826,dgv87e199,nsv872960,esv1707380,nsv819881,dgv456n71,essv23762,dgv8e180,dgv473n71,nsv872875,esv2720918,nsv872940,essv18802,nsv872906,esv2667193,nsv508684,nsv832192,esv27256,esv5959,n…	4	6813000	gain	AAAB	0.0315515
1	197476000	213081000	0	0	MIR29C,MIR6769B,RCOR3,NAV1,TIMM17A,KDM5B,CYB5R1,MIR135B,IPO9-AS1,LINC01136,IKBKE,MYOG,FMOD,HHAT,CSRP1,LAMB3,IRF6,PLEKHA6,TNNI1,SYT14,MAPKAPK2,SNORA16B,NSL1,KISS1,PKP1,LINC01222,FLVCR1-AS1,PIK3C2B,HSD11B1,CD46,LINC00862,DIEXF,LINC00260,MIR205HG,LMOD1,SLC30A1,IL24,AVPR1B,ATF3,KCNH1,FAM72C,MIR5191,FAM71A,CNTN2,TNNT2,MIR181B1,MIR181A1HG,KLHL12,TRAF5,LINC00628,IL19,SRGAP2B,LEMD1,LOC148696,SRGAP2C,G0S2…	exonic	NM_000069,NM_000228,NM_000299,NM_000364,NM_000537,NM_000572,NM_000573,NM_000574,NM_000651,NM_000674,NM_000707,NM_000715,NM_000716,NM_001001396,NM_001001430,NM_001001431,NM_001001432,NM_001001552,NM_001004023,NM_001005337,NM_001005388,NM_001005389,NM_001006658,NM_001007544,NM_001014434,NM_001017364,NM_001017365,NM_001017366,NM_001017367,NM_001017402,NM_001017403,NM_001017404,NM_001018053,NM_001024…	.	.	.	ENST00000530905.1,ENST00000530441.1,ENST00000367382.1,ENST00000241651.4,ENST00000458662.1,ENST00000356764.2,ENST00000367202.4,ENST00000413687.2,ENST00000593583.1,ENST00000367170.4,ENST00000451870.2,ENST00000290551.4,ENST00000367106.1,ENST00000480052.1,ENST00000367147.4,ENST00000462410.1,ENST00000367215.1,ENST00000419187.2,ENST00000443636.1,ENST00000367197.1,ENST00000458967.1,ENST00000452621.2,ENS…	CpG: 151,CpG: 119,CpG: 155,CpG: 179,CpG: 92,CpG: 84,CpG: 60,CpG: 171,CpG: 102,CpG: 88,CpG: 54,CpG: 45,CpG: 53,CpG: 65,CpG: 44,CpG: 93,CpG: 134,CpG: 66,CpG: 42,CpG: 79,CpG: 74,CpG: 15,CpG: 57,CpG: 72,CpG: 23,CpG: 135,CpG: 78,CpG: 58,CpG: 94,CpG: 86,CpG: 34,CpG: 75,CpG: 163,CpG: 98,CpG: 105,CpG: 59,CpG: 69,CpG: 46,CpG: 50,CpG: 26,CpG: 133,CpG: 33,CpG: 83,CpG: 67,CpG: 27,CpG: 35,CpG: 95,CpG: 89,CpG:…	1q32.1-q32.3	Score=0.999084;Name=chr1:207718078,chr1:207699523	Score=44120;Name="351550:HERVL-int(LTR)"	nsv873108,nsv511726,dgv93e199,nsv4043,esv2722262,nsv470774,esv1257220,esv2661127,esv2168306,nsv4376,nsv518035,esv2045337,nsv4077,esv2722461,esv28439,esv2721484,nsv826398,esv2721273,nsv506980,nsv509591,nsv4088,esv26808,nsv523111,nsv873101,esv2490406,esv2053199,esv2721617,esv2249382,nsv819909,esv2663220,esv2722051,nsv873080,esv2677930,nsv506974,esv1340488,nsv159013,esv2663841,nsv832459,nsv512754,es…	4	15605000	gain	AAAB	0.0143008
1	213088000	218469000	0	0	LINC00538,PTPN14,LINC00210,SMYD2,CENPF,GPATCH2,RRP15,ESRRG,VASH2,KCTD3,USH2A,RPS6KC1,KCNK2,ANGEL2,SPATA17,PROX1	exonic	NM_001017424,NM_001017425,NM_001134285,NM_001136138,NM_001136474,NM_001136475,NM_001243505,NM_001243506,NM_001243507,NM_001243509,NM_001243510,NM_001243511,NM_001243512,NM_001243513,NM_001243514,NM_001243515,NM_001243518,NM_001243519,NM_001270616,NM_001287218,NM_001287219,NM_001287220,NM_001287221,NM_001438,NM_002763,NM_005401,NM_007123,NM_012424,NM_014217,NM_016052,NM_016121,NM_016343,NM_018040,…	.	.	.	ENST00000607258.1,ENST00000360506.2,ENST00000463665.1,ENST00000535388.1,ENST00000420347.1,ENST00000456026.1,ENST00000366956.5,ENST00000366934.3,ENST00000366943.2,ENST00000443622.1,ENST00000408099.1,ENST00000359162.2,ENST00000446411.1,ENST00000445619.1,ENST00000598105.1,ENST00000366964.3,ENST00000366957.5,ENST00000307340.3,ENST00000366935.3,ENST00000391894.2,ENST00000493603.1,ENST00000366959.3,ENS…	CpG: 79,CpG: 58,CpG: 78,CpG: 33,CpG: 46,CpG: 60,CpG: 84,CpG: 88,CpG: 102,CpG: 53,CpG: 131,CpG: 42,CpG: 38,CpG: 25,CpG: 77,CpG: 17,CpG: 24,CpG: 40,CpG: 55,CpG: 81,CpG: 20,CpG: 43,CpG: 21,CpG: 19,CpG: 115	1q41-q32.3	Score=0.96752;Name=chr19:1876976	Score=45168;Name="367803:HERVK9-int(LTR)","367801:HERVK9-int(LTR)"	nsv4565,esv2722761,esv2678282,esv2674963,esv2722739,esv2674123,esv2664498,esv33696,esv2421770,nsv519715,nsv873172,nsv826609,nsv826631,esv267571,esv2722706,esv274293,esv2722628,esv269446,esv268852,esv991053,esv2657716,nsv516687,esv2669067,esv2722772,esv2669208,esv2722672,nsv468138,esv9459,nsv508693,esv2664493,esv2722973,nsv873167,esv29119,nsv520457,nsv441737,dgv528n71,esv2506381,nsv4554,dgv529n71,…	4	5381000	gain	AAAB	0.0523332
1	218469000	236789000	0	0	BPNT1,C1orf131,C1orf115,MIR4742,LYST,SNRPD2P2,AGT,ACBD3,SLC35F3,DISC2,TAF1A,MIR5008,MIR4666A,ADCK3,HLX-AS1,NVL,EPRS,GGPS1,TLR5,IARS2,TRIM17,GNG4,HLX,RP11-135J2.4,SIPA1L2,LGALS8,MIR4671,SDE2,LGALS8-AS1,ENAH,DUSP5P1,EPHX1,CAPN9,ERO1LB,DISC1,C1orf35,NID1,H3F3A,WDR26,RHOU,BROX,SNORA14B,DEGS1,PGBD5,TOMM20,TGFB2,ARID4B,RBM34,LINC00184,MARK1,TBCE,CNIH3,ZNF678,JMJD4,SNORA36B,TARBP1,RNU5F-1,C1orf198,ITPKB…	exonic	NM_000029,NM_000081,NM_000120,NM_000447,NM_000858,NM_001003665,NM_001004342,NM_001008493,NM_001010858,NM_001010867,NM_001010984,NM_001012957,NM_001012958,NM_001012959,NM_001012985,NM_001024226,NM_001024227,NM_001024228,NM_001024940,NM_001025247,NM_001031685,NM_001037175,NM_001037277,NM_001077397,NM_001079515,NM_001098623,NM_001098721,NM_001098722,NM_001100,NM_001115113,NM_001122835,NM_001130440,N…	.	.	.	ENST00000467767.1,ENST00000474026.1,ENST00000366789.4,ENST00000549319.1,ENST00000535166.1,ENST00000438158.1,ENST00000365193.1,ENST00000313984.3,ENST00000366913.3,ENST00000366698.2,ENST00000343818.6,ENST00000384892.1,ENST00000362482.1,ENST00000284617.2,ENST00000433576.1,ENST00000366697.2,ENST00000349213.3,ENST00000391855.2,ENST00000469332.1,ENST00000602936.1,ENST00000535983.1,ENST00000366615.4,ENS…	CpG: 64,CpG: 138,CpG: 14,CpG: 104,CpG: 25,CpG: 47,CpG: 169,CpG: 209,CpG: 61,CpG: 111,CpG: 185,CpG: 37,CpG: 30,CpG: 38,CpG: 107,CpG: 55,CpG: 41,CpG: 31,CpG: 40,CpG: 100,CpG: 90,CpG: 128,CpG: 147,CpG: 203,CpG: 17,CpG: 56,CpG: 24,CpG: 99,CpG: 162,CpG: 77,CpG: 62,CpG: 257,CpG: 20,CpG: 35,CpG: 149,CpG: 67,CpG: 166,CpG: 143,CpG: 196,CpG: 83,CpG: 29,CpG: 22,CpG: 70,CpG: 32,CpG: 114,CpG: 118,CpG: 110,CpG…	1q43-q42.2	Score=0.99747;Name=chr9:138925207	Score=49857;Name="393441:HERV17-int(LTR)"	esv268535,esv1761772,nsv528272,esv2142917,esv25148,nsv832814,nsv522312,esv2724206,nsv832947,nsv525391,dgv99e199,esv25042,esv1007260,esv2676325,esv8449,esv2723706,nsv820068,nsv8902,esv24676,nsv820567,dgv98e199,nsv511743,nsv518223,esv4170,esv2723550,nsv468428,esv2643721,esv2742580,esv1919956,esv29331,esv269082,esv1326977,nsv468338,nsv524575,nsv873247,esv272318,esv274876,esv2723162,esv34082,esv26732…	4	18320000	gain	AAAB	0.0120683
1	236789000	244046000	0	0	CHRM3,CEP170,KMO,GREM2,AKT3,SDCCAG8,RGS7,RP11-193H5.1,LINC01139,ZP4,OPN3,MIR3123,CHML,WDR64,FMN2,CHRM3-AS2,RP11-261C10.3,RPS7P5,RYR2,MAP1LC3C,EXO1,MIR4677,MT1HL1,FH,MTR,CHRM3-AS1,ACTN2,PLD5	exonic	NM_000143,NM_000254,NM_000740,NM_001004343,NM_001035,NM_001042404,NM_001042405,NM_001103,NM_001195811,NM_001195812,NM_001206729,NM_001276687,NM_001278343,NM_001278344,NM_001282773,NM_001282775,NM_001282778,NM_001821,NM_002924,NM_003679,NM_003686,NM_005465,NM_006027,NM_006642,NM_014322,NM_014812,NM_020066,NM_021186,NM_022469,NM_130398,NM_144625,NM_152666,NM_181690	.	.	.	ENST00000366562.4,ENST00000413801.1,ENST00000366574.2,ENST00000481987.1,ENST00000596999.1,ENST00000546208.1,ENST00000450451.1,ENST00000446183.2,ENST00000583417.1,ENST00000366564.1,ENST00000455599.1,ENST00000543681.1,ENST00000357246.3,ENST00000608241.1,ENST00000444330.1,ENST00000366539.1,ENST00000418145.2,ENST00000542537.1,ENST00000492957.1,ENST00000366542.1,ENST00000360064.6,ENST00000609119.1,ENS…	CpG: 39,CpG: 42,CpG: 45,CpG: 54,CpG: 113,CpG: 60,CpG: 84,CpG: 26,CpG: 105,CpG: 49,CpG: 34,CpG: 57,CpG: 22,CpG: 29,CpG: 70,CpG: 19,CpG: 43,CpG: 170,CpG: 76,CpG: 89,CpG: 28,CpG: 194,CpG: 38,CpG: 48	1q44-q43	Score=0.987053;Name=chr6:170921794	Score=29507;Name="410975:L1HS(LINE)"	esv2725906,nsv873355,dgv191e1,esv1979417,esv2178515,esv9443,esv2726485,esv1413371,esv1442536,esv28035,esv1205493,esv2671713,nsv468517,nsv516612,nsv517981,nsv873390,esv2662686,esv1110378,nsv506989,nsv5010,esv2649810,esv2675840,esv2674959,esv2658863,esv995766,esv21908,nsv820994,nsv833026,nsv159281,esv2671684,nsv520710,nsv873344,esv2678547,esv2726418,nsv873341,nsv873387,nsv514920,nsv5110,nsv515604,n…	4	7257000	gain	AAAB	0.0711667
1	244046000	244419000	0	0	RP11-278H7.1,ZBTB18	exonic	NM_001278196,NM_006352,NM_205768	.	.	.	ENST00000467120.2,ENST00000358704.4,ENST00000598000.1,ENST00000440494.1,ENST00000440148.1,ENST00000441338.1	CpG: 26,CpG: 102,CpG: 14,CpG: 16,CpG: 55	1q44	Score=0.920245;Name=chrX:138216897	Score=6899;Name="423742:ERV3-16A3_I-int(LTR)","423744:ERV3-16A3_I-int(LTR)"	esv274405,nsv827631,nsv833115,esv2674559,nsv519230,nsv5143,esv2726540,nsv512761,esv2726551,esv1639370,esv1523991,esv2726529,nsv873393,nsv833104,nsv160658,esv29748	5	373000	gain	AAAAB	1.16961
1	244419000	249203000	0	0	SMYD3,OR2T8,MIR3916,OR14I1,EFCAB2,MIR3124,NLRP3,OR14A16,OR1C1,OR13G1,OR2L2,LOC149134,OR2M4,SCCPDH,OR2T2,OR2T5,OR2T1,OR2M3,OR2B11,ZNF670-ZNF695,OR2W3,OR2G3,SH3BP5L,ZNF124,VN1R5,KIF26B,OR2W5,OR2T29,OR2L3,ZNF669,GCSAML-AS1,C1orf229,OR2T27,OR2M7,OR2L5,OR2T4,CNST,OR2L13,OR2T33,OR2M5,OR2AK2,COX20,ZNF672,OR11L1,HNRNPU-AS1,OR2T11,OR2M1P,RP11-690C23.2,OR2L8,OR2G6,OR14C36,OR6F1,ZNF670,OR2M2,PGBD2,OR2T35,OR…	exonic	NM_001001821,NM_001001824,NM_001001827,NM_001001914,NM_001001915,NM_001001918,NM_001001957,NM_001001959,NM_001001963,NM_001001964,NM_001001966,NM_001004136,NM_001004491,NM_001004492,NM_001004686,NM_001004687,NM_001004688,NM_001004689,NM_001004690,NM_001004691,NM_001004692,NM_001004693,NM_001004694,NM_001004695,NM_001004696,NM_001004697,NM_001004698,NM_001004734,NM_001005286,NM_001005471,NM_001005…	.	.	.	ENST00000438623.1,ENST00000536561.1,ENST00000366480.3,ENST00000366534.4,ENST00000348069.2,ENST00000366531.3,ENST00000366479.2,ENST00000408896.2,ENST00000583893.1,ENST00000366485.1,ENST00000516202.1,ENST00000509202.1,ENST00000342927.3,ENST00000449298.1,ENST00000357191.3,ENST00000516473.1,ENST00000328782.2,ENST00000475978.1,ENST00000403792.3,ENST00000358785.4,ENST00000490107.1,ENST00000358120.2,ENS…	CpG: 96,CpG: 53,CpG: 65,CpG: 42,CpG: 324,CpG: 92,CpG: 145,CpG: 60,CpG: 54,CpG: 130,CpG: 140,CpG: 86,CpG: 34,CpG: 49,CpG: 163,CpG: 148,CpG: 26,CpG: 46,CpG: 33,CpG: 74,CpG: 52,CpG: 23,CpG: 58,CpG: 101,CpG: 43,CpG: 132,CpG: 51,CpG: 70,CpG: 118,CpG: 186,CpG: 91,CpG: 17,CpG: 55,CpG: 48,CpG: 38,CpG: 137,CpG: 61,CpG: 68,CpG: 47,CpG: 104	1q44	Score=0.999258;Name=chr1:17300240	Score=42589;Name="428634:HUERS-P3-int(LTR)","428626:HUERS-P3-int(LTR)","428632:HUERS-P3-int(LTR)","428630:HUERS-P3-int(LTR)"	esv2662066,esv2750832,esv29332,esv2472512,nsv9125,nsv873461,esv1006575,nsv873440,esv2727507,dgv561n71,nsv819723,esv2726873,esv1009044,esv24742,esv1061538,esv6188,esv2675765,nsv528375,nsv511754,nsv873394,esv2669322,esv2727718,esv2675120,esv2727573,esv1212797,nsv873438,esv2179040,esv1964314,esv26600,esv2727751,dgv78e201,nsv827664,esv2726818,esv26011,dgv77e201,esv1940734,nsv5176,esv2727263,nsv509801…	4	4784000	gain	AAAB	0.0512579
1	249203000	249213000	0	0	PGBD2	exonic	NM_001017434,NM_170725	.	.	.	ENST00000329291.5,ENST00000462488.1,ENST00000355360.4,ENST00000539153.1,ENST00000363625.1	.	1q44	.	Score=6024;Name="432790:SVA_D(Other)"	nsv5410,esv1398356,nsv499174	4	10000	gain	AAAB	-1
2	17000	21000	0	0	.	intergenic	NONE,NM_001077710	dist=NONE;dist=17814	.	.	.	.	2p25.3	Score=0.917152;Name=chr1:249217673	Score=204;Name="2234045:CT-rich(Low_complexity)"	dgv4033n71,esv2751887	3	4000	gain	-1	-1
2	21000	8850000	0	0	AC007463.2,ALLC,RNF144A,PXDN,MYT1L,LOC400940,SNTG2,COLEC11,LOC102800314,LINC00299,FAM150B,AC019118.2,CMPK2,LINC01105,LINC01115,RNASEH1,RNF144A-AS1,DCDC2C,AC011747.4,MIR7515,SOX11,AC113607.2,SH3YL1,AC107070.1,RPS7,AC105253.1,AC019048.1,RSAD2,TPO,AC011747.7,MYT1L-AS1,LINC00298,TRAPPC12,ID2,LOC102800315,AC022311.1,ADI1,TMEM18,ACP1,RNASEH1-AS1,LINC00487,LOC100506274,FAM110C,TSSC1	exonic	NM_000547,NM_001002919,NM_001011,NM_001040649,NM_001077710,NM_001159597,NM_001206744,NM_001206745,NM_001255982,NM_001255983,NM_001255984,NM_001255985,NM_001255986,NM_001255987,NM_001255988,NM_001255989,NM_001256477,NM_001256478,NM_001282682,NM_001282687,NM_001286834,NM_001286837,NM_001287444,NM_002166,NM_002936,NM_003108,NM_003310,NM_004300,NM_007099,NM_012293,NM_014746,NM_015025,NM_015677,NM_016…	.	.	.	ENST00000441632.1,ENST00000426725.1,ENST00000236693.7,ENST00000382062.2,ENST00000452701.1,ENST00000456450.1,ENST00000454477.1,ENST00000415006.2,ENST00000425678.1,ENST00000399143.3,ENST00000455579.2,ENST00000349077.4,ENST00000437132.1,ENST00000382201.3,ENST00000304921.5,ENST00000414795.1,ENST00000405430.1,ENST00000438485.1,ENST00000442956.1,ENST00000414556.1,ENST00000431188.1,ENST00000438482.1,ENS…	CpG: 92,CpG: 60,CpG: 54,CpG: 65,CpG: 93,CpG: 39,CpG: 42,CpG: 15,CpG: 79,CpG: 57,CpG: 18,CpG: 116,CpG: 23,CpG: 140,CpG: 49,CpG: 75,CpG: 71,CpG: 98,CpG: 105,CpG: 26,CpG: 133,CpG: 50,CpG: 125,CpG: 95,CpG: 150,CpG: 27,CpG: 20,CpG: 124,CpG: 36,CpG: 101,CpG: 198,CpG: 21,CpG: 154,CpG: 106,CpG: 51,CpG: 19,CpG: 22,CpG: 29,CpG: 118,CpG: 32,CpG: 107,CpG: 137,CpG: 48,CpG: 37,CpG: 30,CpG: 176,CpG: 61,CpG: 111…	2p25.1-p25.3	Score=0.985013;Name=chr2:1348091,chr2:1346047	Score=43756;Name="2239554:HERVL-int(LTR)"	esv2594417,esv3680,esv2719201,esv2719499,esv1599993,esv2719256,esv27633,esv1230269,nsv873553,esv1036847,nsv2564,nsv215170,nsv523573,esv29025,esv274250,esv2719613,esv21880,esv1277876,nsv508801,esv24483,nsv873531,nsv873555,esv2719134,esv2719126,dgv603e201,esv26595,esv2657307,esv2518004,esv1753884,nsv9302,nsv2589,esv2719211,esv1343489,nsv873542,esv2719234,nsv516711,dgv1142e1,esv23636,esv2055557,esv1…	3	8829000	gain	AAB	0.0339822
2	8850000	19267000	0	0	CYS1,MIR4261,FAM84A,KCNS3,TAF1B,IAH1,ADAM17,RAD51AP2,MIR4429,MBOAT2,RRM2,HPCAL1,FAM49A,MIR4262,MYCNOS,AC096559.1,NT5C1B-RDH14,GEN1,NBAS,PQLC3,C2orf48,VSNL1,ODC1,LOC101929733,PDIA6,MIR3125,GREB1,ATP6V1C2,KLF11,LINC00276,ITGB1BP1,E2F6,LOC100506474,RDH14,NOL10,TRIB2,DDX1,ROCK2,C2orf50,KCNF1,YWHAQ,MYCN,ASAP2,NTSR2,FLJ33534,LOC101926966,GRHL1,CPSF3,SNORA80B,LPIN1,NT5C1B,MSGN1,SMC6,KIDINS220,LINC00570	exonic	NM_001002006,NM_001034,NM_001037160,NM_001039362,NM_001039613,NM_001099218,NM_001105569,NM_001130009,NM_001135191,NM_001142286,NM_001165931,NM_001177716,NM_001177718,NM_001199086,NM_001199087,NM_001199088,NM_001199103,NM_001199104,NM_001258357,NM_001258358,NM_001258359,NM_001261392,NM_001261394,NM_001261427,NM_001261428,NM_001261429,NM_001278275,NM_001278276,NM_001278277,NM_001278278,NM_001282428…	.	.	.	ENST00000430897.1,ENST00000449576.2,ENST00000420828.1,ENST00000439180.1,ENST00000381765.3,ENST00000155926.4,ENST00000464517.1,ENST00000428280.1,ENST00000422415.2,ENST00000396123.1,ENST00000416173.1,ENST00000381661.3,ENST00000414086.1,ENST00000391153.1,ENST00000310823.3,ENST00000340444.1,ENST00000497769.1,ENST00000355346.4,ENST00000459604.1,ENST00000474667.1,ENST00000569008.1,ENST00000425974.1,ENS…	CpG: 37,CpG: 38,CpG: 111,CpG: 104,CpG: 174,CpG: 17,CpG: 31,CpG: 161,CpG: 128,CpG: 28,CpG: 129,CpG: 83,CpG: 153,CpG: 27,CpG: 183,CpG: 139,CpG: 35,CpG: 76,CpG: 121,CpG: 126,CpG: 21,CpG: 19,CpG: 51,CpG: 29,CpG: 22,CpG: 32,CpG: 114,CpG: 160,CpG: 15,CpG: 18,CpG: 244,CpG: 34,CpG: 228,CpG: 69,CpG: 46,CpG: 50,CpG: 33,CpG: 119,CpG: 102,CpG: 109,CpG: 88,CpG: 54,CpG: 45,CpG: 96,CpG: 213,CpG: 53,CpG: 131	2p24.3-p24.1	Score=0.999746;Name=chr2:19188181,chr2:19206683	Score=46028;Name="2263640:HERV17-int(LTR)"	nsv469405,esv23590,esv993198,esv2604725,nsv828341,dgv613n67,nsv820275,nsv828297,esv25395,esv2676481,dgv1149e1,nsv522123,nsv873658,esv2751836,esv2719672,nsv2615,esv2719665,nsv2608,esv2719650,esv2719732,esv1128484,esv2678704,nsv519085,esv2719693,esv7018,esv2220341,esv2667569,nsv520284,dgv1154e1,esv1662162,esv2719720,nsv2607,dgv4064n71,nsv9391,esv2663605,dgv630e201,nsv214726,nsv833370,esv25422,nsv87…	3	10417000	gain	AAB	0.0195871
2	19498000	72365000	0	0	AC018742.1,ARHGAP25,MIR4434,LINC00309,ERLEC1,WDR35,SERTAD2,SRD5A2,GCKR,BMP10,MIR4757,FAM98A,EPT1,GALNT14,LINC00954,CENPA,RASGRP3,STON1-GTF2A1L,C2orf53,CHAC2,SNORA36C,MIR4426,BIRC6,EFEMP1,C2orf91,ALK,UGP2,B3GNT2,LOC100133985,PNO1,APOB,LOC100288911,PUM2,VPS54,LGALSL,DPYSL5,ARHGEF33,AL121656.5,C2orf73,DBIL5P2,EFR3B,GPATCH11,OR7E91P,ASXL2,CCDC121,TMEM247,RTN4,AC104654.2,MATN3,ANTXR1,ZNF638,ANXA4,CDKL…	exonic	NM_000104,NM_000145,NM_000179,NM_000182,NM_000183,NM_000221,NM_000233,NM_000251,NM_000341,NM_000348,NM_000379,NM_000384,NM_000627,NM_000939,NM_000945,NM_001001521,NM_001002243,NM_001002257,NM_001002755,NM_001002756,NM_001003937,NM_001004311,NM_001005369,NM_001005386,NM_001005739,NM_001006657,NM_001006946,NM_001007231,NM_001008237,NM_001008708,NM_001008779,NM_001009565,NM_001013663,NM_001014972,NM…	.	.	.	ENST00000599740.1,ENST00000398506.2,ENST00000398634.2,ENST00000610168.1,ENST00000606229.1,ENST00000238855.7,ENST00000405008.1,ENST00000608897.1,ENST00000364290.1,ENST00000420311.2,ENST00000584780.1,ENST00000315285.3,ENST00000406687.1,ENST00000405289.1,ENST00000587586.1,ENST00000406625.2,ENST00000607659.1,ENST00000598798.1,ENST00000408445.1,ENST00000605902.1,ENST00000395035.3,ENST00000516605.1,ENS…	CpG: 163,CpG: 253,CpG: 50,CpG: 26,CpG: 46,CpG: 122,CpG: 94,CpG: 34,CpG: 75,CpG: 49,CpG: 236,CpG: 135,CpG: 97,CpG: 63,CpG: 78,CpG: 58,CpG: 79,CpG: 103,CpG: 120,CpG: 116,CpG: 18,CpG: 57,CpG: 85,CpG: 96,CpG: 53,CpG: 65,CpG: 54,CpG: 123,CpG: 45,CpG: 151,CpG: 155,CpG: 119,CpG: 41,CpG: 31,CpG: 73,CpG: 308,CpG: 90,CpG: 81,CpG: 55,CpG: 62,CpG: 147,CpG: 17,CpG: 300,CpG: 64,CpG: 16,CpG: 47,CpG: 144,CpG: 48…	2p22.2-p24.1	Score=0.999426;Name=chr2:36216159,chr2:36218225	Score=48501;Name="2362456:HERVK22-int(LTR)"	esv2676793,esv2719900,nsv470462,nsv524919,esv2665789,esv2720138,esv1427533,dgv4107n71,dgv703e199,nsv833681,nsv873803,esv1683223,nsv874249,esv2719870,essv19828,esv2720105,esv2720079,esv2719937,nsv873778,esv269396,nsv2695,esv2719981,nsv873776,dgv4071n71,dgv60n68,nsv828686,esv274519,nsv508829,esv2719779,esv2675502,esv269964,esv2657952,esv28413,nsv214580,nsv527499,nsv874154,nsv438270,nsv9957,nsv44271…	3	52867000	gain	AAB	0.00384602
2	72365000	72390000	0	0	CYP26B1	exonic	NM_001277742,NM_019885	.	.	.	ENST00000001146.2,ENST00000412253.1,ENST00000546307.1	CpG: 87,CpG: 284,CpG: 41	2p13.2	.	Score=2199;Name="2363690:AluSz(SINE)"	.	3	25000	gain	AAB	-1
2	72390000	73200000	0	0	SFXN5,SPR,EXOC6B,EMX1	exonic	NM_003124,NM_004097,NM_015189,NM_144579	.	.	.	ENST00000410104.1,ENST00000272427.6,ENST00000258106.6,ENST00000272433.2,ENST00000391076.1,ENST00000474528.1,ENST00000498749.1,ENST00000490919.1,ENST00000394111.5,ENST00000410065.1,ENST00000410604.1,ENST00000234454.5	CpG: 63,CpG: 406,CpG: 77,CpG: 74,CpG: 23	2p13.2	.	Score=26100;Name="2364098:L1PA4(LINE)"	esv2720202,esv2720201,nsv834257,esv2658448,esv2670264,nsv874266,esv2425313,esv2661385,nsv2775,esv2659701,esv2667511,nsv874265,nsv2773,esv2677197,nsv2774,nsv874264,nsv834259	3	810000	gain	AAB	6.85526
2	73200000	73203000	0	0	SFXN5	intronic	NM_144579	.	.	.	ENST00000272433.2,ENST00000474528.1,ENST00000410065.1	.	2p13.2	.	Score=1144;Name="2365177:Kanga11a(DNA)"	nsv874266	3	3000	gain	AAB	-1
2	73203000	78191000	0	0	INO80B,RTKN,AC073628.1,SFXN5,FBXO41,TLX2,C2orf81,ACTG2,SLC4A5,WDR54,MTHFD2,TACR1,LOXL3,LRRTM4,CCDC142,NOTO,DOK1,POLE4,M1AP,PCGF1,TPRKB,SEMA4F,ALMS1P,AUP1,DCTN1,INO80B-WBP1,HK2,AC007099.1,TET3,BOLA3-AS1,ALMS1-IT1,RAB11FIP5,TTC31,C2orf78,MRPL19,EGR4,SNAR-H,PRADC1,SMYD5,DCTN1-AS1,DGUOK-AS1,MIR5000,EVA1A,LBX2-AS1,NAT8B,LOC101927967,WBP1,BOLA3,ALMS1,CCT7,DGUOK,GCFC2,DQX1,STAMBP,MOGS,NAT8,LBX2,MOB1A,MR…	exonic	NM_000189,NM_001009570,NM_001009812,NM_001015055,NM_001015056,NM_001035505,NM_001058,NM_001080410,NM_001080474,NM_001134462,NM_001134745,NM_001135032,NM_001135040,NM_001135041,NM_001145054,NM_001146158,NM_001166284,NM_001166285,NM_001190836,NM_001190837,NM_001197260,NM_001199893,NM_001201334,NM_001201335,NM_001271661,NM_001271662,NM_001281295,NM_001281296,NM_001282430,NM_001282924,NM_001282928,NM…	.	.	.	ENST00000357877.2,ENST00000233615.2,ENST00000545030.1,ENST00000233623.5,ENST00000452063.2,ENST00000603175.1,ENST00000409884.1,ENST00000521871.1,ENST00000486458.1,ENST00000520186.1,ENST00000483195.1,ENST00000410071.1,ENST00000290418.4,ENST00000394053.2,ENST00000474528.1,ENST00000358683.4,ENST00000453103.1,ENST00000377715.1,ENST00000398422.2,ENST00000517179.1,ENST00000409986.1,ENST00000390695.2,ENS…	CpG: 31,CpG: 41,CpG: 161,CpG: 64,CpG: 144,CpG: 48,CpG: 32,CpG: 251,CpG: 89,CpG: 20,CpG: 127,CpG: 288,CpG: 50,CpG: 46,CpG: 71,CpG: 34,CpG: 86,CpG: 58,CpG: 18,CpG: 57,CpG: 53,CpG: 96,CpG: 109,CpG: 179,CpG: 155,CpG: 24,CpG: 56,CpG: 77,CpG: 99,CpG: 117,CpG: 38,CpG: 76,CpG: 36,CpG: 157,CpG: 153,CpG: 143,CpG: 148,CpG: 98,CpG: 82,CpG: 23,CpG: 74,CpG: 131,CpG: 113,CpG: 60	2p12-p13.1	Score=0.995075;Name=chr2:87338169	Score=45774;Name="2370862:HERV17-int(LTR)"	nsv874320,esv34157,nsv508095,nsv874329,nsv458285,esv2466904,esv2720240,nsv874338,esv267436,nsv874318,nsv834263,esv2720204,essv636,nsv438354,nsv2792,nsv874303,esv2720215,esv2609871,nsv2784,dgv4167n71,esv2658076,esv2515339,esv274506,nsv874301,esv989387,dgv707e199,nsv874342,dgv1202e1,nsv525117,esv1001328,nsv874346,nsv818046,nsv516149,nsv458263,esv2720211,nsv834267,nsv834270,nsv2780,esv2668838,nsv874…	3	4988000	gain	AAB	0.0378479
2	78586000	78973000	0	0	.	intergenic	NR_110288,NM_001270040	dist=68143;dist=279812	.	.	ENST00000420648.2	.	2p12	Score=0.921339;Name=chr7:25162446	Score=22705;Name="2375414:L1PA8A(LINE)"	nsv458396,esv2243553,esv2720246,esv1920038,dgv1207e1,esv270629,esv2670100,esv2720243,dgv4181n71,nsv818057,essv6862,nsv527755,esv34528,nsv829472,dgv4180n71,dgv4182n71,esv990615,esv2720249,nsv874372,esv2659370,dgv4178n71,esv4750,nsv874371,esv4038,esv272568,dgv640e201,nsv521219,esv2671146,esv270019,nsv522260,nsv874362,nsv515641,nsv818058,nsv834271,esv2664135,nsv441765,nsv508843,nsv874373,nsv10053,es…	3	387000	gain	AAB	0.681298
2	78973000	84547000	0	0	LRRTM1,CTNNA2,MIR8080,MIR4264,AC012075.2,LOC1720,REG1P,AC010975.1,REG3A,FUNDC2P2,REG1A,REG1B,REG3G	exonic	NM_001008387,NM_001164883,NM_001270040,NM_001282597,NM_001282598,NM_001282599,NM_001282600,NM_002580,NM_002909,NM_004389,NM_006507,NM_138937,NM_138938,NM_178839,NM_198448	.	.	.	ENST00000455845.1,ENST00000437290.2,ENST00000496251.1,ENST00000609950.1,ENST00000365553.1,ENST00000444841.1,ENST00000408252.1,ENST00000596783.1,ENST00000305089.3,ENST00000233735.1,ENST00000305165.2,ENST00000409148.1,ENST00000496558.1,ENST00000450290.1,ENST00000393897.2,ENST00000448431.1,ENST00000402739.4,ENST00000343114.3,ENST00000440495.1,ENST00000409471.1,ENST00000540488.1,ENST00000443301.1,ENS…	CpG: 93,CpG: 101,CpG: 22,CpG: 32,CpG: 70,CpG: 27,CpG: 34	2p11.2-p12	Score=0.977505;Name=chr11:114278165	Score=62323;Name="2380117:HERVIP10F-int(LTR)"	esv269500,nsv524298,esv2674802,esv270561,nsv458407,nsv818061,esv24355,nsv874417,nsv834274,nsv874436,esv2063673,dgv466n27,esv2501390,esv2879,dgv4188n71,esv2671187,esv2720279,dgv4192n71,nsv874418,nsv874424,esv1460823,nsv526388,nsv442770,esv2671470,nsv10059,esv2720264,esv2658341,dgv15e194,nsv508844,esv2720268,nsv818059,esv2672138,dgv4184n71,nsv874375,esv2677841,dgv4200n71,esv2664863,nsv874410,esv272…	3	5574000	gain	AAB	0.037326
2	84547000	86439000	0	0	DNAH6,AC105053.3,CAPG,KCMF1,TMSB10,ELMOD3,VAMP8,C2orf68,SUCLG1,TGOLN2,MIR4779,VAMP5,TCF7L1,USP39,ST3GAL5,PTCD3,ATOH8,MAT2A,MRPL35,LOC90784,RETSAT,GNLY,TMEM150A,SH2D6,RNF181,TRABD2A,IMMT,SNORD94,SFTPB,LOC100630918,MIR6071,POLR1A,GGCX	exonic	NM_000542,NM_000821,NM_001013649,NM_001031738,NM_001042437,NM_001080824,NM_001100169,NM_001100170,NM_001135021,NM_001135022,NM_001135023,NM_001142269,NM_001206840,NM_001206841,NM_001206844,NM_001256139,NM_001256140,NM_001256725,NM_001256726,NM_001256727,NM_001256728,NM_001277053,NM_001370,NM_001747,NM_003761,NM_003849,NM_003896,NM_005911,NM_006433,NM_006464,NM_006590,NM_006634,NM_006839,NM_012483…	.	.	.	ENST00000363066.1,ENST00000409344.3,ENST00000533041.1,ENST00000524600.1,ENST00000409051.2,ENST00000306368.4,ENST00000409232.3,ENST00000464175.2,ENST00000484728.1,ENST00000579234.1,ENST00000490878.1,ENST00000483538.1,ENST00000409133.1,ENST00000481426.2,ENST00000409025.1,ENST00000519937.2,ENST00000254636.5,ENST00000409766.3,ENST00000365512.1,ENST00000602588.1,ENST00000409668.1,ENST00000263863.4,ENS…	CpG: 88,CpG: 42,CpG: 44,CpG: 25,CpG: 37,CpG: 56,CpG: 186,CpG: 67,CpG: 63,CpG: 135,CpG: 18,CpG: 79,CpG: 26,CpG: 86,CpG: 71,CpG: 65,CpG: 96,CpG: 47,CpG: 89,CpG: 20,CpG: 166,CpG: 221,CpG: 29,CpG: 43	2p11.2	Score=0.972644;Name=chr3:112414254	Score=42370;Name="2384714:HERVK14-int(LTR)"	esv23053,dgv4203n71,nsv7315,nsv829487,esv990667,esv2658106,dgv4201n71,esv996990,nsv834279,nsv523019,esv5791,esv1680148,nsv2811,nsv458563,esv2720287,nsv834278,esv2751903,esv2720299,nsv2812,nsv829486,esv2720286,esv2720298,esv1142992,esv2720285,esv4558,nsv213267,esv2675367,esv2677941,nsv818063,nsv527061,nsv213341,nsv523412,esv2720296,esv5667,esv2605698,nsv874464,dgv79e19,esv2720289,nsv874458,nsv2140…	3	1892000	gain	AAB	0.111433
2	86439000	86443000	0	0	MRPL35,REEP1	exonic	NM_145644	.	.	.	ENST00000538924.1,ENST00000535845.1,ENST00000254644.8,ENST00000337109.4,ENST00000409180.1,ENST00000541910.1,ENST00000165698.5	.	2p11.2	.	Score=376;Name="2388473:MIRb(SINE)"	esv2751903,nsv458563,nsv458574	3	4000	gain	AAB	-1
2	86443000	89302000	0	0	MIR4435-2,KDM3A,MIR4780,CD8B,RGPD2,LINC00152,THNSL2,RGPD1,FABP1,CD8A,FOXI3,AC104134.2,ANAPC1P1,RNF103-CHMP3,REEP1,RNF103,KRCC1,PLGLB1,MIR4436A,LOC285074,SMYD1,EIF2AK3,TEX37,PLGLB2,CHMP3,MIR4435-1,RMND5A,ANKRD36BP2,RPIA	exonic	NM_001005753,NM_001024457,NM_001032392,NM_001078170,NM_001135649,NM_001145873,NM_001146688,NM_001164730,NM_001164731,NM_001164732,NM_001178100,NM_001193517,NM_001198951,NM_001198952,NM_001198954,NM_001244676,NM_001244678,NM_001443,NM_001768,NM_002665,NM_004836,NM_004931,NM_005667,NM_016079,NM_016618,NM_018271,NM_018433,NM_022780,NM_022912,NM_144563,NM_152670,NM_171827,NM_172101,NM_172102,NM_17221…	.	.	.	ENST00000419748.1,ENST00000349455.3,ENST00000347055.3,ENST00000439077.1,ENST00000409556.1,ENST00000343544.4,ENST00000365667.1,ENST00000413234.1,ENST00000495489.1,ENST00000449349.1,ENST00000312912.5,ENST00000606164.1,ENST00000398142.3,ENST00000390239.2,ENST00000390241.2,ENST00000390243.2,ENST00000393759.2,ENST00000579596.1,ENST00000516644.2,ENST00000283632.4,ENST00000283635.3,ENST00000464162.1,ENS…	CpG: 28,CpG: 170,CpG: 36,CpG: 133,CpG: 82,CpG: 212,CpG: 201,CpG: 39,CpG: 60,CpG: 102,CpG: 88,CpG: 31,CpG: 48,CpG: 16,CpG: 22,CpG: 34,CpG: 120,CpG: 135,CpG: 58,CpG: 65,CpG: 119	2p11.2	Score=0.998744;Name=chr2:87384398,chr2:87345611	Score=27696;Name="2389377:L1HS(LINE)"	nsv514991,nsv442782,dgv4209n71,nsv834285,nsv834292,esv2423841,esv2720320,dgv642n67,esv29894,esv7597,nsv829530,nsv508850,nsv818064,nsv10064,esv2720319,esv1593020,esv25769,nsv190,esv2660441,esv3476,esv2677745,nsv820212,nsv10063,esv2720305,nsv442790,nsv10066,nsv2822,esv2421393,dgv4206n71,nsv507021,nsv834289,dgv4229n71,nsv499811,nsv819383,esv1388603,esv2720310,nsv874475,dgv61n16,esv8109,dgv4219n71,dg…	3	2859000	gain	AAB	0.466036
2	89831000	89889000	0	0	.	intergenic	NR_039635,NR_027238	dist=719032;dist=1935709	.	.	.	.	2p11.2	.	Score=7504;Name="2394652:L1PA3(LINE)"	dgv646e201,dgv643e201,esv32965,esv2720346,dgv644e201,esv2720337,esv2720360,esv2720340,esv2720369,esv2720348,dgv648e201,esv2720365,dgv61n16,dgv4229n71,esv2720349,esv2720371,dgv647e201,esv2720367,esv2720353,esv2720352,esv2720356,dgv645e201,esv2720342,esv2720347,esv2720338,esv2720351,esv2720355,esv2720344,esv2720363,esv2720345,nsv7318,esv2720354,esv2720358	10	58000	gain	AAAAAAABBB	100
2	90103000	90248000	0	0	.	intergenic	NR_039635,NR_027238	dist=991032;dist=1576709	.	.	ENST00000483379.1,ENST00000390276.2,ENST00000390278.2,ENST00000492446.1,ENST00000390271.2,ENST00000390277.2,ENST00000417279.2,ENST00000390275.2	.	2p11.2	Score=0.989219;Name=chr2:89309446	Score=31788;Name="2395157:HERVH-int(LTR)","2395155:HERVH-int(LTR)"	nsv514083,nsv829547,dgv7n43,nsv874596,esv21923,esv2663634,nsv874623,nsv458607,dgv469n27,nsv438362,nsv818071,nsv514082,nsv442795,nsv874638,nsv874653,nsv834295,dgv4232n71,nsv874612,nsv818072,dgv4237n71,esv2720372,nsv820534,nsv818070,nsv437480,esv32965,nsv874637,dgv4236n71,nsv834296,nsv874622,nsv7318,dgv21n14,esv2421971,dgv4234n71,dgv651n67,essv3620,dgv1219e1,dgv4239n71,nsv433202,dgv652n67,dgv4238n7…	3	145000	gain	AAB	4.10288
2	101578000	101579000	0	0	NPAS2	intronic	NM_002518	.	.	.	ENST00000542504.1,ENST00000486017.1,ENST00000335681.5	.	2q11.2	.	Score=269;Name="2408079:MER5B(DNA)"	nsv834316	3	1000	gain	AAB	13.1683
2	101579000	101890000	0	0	AC016738.3,SNORD89,NPAS2,CNOT11,TBC1D8,RPL31	exonic	NM_000993,NM_001098577,NM_001099693,NM_001102426,NM_002518,NM_017546	.	.	.	ENST00000409038.1,ENST00000390981.1,ENST00000376840.4,ENST00000579970.1,ENST00000452364.1,ENST00000446644.1,ENST00000409733.1,ENST00000409650.1,ENST00000264258.3,ENST00000433012.1,ENST00000462819.1,ENST00000409318.1,ENST00000409000.1,ENST00000409711.1,ENST00000610202.1,ENST00000486017.1,ENST00000335681.5,ENST00000409320.3,ENST00000409028.4,ENST00000289382.3,ENST00000485752.1,ENST00000542504.1,ENS…	CpG: 39,CpG: 84,CpG: 114	2q11.2	.	Score=39961;Name="2408646:HERVK11D-int(LTR)"	esv2720446,nsv525299,nsv834316,nsv2850,nsv834317,esv34123,nsv519123	4	311000	gain	AAAB	0.455625
2	102269000	102271000	0	0	.	intergenic	NM_001145664,NM_001242560	dist=177835;dist=43165	.	.	.	.	2q11.2	.	Score=3027;Name="2409517:HAL1(LINE)","2409519:HAL1(LINE)"	nsv874703	3	2000	gain	AAB	12.246
2	102271000	102736000	0	0	MAP4K4,IL1R2,LINC01127,IL1R1	exonic	NM_001242559,NM_001242560,NM_001261419,NM_004633,NM_004834,NM_145686,NM_145687	.	.	.	ENST00000441002.1,ENST00000456652.1,ENST00000425019.1,ENST00000413150.2,ENST00000332549.3,ENST00000414004.2,ENST00000409329.1,ENST00000324219.4,ENST00000409929.1,ENST00000498066.1,ENST00000350198.4,ENST00000393414.2,ENST00000350878.4,ENST00000409589.1,ENST00000347699.4,ENST00000424272.1,ENST00000302217.5,ENST00000485335.1	CpG: 81	2q12.1-q11.2	.	Score=19779;Name="2409967:L1P3(LINE)"	esv2666832,nsv458718,nsv213949,dgv4256n71,esv2829,nsv2852,nsv441771,nsv874703,esv2720457,nsv874729,nsv874705,esv2720459,esv2061482,esv25260,esv2109649,nsv518990,nsv874704,esv2720456,esv2663691,esv2632369,nsv507024,esv2720458,esv2484314,dgv4251n71,esv2720455,nsv874731,esv2669350,esv2720453,dgv4253n71,dgv4252n71,nsv213987,dgv4254n71,nsv834318,esv2661163,nsv874715,nsv874718,esv2720452,dgv4257n71,esv…	4	465000	gain	AAAB	0.42746
2	102736000	103723000	0	0	MIR4772,SLC9A2,IL1RL2,SLC9A4,IL18RAP,TMEM182,IL1RL1,IL18R1,MFSD9,IL1R1	exonic	NM_000877,NM_001011552,NM_001282399,NM_001282408,NM_001288706,NM_003048,NM_003853,NM_003854,NM_003855,NM_003856,NM_016232,NM_032718,NM_144632	.	.	.	ENST00000409584.1,ENST00000412401.2,ENST00000424272.1,ENST00000435291.1,ENST00000409369.1,ENST00000393393.3,ENST00000233954.1,ENST00000264257.2,ENST00000453878.1,ENST00000295269.4,ENST00000410023.1,ENST00000409589.1,ENST00000264260.2,ENST00000496253.1,ENST00000409929.1,ENST00000436582.1,ENST00000233957.1,ENST00000409528.1,ENST00000233969.2,ENST00000469286.1,ENST00000409329.1,ENST00000486293.1,ENS…	CpG: 76,CpG: 111,CpG: 69,CpG: 54,CpG: 71,CpG: 34	2q12.1	Score=0.913901;Name=chr4:68747458	Score=36445;Name="2411489:HERVL-int(LTR)"	dgv4259n71,nsv829585,nsv214011,nsv874752,nsv2857,nsv834320,nsv874736,nsv512774,esv2720464,nsv874754,esv1642451,nsv874745,esv2584069,nsv2853,nsv523406,dgv4261n71,esv2564673,nsv874737,nsv2856,esv2417258,nsv834319,esv2720462,esv274393,nsv874733,nsv874753,esv1033494,esv1258097,esv2585327,esv269232,esv2667694,nsv874735,dgv4258n71,esv2720460,dgv4260n71,esv8909,nsv874734,nsv820800,esv2483943,nsv874743,e…	7	987000	gain	AAAAAAB	1.85873
2	103723000	103760000	0	0	.	intergenic	NM_144632,NR_037885	dist=288862;dist=1235308	.	.	ENST00000422683.1	.	2q12.1	.	Score=6423;Name="2411780:L1MA3(LINE)"	nsv528569,nsv834320	7	37000	gain	AAAAAAB	-1
2	103760000	108896000	0	0	LINC01159,AC104655.2,ST6GAL2,C2orf40,MRPS9,C2orf49,LOC285000,RGPD4-AS1,TGFBRAP1,FHL2,LINC01114,LINC01103,LOC100287010,SLC5A7,RGPD3,LINC01158,GPR45,LINC01102,POU3F3,SULT1C3,UXS1,PLGLA,RGPD4,NCK2	exonic	NM_001004720,NM_001004722,NM_001008743,NM_001039492,NM_001142351,NM_001142352,NM_001142621,NM_001144013,NM_001253875,NM_001253876,NM_001286537,NM_001450,NM_003581,NM_004257,NM_006236,NM_007227,NM_021815,NM_024093,NM_025076,NM_032411,NM_032528,NM_182588,NM_182640,NM_201555,NM_201557	.	.	.	ENST00000416057.1,ENST00000258456.1,ENST00000447876.1,ENST00000358129.4,ENST00000384520.1,ENST00000479621.1,ENST00000522586.1,ENST00000579548.1,ENST00000419650.1,ENST00000455716.1,ENST00000540130.1,ENST00000446058.1,ENST00000409032.1,ENST00000596418.1,ENST00000596204.1,ENST00000425419.1,ENST00000595531.1,ENST00000409807.1,ENST00000598281.1,ENST00000428048.2,ENST00000454729.1,ENST00000489174.1,ENS…	CpG: 106,CpG: 43,CpG: 29,CpG: 127,CpG: 17,CpG: 223,CpG: 81,CpG: 185,CpG: 48,CpG: 47,CpG: 16,CpG: 53,CpG: 329,CpG: 45,CpG: 75,CpG: 46,CpG: 120,CpG: 78,CpG: 51,CpG: 67,CpG: 56,CpG: 423,CpG: 39,CpG: 44,CpG: 334,CpG: 33	2q12.3-q12.1	Score=0.991555;Name=chr2:107009231,chr2:108442329	Score=45165;Name="2413975:HERVL-int(LTR)"	esv33704,esv2720479,esv29787,esv1536919,dgv1231e1,nsv2858,nsv215287,nsv527491,nsv508101,nsv523730,esv5802,esv2421882,esv1509775,dgv153e55,nsv2862,nsv829612,dgv4262n71,nsv829598,nsv2859,esv2720474,esv1179092,esv2552565,esv2672002,nsv514973,esv2663750,nsv874771,nsv470478,esv2665718,esv2661535,nsv874757,nsv829609,nsv874770,nsv522032,esv269499,esv2669867,esv24573,nsv511074,nsv874761,esv1277335,nsv471…	3	5136000	gain	AAB	0.0545866
2	108896000	109029000	0	0	SULT1C2P1,SULT1C2,SULT1C4	exonic	NM_001056,NM_006588,NM_176825	.	.	.	ENST00000427208.1,ENST00000272452.2,ENST00000437390.2,ENST00000326853.5,ENST00000409309.3,ENST00000409880.1,ENST00000251481.6,ENST00000492554.1	.	2q12.3	Score=0.920266;Name=chrX:80256994,chr20:34636163	Score=18391;Name="2420378:L1PA10(LINE)"	nsv213897,dgv724e199,dgv1234e1,nsv834327,esv2236049,dgv1233e1,dgv153e55,nsv527491,nsv874771,nsv874770,nsv874772,nsv528319,nsv10112,esv2720498,nsv874769,nsv469774,nsv527686	5	133000	gain	AAAAB	8.12858
2	109029000	114864000	0	0	FOXD4L1,MIR4436B1,LINC00116,BCL2L11,ZC3H8,FLJ42351,POLR1B,IL36RN,SH3RF3,GCC2,MIR4435-1HG,RGPD6,LINC01123,SLC35F5,MIR4435-2,LINC01191,RGPD5,MIR4266,MIR4265,BUB1,SOWAHC,IL1B,ANAPC1,MIR4782,CHCHD5,MERTK,LIMS3-LOC440895,SEPT10,CKAP2L,LIMS1,IL37,RGPD8,ZC3H6,MIR4435-1,WASH2P,ACTR3,LIMS3L,LOC100288570,LOC440895,AC104653.1,IL36G,IL36B,CCDC138,PAX8,FAM138B,PSD4,EDAR,RP11-1223D19.1,MALL,IL36A,CBWD2,DDX11L2…	exonic	NM_000272,NM_000575,NM_000576,NM_000577,NM_001037866,NM_001099289,NM_001123363,NM_001128165,NM_001128178,NM_001128179,NM_001137604,NM_001142807,NM_001164463,NM_001193482,NM_001193483,NM_001193484,NM_001193485,NM_001193488,NM_001204106,NM_001204107,NM_001204108,NM_001204109,NM_001204110,NM_001204111,NM_001204112,NM_001204113,NM_001205288,NM_001277140,NM_001278568,NM_001278616,NM_001278617,NM_00128…	.	.	.	ENST00000327407.2,ENST00000263331.5,ENST00000390802.1,ENST00000409441.1,ENST00000309415.6,ENST00000476902.1,ENST00000414416.2,ENST00000409271.1,ENST00000401165.1,ENST00000405953.1,ENST00000489177.1,ENST00000481732.1,ENST00000485546.1,ENST00000245680.2,ENST00000327581.4,ENST00000337565.5,ENST00000429538.3,ENST00000490013.1,ENST00000608834.1,ENST00000272462.2,ENST00000259206.5,ENST00000409667.3,ENS…	CpG: 26,CpG: 78,CpG: 63,CpG: 57,CpG: 79,CpG: 103,CpG: 240,CpG: 96,CpG: 92,CpG: 73,CpG: 184,CpG: 504,CpG: 64,CpG: 16,CpG: 47,CpG: 30,CpG: 110,CpG: 22,CpG: 29,CpG: 132,CpG: 89,CpG: 127,CpG: 35,CpG: 27,CpG: 133,CpG: 105,CpG: 23,CpG: 39,CpG: 102,CpG: 88,CpG: 60,CpG: 24,CpG: 91,CpG: 77,CpG: 138,CpG: 25,CpG: 238,CpG: 61,CpG: 37,CpG: 80,CpG: 115,CpG: 51,CpG: 21,CpG: 76,CpG: 124,CpG: 139,CpG: 67	2q14.1-q12.3	Score=1;Name=chr2:111153516,chr2:111455766	Score=40350;Name="2420729:Harlequin-int(LTR)"	esv2720547,nsv508860,esv2720515,esv2720510,nsv499578,esv2674570,esv2663887,esv2720557,dgv4263n71,nsv508102,nsv874893,esv1510816,esv274523,esv1003852,esv2657195,esv2720555,esv2720509,esv2751812,nsv874876,esv2611227,esv29077,nsv508859,nsv10113,esv2677576,esv2720533,esv990792,nsv874776,nsv508162,nsv508856,esv1476912,esv28287,dgv1238e1,esv2556499,dgv472n27,nsv10124,nsv874887,nsv834327,nsv10115,esv266…	3	5835000	gain	AAB	0.0560132
2	114864000	117587000	0	0	DPP10,DPP10-AS1	exonic	NM_001004360,NM_001178034,NM_001178036,NM_001178037,NM_020868	.	.	.	ENST00000448663.1,ENST00000450325.1,ENST00000410991.1,ENST00000393147.2,ENST00000409163.1,ENST00000417844.1,ENST00000410059.1,ENST00000432658.1,ENST00000310323.8,ENST00000446992.1,ENST00000458817.1,ENST00000488208.1	CpG: 51,CpG: 203	2q14.1	Score=0.932763;Name=chr15:22163093	Score=33538;Name="2434382:HERV9-int(LTR)"	nsv829628,esv2720566,esv28528,esv274120,dgv156e55,esv2720579,nsv526317,nsv2887,esv4423,nsv442828,esv269203,nsv437513,esv1285088,esv274371,esv2339242,esv1003647,dgv4285n71,nsv523446,esv2720588,esv2720571,esv2659076,nsv874916,dgv1242e1,esv273926,esv2259036,esv2660250,esv2720594,esv2554100,esv2677462,nsv829629,nsv511185,nsv516975,nsv821025,esv2306827,esv2668545,esv1920692,esv268410,esv2421461,esv267…	3	2723000	gain	AAB	0.0619231
2	117587000	117594000	0	0	.	intergenic	NM_020868,NM_006773	dist=984674;dist=978255	.	.	.	.	2q14.1	.	Score=2923;Name="2435231:L1PA4(LINE)"	nsv874948,dgv156e55,nsv874947,dgv1242e1,dgv4289n71,nsv874941,nsv834342,nsv874946	3	7000	gain	AAB	-1
2	117594000	118170000	0	0	.	intergenic	NM_020868,NM_006773	dist=991674;dist=402255	.	.	ENST00000459241.1	.	2q14.1	.	Score=25994;Name="2435770:L1PA2(LINE)"	nsv874941,nsv441778,esv2428070,esv4069,esv2669651,dgv158e55,dgv4289n71,esv2720598,esv2720595,nsv436668,esv8583,esv2658472,esv25862,dgv655e201,esv2444917,esv2662159,dgv1242e1,esv1725558,esv2621673,nsv874947,esv2720601,esv2720597,esv2477049,dgv225n21,dgv156e55,nsv526504,nsv10137,nsv441777,dgv159e55,esv1714683,nsv874948,nsv10136,esv2720599,nsv874949,esv1705588,dgv224n21,esv1136220,dgv157e55,nsv87494…	3	576000	gain	AAB	17.4425
2	118172000	118361000	0	0	.	intergenic	NM_020868,NM_006773	dist=1569674;dist=211255	.	.	.	.	2q14.1	.	Score=23889;Name="2436370:L1PA2(LINE)"	nsv874950,esv1003231,dgv160e55,dgv227n21,dgv159e55,dgv226n21,esv2673383,esv992228,esv271480,dgv726e199,nsv459085	4	189000	gain	AAAB	34.6662
2	118361000	119799000	0	0	MARCO,EN1,DDX18,INSIG2,LOC101927709,CCDC93	exonic	NM_001426,NM_006770,NM_006773,NM_016133,NM_019044	.	.	.	ENST00000485520.1,ENST00000414886.1,ENST00000319432.5,ENST00000556770.1,ENST00000591103.1,ENST00000588042.1,ENST00000420330.1,ENST00000295206.6,ENST00000557729.1,ENST00000468841.2,ENST00000327097.4,ENST00000585381.3,ENST00000460781.1,ENST00000434708.1,ENST00000376300.2,ENST00000588733.1,ENST00000474694.1,ENST00000457110.1,ENST00000413179.1,ENST00000263239.2,ENST00000245787.4,ENST00000546667.1,ENS…	CpG: 104,CpG: 48,CpG: 41,CpG: 20,CpG: 22,CpG: 29,CpG: 101,CpG: 43,CpG: 103,CpG: 49,CpG: 155,CpG: 61,CpG: 128,CpG: 28,CpG: 173,CpG: 42	2q14.1-q14.2	Score=0.902951;Name=chr10:92814681	Score=29088;Name="2438624:L1PA2(LINE)"	esv2373227,esv2658247,esv2026428,esv2436600,esv2673439,esv2720613,nsv834343,esv2720604,esv2720623,esv2664304,esv2660693,esv1936820,nsv874952,esv2720614,esv2720621,nsv874955,esv2665333,esv21565,nsv528763,nsv874956,nsv214971,esv2177498,nsv2889,nsv2890,nsv522323,esv2720609,nsv436263,esv2677338,esv2544799,nsv820970,esv268779,esv2269282,nsv522937,esv6507,esv1675960,esv7405,esv2720617,nsv820103,esv2182…	4	1438000	gain	AAAB	0.162794
2	119799000	119832000	0	0	.	intergenic	NM_006770,NM_182528	dist=46764;dist=81819	.	.	.	.	2q14.2	.	Score=22347;Name="2438876:L1PB1(LINE)"	esv1616996,nsv459119	5	33000	gain	AAAAB	10.1418
2	119832000	119852000	0	0	.	intergenic	NM_006770,NM_182528	dist=79764;dist=61819	.	.	.	.	2q14.2	.	Score=5231;Name="2438955:L1MEf(LINE)","2438953:L1MEf(LINE)"	esv2720625,esv2720624,nsv459119,esv2676594,esv2720626	5	20000	gain	AAAAB	-1
2	119852000	122423000	0	0	PCDP1,SCTR,TFCP2L1,TMEM37,GLI2,INHBB,STEAP3,C1QL2,DBI,NIFK-AS1,C2orf76,RNU4ATAC,LINC01101,CLASP1,EPB41L5,TMEM177,TMEM185B,PTPN4,RALB	exonic	NM_001008410,NM_001017927,NM_001079862,NM_001079863,NM_001105198,NM_001105199,NM_001142273,NM_001142274,NM_001178017,NM_001178041,NM_001178042,NM_001178043,NM_001184937,NM_001184938,NM_001184939,NM_001207051,NM_001271049,NM_001282633,NM_001282634,NM_001282635,NM_001282636,NM_002193,NM_002830,NM_002881,NM_002980,NM_005270,NM_014553,NM_015282,NM_018234,NM_020548,NM_020909,NM_024121,NM_030577,NM_182…	.	.	.	ENST00000603720.1,ENST00000542275.1,ENST00000263707.5,ENST00000455707.1,ENST00000314490.11,ENST00000361492.4,ENST00000577914.1,ENST00000364136.1,ENST00000470417.1,ENST00000457436.1,ENST00000409523.1,ENST00000272520.3,ENST00000409951.1,ENST00000334816.7,ENST00000393110.2,ENST00000580972.1,ENST00000454260.1,ENST00000414554.2,ENST00000488691.1,ENST00000413602.1,ENST00000401466.1,ENST00000447668.2,EN…	CpG: 31,CpG: 17,CpG: 104,CpG: 112,CpG: 22,CpG: 29,CpG: 206,CpG: 35,CpG: 26,CpG: 34,CpG: 86,CpG: 85,CpG: 119,CpG: 56,CpG: 25,CpG: 51,CpG: 115,CpG: 125,CpG: 36,CpG: 67,CpG: 229,CpG: 52,CpG: 44,CpG: 42,CpG: 102,CpG: 285	2q14.3-q14.2	.	Score=25147;Name="2438961:L1PA5(LINE)"	esv2720648,esv2720634,esv2720635,nsv829642,nsv874964,nsv516891,nsv874969,nsv874971,nsv829641,nsv507028,nsv820159,esv2720631,nsv459152,nsv511808,nsv524770,esv2720628,esv2678809,esv27582,esv259570,dgv1243e1,nsv519595,esv25297,esv2720632,esv1650877,nsv874957,nsv834350,nsv523024,esv2720646,nsv834346,dgv728e199,esv1006817,nsv459141,nsv526169,esv22268,esv2720650,nsv874972,esv2669900,esv259717,nsv525727…	8	2571000	gain	AAAAAAAB	5.56274
2	133839000	134232000	0	0	NCKAP5,AC010890.1,MIR7853	exonic	NM_207363,NM_207481	.	.	.	ENST00000317721.6,ENST00000596384.1,ENST00000454699.1,ENST00000606428.1,ENST00000409261.1,ENST00000410136.1,ENST00000405974.3,ENST00000409213.1,ENST00000432414.1,ENST00000416437.1,ENST00000516879.1	CpG: 52	2q21.2	.	Score=28074;Name="2464466:L1PA2(LINE)"	nsv834381,nsv834383,nsv521538,esv4378,nsv2933,esv8474,esv998316,nsv516915,esv2340909,esv2656964,nsv459452,esv2720836,nsv875140,nsv508871,esv2592119,nsv834384,nsv526139,esv269749,esv2675555,esv2677288,esv3903,nsv875139,nsv834382,nsv459463,nsv522324,nsv470487	1	393000	loss	A	-1
2	141193000	142028000	0	0	LRP1B	exonic	NM_018557	.	.	.	ENST00000389484.3,ENST00000516206.1,ENST00000365022.1	.	2q22.1	.	Score=24880;Name="2477298:L1PA5(LINE)"	esv1002626,nsv875210,dgv477n27,esv2066444,dgv4333n71,esv988978,esv2660530,nsv875200,nsv818086,esv2720897,dgv4324n71,esv2740831,nsv528276,nsv821736,nsv459518,nsv819672,nsv470489,nsv875213,nsv875186,dgv4326n71,esv1010724,esv2720901,nsv875208,dgv4328n71,esv2484504,dgv4331n71,dgv4327n71,nsv875211,nsv875209,dgv4325n71,esv272817,nsv507037,dgv4330n71,esv272096,nsv875187,nsv875229,nsv875228,nsv875193,dgv…	1	835000	loss	A	-1
2	142535000	142852000	0	0	LRP1B	exonic	NM_018557	.	.	.	ENST00000578083.1,ENST00000389484.3,ENST00000486364.1	.	2q22.2	.	Score=13772;Name="2478842:L1PA2(LINE)"	nsv508111,nsv875254,nsv875253,esv268365,esv269123,nsv526107,esv2720908,dgv4337n71,dgv4338n71,esv1462127,nsv834394,nsv875251,nsv875252,nsv459674,esv5978	0	317000	loss	-1	-1
2	174919000	175391000	0	0	SCRN3,SP9,GPR155,OLA1,AC018470.4,CIR1	exonic	NM_001011708,NM_001033045,NM_001145250,NM_001193528,NM_001267050,NM_001267051,NM_004882,NM_013341,NM_024583,NM_152529	.	.	.	ENST00000394967.2,ENST00000362053.5,ENST00000392560.2,ENST00000548921.1,ENST00000364218.1,ENST00000428402.2,ENST00000459996.1,ENST00000295500.4,ENST00000272732.6,ENST00000409673.3,ENST00000392551.2,ENST00000342016.3,ENST00000409546.1,ENST00000595354.1,ENST00000485221.2,ENST00000344357.5,ENST00000284719.3,ENST00000444196.1,ENST00000420866.1,ENST00000392552.2	CpG: 295,CpG: 198,CpG: 27,CpG: 89,CpG: 54,CpG: 56,CpG: 93	2q31.1	Score=0.937136;Name=chr18:29991470	Score=28861;Name="2531404:L1PA2(LINE)"	esv273879,dgv4367n71,nsv499764,dgv4365n71,nsv7333,esv5452,esv2721155,esv2454537,esv2672167,esv3866,nsv3040,dgv4366n71,nsv875421,nsv526187,esv1187983,esv991222	3	472000	gain	AAB	0.326935
2	175391000	176307000	0	0	ATP5G3,CHRNA1,WIPF1,ATF2,MIR933,CHN1	exonic	NM_000079,NM_001002258,NM_001025201,NM_001039523,NM_001077269,NM_001190329,NM_001206602,NM_001256090,NM_001256091,NM_001256092,NM_001256093,NM_001256094,NM_001689,NM_001822,NM_001880,NM_003387	.	.	.	ENST00000409499.1,ENST00000487334.2,ENST00000264110.2,ENST00000348749.5,ENST00000442996.1,ENST00000392544.1,ENST00000392547.2,ENST00000467149.1,ENST00000416004.1,ENST00000364555.1,ENST00000488080.1,ENST00000409891.1,ENST00000384238.1,ENST00000295497.7,ENST00000449168.1,ENST00000401154.1,ENST00000538946.1,ENST00000426833.3,ENST00000359761.3,ENST00000409323.1,ENST00000390865.1,ENST00000392546.2,ENS…	CpG: 92,CpG: 116,CpG: 57,CpG: 26,CpG: 47,CpG: 68	2q31.1	Score=0.99218;Name=chr4:140618767	Score=18777;Name="2532293:ERVL-B4-int(LTR)","2532291:ERVL-B4-int(LTR)"	esv2673150,esv2668682,esv2721161,esv27119,esv2675929,nsv459948,nsv499764,nsv875432,nsv523079,esv2665655,esv2676722,esv1955867,nsv520223,nsv834463,esv2721163,esv2721166,esv1060893,esv2721156,esv2721158,esv2658798,esv2721157,esv272789,nsv215436,esv269368,esv2669521,esv2659737,nsv875433,nsv523215,nsv3041,esv2664753,nsv525290,esv1997448,esv2663558,nsv3044,nsv522997,nsv821799,nsv875434,esv2721160,esv2…	3	916000	gain	AAB	1.9586
2	176307000	177148000	0	0	HOXD9,LOC102800310,MTX2,KIAA1715,HOXD-AS2,HOXD1,HOXD10,EVX2,HOXD13,MIR10B,HOXD11,HOXD4,HOXD8,HOXD-AS1,HOXD3,HOXD12	exonic	NM_000523,NM_001080458,NM_001199746,NM_001199747,NM_002148,NM_006554,NM_006898,NM_014213,NM_014621,NM_019558,NM_021192,NM_021193,NM_024501,NM_030650	.	.	.	ENST00000544803.1,ENST00000468418.3,ENST00000392529.2,ENST00000548663.1,ENST00000413969.1,ENST00000272748.4,ENST00000404162.2,ENST00000385011.1,ENST00000249499.6,ENST00000429017.1,ENST00000313173.4,ENST00000426615.3,ENST00000546798.1,ENST00000443241.1,ENST00000547207.1,ENST00000608941.1,ENST00000440016.2,ENST00000416928.2,ENST00000452365.1,ENST00000425005.1,ENST00000249440.3,ENST00000392539.3,ENS…	CpG: 25,CpG: 24,CpG: 77,CpG: 100,CpG: 186,CpG: 21,CpG: 118,CpG: 172,CpG: 51,CpG: 284,CpG: 59,CpG: 84,CpG: 39,CpG: 48,CpG: 30,CpG: 16,CpG: 141,CpG: 17,CpG: 31,CpG: 95,CpG: 27,CpG: 35,CpG: 29,CpG: 70,CpG: 19,CpG: 18,CpG: 58,CpG: 63,CpG: 26,CpG: 45,CpG: 54	2q31.1	Score=0.983284;Name=chr2:176563184,chr2:176569607	Score=28403;Name="2533920:L1PA3(LINE)"	nsv508181,esv988242,nsv875436,esv1288842,nsv3045,nsv517968,nsv875441,esv1462695,esv2499882,nsv511826,dgv676n67,esv5796,dgv4368n71,esv1007975,esv4658,esv23535,esv1510902,esv2721170,esv2673954,nsv875437,nsv215398,nsv875438,nsv523803,nsv875442,nsv515494,esv2721171,esv2585737,dgv91e180,esv270943,esv2656756,nsv498947,esv2721169,nsv875446,dgv4369n71,esv271301,esv1020887,nsv507052,nsv524250,esv2352196,e…	4	841000	gain	AAAB	14.1398
2	177148000	177498000	0	0	MTX2,MIR1246,LINC01116	exonic	NM_006554	.	.	.	ENST00000431455.1,ENST00000443241.1,ENST00000392529.2,ENST00000408377.1,ENST00000295549.4,ENST00000579655.1,ENST00000608775.1,ENST00000249442.6,ENST00000412153.1	CpG: 35	2q31.1	.	Score=23869;Name="2534746:L1PA6(LINE)"	dgv92e180,esv2721174,esv2676194,dgv93e180,nsv819170,nsv459952,esv27397,nsv508183,esv2658952,nsv523803,esv2180255,esv1605940,nsv511827,nsv514103,dgv1274e1,esv2721172,dgv677n67,nsv515967,nsv834464,nsv821808,esv999588,nsv820347,nsv3048	4	350000	gain	AAAB	1.112
2	177498000	178447000	0	0	MIR4444-1,HNRNPA3,AGPS,MIR6512,MIR4444-2,AC074286.1,TTC30B,MIR3128,NFE2L2,LINC01116	exonic	NM_001145412,NM_001145413,NM_003659,NM_006164,NM_152517,NM_194247	.	.	.	ENST00000264167.4,ENST00000295549.4,ENST00000581957.1,ENST00000364232.1,ENST00000428541.1,ENST00000516218.1,ENST00000443670.1,ENST00000515937.1,ENST00000392524.2,ENST00000408939.3,ENST00000435711.1,ENST00000581696.1,ENST00000464747.1,ENST00000606200.1,ENST00000411529.2,ENST00000432925.1,ENST00000606180.1,ENST00000397063.4,ENST00000441205.1,ENST00000459157.1,ENST00000430460.1,ENST00000397057.2,ENS…	CpG: 79,CpG: 176,CpG: 76,CpG: 125,CpG: 61	2q31.2-q31.1	Score=0.961786;Name=chr10:44282572	Score=27878;Name="2535501:L1PA3(LINE)"	esv2721177,nsv507053,esv1690590,nsv3050,dgv4370n71,esv2665427,esv2663034,esv2721176,esv2721179,nsv213523,esv2670719,esv2790,nsv819635,esv2721181,esv8338,esv2721178,nsv527737,nsv3049,esv2084314,esv26063,nsv525342,esv2721180,esv1117358,esv2721175,esv267553,nsv524841,esv1528872,nsv834465,nsv3051,nsv459953,nsv834464,esv2660495,nsv875450,esv272459,esv2672675,esv2433824	3	949000	gain	AAB	0.476589
2	178447000	180641000	0	0	TTN,PRKRA,DFNB59,AC009948.5,RBM45,TTC30A,OSBPL6,FKBP7,MIR548N,SESTD1,TTN-AS1,CCDC141,ZNF385B,PDE11A,PLEKHA3	exonic	NM_001042702,NM_001077196,NM_001077197,NM_001077358,NM_001113397,NM_001113398,NM_001135212,NM_001139517,NM_001139518,NM_001201480,NM_001201481,NM_001201482,NM_001256850,NM_001267550,NM_001282725,NM_003319,NM_003690,NM_016953,NM_019091,NM_032523,NM_133378,NM_133379,NM_133432,NM_133437,NM_145739,NM_152275,NM_152520,NM_152945,NM_173648,NM_178123,NM_181342	.	.	.	ENST00000589830.1,ENST00000410066.1,ENST00000460472.2,ENST00000592836.1,ENST00000450044.1,ENST00000516191.1,ENST00000456053.1,ENST00000453026.2,ENST00000592600.1,ENST00000591111.1,ENST00000431752.1,ENST00000582038.2,ENST00000590743.1,ENST00000438687.3,ENST00000604692.1,ENST00000486468.1,ENST00000586831.1,ENST00000588257.1,ENST00000286070.5,ENST00000591466.1,ENST00000464248.1,ENST00000419746.1,ENS…	CpG: 59,CpG: 23,CpG: 56,CpG: 36,CpG: 125,CpG: 163,CpG: 78,CpG: 116,CpG: 31	2q31.2-q31.3	Score=0.998123;Name=chr2:179519036,chr2:179523296	Score=28668;Name="2537441:L1HS(LINE)"	esv21696,esv2721199,esv275124,nsv3052,nsv875455,nsv3056,nsv521639,nsv436303,esv2721185,nsv514105,esv7012,nsv511090,nsv213683,esv1338881,esv1224166,dgv679n67,esv7371,nsv875451,esv2676061,nsv834467,nsv514104,dgv4373n71,nsv3060,nsv521818,esv1009677,nsv3057,esv28142,esv1296090,nsv511167,nsv834472,nsv528219,dgv4372n71,nsv521228,esv272047,nsv522036,esv2669437,esv2721194,esv2721182,esv8450,esv24835,esv2…	3	2194000	gain	AAB	0.106706
2	186992000	187210000	0	0	.	intergenic	NR_110218,NM_018471	dist=40956;dist=140885	.	.	.	.	2q32.1	.	Score=25827;Name="2550053:L1PA4(LINE)"	esv2673605,esv268996,nsv875545,esv32704,dgv4392n71,nsv875548,esv2657897,nsv3071	1	218000	loss	A	-1
3	61833000	62071000	0	0	PTPRG	exonic	NM_002841	.	.	.	ENST00000295874.10,ENST00000474889.1	.	3p14.2	.	Score=5031;Name="3023457:L1MD2(LINE)"	esv270382,nsv517920,nsv523876,esv2667638,nsv460575,esv2548031,dgv5151n71,nsv876874,esv22782,nsv876875,nsv516255,esv2725338	3	238000	gain	AAB	18.9201
3	62071000	62262000	0	0	PTPRG,PTPRG-AS1	exonic	NM_002841	.	.	.	ENST00000475371.1,ENST00000516375.1,ENST00000462497.1,ENST00000295874.10,ENST00000474795.1,ENST00000479018.1,ENST00000469148.1,ENST00000474889.1,ENST00000495542.1	.	3p14.2	.	Score=6976;Name="3023873:HSMAR1(DNA)"	nsv437862,esv259746,nsv522606	1	191000	loss	A	-1
3	62262000	83305000	0	0	FRG2C,CADPS,PSMD6,FAM19A1,PTPRG,GXYLT2,PDZRN3,EOGT,FRMD4B,RP11-14D22.5,SHQ1,ARL6IP5,C3orf49,MAGI1,PRICKLE2-AS1,SUCLG2-AS1,FAM86DP,UBA3,ROBO2,LINC01212,SLC25A26,FOXP1,PRICKLE2,PTPRG-AS1,SYNPR,FLJ20518,LINC00877,MIR4273,SYNPR-AS1,LINC00960,PPP4R2,EIF4E3,EBLN2,CNTN3,MIR1284,GBE1,LINC00870,FAM19A4,C3orf14,MIR4444-2,ROBO1,GPR27,PRICKLE2-AS3,MIR3136,THOC7-AS1,PSMD6-AS2,MAGI1-AS1,ADAMTS9-AS2,MIR4272,ADA…	exonic	NM_000158,NM_000248,NM_000333,NM_001005527,NM_001012505,NM_001033057,NM_001080393,NM_001080537,NM_001124759,NM_001126128,NM_001128149,NM_001128223,NM_001128929,NM_001130003,NM_001134649,NM_001134650,NM_001134651,NM_001145845,NM_001164796,NM_001177387,NM_001177599,NM_001184967,NM_001184968,NM_001244808,NM_001244810,NM_001244812,NM_001244813,NM_001244814,NM_001244815,NM_001244816,NM_001252216,NM_00…	.	.	.	ENST00000475434.1,ENST00000459245.1,ENST00000478745.1,ENST00000295903.4,ENST00000595925.1,ENST00000516640.1,ENST00000263666.4,ENST00000597543.1,ENST00000408455.1,ENST00000460833.1,ENST00000496807.1,ENST00000517128.1,ENST00000476308.1,ENST00000468961.2,ENST00000535920.1,ENST00000608169.1,ENST00000443346.1,ENST00000583498.1,ENST00000485770.1,ENST00000468371.1,ENST00000470447.1,ENST00000596274.1,ENS…	CpG: 78,CpG: 63,CpG: 50,CpG: 26,CpG: 75,CpG: 156,CpG: 94,CpG: 109,CpG: 104,CpG: 16,CpG: 48,CpG: 55,CpG: 81,CpG: 73,CpG: 41,CpG: 62,CpG: 20,CpG: 35,CpG: 127,CpG: 22,CpG: 29,CpG: 19,CpG: 126,CpG: 82,CpG: 23,CpG: 72,CpG: 193,CpG: 59,CpG: 69,CpG: 105,CpG: 88,CpG: 168,CpG: 66,CpG: 39,CpG: 44,CpG: 68,CpG: 38,CpG: 137,CpG: 28,CpG: 40,CpG: 24,CpG: 232,CpG: 162,CpG: 99,CpG: 189,CpG: 67,CpG: 143,CpG: 83,Cp…	3p12.2-p13	Score=0.998301;Name=chr11:49813523	Score=47099;Name="3049167:HERVK-int(LTR)"	esv2201325,esv2725542,esv1474872,esv1008470,nsv834738,dgv1475e1,nsv470649,esv24230,nsv834716,nsv877026,esv2673179,esv2725354,nsv518676,esv2433275,esv2725406,dgv5159n71,nsv520967,esv1228509,esv272787,esv2725427,nsv237409,esv2725526,nsv237873,nsv876934,esv2672095,nsv821262,esv269572,esv2678855,nsv508222,nsv433215,esv273086,nsv460579,esv270842,nsv822121,nsv526868,esv1646191,nsv516411,nsv3847,nsv8769…	3	21043000	gain	AAB	0.23089
3	83305000	84442000	0	0	.	intergenic	NM_000158,NR_033860	dist=1494050;dist=245556	.	.	ENST00000408453.1	.	3p12.1-p12.2	Score=0.932575;Name=chr3:83690962	Score=24748;Name="3061635:HERVL18-int(LTR)"	esv988363,nsv470694,esv2725608,esv2725614,nsv877070,esv2614376,nsv877071,esv2725612,nsv877082,esv2725610,esv2725615,nsv528225,nsv822164,nsv509836,nsv460738,nsv820954,nsv3900,dgv867e199,nsv822167,nsv877055,nsv822166,esv5681,esv270853,esv2725616,nsv508225,esv269119,nsv834752,nsv877080,esv2725609,nsv3896,esv1587404,esv2675690,esv1964006,nsv523566,esv1001132,esv6781,esv22925,dgv5183n71,nsv499006,esv2…	3	1137000	gain	AAA	12.4001
3	88258000	89584000	0	0	EPHA3	exonic	NM_005233,NM_182644	.	.	.	ENST00000494014.1,ENST00000384586.1,ENST00000452448.2,ENST00000336596.2	CpG: 41	3p11.1	Score=0.901319;Name=chr4:189308112	Score=28768;Name="3070878:L1HS(LINE)"	esv2725639,esv2725635,esv2725644,nsv877148,nsv437790,nsv877156,esv1357580,nsv513057,nsv822173,esv26625,esv2664132,nsv441833,esv2725642,esv2725641,esv2725647,esv2341455,esv2667696,nsv877147,nsv525314,esv2663816,esv2049920,esv2667276,esv2725645,dgv612n27,dgv1477e1,esv2421597,nsv435764,esv1001156,nsv877155,esv33126,esv2674490,esv2673261,esv2725638,nsv10290,nsv437866,nsv822174,nsv520602,esv28642,esv2…	3	1326000	gain	AAB	5.76775
3	90318000	90440000	0	0	.	intergenic	NM_005233,NONE	dist=786716;dist=NONE	.	.	.	.	3p11.1	.	Score=28496;Name="3072097:L1HS(LINE)"	nsv834762,nsv526870,nsv819576,esv6948,esv2664336,esv2612629,esv23106,nsv820794,esv2669613,nsv834763,esv2677052	4	122000	gain	AAAB	4.4059
3	93515000	93516000	0	0	.	intergenic	NONE,NM_000313	dist=NONE;dist=75881	.	.	.	.	3q11.1	.	Score=1141;Name="3072119:ALR/Alpha(Satellite)"	.	4	1000	gain	AAAA	5.5962
3	93577000	96910000	0	0	DHFRL1,STX19,PROS1,MTHFD2P1,NSUN3,MIR8060,LINC00879,ARL13B,EPHA6	exonic	NM_000313,NM_001001850,NM_001080448,NM_001174150,NM_001174151,NM_001195643,NM_001278301,NM_022072,NM_144996,NM_176815,NM_182896	.	.	.	ENST00000486562.1,ENST00000364469.1,ENST00000394236.3,ENST00000600213.2,ENST00000394221.2,ENST00000390742.1,ENST00000314622.4,ENST00000394222.3,ENST00000408550.1,ENST00000517253.1,ENST00000485793.1,ENST00000494840.1,ENST00000315099.2,ENST00000362416.1,ENST00000535334.1,ENST00000407433.1,ENST00000539730.1,ENST00000481631.1,ENST00000314636.2,ENST00000470610.2,ENST00000471138.1,ENST00000463200.1,ENS…	CpG: 174,CpG: 36,CpG: 42,CpG: 39,CpG: 41,CpG: 62	3q11.2-q11.1	Score=0.987747;Name=chr7:102738743	Score=40122;Name="3075060:HERV9-int(LTR)"	esv1510823,esv273706,esv1008149,nsv460764,nsv877161,esv2725650,nsv519137,esv2663221,dgv5207n71,nsv877175,nsv460767,nsv508941,dgv5205n71,nsv877190,esv2725663,esv2666641,esv269448,nsv877198,esv1692368,nsv834769,nsv518266,esv2725655,esv2053278,dgv5201n71,nsv877179,nsv522087,nsv513058,esv2666645,nsv834764,nsv877168,esv2095947,esv2602696,esv2658524,esv2667973,nsv460766,esv2725666,nsv877173,esv2725654,…	4	3333000	gain	AAAB	0.170672
3	96910000	97302000	0	0	EPHA6	exonic	NM_001080448,NM_001278300,NM_173655	.	.	.	ENST00000514100.1,ENST00000502694.1,ENST00000442602.2,ENST00000389672.5,ENST00000470610.2	.	3q11.2	.	Score=26023;Name="3078022:L1PA4(LINE)"	nsv428419,nsv877205,nsv877204,nsv877202,esv8320,esv2666202,dgv1479e1,nsv10292,nsv877203,nsv834772,nsv3913,nsv520553,esv2677088,esv33674,nsv877206	4	392000	gain	AAAB	0.912781
3	97302000	100064000	0	0	OR5H2,EPHA6,TBC1D23,CMSS1,MIR3921,OR5H15,OR5H1,OR5AC2,OR5H6,ST3GAL6-AS1,MINA,GPR15,OR5K2,OR5K4,FILIP1L,CLDND1,OR5H14,OR5K1,TMEM30C,NIT2,DCBLD2,ST3GAL6,GABRR3,CRYBG3,COL8A1,MIR548G,OR5K3,ARL6,CPOX	exonic	NM_000097,NM_001004736,NM_001004737,NM_001005338,NM_001005479,NM_001005482,NM_001005514,NM_001005515,NM_001005516,NM_001005517,NM_001040181,NM_001040182,NM_001040183,NM_001040199,NM_001040200,NM_001042459,NM_001042533,NM_001080448,NM_001105580,NM_001167924,NM_001199198,NM_001261829,NM_001271142,NM_001271145,NM_001271146,NM_001271147,NM_001271148,NM_001278293,NM_001278300,NM_001282793,NM_001282794…	.	.	.	ENST00000355273.2,ENST00000331335.5,ENST00000507874.1,ENST00000394144.4,ENST00000394191.2,ENST00000437922.1,ENST00000514100.1,ENST00000581307.1,ENST00000421999.2,ENST00000502999.1,ENST00000394162.1,ENST00000383696.2,ENST00000496116.1,ENST00000330299.2,ENST00000437310.1,ENST00000584795.1,ENST00000468553.1,ENST00000511081.1,ENST00000335979.2,ENST00000469648.1,ENST00000429239.1,ENST00000463745.1,ENS…	CpG: 38,CpG: 24,CpG: 28,CpG: 82,CpG: 98,CpG: 69,CpG: 33,CpG: 35,CpG: 89,CpG: 101,CpG: 43,CpG: 22,CpG: 71	3q12.2-q12.1	Score=0.993274;Name=chr18:19656685	Score=33699;Name="3082132:HERVL-int(LTR)","3082130:HERVL-int(LTR)"	esv4340,esv2725682,esv1010749,nsv877217,esv270923,nsv3916,nsv877206,nsv822197,esv25771,esv2677441,dgv293n21,esv2421596,nsv523197,nsv509841,esv2057806,esv2725681,nsv499009,nsv822193,esv2945,nsv822183,esv2670786,esv2725674,esv2658111,esv2663491,esv268876,nsv236502,esv270658,esv2657746,esv7281,nsv822194,nsv834773,nsv877208,esv2303218,nsv524353,dgv874e199,esv987776,nsv3919,nsv442869,nsv3914,nsv442870…	4	2762000	gain	AAAB	0.051868
3	100064000	100066000	0	0	NIT2	exonic	NM_020202	.	.	.	ENST00000394140.4	.	3q12.2	.	Score=2348;Name="3082348:AluSx(SINE)"	.	4	2000	gain	AAAB	-1
3	100066000	100549000	0	0	TOMM70A,TFG,LNP1,TMEM45A,ABI3BP,NIT2,GPR128	exonic	NM_001007565,NM_001085451,NM_001195478,NM_001195479,NM_006070,NM_014820,NM_015429,NM_018004,NM_020202,NM_032787	.	.	.	ENST00000383691.4,ENST00000481506.1,ENST00000394140.4,ENST00000273352.3,ENST00000490574.1,ENST00000475887.1,ENST00000284322.5,ENST00000476228.1,ENST00000489752.1,ENST00000495063.1,ENST00000323523.4,ENST00000481203.1,ENST00000608041.1,ENST00000418917.2,ENST00000471714.1,ENST00000383693.3,ENST00000403410.1,ENST00000517180.1,ENST00000240851.4,ENST00000284320.5,ENST00000462884.1	CpG: 37,CpG: 102,CpG: 72	3q12.2	Score=0.939798;Name=chr14:54941202	Score=27968;Name="3082661:L1PA3(LINE)"	esv271973,esv2751970,esv269521,dgv614n27,nsv877220,esv1441576,dgv183e55,nsv460787,esv274093,dgv613n27,nsv516418,nsv822202,esv2675173,esv2725694,esv21526,nsv822201,esv5408,esv274099,esv2659333,nsv514163,dgv182e55,esv272365,dgv825e201,nsv877221,dgv819n67,esv1330906,nsv877219,esv2725698,nsv877218,esv2725700,nsv470794,nsv3920,esv2436823	4	483000	gain	AAAB	37.2493
3	100549000	100552000	0	0	ABI3BP	intronic	NM_015429	.	.	.	ENST00000471714.1,ENST00000495063.1,ENST00000383691.4,ENST00000284322.5	.	3q12.2	.	Score=630;Name="3083128:(TA)n(Simple_repeat)"	nsv877221,nsv514163	4	3000	gain	AAAB	-1
3	100552000	102008000	0	0	RPL24,IMPG2,ZBTB11-AS1,TRMT10C,LOC152225,CEP97,SENP7,PDCL3P4,ZBTB11,ABI3BP,FAM172BP,NXPE3,NFKBIZ,PCNP	exonic	NM_000986,NM_001005474,NM_001077203,NM_001134456,NM_001282801,NM_001282802,NM_001282803,NM_001282804,NM_014415,NM_015429,NM_016247,NM_017819,NM_020357,NM_020654,NM_024548,NM_031419,NM_145037	.	.	.	ENST00000490324.2,ENST00000341893.3,ENST00000469605.1,ENST00000609682.1,ENST00000394085.3,ENST00000391017.1,ENST00000471714.1,ENST00000365307.1,ENST00000477909.1,ENST00000312938.4,ENST00000394095.2,ENST00000469941.1,ENST00000494050.1,ENST00000327230.4,ENST00000394091.1,ENST00000314261.7,ENST00000532144.1,ENST00000265260.3,ENST00000326151.5,ENST00000422132.1,ENST00000487830.1,ENST00000273347.5,ENS…	CpG: 43,CpG: 63,CpG: 34,CpG: 80,CpG: 117,CpG: 28,CpG: 36,CpG: 118	3q12.2-q12.3	Score=0.971671;Name=chr6:42922663	Score=52313;Name="3084519:HERVS71-int(LTR)"	nsv236423,dgv294n21,nsv511216,nsv877222,nsv3924,nsv877226,esv2725710,nsv10294,nsv508232,dgv5208n71,esv22575,dgv826e201,esv29752,esv260062,esv2673643,esv272155,esv2670542,nsv507110,nsv514163,esv272748,nsv877221,esv1542299,nsv441834,esv2308387,esv2666056,esv1003359,esv1929626,esv2422136,esv1011048,nsv513063,nsv3923,esv259513,esv2534604,esv2725704,esv2676538,esv2725701,esv2658622,esv2350180,esv27257…	4	1456000	gain	AAAB	0.252473
3	102008000	108611000	0	0	ALCAM,LINC01215,CCDC54,MYH15,TRAT1,RP11-115H18.1,RETNLB,LINC00636,LINC00883,KIAA1524,HHLA2,CBLB,DZIP3,LINC00635,LINC00882,MIR548A3,IFT57,CD47,BBX,ZPLD1	exonic	NM_001142568,NM_001243280,NM_001243281,NM_001243283,NM_001276286,NM_001282556,NM_001282557,NM_001282558,NM_001282559,NM_001627,NM_001777,NM_007072,NM_014648,NM_014981,NM_016388,NM_018010,NM_020235,NM_020890,NM_032579,NM_032600,NM_170662,NM_175056,NM_198793	.	.	.	ENST00000357759.5,ENST00000416476.2,ENST00000403724.1,ENST00000482939.1,ENST00000407712.1,ENST00000364195.1,ENST00000408062.1,ENST00000295746.8,ENST00000486979.2,ENST00000361582.3,ENST00000473542.1,ENST00000494231.1,ENST00000406780.1,ENST00000481337.1,ENST00000463306.1,ENST00000363740.1,ENST00000363491.1,ENST00000466937.1,ENST00000261058.1,ENST00000394027.3,ENST00000491772.1,ENST00000607746.1,ENS…	CpG: 24,CpG: 38,CpG: 33,CpG: 84,CpG: 62,CpG: 112,CpG: 46,CpG: 26,CpG: 94,CpG: 49	3q12.3-q13.13	Score=0.975822;Name=chr10:67619248	Score=46022;Name="3087198:HERVK9-int(LTR)","3087196:HERVK9-int(LTR)"	esv2725743,nsv10302,dgv5211n71,dgv1483e1,esv268063,esv2136722,esv7648,dgv5216n71,nsv460812,nsv460813,esv2725726,nsv829661,nsv877317,esv2662089,esv2676841,nsv822212,esv21439,nsv523698,esv2725737,nsv524016,esv2725716,esv35023,nsv236241,nsv508233,esv1528174,esv2554662,nsv519521,nsv508234,esv2725722,nsv822214,nsv877252,dgv5223n71,esv3169,dgv1481e1,esv2725739,esv2678849,esv2674777,nsv829656,esv2725747…	4	6603000	gain	AAAB	0.0381482
3	108611000	108628000	0	0	GUCA1C	exonic	NM_005459	.	.	.	ENST00000261047.3,ENST00000393963.3	.	3q13.13	.	Score=2587;Name="3096344:AluY(SINE)"	nsv829662,nsv829661,nsv522119,nsv877326	4	17000	gain	AAAB	-1
3	108628000	109444000	0	0	DPPA4,DPPA2,GUCA1C,LINC01205,FLJ22763,MORC1,LINC00488	exonic	NM_005459,NM_014429,NM_018189,NM_138815	.	.	.	ENST00000583183.1,ENST00000485384.1,ENST00000517080.1,ENST00000483760.1,ENST00000393963.3,ENST00000478791.1,ENST00000335658.6,ENST00000471108.1,ENST00000494582.1,ENST00000497996.1,ENST00000261047.3,ENST00000408706.1,ENST00000467240.1,ENST00000516732.1,ENST00000480826.1,ENST00000232603.5,ENST00000562158.1,ENST00000478945.1	CpG: 36	3q13.13	Score=0.905116;Name=chrX:138245735	Score=27640;Name="3096867:L1HS(LINE)"	esv2671563,esv2555952,esv2678750,nsv518111,nsv522119,nsv877328,esv2666522,nsv829664,esv2675212,nsv822219,nsv3939,esv2669789,nsv237670,nsv829665,esv2664403,esv6452,esv2660605,esv1144020,nsv507116,nsv877329,nsv236880,nsv522072,nsv877330,esv2725759,nsv877327,esv2725761,nsv520181,nsv829662,dgv820n67,nsv527912,esv2665202,nsv460814,esv2634761,nsv819011,nsv3938,nsv829663,esv2725758,esv2676418,esv22835,n…	4	816000	gain	AAAB	4.22593
3	109444000	109455000	0	0	.	intergenic	NR_109841,NR_045114	dist=229986;dist=1309163	.	.	ENST00000485384.1	.	3q13.13	.	Score=6888;Name="3097981:L1PA6(LINE)"	nsv460815	4	11000	gain	AAAB	-1
3	109455000	110972000	0	0	PVRL3,PVRL3-AS1	exonic	NM_001243286,NM_001243288,NM_015480	.	.	.	ENST00000463025.1,ENST00000383686.2,ENST00000319792.3,ENST00000364556.1,ENST00000485303.1,ENST00000474769.1,ENST00000474711.1,ENST00000485384.1,ENST00000491709.1,ENST00000467426.1,ENST00000493615.1,ENST00000488016.1,ENST00000408279.1,ENST00000476301.1	CpG: 103	3q13.13	Score=0.96169;Name=chr19:24009894	Score=41049;Name="3098062:HERVL-int(LTR)"	dgv1485e1,nsv507117,esv2670393,esv2678337,nsv507118,esv269250,nsv877336,nsv829673,nsv526057,esv2669701,nsv829668,nsv877337,esv267997,nsv3941,esv2481351,esv24413,nsv829672,esv2725764,nsv877333,nsv3945,nsv460820,nsv3940,nsv829674,nsv517829,nsv460821,nsv236806,esv2725771,esv2661435,nsv525501,nsv829669,esv2661975,nsv3942,esv4815,dgv5230n71,esv270698,esv270474,nsv829670,nsv829667,esv2725763,esv1342333…	4	1517000	gain	AAAB	0.133445
3	110972000	113930000	0	0	ATP6V1A,CD200R1L,CD96,MIR4446,NAA50,ABHD10,C3orf17,GTPBP8,SLC9C1,PLCXD2,SIDT1,ZBED2,GCSAM,SPICE1,BTLA,PHLDB2,WDR52-AS1,LOC100506621,GRAMD1C,C3orf52,RP11-572C15.5,QTRTD1,CCDC80,MIR8076,WDR52,DRD3,BOC,SLC35A5,TMPRSS7,KIAA2018,CD200,ZDHHC23,CD200R1,ATG3,TAGLN3,MIR567,KIAA1407	exonic	NM_000796,NM_001004196,NM_001008272,NM_001008273,NM_001008784,NM_001009899,NM_001042575,NM_001085357,NM_001134437,NM_001134438,NM_001134439,NM_001164496,NM_001171747,NM_001172105,NM_001185106,NM_001190259,NM_001190260,NM_001199215,NM_001256835,NM_001256836,NM_001256837,NM_001272069,NM_001278712,NM_001282563,NM_001690,NM_005816,NM_005944,NM_013259,NM_014170,NM_015412,NM_017577,NM_017699,NM_017945,…	.	.	.	ENST00000484034.1,ENST00000497525.1,ENST00000460779.1,ENST00000458853.1,ENST00000462010.1,ENST00000488794.1,ENST00000471858.1,ENST00000393923.3,ENST00000479212.1,ENST00000485230.1,ENST00000402314.2,ENST00000295878.3,ENST00000478658.1,ENST00000383678.2,ENST00000355385.3,ENST00000281273.4,ENST00000481624.1,ENST00000463017.1,ENST00000440122.2,ENST00000383681.3,ENST00000383673.2,ENST00000517267.1,ENS…	CpG: 90,CpG: 48,CpG: 29,CpG: 32,CpG: 70,CpG: 101,CpG: 35,CpG: 34,CpG: 28,CpG: 40,CpG: 56,CpG: 25,CpG: 68,CpG: 38,CpG: 80,CpG: 21,CpG: 76,CpG: 59	3q13.13-q13.2	Score=0.993548;Name=chr1:200880837	Score=50751;Name="3103121:HERVK-int(LTR)"	dgv617n27,esv2725777,esv274342,esv1055295,nsv3949,nsv242,esv2665348,esv2265706,dgv25e197,nsv829678,nsv522974,nsv508945,nsv3950,nsv499010,nsv829676,esv1685233,nsv877353,esv2725775,esv267695,esv1561675,esv2129010,esv2466211,esv269944,esv2663120,nsv818165,esv2674471,nsv3951,nsv877342,nsv433354,esv2035171,nsv237142,esv26037,esv1320651,esv269386,esv269884,nsv877345,esv9155,nsv513067,dgv5232n71,esv2727…	4	2958000	gain	AAAB	0.0841114
3	113930000	118622000	0	0	TIGIT,MIR568,GAP43,ZNF80,LSAMP-AS1,ZBTB20-AS1,MIR4796,ZBTB20,TUSC7,LSAMP,IGSF11	exonic	NM_001015887,NM_001130064,NM_001164342,NM_001164343,NM_001164344,NM_001164345,NM_001164346,NM_001164347,NM_002045,NM_002338,NM_007136,NM_015642,NM_152538,NM_173799	.	.	.	ENST00000441144.2,ENST00000354673.2,ENST00000490035.2,ENST00000464560.1,ENST00000496219.1,ENST00000482142.1,ENST00000466856.1,ENST00000466156.1,ENST00000460210.1,ENST00000393775.2,ENST00000481773.1,ENST00000305124.6,ENST00000498645.1,ENST00000498630.1,ENST00000459855.1,ENST00000489689.1,ENST00000493033.1,ENST00000580742.1,ENST00000383671.3,ENST00000384162.1,ENST00000491321.1,ENST00000481632.1,ENS…	CpG: 48,CpG: 70,CpG: 43,CpG: 127,CpG: 82	3q13.32-q13.31	Score=0.997637;Name=chr2:201686867	Score=41881;Name="3111564:HERVL-int(LTR)"	dgv5234n71,esv2495022,nsv237300,esv29079,esv2663467,esv2438147,esv2671955,nsv499011,esv9412,esv3651,esv272930,esv2725785,esv2725792,esv998582,nsv237808,esv1007996,nsv460826,nsv437337,esv270312,nsv470849,esv2725810,esv2725817,esv3717,esv2670807,nsv516153,esv7322,nsv829688,esv1002866,nsv3955,esv2725794,esv2676106,esv274949,nsv514164,esv2410871,dgv827e201,esv2509258,esv271552,nsv877365,esv275070,esv…	4	4692000	gain	AAAB	0.0447854
3	118622000	120768000	0	0	COX17,GTF2E1,CD80,B4GALT4,STXBP5L,PLA1A,TMEM39A,LRRC58,C3orf30,FSTL1,IGSF11-AS1,NR1I2,POGLUT1,UPK1B,ARHGAP31,GPR156,IGSF11,TIMMDC1,RABL3,HGD,NDUFB4,POPDC2,GSK3B,MAATS1,ADPRH,MIR198	exonic	NM_000187,NM_001015887,NM_001099678,NM_001125,NM_001146156,NM_001168271,NM_001168331,NM_001206960,NM_001206961,NM_002093,NM_003778,NM_003889,NM_004547,NM_005191,NM_005513,NM_005694,NM_006952,NM_007085,NM_014980,NM_015900,NM_016589,NM_018266,NM_020754,NM_022002,NM_022135,NM_033013,NM_033364,NM_152305,NM_152538,NM_152539,NM_153002,NM_173825,NM_212543	.	.	.	ENST00000295588.4,ENST00000490647.1,ENST00000469864.2,ENST00000467604.1,ENST00000424703.2,ENST00000471850.1,ENST00000488919.1,ENST00000478927.1,ENST00000283875.5,ENST00000472117.1,ENST00000485064.1,ENST00000469070.1,ENST00000609385.1,ENST00000393716.2,ENST00000493694.1,ENST00000463700.1,ENST00000494440.1,ENST00000295628.3,ENST00000472879.1,ENST00000473886.1,ENST00000425327.2,ENST00000383668.3,ENS…	CpG: 62,CpG: 70,CpG: 127,CpG: 166,CpG: 49,CpG: 75,CpG: 71,CpG: 79,CpG: 53,CpG: 45,CpG: 24,CpG: 38,CpG: 118,CpG: 21,CpG: 67,CpG: 98,CpG: 39,CpG: 66	3q13.32-q13.33	Score=0.998101;Name=chr6:142247672	Score=31353;Name="3115474:HERVIP10FH-int(LTR)","3115478:HERVIP10FH-int(LTR)","3115472:HERVIP10FH-int(LTR)"	esv1045898,nsv877379,nsv236293,nsv513068,nsv877378,esv7231,esv6870,esv271240,esv2725826,esv2516850,nsv237498,nsv877380,nsv3970,nsv3969,nsv507120,nsv3968,nsv822226,esv271232,esv2557637,nsv3960,nsv819215,nsv522542,esv2596469,nsv877377,esv272279,esv269361,esv2725823,nsv829697,esv272448,nsv3963,esv2669703,esv2421854,esv1439832,nsv460834,nsv819329,esv2725820,nsv829692,esv2669480,esv1543050,nsv829700,e…	4	2146000	gain	AAAB	0.129289
3	120774000	121094000	0	0	STXBP5L	exonic	NM_014980	.	.	.	ENST00000471454.1,ENST00000273666.6,ENST00000492541.1,ENST00000497029.1,ENST00000472879.1	.	3q13.33	.	Score=30738;Name="3116160:HERV1_I-int(LTR)"	nsv829702,dgv296n21,nsv829701,esv2675253,nsv521397	3	320000	gain	AAA	25.2139
3	121097000	130612000	0	0	CCDC14,PARP15,COL6A4P2,H1FX-AS1,MIR7110,MIR6826,EFCC1,CSTA,CHCHD6,IQCB1,H1FX,TXNRD3,ITGB5,SEMA5B,C3orf56,STXBP5L,PARP9,ZNF148,MBD4,MIR6825,KPNA1,DNAJB8,SNORA7B,ACAD9,HEG1,C3orf27,SLC12A8,MIR548I1,PLXND1,KIAA1257,CCDC58,IFT122,ROPN1B,PODXL2,DNAJB8-AS1,COL6A5,MYLK-AS1,MCM2,ISY1-RAB43,ARGFX,FAM86JP,WDR5B,ALG1L,RUVBL1,HMCES,TPRA1,SEC22A,ALG1L2,FAM86HP,COPG1,KALRN,LOC100129550,FBXO40,CASR,H1FOO,DIRC2,…	exonic	NM_000174,NM_000373,NM_000388,NM_000539,NM_001003794,NM_001006109,NM_001007534,NM_001008485,NM_001008486,NM_001008487,NM_001012337,NM_001012659,NM_001015050,NM_001017395,NM_001017928,NM_001023570,NM_001023571,NM_001024660,NM_001031702,NM_001039783,NM_001040653,NM_001102608,NM_001113523,NM_001127192,NM_001127193,NM_001127194,NM_001127195,NM_001127196,NM_001128224,NM_001136053,NM_001136152,NM_00114…	.	.	.	ENST00000408284.1,ENST00000428394.2,ENST00000568966.2,ENST00000296220.5,ENST00000533801.2,ENST00000511301.1,ENST00000507643.1,ENST00000502878.2,ENST00000488425.1,ENST00000417360.1,ENST00000433542.2,ENST00000468369.1,ENST00000471785.1,ENST00000608346.1,ENST00000578202.1,ENST00000477536.1,ENST00000340645.5,ENST00000383461.2,ENST00000393667.3,ENST00000393305.1,ENST00000462014.1,ENST00000393363.3,ENS…	CpG: 53,CpG: 65,CpG: 96,CpG: 92,CpG: 155,CpG: 45,CpG: 109,CpG: 49,CpG: 75,CpG: 94,CpG: 26,CpG: 50,CpG: 46,CpG: 57,CpG: 18,CpG: 165,CpG: 58,CpG: 78,CpG: 97,CpG: 63,CpG: 106,CpG: 251,CpG: 70,CpG: 29,CpG: 22,CpG: 19,CpG: 27,CpG: 17,CpG: 62,CpG: 55,CpG: 81,CpG: 41,CpG: 73,CpG: 31,CpG: 48,CpG: 30,CpG: 16,CpG: 47,CpG: 64,CpG: 42,CpG: 44,CpG: 168,CpG: 60,CpG: 88,CpG: 102,CpG: 140,CpG: 33,CpG: 152,CpG: 1…	3q13.33-q22.1	Score=0.996823;Name=chr16:46656786	Score=63279;Name="3133824:HERVE-int(LTR)"	esv2584472,nsv829707,esv2639906,nsv511098,esv2358722,esv22081,esv2658491,nsv519392,nsv509851,esv1385336,esv33011,esv2725853,esv271317,dgv1500e1,esv272701,nsv508239,nsv3994,esv2725863,nsv433360,nsv877433,esv2678139,nsv3990,esv2725872,dgv5253n71,esv2500835,nsv521397,esv1959984,nsv527383,nsv877492,esv992794,esv2725893,esv2590652,nsv877458,nsv3974,esv3466,esv2660576,dgv1492e1,esv2725860,esv32649,nsv4…	4	9515000	gain	AAAB	0.0269359
3	130612000	130620000	0	0	ATP2C1	exonic	NM_001001485,NM_001001486,NM_001001487,NM_001199179,NM_001199185,NM_014382	.	.	.	ENST00000510168.1,ENST00000504737.1,ENST00000422190.2,ENST00000505330.1,ENST00000328560.8,ENST00000359644.3,ENST00000508532.1,ENST00000428331.2,ENST00000507488.2,ENST00000504948.1,ENST00000513801.1,ENST00000393221.4,ENST00000504381.1,ENST00000533801.2	CpG: 101	3q22.1	.	Score=2548;Name="3135110:Tigger2a(DNA)"	.	4	8000	gain	AAAB	-1
3	130620000	131355000	0	0	LOC339874,NEK11,MRPL3,NUDT16P1,CPNE4,SNORA58,ASTE1,ATP2C1,NUDT16	exonic	NM_001001485,NM_001001486,NM_001001487,NM_001146003,NM_001171905,NM_001171906,NM_001199179,NM_001199180,NM_001199181,NM_001199182,NM_001199183,NM_001199184,NM_001199185,NM_001288950,NM_001289112,NM_007208,NM_014065,NM_014382,NM_024800,NM_130808,NM_145910,NM_152395,NM_153429	.	.	.	ENST00000511604.1,ENST00000521288.1,ENST00000502852.1,ENST00000512055.1,ENST00000533801.2,ENST00000364680.1,ENST00000511339.1,ENST00000504381.1,ENST00000507910.1,ENST00000503006.1,ENST00000383366.4,ENST00000517085.1,ENST00000429747.1,ENST00000429253.2,ENST00000505219.1,ENST00000499077.2,ENST00000425847.2,ENST00000506946.1,ENST00000393221.4,ENST00000264992.3,ENST00000537561.1,ENST00000502818.1,ENS…	CpG: 76,CpG: 40,CpG: 53,CpG: 35,CpG: 27	3q22.1	Score=0.943639;Name=chr19:50173471	Score=25677;Name="3135813:L1PA3(LINE)"	nsv877500,esv2725924,esv274484,nsv877498,esv2557143,esv2725921,esv2667216,esv2725925,esv5730,nsv829724,esv2725923,esv2725922,esv2514810,esv2562128,esv2672134,nsv819184,nsv4006,nsv877499,esv270743,esv2725919,esv2610543,esv2040947,nsv524200,dgv1509e1,esv275136,esv2725916,esv2725920,esv2322581,esv2658353,esv2418561	4	735000	gain	AAAB	20.1727
3	131355000	131373000	0	0	CPNE4	intronic	NM_001289112,NM_130808,NM_153429	.	.	.	ENST00000512055.1,ENST00000511604.1,ENST00000429747.1,ENST00000502818.1,ENST00000512332.1	.	3q22.1	.	Score=21143;Name="3136332:L1PB1(LINE)"	esv2514810,esv2040947,dgv1509e1	4	18000	gain	AAAB	-1
3	131373000	134457000	0	0	NPHP3,RAB6B,ACAD11,MIR6827,AMOTL2,TF,MIR5704,BFSP2,DNAJC13,ACPP,NPHP3-ACAD11,ACKR4,SLCO2A1,CDV3,CPNE4,UBA5,KY,TOPBP1,RYK,CEP63,ANAPC13,MIR4788,SRPRB,C3orf36,TMEM108,NPHP3-AS1	exonic	NM_001005861,NM_001042383,NM_001042384,NM_001042400,NM_001063,NM_001099,NM_001134194,NM_001134422,NM_001134423,NM_001136469,NM_001242374,NM_001242375,NM_001278683,NM_001278685,NM_001282762,NM_001282763,NM_001282764,NM_001282765,NM_001282865,NM_001289112,NM_002958,NM_003571,NM_005630,NM_007027,NM_015268,NM_015391,NM_016201,NM_016557,NM_016577,NM_017548,NM_021203,NM_023943,NM_024818,NM_025041,NM_02…	.	.	.	ENST00000431519.2,ENST00000512055.1,ENST00000249887.2,ENST00000383282.2,ENST00000511604.1,ENST00000475741.1,ENST00000486858.1,ENST00000473651.1,ENST00000460564.1,ENST00000508481.1,ENST00000584029.1,ENST00000513612.2,ENST00000511759.1,ENST00000423778.2,ENST00000504993.1,ENST00000264993.3,ENST00000511439.1,ENST00000504440.1,ENST00000486798.1,ENST00000476742.1,ENST00000514529.1,ENST00000581508.1,ENS…	CpG: 67,CpG: 83,CpG: 24,CpG: 37,CpG: 25,CpG: 42,CpG: 88,CpG: 69,CpG: 52,CpG: 20,CpG: 35,CpG: 47,CpG: 53,CpG: 134,CpG: 119,CpG: 45,CpG: 18,CpG: 57,CpG: 79,CpG: 103,CpG: 63	3q22.2-q22.1	Score=0.995044;Name=chr6:139143872	Score=44238;Name="3137568:Harlequin-int(LTR)"	nsv4008,esv2725938,esv2039184,esv2725950,nsv516494,esv2725943,esv2547591,esv1088025,esv2669271,esv2677391,esv271993,nsv877506,esv2725931,esv22865,esv8024,nsv513074,esv2661746,nsv877509,dgv5259n71,nsv819235,nsv442876,esv2664445,nsv433376,esv2081970,esv2661320,esv2725934,nsv4019,esv1790116,esv2666411,nsv514168,esv2725953,nsv528713,nsv820446,nsv4015,esv2675533,nsv514166,nsv513073,nsv877508,esv247399…	4	3084000	gain	AAAB	0.0639094
3	134457000	135372000	0	0	EPHB1	exonic	NM_004441	.	.	.	ENST00000459861.1,ENST00000493838.1,ENST00000488154.1,ENST00000364543.1,ENST00000398015.3,ENST00000517278.1	CpG: 172	3q22.2	.	Score=28402;Name="3143134:L1PA2(LINE)"	esv271250,nsv527433,nsv4020,esv2677066,nsv877517,nsv829731,nsv508956,nsv518089,esv2725955,nsv528223,nsv441840,nsv877516,nsv822262,nsv524122,esv2261145,nsv818168,esv29010,esv2309200,esv2660214,esv2490314,nsv460860,nsv460859,esv274891,nsv513075,esv2675945,esv2663866,esv2421444,nsv514169,nsv519871,esv991539,esv2543430,nsv520932,nsv436394,esv2661359,nsv518817,esv22232,nsv877515,esv29633	4	915000	gain	AAAB	0.857132
3	135372000	135388000	0	0	.	intergenic	NM_004441,NM_002718	dist=392693;dist=296515	.	.	.	.	3q22.2	.	Score=28658;Name="3143255:L1PA2(LINE)"	nsv460860,nsv524122,esv29633,esv2675945	4	16000	gain	AAAB	-1
3	135388000	135415000	0	0	.	intergenic	NM_004441,NM_002718	dist=408693;dist=269515	.	.	.	.	3q22.2	.	Score=11775;Name="3143290:L1MA3(LINE)","3143288:L1MA3(LINE)"	nsv524122,nsv515820,nsv460860,esv269704	4	27000	gain	AAAB	62.4283
3	135415000	136353000	0	0	STAG1,PCCB,MSL2,PPP2R3A	exonic	NM_000532,NM_001145417,NM_001178014,NM_001190447,NM_002718,NM_005862,NM_018133,NM_181897	.	.	.	ENST00000471595.1,ENST00000536929.1,ENST00000264977.3,ENST00000466072.1,ENST00000474833.1,ENST00000490504.1,ENST00000608883.1,ENST00000334546.2,ENST00000251654.4,ENST00000482086.1,ENST00000490467.1,ENST00000309993.2,ENST00000383202.2,ENST00000469270.1,ENST00000483687.1,ENST00000363701.1,ENST00000434713.2,ENST00000236698.5,ENST00000480733.1,ENST00000517195.1,ENST00000478469.1,ENST00000434835.2,ENS…	CpG: 60,CpG: 195,CpG: 73	3q22.2-q22.3	Score=0.89899;Name=chr2:228733895	Score=28686;Name="3144866:L1HS(LINE)"	nsv4024,nsv877522,nsv821587,esv2671438,esv2660570,esv2662110,nsv4026,esv1521994,nsv877528,esv9585,esv271014,nsv514170,nsv4025,dgv37n50,esv2662772,esv1003652,nsv877518,nsv4023,nsv4022,dgv5261n71,esv2725956,dgv5260n71,esv2665912,nsv877519,nsv524122,esv2725957,nsv237910,esv2666694,nsv238089,esv2669411,nsv515820,nsv508246,nsv460861,nsv829732,esv270726,nsv460860,nsv520012,esv22097,esv2421767	4	938000	gain	AAAB	3.37146
3	136353000	136586000	0	0	SLC35G2,NCK1-AS1,NCK1,STAG1	exonic	NM_001097599,NM_001097600,NM_025246	.	.	.	ENST00000393079.3,ENST00000470236.1,ENST00000446465.2,ENST00000517105.1,ENST00000383202.2,ENST00000461864.1,ENST00000288986.2,ENST00000236698.5,ENST00000434713.2,ENST00000472200.1,ENST00000564748.1,ENST00000609553.1,ENST00000481752.1,ENST00000480733.1,ENST00000474250.1	CpG: 88,CpG: 135,CpG: 145	3q22.3	Score=0.934165;Name=chr14:35898954	Score=19964;Name="3145751:L1MA2(LINE)","3145757:L1MA2(LINE)","3145761:L1MA2(LINE)","3145767:L1MA2(LINE)","3145753:L1MA2(LINE)","3145765:L1MA2(LINE)","3145763:L1MA2(LINE)","3145759:L1MA2(LINE)","3145755:L1MA2(LINE)"	esv33116,nsv460861,nsv4027,esv2676541,nsv877529,nsv877530,esv1391168,nsv507125,dgv5262n71,esv268028,esv1010377,esv2725958,esv33758	4	233000	gain	AAAA	5.34244
3	136586000	136589000	0	0	NCK1	intronic	NM_006153	.	.	.	ENST00000288986.2,ENST00000481752.1	.	3q22.3	.	Score=2226;Name="3145857:AluSq(SINE)"	dgv5262n71,nsv877530,esv2725958	4	3000	gain	AAAA	-1
3	136589000	143091000	0	0	MRPS22,MRAS,CLSTN2-AS1,GK5,RBP1,PLS1,RNF7,CHST2,BPESC1,SLC25A36,LOC100289361,TRIM42,A4GNT,NCK1,RBP2,ESYT3,CLSTN2,CEP70,PRR23C,C3orf72,PAQR9,NMNAT3,SLC9A9,TRPC1,U2SURP,XRN1,GRK7,DBR1,PRR23A,CLDN18,ATR,ACPL2,ZBTB38,PRR23B,NME9,TFDP2,SLC9A9-AS1,FOXL2,SOX14,RP11-372E1.4,ARMC8,DZIP1L,IL20RB,FAIM,ATP1B3,RASA2,PISRT1,PCOLCE2,COPB2,LINC01210,PIK3CB,SPSB4	exonic	NM_001002026,NM_001013650,NM_001033030,NM_001033031,NM_001033032,NM_001037172,NM_001039547,NM_001040061,NM_001080412,NM_001080415,NM_001085049,NM_001104647,NM_001130992,NM_001130993,NM_001134657,NM_001134659,NM_001145319,NM_001170538,NM_001172312,NM_001178138,NM_001178139,NM_001178140,NM_001178141,NM_001178142,NM_001184,NM_001190796,NM_001200047,NM_001201370,NM_001251845,NM_001252090,NM_001252091…	.	.	.	ENST00000289153.2,ENST00000232217.2,ENST00000507770.1,ENST00000393035.2,ENST00000457734.2,ENST00000566529.1,ENST00000469044.1,ENST00000393058.3,ENST00000479792.1,ENST00000441582.2,ENST00000505015.2,ENST00000383163.2,ENST00000484930.1,ENST00000329582.4,ENST00000464035.1,ENST00000329447.5,ENST00000465074.1,ENST00000492918.1,ENST00000423968.2,ENST00000507698.1,ENST00000510068.1,ENST00000337777.3,ENS…	CpG: 36,CpG: 124,CpG: 153,CpG: 67,CpG: 56,CpG: 24,CpG: 162,CpG: 99,CpG: 77,CpG: 25,CpG: 80,CpG: 37,CpG: 42,CpG: 39,CpG: 230,CpG: 113,CpG: 105,CpG: 23,CpG: 72,CpG: 29,CpG: 110,CpG: 206,CpG: 43,CpG: 126,CpG: 27,CpG: 35,CpG: 41,CpG: 31,CpG: 17,CpG: 147,CpG: 62,CpG: 104,CpG: 16,CpG: 47,CpG: 48,CpG: 54,CpG: 119,CpG: 303,CpG: 50,CpG: 26,CpG: 49,CpG: 75,CpG: 71,CpG: 86,CpG: 58,CpG: 78,CpG: 63,CpG: 97,Cp…	3q24-q22.3	Score=0.993622;Name=chr3:140268962,chr3:140267549	Score=36145;Name="3156327:HERV17-int(LTR)"	esv2671724,nsv460863,esv1587056,esv2725960,nsv829742,esv22779,esv1691038,nsv460871,nsv514171,esv1592689,nsv829736,nsv507126,nsv524856,esv2725990,esv2725980,nsv4035,nsv877562,esv2725966,nsv829741,essv24219,esv2656624,esv2725977,esv2725986,esv2725967,esv2725969,esv2165436,nsv236231,dgv5263n71,essv18052,esv2725979,esv991370,dgv1516e1,nsv4037,esv2725992,nsv460865,esv4783,nsv877565,nsv4034,esv2725994,…	4	6502000	gain	AAAB	0.0405524
3	143091000	147756000	0	0	PLSCR4,C3orf58,PLSCR2,SLC9A9,ZIC1,PLSCR5,PLOD2,ZIC4,PLSCR1	exonic	NM_000935,NM_001085420,NM_001128304,NM_001128305,NM_001128306,NM_001134470,NM_001168378,NM_001168379,NM_001177304,NM_001199978,NM_001199979,NM_001243256,NM_003412,NM_020353,NM_021105,NM_032153,NM_173552,NM_173653,NM_182943	.	.	.	ENST00000484399.1,ENST00000490344.1,ENST00000441925.2,ENST00000493396.1,ENST00000462168.1,ENST00000425731.3,ENST00000354952.2,ENST00000490375.1,ENST00000472749.2,ENST00000494745.2,ENST00000282928.4,ENST00000498717.2,ENST00000491932.1,ENST00000497985.1,ENST00000484560.1,ENST00000383075.3,ENST00000491672.1,ENST00000515991.1,ENST00000443512.1,ENST00000467198.1,ENST00000495414.1,ENST00000473817.1,ENS…	CpG: 23,CpG: 72,CpG: 59,CpG: 39,CpG: 44,CpG: 180,CpG: 238,CpG: 37,CpG: 25,CpG: 36,CpG: 18,CpG: 97,CpG: 71,CpG: 210,CpG: 43	3q24	Score=0.960796;Name=chr9:28262277	Score=43768;Name="3159402:HERVL-int(LTR)"	esv270259,dgv5268n71,nsv4051,esv2653887,esv2666018,nsv821286,dgv829n67,esv2509262,esv2670679,esv27203,nsv518873,esv274176,esv2726007,esv2422527,esv2726002,nsv877628,dgv1517e1,esv2726012,nsv877613,esv2677164,nsv460878,nsv4046,esv2726015,esv2675326,esv2665885,nsv877578,esv1001057,nsv877569,nsv514173,esv997028,nsv523529,nsv525190,esv2671260,esv272245,dgv76n17,nsv236136,nsv877622,nsv4044,nsv523075,es…	4	4665000	gain	AAAB	0.0519342
3	147756000	147763000	0	0	.	intergenic	NM_003412,NM_031850	dist=621494;dist=652658	.	.	.	.	3q24	.	Score=4223;Name="3165460:L1MD1(LINE)"	nsv470949,dgv5275n71	4	7000	gain	AAAB	-1
3	147763000	148741000	0	0	CPA3,CPB1,AGTR1,GYG1	exonic	NM_000685,NM_001184720,NM_001184721,NM_001870,NM_001871,NM_004130,NM_004835,NM_009585,NM_031850,NM_032049	.	.	.	ENST00000498639.1,ENST00000497524.1,ENST00000408530.2,ENST00000475347.1,ENST00000483267.1,ENST00000488190.1,ENST00000282957.4,ENST00000490465.1,ENST00000460324.1,ENST00000418473.2,ENST00000461609.1,ENST00000481334.1,ENST00000477153.1,ENST00000542281.1,ENST00000296048.6,ENST00000475166.1,ENST00000349243.3,ENST00000402260.1,ENST00000491148.1,ENST00000484197.1,ENST00000404754.2,ENST00000474935.1,ENS…	CpG: 115,CpG: 56	3q24	Score=0.986907;Name=chr1:156005091	Score=40166;Name="3165588:HERVL-int(LTR)","3165586:HERVL-int(LTR)"	nsv10338,esv269325,nsv508256,esv2675130,esv2726031,dgv1519e1,esv2726030,nsv527201,nsv470949,nsv877638,nsv829751,nsv877634,nsv877635,esv33620,dgv127n6,nsv507127,esv9635,dgv84n16,esv1005834,nsv877633,nsv4052,nsv829752,esv1560272,esv2664031,esv1368988,nsv4053,esv2671405,esv1466941,esv5048,nsv877632,nsv513087,esv2726032,nsv511100,dgv5275n71,esv270285,esv6949,esv2461352,esv2667867,nsv877637,nsv237123,…	4	978000	gain	AAAB	13.5086
3	148741000	148971000	0	0	HLTF-AS1,CP,GYG1,HLTF,HPS3	exonic	NM_000096,NM_001184720,NM_001184721,NM_003071,NM_004130,NM_032383,NM_139048	.	.	.	ENST00000296051.2,ENST00000462336.1,ENST00000296048.6,ENST00000310053.5,ENST00000479119.1,ENST00000345003.4,ENST00000484197.1,ENST00000483267.1,ENST00000364161.1,ENST00000460120.1,ENST00000481663.1,ENST00000392912.2,ENST00000492461.1,ENST00000465259.1,ENST00000494327.1,ENST00000264613.6,ENST00000494055.1	CpG: 59,CpG: 81	3q24-q25.1	Score=0.972425;Name=chr8:92170962	Score=20557;Name="3167232:LOR1-int(LTR)","3167228:LOR1-int(LTR)","3167222:LOR1-int(LTR)","3167220:LOR1-int(LTR)","3167226:LOR1-int(LTR)","3167230:LOR1-int(LTR)"	nsv877640,esv988741,nsv514174,esv2422178,esv33315,esv2659465,nsv829752,dgv620n27,esv33598,esv1474685,esv269498,dgv48n64,esv5495,nsv437887,nsv877639,esv2660365,esv2726039,nsv528012,esv4976,nsv528849,esv2478128,nsv829753,esv2726035,nsv460893,esv2726037,esv2726038,nsv442878,nsv4055,dgv301n21,esv1349617,esv993500,nsv236913,nsv818173,esv2726036,esv2204787,esv273611,nsv10340,nsv437855,esv26022,dgv830n6…	4	230000	gain	AAAA	8.29632
3	148971000	149016000	0	0	.	intergenic	NM_000096,NM_001184723	dist=31168;dist=20285	.	.	ENST00000482639.2,ENST00000489011.1	.	3q25.1	.	Score=29917;Name="3167538:MER52-int(LTR)"	nsv877640,nsv877639,nsv877641,dgv301n21,nsv437855	4	45000	gain	AAAA	-1
3	149016000	153193000	0	0	SUCNR1,MBNL1,SERP1,COMMD2,AADAC,WWTR1-AS1,TM4SF18,WWTR1,LINC01213,SIAH2,P2RY12,MED12L,EIF2A,TM4SF1,AADACL2,CLRN1-AS1,TM4SF1-AS1,LOC201651,MIR548H2,MBNL1-AS1,LINC01214,LOC646903,RAP2B,PFN2,IGSF10,RP11-454C18.2,TMEM14E,P2RY13,TM4SF4,MIR5186,SELT,RNF13,FAM194A,GPR171,ANKUB1,P2RY1,P2RY14,TSC22D2,GPR87,CLRN1	exonic	NM_001081455,NM_001086,NM_001123228,NM_001144960,NM_001168278,NM_001168280,NM_001178145,NM_001178146,NM_001184723,NM_001195794,NM_001256819,NM_002563,NM_002628,NM_002886,NM_004617,NM_005067,NM_007282,NM_013308,NM_014220,NM_014445,NM_014779,NM_014879,NM_015472,NM_016094,NM_016275,NM_021038,NM_022788,NM_023915,NM_032025,NM_033050,NM_052995,NM_053002,NM_053024,NM_138786,NM_152394,NM_174878,NM_176876…	.	.	.	ENST00000323534.2,ENST00000489155.1,ENST00000465804.1,ENST00000406576.3,ENST00000474080.1,ENST00000569170.1,ENST00000495443.1,ENST00000494827.1,ENST00000462519.2,ENST00000489011.1,ENST00000487799.1,ENST00000452853.2,ENST00000472441.1,ENST00000461930.1,ENST00000232892.7,ENST00000487840.1,ENST00000487827.1,ENST00000360632.3,ENST00000491361.1,ENST00000423691.2,ENST00000461943.1,ENST00000516772.1,ENS…	CpG: 48,CpG: 227,CpG: 251,CpG: 101,CpG: 32,CpG: 120,CpG: 71,CpG: 45,CpG: 123,CpG: 53,CpG: 177,CpG: 28,CpG: 76,CpG: 124,CpG: 23,CpG: 193,CpG: 235	3q25.2-q25.1	Score=0.97747;Name=chr7:83100193	Score=49460;Name="3170630:HERV17-int(LTR)"	nsv818177,esv21562,nsv877645,esv2726052,nsv513088,esv2400186,esv2726070,nsv525253,nsv514175,nsv877641,esv34910,esv2608825,nsv4060,esv2230998,dgv302n21,nsv524190,esv268705,esv996267,esv2586408,esv2670574,nsv507130,nsv507129,nsv512815,esv2658207,esv1202095,esv2672861,nsv508961,esv2726056,esv34142,nsv507131,nsv4063,nsv877654,esv2726053,nsv441843,esv1004315,esv2726068,nsv877649,nsv508960,esv2311493,e…	4	4177000	gain	AAAB	0.0598887
3	153193000	153254000	0	0	C3orf79	exonic	NM_001101337	.	.	.	ENST00000493214.2,ENST00000446603.2	.	3q25.2	.	Score=27421;Name="3175172:L1PA2(LINE)"	esv2677975,nsv526058,nsv460913	4	61000	gain	AAAB	1.51534
3	153254000	154390000	0	0	GPR149,DHX36,ARHGEF26,ARHGEF26-AS1	exonic	NM_001038705,NM_001114397,NM_001251962,NM_001251963,NM_015595,NM_020865	.	.	.	ENST00000483068.1,ENST00000329463.5,ENST00000356448.4,ENST00000491862.1,ENST00000463297.1,ENST00000467912.1,ENST00000465817.1,ENST00000498604.1,ENST00000496811.1,ENST00000479270.1,ENST00000607291.1,ENST00000493214.2,ENST00000601822.2,ENST00000364528.1,ENST00000480639.1,ENST00000597231.1,ENST00000308361.6,ENST00000544526.1,ENST00000488210.1,ENST00000389740.2,ENST00000363292.1,ENST00000608560.1,ENS…	CpG: 132,CpG: 49,CpG: 33	3q25.2	Score=0.932337;Name=chr1:89897552	Score=26023;Name="3176590:HERV30-int(LTR)"	esv2726080,nsv877671,esv5849,esv2726081,esv1286199,esv2659707,esv2726078,dgv1523e1,nsv4073,esv1007741,nsv470960,esv271387,esv1340831,nsv516822,esv1645162,nsv819135,esv2726077,nsv877669,nsv877674,nsv460914,esv269669,nsv517101,nsv521905,esv2664999,esv1003556,nsv822296,nsv877672,esv2640775,nsv523376,esv2395427,esv2677788,esv2726079,esv26115,nsv4072,esv1948933,esv2726076,nsv877673,nsv521941,esv267419…	4	1136000	gain	AAAB	13.5871
3	154390000	154409000	0	0	.	intergenic	NM_001038705,NM_000902	dist=242496;dist=388436	.	.	.	.	3q25.2	.	Score=9728;Name="3177106:L1PBa(LINE)"	nsv523376,nsv460914,nsv470960,dgv1523e1	4	19000	gain	AAAB	-1
3	154409000	160432000	0	0	IQCJ,LXN,MIR16-2,LINC00880,LEKR1,GMPS,IQCJ-SCHIP1,RARRES1,LINC00881,SHOX2,C3orf80,SCHIP1,MIR3919,CCNL1,KCNAB1-AS1,LINC00886,KCNAB1,MLF1,ARL14,KPNA4,PLCH1,RSRC1,C3orf55,SMC4,SSR3,RP11-451G4.2,SCARNA7,IL12A-AS1,PA2G4P4,MFSD1,TRIM59,KCNAB1-AS2,RP11-538P18.2,IL12A,LINC01100,IFT80,VEPH1,C3orf33,TIPARP,PTX3,MME,TIPARP-AS1,GFM1,SLC33A1,MIR15B	exonic	NM_000882,NM_000902,NM_001002800,NM_001004316,NM_001042705,NM_001042706,NM_001099777,NM_001130001,NM_001130002,NM_001130156,NM_001130157,NM_001130960,NM_001130961,NM_001163678,NM_001167903,NM_001167911,NM_001167912,NM_001167915,NM_001167916,NM_001167917,NM_001168214,NM_001184717,NM_001184718,NM_001190241,NM_001190242,NM_001190992,NM_001193283,NM_001195432,NM_001195433,NM_001195434,NM_001197100,NM…	.	.	.	ENST00000460729.1,ENST00000534941.1,ENST00000543418.1,ENST00000467794.1,ENST00000465477.1,ENST00000492661.1,ENST00000412423.2,ENST00000472943.1,ENST00000481796.1,ENST00000486168.1,ENST00000477589.1,ENST00000491763.1,ENST00000490261.1,ENST00000469007.1,ENST00000357388.3,ENST00000492937.1,ENST00000485419.1,ENST00000462531.1,ENST00000463503.1,ENST00000460393.1,ENST00000471357.1,ENST00000491909.1,ENS…	CpG: 136,CpG: 98,CpG: 52,CpG: 159,CpG: 44,CpG: 60,CpG: 167,CpG: 56,CpG: 129,CpG: 37,CpG: 21,CpG: 67,CpG: 49,CpG: 34,CpG: 71,CpG: 63,CpG: 53,CpG: 85,CpG: 151,CpG: 109,CpG: 41,CpG: 176,CpG: 30,CpG: 70,CpG: 29,CpG: 20,CpG: 191,CpG: 35	3q25.2-q25.33	Score=0.990424;Name=chr11:28351940	Score=62664;Name="3182000:HERVE_a-int(LTR)"	nsv821438,nsv236488,nsv237727,dgv1526e1,esv2726113,esv2658825,nsv514997,esv1616680,esv2672094,nsv513090,esv7423,nsv877684,nsv877678,esv2390096,nsv819264,nsv829767,nsv818180,esv992343,nsv829766,esv2726083,nsv877683,esv24169,esv6140,nsv523376,nsv822302,esv2289616,esv2726092,esv8211,esv34627,esv259680,esv2726108,nsv511197,esv2587266,nsv237787,esv2678245,nsv877677,esv2663886,esv24820,esv2668717,esv26…	4	6023000	gain	AAAB	0.044713
3	160432000	160458000	0	0	.	intergenic	NM_025047,NM_139245	dist=35765;dist=15996	.	.	.	.	3q25.33	.	Score=18560;Name="3187212:L1PA16(LINE)","3187210:L1PA16(LINE)","3187216:L1PA16(LINE)"	.	4	26000	gain	AAAB	-1
3	160458000	161318000	0	0	NMD3,OTOL1,SPTSSB,PPM1L,RP11-3P17.4,B3GALNT1	exonic	NM_001038628,NM_001040100,NM_001080440,NM_003781,NM_015938,NM_033167,NM_033168,NM_033169,NM_139245	.	.	.	ENST00000566372.1,ENST00000473285.1,ENST00000359175.4,ENST00000497137.1,ENST00000602890.1,ENST00000494818.1,ENST00000498165.1,ENST00000478160.1,ENST00000351193.2,ENST00000392779.2,ENST00000295839.9,ENST00000480117.1,ENST00000417187.1,ENST00000392780.1,ENST00000464260.1,ENST00000327928.4,ENST00000473595.1,ENST00000497343.1,ENST00000472947.1,ENST00000460469.1,ENST00000488170.1,ENST00000392781.2,ENS…	CpG: 91,CpG: 77,CpG: 62,CpG: 178,CpG: 19	3q25.33-q26.1	Score=0.916597;Name=chr7:63368235	Score=25816;Name="3188042:L1PA5(LINE)"	nsv877711,nsv518101,esv2726118,esv2657324,esv994945,esv2678269,nsv520499,nsv877707,nsv829772,nsv877706,esv269656,esv2674643,nsv829773,nsv518915,nsv829774,nsv524747,esv2569936,esv2647987,esv1469152,nsv877705,esv2672481,nsv519474,nsv829770,esv2726122,esv2422309,nsv4091,esv24553,nsv877710,esv32963,esv2423827,esv9462,esv5214,esv2148992,nsv507133,esv2476287,esv2726116,esv2675403,nsv517658,esv23683,dgv…	4	860000	gain	AAAB	4.61287
3	161318000	161319000	0	0	.	intergenic	NM_001080440,NR_033945	dist=96270;dist=1576031	.	.	.	.	3q26.1	.	Score=778;Name="3188741:MER5A(DNA)"	nsv877711,nsv829774,esv2422309	4	1000	gain	AAAB	-1
3	161319000	162121000	0	0	.	intergenic	NM_001080440,NR_033945	dist=97270;dist=774031	.	.	ENST00000497285.1	.	3q26.1	.	Score=52816;Name="3189475:Harlequin-int(LTR)","3189477:Harlequin-int(LTR)"	nsv877719,nsv877725,nsv877718,nsv236402,nsv877720,esv267852,dgv5286n71,esv2422309,esv2634265,dgv5283n71,esv2034625,nsv877712,esv1359952,nsv460919,esv2659544,nsv519130,esv2726123,esv273804,esv2726132,nsv516722,nsv460916,nsv460923,esv2726125,esv2726124,esv2672308,esv23362,esv2726127,dgv5284n71,esv269274,esv1308312,nsv877721,esv2665630,esv21438,nsv515615,esv1001752,esv2751981,esv2345155,nsv877723,ns…	4	802000	gain	AAAB	0.164984
3	162121000	162511000	0	0	.	intergenic	NM_001080440,NR_033945	dist=899270;dist=384031	.	.	.	.	3q26.1	.	Score=27747;Name="3190015:L1PA2(LINE)"	nsv441847,nsv508257,dgv77n17,dgv5296n71,dgv893e199,nsv437892,esv2678760,dgv5286n71,nsv10346,dgv5293n71,nsv818182,esv26871,nsv829776,nsv428424,esv2726134,esv2726138,nsv822312,esv8195,nsv236452,nsv877753,nsv10345,nsv877725,esv2618007,nsv514178,nsv460957,nsv437891,nsv818183,esv2422025,esv2678298,nsv877763,dgv625n27,dgv5292n71,esv270707,nsv877721,nsv829775,dgv5284n71,nsv470994,nsv245,nsv877734,nsv877…	4	390000	gain	AAAB	15.9614
3	162511000	162626000	0	0	.	intergenic	NM_001080440,NR_033945	dist=1289270;dist=269031	.	.	.	.	3q26.1	.	Score=18411;Name="3190785:L1P2(LINE)"	dgv5297n71,esv1194229,esv6633,dgv111e180,esv988586,nsv877762,nsv513654,dgv5295n71,dgv1530e1,nsv829778,dgv5294n71,nsv877776,dgv1531e1,nsv822318,esv9097,nsv510886,esv2726144,nsv829777,nsv821046,esv989433,dgv85n16,nsv4093,nsv511198,esv2726143,esv33404,dgv77n17,nsv508257,esv2421671,dgv25n14,dgv5296n71,nsv829776,dgv5298n71,nsv10346,nsv428424,dgv836n67,esv2618007,nsv819637,esv29037,esv3984,nsv877763,dg…	4	115000	gain	AAAB	-1
3	162626000	163994000	0	0	LINC01192	ncRNA_exonic	NR_033945	.	.	.	ENST00000584623.1,ENST00000477099.1,ENST00000459413.1,ENST00000408324.1,ENST00000490357.1,ENST00000470546.1,ENST00000584181.1	CpG: 20	3q26.1	Score=0.897959;Name=chr15:90814239	Score=32640;Name="3192291:HERV9-int(LTR)"	esv3984,esv21723,dgv39n50,nsv877798,esv8631,dgv5307n71,esv1009184,nsv10351,nsv460966,nsv822326,esv2469949,esv1051177,esv2667940,nsv4094,dgv5323n71,esv33540,dgv113e180,dgv5315n71,nsv509859,dgv5314n71,nsv499019,nsv245,esv270188,nsv470994,esv2529347,esv3245,esv22710,nsv877787,dgv5304n71,nsv829780,esv2726145,nsv829783,nsv436926,nsv822325,dgv5308n71,nsv877884,esv2646458,esv2726147,nsv877804,esv1253153…	4	1368000	gain	AAAB	2.13583
3	163994000	164026000	0	0	.	intergenic	NR_033945,NM_001041	dist=972911;dist=670686	.	.	.	.	3q26.1	.	Score=24520;Name="3193080:L1HS(LINE)"	nsv877889,dgv5324n71,dgv5320n71,dgv5319n71,nsv877849,dgv5312n71,dgv5327n71,dgv5313n71,dgv5325n71,dgv5308n71,dgv5326n71,dgv5321n71,nsv877884,nsv460966,dgv5315n71	4	32000	gain	AAAB	-1
3	164026000	168450000	0	0	PDCD10,RP11-298O21.5,ZBBX,MIR551B,WDR49,EGFEM1P,BCHE,GOLIM4,SI,SLITRK3,SERPINI2,SERPINI1	exonic	NM_000055,NM_001012303,NM_001041,NM_001122752,NM_001199201,NM_001199202,NM_005025,NM_006217,NM_007217,NM_014498,NM_014926,NM_024687,NM_145859,NM_145860,NM_178824	.	.	.	ENST00000461846.1,ENST00000492396.1,ENST00000479765.1,ENST00000470523.2,ENST00000487678.1,ENST00000584981.1,ENST00000401103.1,ENST00000469220.1,ENST00000471111.1,ENST00000295777.5,ENST00000446050.2,ENST00000392766.2,ENST00000488374.1,ENST00000497379.2,ENST00000470487.1,ENST00000476376.1,ENST00000264677.4,ENST00000392750.2,ENST00000498413.1,ENST00000481578.1,ENST00000540653.1,ENST00000241274.3,ENS…	CpG: 116,CpG: 23,CpG: 98,CpG: 37	3q26.2-q26.1	Score=0.976971;Name=chr20:12614623	Score=38536;Name="3197803:HERVK9-int(LTR)","3197805:HERVK9-int(LTR)"	esv2726160,nsv877926,dgv1534e1,dgv5326n71,nsv520596,dgv5321n71,esv2726164,esv2489137,nsv877900,nsv514186,esv2665682,nsv877964,nsv460986,nsv460972,dgv5340n71,esv2726156,nsv829787,esv2454311,nsv4104,esv268577,dgv5308n71,esv2493406,nsv471049,nsv437896,esv275381,nsv877970,esv1029053,nsv441849,dgv1535e1,nsv877925,esv2726159,esv2656485,dgv5330n71,esv29741,dgv5339n71,nsv499022,nsv818185,esv2726169,dgv53…	4	4424000	gain	AAAB	0.0647079
3	168450000	172790000	0	0	ECT2,FNDC3B,MIR569,RPL22L1,PRKCI,EGFEM1P,TNIK,SPATA16,GPR160,MIR6828,SEC62,LRRIQ4,LRRC31,ACTRT3,EIF5A2,PHC3,SKIL,LRRC34,PLD1,GHSR,NCEH1,MYNN,TNFSF10,RP11-368I23.2,SAMD7,SLC2A2,SLC7A14,CLDN11,TERC,LOC100128164,MECOM,TMEM212	exonic	NM_000340,NM_001080460,NM_001099645,NM_001105077,NM_001105078,NM_001130081,NM_001135095,NM_001145097,NM_001145098,NM_001146276,NM_001146277,NM_001146278,NM_001161560,NM_001161561,NM_001161562,NM_001161563,NM_001161564,NM_001161565,NM_001161566,NM_001163999,NM_001164000,NM_001164436,NM_001172779,NM_001172780,NM_001185056,NM_001185118,NM_001185119,NM_001190942,NM_001190943,NM_001205194,NM_001248008…	.	.	.	ENST00000295797.4,ENST00000468789.1,ENST00000351008.3,ENST00000392736.3,ENST00000241256.2,ENST00000351298.4,ENST00000487522.1,ENST00000489485.1,ENST00000382808.4,ENST00000295822.2,ENST00000472280.1,ENST00000486975.1,ENST00000441497.2,ENST00000481639.1,ENST00000426052.2,ENST00000479626.1,ENST00000446859.1,ENST00000494900.1,ENST00000602835.1,ENST00000497988.1,ENST00000369326.5,ENST00000467896.2,ENS…	CpG: 24,CpG: 107,CpG: 80,CpG: 37,CpG: 21,CpG: 139,CpG: 36,CpG: 140,CpG: 87,CpG: 39,CpG: 84,CpG: 41,CpG: 64,CpG: 144,CpG: 132,CpG: 106,CpG: 20,CpG: 89,CpG: 26,CpG: 75,CpG: 58,CpG: 57	3q26.31-q26.2	Score=0.994802;Name=chr20:3497385	Score=28163;Name="3203934:HERVH-int(LTR)"	nsv877983,esv2422204,esv2202544,nsv4118,esv2577736,esv2659786,esv2657913,nsv508965,esv2726180,nsv4111,esv2726212,esv268047,nsv236932,nsv528819,esv2584182,esv2667549,nsv523303,esv2726210,nsv877988,esv274255,esv2677478,esv2662127,esv2665153,nsv877978,nsv877989,esv273728,nsv877986,esv2674789,dgv627n27,esv2726197,esv2726183,esv269654,nsv877984,esv2726192,nsv238001,esv26300,esv268746,esv2726213,nsv877…	4	4340000	gain	AAAB	0.0594017
3	172790000	173176000	0	0	NLGN1,SPATA16	exonic	NM_031955	.	.	.	ENST00000351008.3,ENST00000457714.1,ENST00000447709.1	CpG: 49	3q26.31	.	Score=26181;Name="3208517:L1PA4(LINE)"	nsv4120,nsv7356,nsv877993,nsv822344,dgv1537e1,nsv877994,nsv877992,nsv4119,esv2624899,nsv519482	4	386000	gain	AAAB	0.97379
3	173176000	173203000	0	0	NLGN1	intronic	NM_014932	.	.	.	ENST00000457714.1	.	3q26.31	.	Score=5143;Name="3208581:L1PA10(LINE)"	essv15193,nsv7356,nsv4120,dgv1537e1	4	27000	gain	AAAB	-1
3	173203000	173465000	0	0	NLGN1	exonic	NM_014932	.	.	.	ENST00000545397.1,ENST00000401917.3,ENST00000457714.1,ENST00000361589.4	.	3q26.31	.	Score=15441;Name="3208616:L1PA4(LINE)"	nsv442884,esv25261,nsv877997,esv2726219,esv2726220,esv2678513,esv2726217,dgv5348n71,nsv818192,nsv10358,dgv1537e1,dgv629n27,dgv628n27,esv259627,essv15193,nsv238018,esv2421940,esv2726215,nsv7356,esv2329791,nsv10359,nsv829796,esv2726221,dgv5349n71,essv8020,esv2726216,dgv304n21,esv33113,nsv514188,esv259834,nsv441850,dgv896e199	4	262000	gain	AAAA	5.62837
3	173465000	181446000	0	0	CCDC39,TTC14,KCNMB3,FXR1,TBL1XR1,ZNF639,NLGN1,NAALADL2-AS3,USP13,MIR4789,LOC101928882,PIK3CA,GNB4,MIR548AY,ZMAT3,MFN1,SOX2,NDUFB5,LINC01208,DNAJC19,LINC00501,LINC00578,PEX5L,SOX2-OT,RP11-791G22.1,MRPL47,ACTL6A,LINC01014,KCNMB2,NAALADL2	exonic	NM_001013438,NM_001013439,NM_001042601,NM_001163677,NM_001190233,NM_001199957,NM_001199958,NM_001256750,NM_001256751,NM_001256752,NM_001256753,NM_001256754,NM_001256755,NM_001256756,NM_001278911,NM_001288582,NM_002492,NM_003106,NM_003940,NM_004301,NM_005087,NM_005832,NM_006218,NM_014407,NM_014932,NM_016331,NM_016559,NM_020409,NM_021629,NM_022470,NM_024665,NM_033540,NM_133462,NM_145261,NM_152240,N…	.	.	.	ENST00000471841.1,ENST00000476138.1,ENST00000460993.1,ENST00000462801.1,ENST00000273654.4,ENST00000480918.1,ENST00000473500.1,ENST00000420517.2,ENST00000517211.1,ENST00000432729.1,ENST00000361589.4,ENST00000382564.2,ENST00000358316.3,ENST00000423466.2,ENST00000609807.1,ENST00000608131.1,ENST00000314235.5,ENST00000598857.1,ENST00000451742.1,ENST00000495651.2,ENST00000602704.1,ENST00000595265.1,ENS…	CpG: 54,CpG: 85,CpG: 79,CpG: 122,CpG: 34,CpG: 48,CpG: 30,CpG: 47,CpG: 62,CpG: 90,CpG: 55,CpG: 131,CpG: 98,CpG: 33,CpG: 37,CpG: 77,CpG: 56,CpG: 100,CpG: 28	3q26.33-q26.32	Score=0.979452;Name=chr22:17049389	Score=53607;Name="3212443:HERVH-int(LTR)"	esv2669917,esv1000524,nsv878002,nsv518238,nsv4126,esv2726237,esv2726222,dgv1540e1,nsv822346,nsv516634,esv274386,nsv461027,nsv236354,esv992926,esv2726224,esv2676736,esv1239393,esv267841,esv1011345,esv2077484,esv1977016,esv2665201,nsv878035,nsv4137,nsv522327,esv2656680,esv275442,nsv236637,esv271980,nsv4140,dgv40n50,esv2672851,esv1324684,nsv523331,esv24466,esv2143266,esv271034,nsv822351,esv5860,nsv4…	4	7981000	gain	AAAB	0.0344013
3	181446000	188158000	0	0	EIF4G1,AHSG,IGF2BP2,HTR3D,ABCC5-AS1,ABCF3,KLHL24,SNORA63,LAMP3,SNORD66,RP11-48F14.1,SNORA81,LPP-AS2,DNAJB11,LOC344887,KLHL6,C3orf70,VWA5B2,RFC4,RPL39L,MASP1,FLJ46066,RP11-329B9.1,PARL,TMEM41A,ETV5,MIR1224,TBCCD1,KNG1,PSMD2,HTR3E,RP11-208N14.4,MIR1248,B3GNT5,MCCC1,TRA2B,SENP2,MAP6D1,EHHADH,CRYGS,C3orf65,AP2M1,ADIPOQ,ATP11B,LPP,LIPH,CLCN2,MIR5588,ECE2,FLJ42393,FETUB,THPO,SNORD2,ALG3,LINC00888,LOC10…	exonic	NM_000412,NM_000460,NM_000893,NM_001004312,NM_001006941,NM_001007225,NM_001009921,NM_001023587,NM_001025205,NM_001025266,NM_001031849,NM_001037324,NM_001037639,NM_001048,NM_001080744,NM_001080745,NM_001100120,NM_001100121,NM_001102416,NM_001130845,NM_001134415,NM_001134738,NM_001145143,NM_001163646,NM_001166415,NM_001166451,NM_001167671,NM_001167672,NM_001171087,NM_001171088,NM_001171089,NM_00117…	.	.	.	ENST00000480706.1,ENST00000535426.1,ENST00000455059.1,ENST00000435548.1,ENST00000424280.1,ENST00000411763.2,ENST00000363450.1,ENST00000415940.1,ENST00000449845.1,ENST00000423355.2,ENST00000296254.3,ENST00000448044.1,ENST00000468154.1,ENST00000392499.2,ENST00000401347.1,ENST00000434061.2,ENST00000453386.2,ENST00000426955.2,ENST00000406870.2,ENST00000608173.1,ENST00000265598.3,ENST00000435888.1,ENS…	CpG: 126,CpG: 43,CpG: 32,CpG: 22,CpG: 20,CpG: 35,CpG: 27,CpG: 17,CpG: 192,CpG: 62,CpG: 55,CpG: 73,CpG: 48,CpG: 141,CpG: 16,CpG: 53,CpG: 65,CpG: 96,CpG: 270,CpG: 92,CpG: 45,CpG: 54,CpG: 49,CpG: 94,CpG: 46,CpG: 116,CpG: 57,CpG: 58,CpG: 63,CpG: 21,CpG: 160,CpG: 67,CpG: 153,CpG: 36,CpG: 139,CpG: 24,CpG: 56,CpG: 99,CpG: 28,CpG: 40,CpG: 80,CpG: 25,CpG: 117,CpG: 235,CpG: 39,CpG: 44,CpG: 93,CpG: 60,CpG: …	3q27.1-q27.3	Score=0.985608;Name=chr10:72582567	Score=50470;Name="3231060:HERVK-int(LTR)"	nsv511211,nsv822370,nsv461032,esv2616154,nsv461046,esv2726293,esv2422400,nsv512819,nsv436928,nsv522562,esv1742989,esv1002360,nsv520163,nsv829817,esv272237,dgv1541e1,esv2664472,esv2668408,esv2643797,esv1371504,nsv521201,esv2726322,nsv821489,esv2658291,esv2668828,nsv528639,nsv4152,nsv878066,esv2726346,esv34193,esv2726343,esv2659506,nsv4149,nsv822362,esv2726326,esv267454,nsv237763,esv9390,nsv508972,…	4	6712000	gain	AAAB	0.0342571
3	188158000	188353000	0	0	LPP-AS1,LPP	exonic	NM_001167671,NM_001167672,NM_005578	.	.	.	ENST00000434996.1,ENST00000312675.4,ENST00000579504.1,ENST00000448637.1,ENST00000471917.1,ENST00000543006.1	.	3q28	.	Score=14276;Name="3237312:L1PA11(LINE)","3237314:L1PA11(LINE)"	esv2669680,esv1727014,esv2726356,esv7339,esv33400,nsv461047,esv2471009,esv270890,esv274075,esv2313176,nsv236225,esv34193,esv2506913	3	195000	gain	AAB	1.09189
3	188358000	190526000	0	0	LEPREL1,TPRG1-AS2,TP63,CLDN16,CLDN1,TPRG1,MIR944,LPP,IL1RAP,TMEM207	exonic	NM_001114978,NM_001114979,NM_001114980,NM_001114981,NM_001114982,NM_001134418,NM_001167671,NM_001167672,NM_001167928,NM_001167929,NM_001167930,NM_001167931,NM_002182,NM_003722,NM_005578,NM_006580,NM_018192,NM_021101,NM_134470,NM_198485,NM_207316	.	.	.	ENST00000471917.1,ENST00000317757.3,ENST00000448637.1,ENST00000354600.5,ENST00000412504.2,ENST00000427335.2,ENST00000488841.2,ENST00000422940.1,ENST00000412203.1,ENST00000392463.2,ENST00000449992.1,ENST00000468220.1,ENST00000434491.1,ENST00000391187.1,ENST00000440651.2,ENST00000319332.5,ENST00000437221.1,ENST00000401239.1,ENST00000354905.2,ENST00000543006.1,ENST00000444488.1,ENST00000411185.1,ENS…	CpG: 63,CpG: 17,CpG: 66,CpG: 88,CpG: 25	3q28	Score=0.91082;Name=chr11:123743692	Score=26553;Name="3238025:L1PA3(LINE)"	nsv509872,esv32747,esv270326,nsv10367,esv34194,nsv819655,esv2726367,esv2678134,nsv829821,esv2430797,nsv10368,esv2659807,nsv507145,nsv4162,esv2726386,esv2318729,esv2726369,nsv822377,esv991712,nsv819418,nsv878093,nsv516391,esv989738,nsv513100,nsv437902,esv1003991,esv2630337,esv2726377,dgv131n6,esv32548,esv1008360,esv2656781,esv2422067,esv2440806,nsv878091,esv2726373,esv2726370,esv33775,nsv525254,es…	4	2168000	gain	AAAB	0.0772736
3	190526000	191662000	0	0	PYDC2,SNAR-I,GMNC,CCDC50,UTS2B,OSTN	exonic	NM_001083308,NM_001146686,NM_174908,NM_178335,NM_198152,NM_198184	.	.	.	ENST00000392456.3,ENST00000339051.1,ENST00000442080.1,ENST00000479491.1,ENST00000364990.1,ENST00000518817.1,ENST00000363400.1,ENST00000340524.5,ENST00000439804.1,ENST00000430375.1,ENST00000490825.1,ENST00000427544.2,ENST00000445281.1,ENST00000392455.3	CpG: 42,CpG: 24,CpG: 81	3q28	Score=0.977976;Name=chr19:47868478	Score=31667;Name="3241927:HERV9-int(LTR)","3241925:HERV9-int(LTR)"	nsv437905,nsv878099,esv29276,esv2726389,esv2726394,nsv461121,esv21979,nsv4169,nsv236956,esv2668071,nsv818203,esv1000145,esv2741220,nsv821209,dgv634n27,nsv428428,dgv1544e1,esv1002056,nsv525219,nsv878105,nsv878108,dgv114e180,nsv521640,esv7437,nsv516600,esv2342821,esv2664560,esv2677679,nsv10373,esv989413,esv2628675,nsv818199,esv2726391,nsv461060,esv2666463,esv2672829,dgv5360n71,esv2726395,dgv79n17,e…	4	1136000	gain	AAAB	0.212259
3	191662000	191757000	0	0	.	intergenic	NM_001083308,NM_004113	dist=482755;dist=100182	.	.	ENST00000401201.1,ENST00000444729.1	.	3q28	.	Score=13262;Name="3243347:L1PBa1(LINE)","3243343:L1PBa1(LINE)","3243345:L1PBa1(LINE)"	esv2726404,nsv878113,nsv878114,esv2676835,esv2671519,esv2726405,nsv517535,nsv878112,nsv461122,esv2726403,nsv878111,nsv878110	5	95000	gain	AAAAB	100
3	191757000	191934000	0	0	FGF12	exonic	NM_004113,NM_021032	.	.	.	ENST00000430714.1,ENST00000450716.1,ENST00000445105.2,ENST00000264730.3,ENST00000410651.1,ENST00000454309.2	.	3q28	.	Score=28077;Name="3243593:L1PA2(LINE)"	esv270501,esv2658995,esv269990,nsv878113,esv2646061,esv2726408,nsv878114,nsv247,esv2726406,esv2666287,esv23512,nsv4170,esv1663735,esv2175876,nsv238008,esv1010653,esv2673813,esv2675232,nsv508976,nsv822383,esv2726409,esv1011205,esv5624,esv5354,esv275589,nsv4171,esv27480	5	177000	gain	AAABB	0.453161
3	191934000	191940000	0	0	FGF12	intronic	NM_004113,NM_021032	.	.	.	ENST00000430714.1,ENST00000264730.3,ENST00000445105.2,ENST00000450716.1,ENST00000454309.2	.	3q28	.	Score=2406;Name="3243699:MSTA(LTR)"	nsv247,nsv499079,dgv5362n71,nsv878117,nsv4170,esv2726410,dgv5361n71,nsv435755,nsv4171	4	6000	gain	AAAB	76.865
3	191940000	191941000	0	0	FGF12	intronic	NM_004113,NM_021032	.	.	.	ENST00000454309.2,ENST00000430714.1,ENST00000450716.1,ENST00000445105.2,ENST00000264730.3	.	3q28	.	Score=22;Name="3243704:AT_rich(Low_complexity)"	dgv5362n71,nsv4170,nsv878117,nsv247,dgv5361n71,nsv435755,esv2726410,nsv4171	4	1000	gain	AAAB	-1
3	191941000	192870000	0	0	MB21D2,FGF12	exonic	NM_004113,NM_021032,NM_178496	.	.	.	ENST00000454309.2,ENST00000363314.1,ENST00000452848.1,ENST00000414895.1,ENST00000530635.1,ENST00000264730.3,ENST00000445105.2,ENST00000450716.1,ENST00000466144.1,ENST00000459180.1,ENST00000430714.1,ENST00000392452.2,ENST00000443165.1,ENST00000414920.2	CpG: 125,CpG: 176,CpG: 92	3q28-q29	.	Score=27138;Name="3244614:L1PA2(LINE)"	esv2726420,nsv878120,esv1052208,esv2491536,esv2726412,esv8590,nsv878121,nsv461124,esv2726416,esv1987177,dgv115e180,esv2726410,esv23583,nsv508267,esv2673240,dgv5361n71,dgv847n67,esv21757,esv2659184,nsv435755,esv2662415,nsv829822,esv2542575,esv2674918,esv2726413,nsv822388,nsv4171,esv29615,esv1005070,nsv237523,nsv4173,esv272643,nsv4172,esv270766,esv2726422,esv2657657,dgv846n67,esv268801,nsv822389,ns…	4	929000	gain	AAAB	0.235197
3	192875000	192885000	0	0	.	intergenic	NM_178496,NM_020386	dist=239050;dist=73917	.	.	ENST00000414895.1	.	3q29	.	Score=5349;Name="3245418:MER4E(LTR)"	nsv820328,nsv428429,nsv435757,esv2607576,nsv442888,nsv822395,esv2673551,nsv513102,nsv508267,esv7586,nsv514194,nsv822394,nsv248,dgv116e180,esv2634447,nsv819861,esv26866,esv32766,dgv848n67,nsv499027,nsv4174,nsv10375,esv2726423,esv4110,dgv1546e1,esv2422040,nsv437907,esv2415465	0	10000	loss	-1	-1
3	192885000	195341000	0	0	LSG1,OPA1-AS1,AC090505.6,ACAP2,MIR5692C1,FAM43A,LINC00887,LINC00884,MGC2889,OPA1,ATP13A5,CPN2,ATP13A3,XXYLT1-AS2,HES1,TMEM44-AS1,XXYLT1,HRASLS,RP11-699L21.1,TMEM44,APOD,GP5,XXYLT1-AS1,PPP1R2,LRRC15,ATP13A4,DPPA2P3	exonic	NM_001011655,NM_001080513,NM_001135057,NM_001166305,NM_001166306,NM_001647,NM_004488,NM_005524,NM_006241,NM_012287,NM_015560,NM_018385,NM_020386,NM_024524,NM_032279,NM_130830,NM_130831,NM_130832,NM_130833,NM_130834,NM_130835,NM_130836,NM_130837,NM_138399,NM_152531,NM_153690,NM_198505	.	.	.	ENST00000447975.1,ENST00000384640.1,ENST00000582474.1,ENST00000326793.6,ENST00000384638.1,ENST00000426468.1,ENST00000426109.1,ENST00000415869.1,ENST00000516244.1,ENST00000577367.1,ENST00000383873.1,ENST00000361715.2,ENST00000355729.4,ENST00000516811.1,ENST00000417011.1,ENST00000418353.1,ENST00000361908.3,ENST00000455557.2,ENST00000392443.3,ENST00000431512.1,ENST00000455821.1,ENST00000342358.4,ENS…	CpG: 55,CpG: 90,CpG: 73,CpG: 132,CpG: 43,CpG: 108,CpG: 50,CpG: 46,CpG: 109,CpG: 129,CpG: 28,CpG: 100,CpG: 99,CpG: 25,CpG: 38,CpG: 21,CpG: 237,CpG: 36,CpG: 67,CpG: 143,CpG: 82,CpG: 42,CpG: 39,CpG: 66,CpG: 84	3q29	Score=0.981507;Name=chr3:195202319,chr3:195205891	Score=44360;Name="3246766:HERVL-int(LTR)"	nsv820668,esv2038835,esv2726476,nsv10376,nsv428429,esv2726444,nsv435757,esv2726447,nsv513104,esv268105,esv1653494,nsv10379,esv991648,esv4218,nsv525297,esv2726453,nsv513103,esv2607576,esv2673526,nsv469698,esv2658671,esv995002,nsv822402,nsv236277,nsv509875,esv2726436,esv9638,esv2563733,esv2726469,esv26041,esv2675653,esv2421348,esv1995729,esv2726448,nsv878123,esv2664708,esv2726428,nsv829823,esv26781…	4	2456000	gain	AAAB	0.0834682
3	195419000	195457000	0	0	MUC20,MIR570	exonic	NM_001282506	.	.	.	ENST00000384917.1,ENST00000485430.1,ENST00000445522.2,ENST00000320736.6,ENST00000436408.1,ENST00000447234.2	CpG: 57	3q29	Score=0.979653;Name=chr3:195341293	Score=7972;Name="3250619:LTR5A(LTR)"	dgv1551e1,dgv1552e1,esv2726477,esv2605738,esv1985853,nsv509876,esv2726487,esv5061,esv2327972,nsv878138,nsv237071,dgv905e199,nsv428430,esv1975660,nsv515001,nsv471621,nsv878160,nsv237496,dgv5366n71,dgv850n67,dgv1549e1,nsv436932,esv32809,nsv237976,dgv1555e1,nsv822410,nsv820189,esv2726488,esv2726484,nsv819699,dgv1554e1,nsv821242,esv2751988,esv2453319,esv22821,nsv469606,esv8588,nsv822413,nsv822408,esv…	11	38000	gain	AAAAAAABBBB	4.47176
3	195457000	195969000	0	0	MUC20,ZDHHC19,SDHAP1,PCYT1A,SLC51A,MIR6829,LINC00885,MUC4,TNK2,TFRC	exonic	NM_001010938,NM_001039617,NM_001128148,NM_001282506,NM_003234,NM_004532,NM_005017,NM_005781,NM_018406,NM_138297,NM_152672	.	.	.	ENST00000296326.3,ENST00000488508.1,ENST00000431016.1,ENST00000424819.1,ENST00000478685.1,ENST00000427841.1,ENST00000475231.1,ENST00000413586.1,ENST00000428187.1,ENST00000392396.3,ENST00000540528.1,ENST00000535031.1,ENST00000607976.1,ENST00000584533.1,ENST00000349607.4,ENST00000465288.1,ENST00000381916.2,ENST00000468819.1,ENST00000410403.1,ENST00000570130.1,ENST00000296327.5,ENST00000463781.3,ENS…	CpG: 23,CpG: 74,CpG: 113,CpG: 137,CpG: 40,CpG: 28,CpG: 77,CpG: 24,CpG: 56,CpG: 21,CpG: 120,CpG: 26,CpG: 104,CpG: 31,CpG: 27,CpG: 19	3q29	Score=0.978007;Name=chr3:195347604	Score=13995;Name="3251233:L1MA3(LINE)","3251231:L1MA3(LINE)","3251229:L1MA3(LINE)","3251227:L1MA3(LINE)"	esv2726547,esv1966404,nsv10386,esv1575472,esv2726511,esv1499327,nsv819185,nsv878138,esv2726571,dgv5372n71,esv1580329,esv1097521,dgv907e199,esv988686,esv2662732,esv1214939,esv2726501,nsv878173,dgv905e199,esv2658857,esv2726542,dgv1551e1,esv2726503,esv2676778,nsv820583,esv1002225,dgv1552e1,esv2726506,esv2726521,dgv1556e1,esv2668764,esv2726544,esv1688476,nsv10387,esv2726497,nsv469518,esv2726502,esv99…	4	512000	gain	AAAB	0.330816
3	195969000	195975000	0	0	PCYT1A	exonic	NM_005017	.	.	.	ENST00000292823.2,ENST00000419333.1,ENST00000431016.1,ENST00000491544.1	.	3q29	.	Score=9943;Name="3251824:SVA_C(Other)"	dgv5372n71,nsv878175,dgv1549e1,nsv878182,dgv5373n71	4	6000	gain	AAAB	-1
3	195975000	196217000	0	0	TM4SF19-TCTEX1D2,UBXN7,TCTEX1D2,RNF168,PCYT1A,TM4SF19	exonic	NM_001204897,NM_001204898,NM_005017,NM_015562,NM_138461,NM_152617,NM_152773	.	.	.	ENST00000495872.2,ENST00000444939.1,ENST00000470264.2,ENST00000442941.1,ENST00000491544.1,ENST00000383917.1,ENST00000325318.5,ENST00000390844.1,ENST00000431391.1,ENST00000273695.3,ENST00000431016.1,ENST00000452051.1,ENST00000446879.1,ENST00000598881.1,ENST00000608995.1,ENST00000318037.3,ENST00000428095.1,ENST00000419333.1,ENST00000454715.1,ENST00000610042.1,ENST00000535858.1,ENST00000420226.1,ENS…	CpG: 76,CpG: 87	3q29	.	Score=18379;Name="3252205:L1PA6(LINE)"	nsv10388,dgv1549e1,dgv5374n71,esv2726580,nsv878186,esv2498896,esv1592549,esv25773,esv26108,esv2726578,esv4542,esv2726579,nsv822416,dgv5372n71,esv2660372,esv2726582,nsv513108,nsv4183,dgv5373n71,dgv909e199,esv32642,dgv838e201,nsv509878,esv2668018,esv2726577,esv2677485,nsv10389,esv2223974,nsv527402,esv2726583,nsv878183,esv2370851,esv9269,nsv236910,esv2726588,esv2726581,esv2672614,nsv518925,esv267714…	4	242000	gain	AAAA	4.79484
3	196217000	196221000	0	0	RNF168	intronic	NM_152617	.	.	.	ENST00000318037.3	.	3q29	.	Score=2293;Name="3252492:AluSx4(SINE)"	nsv469831,nsv878182,nsv878186	4	4000	gain	AAAA	-1
3	196221000	197840000	0	0	MFI2,RNF168,PIGX,CEP19,C3orf43,DLG1,NRROS,LRCH3,LMLN,PIGZ,FBXO45,NCBP2,DLG1-AS1,FYTTD1,NCBP2-AS2,WDR53,MIR922,RPL35A,IQCG,PAK2,MIR4797,ANKRD18DP,KIAA0226,SENP5,LOC220729,BDH1,MFI2-AS1	exonic	NM_000996,NM_001011537,NM_001042540,NM_001077657,NM_001098424,NM_001105573,NM_001134435,NM_001136049,NM_001145642,NM_001166304,NM_001204386,NM_001204387,NM_001204388,NM_002577,NM_004051,NM_004087,NM_005929,NM_007362,NM_014687,NM_017861,NM_025163,NM_032263,NM_032288,NM_032773,NM_032898,NM_033029,NM_033316,NM_152617,NM_152699,NM_182627,NM_198565,NM_203314,NM_203315	.	.	.	ENST00000424384.2,ENST00000392378.2,ENST00000441275.1,ENST00000476764.1,ENST00000450955.1,ENST00000414354.1,ENST00000241502.4,ENST00000397537.2,ENST00000495440.1,ENST00000415708.2,ENST00000428395.2,ENST00000433160.1,ENST00000458965.1,ENST00000443183.1,ENST00000323460.5,ENST00000421265.1,ENST00000409690.3,ENST00000447775.1,ENST00000296350.5,ENST00000493726.1,ENST00000401223.1,ENST00000608482.1,ENS…	CpG: 185,CpG: 144,CpG: 48,CpG: 81,CpG: 20,CpG: 95,CpG: 19,CpG: 57,CpG: 50,CpG: 46,CpG: 94,CpG: 53,CpG: 138,CpG: 25,CpG: 111,CpG: 61,CpG: 38,CpG: 24,CpG: 56,CpG: 76,CpG: 114,CpG: 160,CpG: 51,CpG: 33,CpG: 130,CpG: 113,CpG: 102,CpG: 224,CpG: 159,CpG: 44	3q29	Score=0.993464;Name=chr3:197162964,chr3:197164383	Score=28907;Name="3252569:HUERS-P3-int(LTR)","3252567:HUERS-P3-int(LTR)","3252571:HUERS-P3-int(LTR)","3252565:HUERS-P3-int(LTR)","3252563:HUERS-P3-int(LTR)"	esv2726672,essv11975,nsv10398,nsv469831,esv999373,nsv482952,esv1685820,esv2726598,esv29366,dgv1560e1,esv2726624,nsv878182,nsv237691,nsv878203,esv2726658,nsv517776,dgv911e199,esv2726669,esv2726648,esv990771,nsv471160,nsv822421,nsv237927,esv25937,esv27632,esv2659925,esv2726620,nsv878190,nsv10392,nsv508981,dgv5377n71,nsv821565,nsv10403,esv2726674,nsv527527,esv3640,nsv10394,dgv839e201,dgv910e199,dgv9…	4	1619000	gain	AAAB	0.245696
3	197840000	197841000	0	0	.	intergenic	NR_003291,NM_001145248	dist=32458;dist=38237	.	.	.	CpG: 43	3q29	Score=0.939642;Name=chr18:52203	Score=2563;Name="3256070:L1MA2(LINE)"	nsv508269,nsv4191,dgv5383n71,esv33797,nsv10407,dgv1562e1,nsv820948,nsv483023,nsv251,nsv4190,esv26652,dgv81n17,nsv508984,dgv5381n71	4	1000	gain	AAAB	-1
4	42000	68000	0	0	ZNF718,ZNF595	exonic	NM_001039127,NM_001286052,NM_001289931,NM_182524	.	.	.	ENST00000384911.1,ENST00000339368.6,ENST00000526473.2,ENST00000596885.1,ENST00000509152.2	CpG: 46	4p16.3	.	Score=8378;Name="3256336:L1P2(LINE)"	nsv252,esv5403,nsv4192,dgv1563e1,esv1009209,nsv822424,esv7180,nsv821633,esv25914,essv5613,nsv507147,nsv436426,esv2420576,nsv878236,esv33512,esv2671718,nsv10409,esv2752043,dgv5384n71,nsv878233,esv2460685,esv2639801,nsv290710,nsv878234	7	26000	gain	AAAAABB	3.94058
4	846000	932000	0	0	GAK,TMEM175	exonic	NM_001286833,NM_005255	.	.	.	ENST00000515740.1,ENST00000511163.1,ENST00000314167.4,ENST00000509566.1,ENST00000508204.1,ENST00000264771.4	CpG: 23,CpG: 24,CpG: 25,CpG: 38,CpG: 114,CpG: 21,CpG: 34,CpG: 63,CpG: 18,CpG: 22,CpG: 19,CpG: 20	4p16.3	.	Score=6109;Name="3257810:Tigger1(DNA)","3257808:Tigger1(DNA)","3257806:Tigger1(DNA)"	esv1655240,dgv5392n71,esv22328,dgv847e201,dgv5390n71,nsv461148,esv32803,esv2726717,nsv508987,esv2726726,dgv5391n71,esv2726736,esv2726734,esv2726733,esv2726721,esv2726724,esv2726737,nsv461147,nsv878267,esv2726727,esv2726715,esv2726719,esv2726738,nsv822425,esv2726720,esv2726722,esv2726739,esv2726716,dgv5394n71,nsv878262,esv2726735,dgv5389n71,nsv469998,nsv878287,nsv878247,esv2726730,nsv878278,dgv539…	1	86000	loss	A	-1
4	19841000	19929000	0	0	.	intergenic	NM_153686,NM_001289135	dist=1817517;dist=326187	.	.	ENST00000511431.1	.	4p15.31	.	Score=24945;Name="3293870:L1PA5(LINE)"	nsv878733,nsv510917,esv28581,esv2752044,nsv878735,esv2727257	3	88000	gain	AAB	1.16452
4	21376000	21659000	0	0	KCNIP4	UTR5	NM_001035004	NM_001035004:c.694012_693746delins0	.	.	ENST00000505528.2,ENST00000447367.2,ENST00000382152.2,ENST00000382148.3,ENST00000509207.1	.	4p15.2	.	Score=17058;Name="3296530:L1PA5(LINE)"	nsv436413,nsv878750,nsv525271,esv1947625,nsv499036,esv268358,nsv4267,nsv461288,esv2421536,nsv4268,esv1765764,esv24993,nsv513124,nsv527163,nsv291793,nsv829879,esv2649624,esv2727273,nsv4266,nsv514201,esv2657164,nsv461289,nsv470019,nsv527678,dgv865n67,nsv10462,esv2727276,nsv511253,esv2727271,esv2675525,esv2727275,esv2727272,nsv822503,esv2669672,esv2727277,esv2516407,nsv820351,nsv829880,nsv442897,esv…	1	283000	loss	A	-1
4	21923000	21968000	0	0	KCNIP4	UTR5	NM_147182	NM_147182:c.1098107_1097927delins0	.	.	ENST00000510705.3,ENST00000382152.2,ENST00000447367.2	CpG: 24,CpG: 36	4p15.2	.	Score=5401;Name="3297418:L1PA4(LINE)"	esv267908,nsv4270,dgv1591e1,nsv10463,nsv428440	1	45000	loss	A	-1
4	25979000	25981000	0	0	.	intergenic	NM_001145432,NM_203283	dist=47499;dist=340332	.	.	.	.	4p15.2	.	Score=2613;Name="3305388:AluY(SINE)"	nsv515725	8	2000	gain	AAAABBBB	100
4	39754000	39755000	0	0	UBE2K	intronic	NM_001111112,NM_001111113,NM_005339	.	.	.	ENST00000503368.1,ENST00000295963.6,ENST00000445950.2,ENST00000261427.5,ENST00000438068.2	.	4p14	.	Score=2693;Name="3330001:AluY(SINE)"	nsv878954,nsv878949,dgv5528n71	3	1000	gain	AAB	80.1697
4	39755000	41852000	0	0	N4BP2,LOC344967,NSUN7,UBE2K,RHOH,LIMCH1,PDS5A,PHOX2B,UCHL1,CHRNA9,RBM47,APBB2,MIR4802,UCHL1-AS1	exonic	NM_001098634,NM_001100399,NM_001100400,NM_001111112,NM_001111113,NM_001112717,NM_001112718,NM_001112719,NM_001112720,NM_001166050,NM_001166051,NM_001166052,NM_001166053,NM_001166054,NM_001278359,NM_001278360,NM_001278361,NM_001278362,NM_001278363,NM_001278364,NM_001278365,NM_001278366,NM_001278367,NM_001278368,NM_001278369,NM_001289122,NM_001289124,NM_003924,NM_004181,NM_004307,NM_004310,NM_00533…	.	.	.	ENST00000511496.1,ENST00000509277.1,ENST00000284440.4,ENST00000497468.2,ENST00000512946.1,ENST00000463952.1,ENST00000363585.1,ENST00000515785.1,ENST00000502377.1,ENST00000381793.2,ENST00000381782.2,ENST00000504305.1,ENST00000364993.1,ENST00000295974.8,ENST00000313860.7,ENST00000513127.1,ENST00000502841.1,ENST00000396595.3,ENST00000319592.4,ENST00000438068.2,ENST00000384469.1,ENST00000381753.4,ENS…	CpG: 21,CpG: 118,CpG: 143,CpG: 196,CpG: 28,CpG: 74,CpG: 15,CpG: 23,CpG: 32,CpG: 70,CpG: 95,CpG: 17,CpG: 31,CpG: 48,CpG: 179,CpG: 123,CpG: 50	4p13-p14	Score=0.982213;Name=chr7:12727790	Score=27024;Name="3333844:L1PA4(LINE)"	esv24476,nsv878954,nsv292296,nsv10486,esv2598267,nsv441872,esv267827,nsv829916,esv2727472,esv2656657,esv23637,nsv292366,dgv876e201,dgv1613e1,nsv471807,dgv874e201,esv2658466,nsv290937,nsv4309,nsv513656,esv2673691,esv2668841,nsv527656,esv2727471,nsv290515,esv2727481,esv273626,nsv878955,nsv292656,nsv461338,esv2727476,esv272288,nsv10482,esv2727478,dgv934e199,esv2430788,esv2669283,nsv4308,esv2727487,n…	3	2097000	gain	AAB	0.0834671
4	41852000	41897000	0	0	LINC00682	ncRNA_exonic	NR_104143	.	.	.	ENST00000498940.1,ENST00000510772.1	CpG: 34,CpG: 31,CpG: 20,CpG: 25,CpG: 111,CpG: 21	4p13	.	Score=2477;Name="3334913:AluY(SINE)"	.	3	45000	gain	AAB	-1
4	41897000	42140000	0	0	DCAF4L1,SLC30A9,TMEM33,BEND4	exonic	NM_001029955,NM_001159547,NM_006345,NM_018126,NM_207406	.	.	.	ENST00000513702.1,ENST00000325094.5,ENST00000504360.1,ENST00000333141.5,ENST00000502486.1,ENST00000504986.1,ENST00000608029.1,ENST00000264451.7	CpG: 45,CpG: 61,CpG: 21	4p13	Score=0.919656;Name=chr1:169100531	Score=23939;Name="3334962:L1PA7(LINE)"	nsv291842,dgv5532n71,esv2565491,nsv527340,nsv517276,esv267965,esv270395,nsv822544,esv33587,nsv523585,nsv878960,esv273253,esv2658117,esv2533350,esv2727490,esv2662681,dgv5530n71,dgv5531n71,esv2727489,esv3417,dgv5529n71	3	243000	gain	AAB	12.2021
4	42140000	42150000	0	0	BEND4	exonic	NM_001159547,NM_207406	.	.	.	ENST00000504360.1,ENST00000502486.1	.	4p13	.	Score=3850;Name="3335399:L1MA9(LINE)"	nsv527340,dgv5532n71,nsv523585	3	10000	gain	AAA	39.629
4	42150000	42161000	0	0	BEND4	exonic	NM_001159547,NM_207406	.	.	.	ENST00000502486.1,ENST00000504360.1	CpG: 201	4p13	.	Score=6129;Name="3335434:LTR17(LTR)"	dgv870n67,nsv822545,nsv527340,dgv5532n71,nsv523585	3	11000	gain	AAA	-1
4	42161000	43194000	0	0	GRXCR1,ATP8A1,SHISA3	exonic	NM_001080476,NM_001080505,NM_001105529,NM_006095	.	.	.	ENST00000582816.1,ENST00000515392.1,ENST00000508911.1,ENST00000399770.2,ENST00000510289.1,ENST00000562054.1,ENST00000381668.5,ENST00000503321.1,ENST00000505575.1,ENST00000264449.10,ENST00000319234.4,ENST00000516786.1,ENST00000511279.1	CpG: 153,CpG: 110	4p13	.	Score=33648;Name="3335798:HERVIP10FH-int(LTR)"	esv270136,nsv4311,nsv822551,esv21940,dgv872n67,nsv878967,nsv514209,nsv878968,esv2494567,esv2448784,nsv509890,dgv1616e1,nsv829917,essv3573,esv2727494,nsv818228,esv2727491,esv2670930,esv2468239,esv2727492,nsv819220,esv2657158,nsv10487,nsv511262,dgv1615e1,nsv293526,esv2727495,esv2727493,esv5262,nsv4312,esv2656643,essv7458,nsv829918,dgv871n67,nsv436414,nsv508279,esv2658687,nsv291473,esv2667888,esv933…	3	1033000	gain	AAB	0.125211
4	43194000	43197000	0	0	.	intergenic	NM_001080476,NM_198353	dist=161325;dist=978920	.	.	ENST00000505575.1	.	4p13	.	Score=2734;Name="3337195:THE1C(LTR)"	dgv1615e1,nsv878968,essv3573	3	3000	gain	AAB	-1
4	43197000	43382000	0	0	.	intergenic	NM_001080476,NM_198353	dist=164325;dist=793920	.	.	ENST00000505575.1,ENST00000507388.1	.	4p13	.	Score=18151;Name="3337357:L1PA2(LINE)"	nsv509891,esv997481,nsv878968,esv2532229,essv3573,esv2670768,nsv519342,esv2664898,esv2674308,nsv878969,dgv1615e1	3	185000	gain	AAB	32.0962
4	43382000	43385000	0	0	.	intergenic	NM_001080476,NM_198353	dist=349325;dist=790920	.	.	.	.	4p13	.	Score=432;Name="3337529:L1M5(LINE)"	nsv878969,nsv878968	3	3000	gain	AAB	-1
4	43385000	47369000	0	0	COX7B2,GABRA4,GABRG1,GNPDA2,GABRB1,GUF1,KCTD8,YIPF7,GABRA2	exonic	NM_000807,NM_000809,NM_000812,NM_001114175,NM_001204266,NM_001204267,NM_001270880,NM_001270881,NM_001286827,NM_021927,NM_130902,NM_138335,NM_173536,NM_182592,NM_198353	.	.	.	ENST00000295454.3,ENST00000514090.1,ENST00000507460.1,ENST00000355591.3,ENST00000415895.4,ENST00000510861.1,ENST00000507917.1,ENST00000515082.1,ENST00000507069.1,ENST00000281543.5,ENST00000509716.1,ENST00000610267.1,ENST00000511187.1,ENST00000491708.2,ENST00000508563.1,ENST00000543208.1,ENST00000396533.1,ENST00000538619.1,ENST00000509098.1,ENST00000540012.1,ENST00000584757.1,ENST00000302930.5,ENS…	CpG: 44,CpG: 61,CpG: 65,CpG: 64,CpG: 166	4p13-p12	Score=0.942222;Name=chr5:120804430	Score=45962;Name="3340248:HERVK9-int(LTR)"	esv2727512,nsv433464,nsv878969,nsv511272,nsv818231,esv2007920,nsv829922,nsv878987,nsv878974,nsv293762,esv1005663,esv2668101,esv2421646,esv273236,dgv5533n71,esv1457867,esv2727516,esv269743,nsv10488,nsv822555,esv271346,esv28211,dgv651n27,esv2490068,dgv5540n71,esv2727508,esv2676713,esv269402,esv1503360,nsv292736,nsv525509,nsv470031,dgv5538n71,nsv292525,nsv514211,esv2308702,esv1202499,esv8244,esv9901…	3	3984000	gain	AAB	0.0572073
4	47369000	49092000	0	0	OCIAD2,CNGA1,CWH43,COMMD8,SLAIN2,CORIN,GABRB1,FRYL,MIR8053,ATP10D,OCIAD1,ZAR1,SLC10A4,TEC,NFXL1,NIPAL1,TXK	exonic	NM_000087,NM_000812,NM_001014446,NM_001079839,NM_001079840,NM_001079841,NM_001079842,NM_001142564,NM_001168254,NM_001278585,NM_001278586,NM_001278623,NM_001278624,NM_001286773,NM_001286774,NM_001286791,NM_003215,NM_003328,NM_006587,NM_015030,NM_017830,NM_017845,NM_020453,NM_020846,NM_025087,NM_152398,NM_152679,NM_152995,NM_175619,NM_207330	.	.	.	ENST00000513391.2,ENST00000502252.1,ENST00000508069.2,ENST00000327939.4,ENST00000444354.2,ENST00000506375.1,ENST00000506801.1,ENST00000420489.2,ENST00000515827.1,ENST00000365144.1,ENST00000264316.4,ENST00000508632.1,ENST00000381473.3,ENST00000514170.1,ENST00000508293.1,ENST00000408837.1,ENST00000538619.1,ENST00000517241.1,ENST00000563286.1,ENST00000515913.1,ENST00000295454.3,ENST00000516018.1,ENS…	CpG: 115,CpG: 21,CpG: 24,CpG: 37,CpG: 168,CpG: 110,CpG: 95,CpG: 73,CpG: 134,CpG: 53,CpG: 45,CpG: 86,CpG: 94,CpG: 18,CpG: 57	4p11-p12	.	Score=27113;Name="3347008:L1PA3(LINE)"	dgv5542n71,esv1703195,nsv820308,esv2727531,esv2727541,nsv293341,dgv26e197,nsv528084,esv1207473,esv2727542,esv1569407,esv2727535,nsv4327,nsv509895,esv2727536,nsv4328,nsv428442,esv2667961,esv989650,esv268385,esv2660176,esv2662770,esv2660213,nsv829923,esv27666,nsv822557,nsv4329,nsv879010,esv2727537,esv1703927,esv989923,nsv509003,esv2727528,esv2727539,esv2727538,esv33592,esv259703,nsv509896,esv272974…	3	1723000	gain	AAB	0.186637
4	49092000	49093000	0	0	.	intergenic	NM_025087,NONE	dist=27905;dist=NONE	.	.	.	.	4p11	.	Score=863;Name="3347324:ALR/Alpha(Satellite)"	nsv428442,nsv820500,nsv510920,dgv1618e1	31	1000	gain	AAAAAAAAAAAAAAAAAAABBBBBBBBBBBB	100
4	54509000	56124000	0	0	PDGFRA,KIT,GSX2,RPL21P44,CHIC2,KDR	exonic	NM_000222,NM_001093772,NM_002253,NM_006206,NM_012110,NM_133267	.	.	.	ENST00000517006.1,ENST00000288135.5,ENST00000514413.1,ENST00000263923.4,ENST00000507166.1,ENST00000506950.1,ENST00000512964.1,ENST00000475674.2,ENST00000508241.1,ENST00000512628.1,ENST00000595906.1,ENST00000509711.1,ENST00000257290.5,ENST00000512405.1,ENST00000548609.1,ENST00000582628.1,ENST00000508484.1,ENST00000609843.1,ENST00000468013.2,ENST00000504605.1,ENST00000263921.3,ENST00000459598.1,ENS…	CpG: 26,CpG: 71,CpG: 86,CpG: 45,CpG: 316,CpG: 32,CpG: 24,CpG: 56,CpG: 139,CpG: 182	4q12	Score=0.926641;Name=chr10:54544537	Score=27846;Name="3351764:L1PA2(LINE)"	esv2675437,esv2727613,esv2660147,esv1665193,esv2353533,esv2727623,nsv829936,nsv471812,esv5273,esv2663444,esv2675634,esv2727611,esv2727619,esv2727628,esv2727627,esv2727614,esv1010982,esv2727621,nsv523058,dgv144n6,esv275209,nsv879017,esv1113554,esv2727631,dgv145n6,nsv879020,esv2667144,esv2727622,esv1678889,esv26873,esv2424175,nsv4340,esv2727616,esv2321267,nsv4344,esv5008,nsv829938,esv29527,nsv29172…	1	1615000	loss	A	-1
4	60082000	64502000	0	0	LPHN3	exonic	NM_015236	.	.	.	ENST00000507164.1,ENST00000509461.1,ENST00000506704.1,ENST00000508825.1,ENST00000502339.1,ENST00000512091.2,ENST00000504537.1,ENST00000507857.2,ENST00000381217.2,ENST00000514157.1,ENST00000585196.1,ENST00000579932.1,ENST00000509896.1,ENST00000514591.1,ENST00000364806.1,ENST00000511603.1,ENST00000506720.1,ENST00000504896.1,ENST00000508693.1,ENST00000506700.1,ENST00000514996.1,ENST00000508946.1,ENS…	CpG: 17,CpG: 212,CpG: 60	4q13.1	Score=0.957886;Name=chr14:57673519	Score=58161;Name="3367738:HERV9-int(LTR)"	esv2727699,nsv822567,esv1004179,esv270327,esv2669642,nsv461379,esv2484819,esv2727710,nsv819638,nsv528850,esv1082310,nsv441880,nsv437919,nsv879082,esv2727693,nsv292356,nsv10508,nsv879080,nsv821017,dgv5554n71,esv2727683,esv8467,esv273414,nsv10509,esv2727680,esv2421565,esv270718,dgv147n6,esv2661532,esv3219,nsv4357,esv1629944,esv2659763,esv2727721,nsv513134,esv268798,nsv521486,esv21619,nsv4358,dgv948…	3	4420000	gain	AAB	0.0396828
4	64502000	65830000	0	0	TECRL,RP11-707A18.1	exonic	NM_001010874	.	.	.	ENST00000516295.1,ENST00000513125.1,ENST00000381210.3,ENST00000509932.1,ENST00000507440.1	.	4q13.1	.	Score=42255;Name="3370306:HERVL-int(LTR)"	dgv950e199,nsv879109,nsv879111,esv2727726,nsv4362,esv274121,esv2490750,esv4148,nsv441882,esv1007258,nsv879134,esv2727725,esv2606771,esv2727734,dgv5557n71,nsv470040,esv2663705,esv2668134,nsv879107,esv2727724,nsv461391,dgv5562n71,nsv514220,dgv5560n71,nsv879137,nsv879149,esv2727728,nsv10511,esv2727737,esv2727742,esv2727741,esv2740766,nsv879139,esv22443,dgv5567n71,nsv879113,esv23810,dgv654n27,nsv5099…	3	1328000	gain	AAB	0.923546
4	65830000	65845000	0	0	RP11-707A18.1	ncRNA_exonic	NR_033976	.	.	.	ENST00000509932.1	.	4q13.1	.	Score=8872;Name="3370779:THE1C-int(LTR)"	nsv437383,esv996870,nsv879152,nsv879153,esv2421983,nsv879158,nsv879159,nsv879157,esv1142776,nsv514220,nsv293792,dgv950e199,nsv441882	3	15000	gain	AAB	-1
4	65845000	66614000	0	0	RP11-707A18.1,RP11-807H7.1,EPHA5	exonic	NM_001281765,NM_001281766,NM_001281767,NM_004439,NM_182472	.	.	.	ENST00000273854.3,ENST00000509932.1,ENST00000432638.2,ENST00000354839.4,ENST00000511294.1,ENST00000509473.1,ENST00000503625.1	CpG: 51,CpG: 36	4q13.1-q13.2	Score=0.937255;Name=chr7:63601872	Score=27765;Name="3371269:L1PA2(LINE)"	esv2338370,nsv879174,nsv292057,dgv657n27,nsv879166,esv993892,esv2671686,nsv879168,esv1746107,nsv879171,esv2021289,nsv818240,nsv516455,nsv4363,nsv829954,nsv291906,esv2669120,nsv291171,esv2727748,esv2727749,nsv470041,dgv1624e1,nsv290967,nsv441883,esv3992,nsv879180,dgv5572n71,nsv509905,esv988089,nsv879186,esv2501169,nsv519377,esv275174,nsv507172,dgv5574n71,esv2727744,nsv879182,esv9063,esv2422517,dgv…	3	769000	gain	AAB	0.242124
4	66614000	67097000	0	0	.	intergenic	NR_034138,NM_001812	dist=54896;dist=1240989	.	.	ENST00000410833.1,ENST00000508572.1,ENST00000507344.1,ENST00000513540.1	.	4q13.2	.	Score=40902;Name="3372065:HERVL-int(LTR)","3372059:HERVL-int(LTR)","3372061:HERVL-int(LTR)","3372063:HERVL-int(LTR)"	dgv5576n71,dgv657n27,esv6624,nsv829956,nsv879171,esv2669884,esv2727754,esv2727750,nsv441884,esv993209,dgv1624e1,nsv441883,nsv879198,dgv5572n71,nsv515894,esv992808,esv2483753,dgv5575n71,nsv519377,esv2727755,esv1004527,dgv5574n71,nsv829955,esv1213967,nsv818241,esv2657923,esv2493007,esv2666687,esv2362753,esv2788,nsv509005,esv1224220,nsv879189,nsv470042,esv1005680,nsv507173,dgv5573n71,esv25658,esv272…	3	483000	gain	AAB	3.56634
4	67097000	67117000	0	0	.	intergenic	NR_034138,NM_001812	dist=537896;dist=1220989	.	.	.	.	4q13.2	.	Score=12711;Name="3372769:L1PA4(LINE)"	esv273073,nsv879199,esv1238362,esv271330,nsv829956	3	20000	gain	AAB	-1
4	67117000	68263000	0	0	.	intergenic	NR_034138,NM_001812	dist=557896;dist=74989	.	.	ENST00000517081.1,ENST00000408636.1	.	4q13.2	Score=0.988208;Name=chr12:103491579	Score=38591;Name="3374344:HERV9-int(LTR)"	nsv822581,nsv290780,nsv879199,nsv879205,nsv525716,esv2367092,esv2727759,nsv879206,nsv7362,nsv4366,esv2253005,nsv879203,esv24409,nsv879208,nsv520302,esv2670910,nsv437384,nsv4369,dgv5577n71,esv2727760,nsv829958,esv2727757,nsv4368,nsv879207,nsv879209,esv2659131,esv272391,esv2727761,esv1273209,esv1414409,dgv5578n71,nsv879200,nsv829957,nsv528212,esv2668150,esv992240,nsv441885,nsv4367,esv2675174,esv246…	3	1146000	gain	AAB	0.192394
4	68266000	68267000	0	0	.	intergenic	NR_034138,NM_001812	dist=1706896;dist=70989	.	.	.	.	4q13.2	.	Score=1293;Name="3374562:ALR/Alpha(Satellite)"	esv2727763,esv24388,esv4475,esv2523968,esv2658460,esv6325,nsv879213,esv2727764,esv8309,nsv820505	44	1000	gain	AAAAAAAAAAAAAAAAAAAAAAAAAAAAAAAAAAAAAAAAAAAB	36.3739
4	68267000	68458000	0	0	CENPC,STAP1	exonic	NM_001812,NM_012108	.	.	.	ENST00000383902.1,ENST00000396225.1,ENST00000273853.6,ENST00000502400.1,ENST00000265404.2	CpG: 47	4q13.2	.	Score=21446;Name="3374578:L1PA7(LINE)","3374576:L1PA7(LINE)"	esv2512052,nsv879213,nsv879215,esv2727765,esv2605147,esv2674936,nsv879216,esv24989,esv22504,nsv879214,esv2669747,esv2356691,esv270252,esv2523968,esv2660163	3	191000	gain	AAB	0.892292
4	68458000	68460000	0	0	STAP1	exonic	NM_012108	.	.	.	ENST00000396225.1,ENST00000265404.2	.	4q13.2	.	Score=1912;Name="3374993:AluJo(SINE)"	nsv879215,nsv879216,nsv879214	3	2000	gain	AAB	-1
4	68460000	68705000	0	0	GNRHR,TMPRSS11D,STAP1,UBA6,UBA6-AS1	exonic	NM_000406,NM_001012763,NM_004262,NM_012108,NM_018227	.	.	.	ENST00000396225.1,ENST00000283916.6,ENST00000509584.1,ENST00000514109.1,ENST00000498917.2,ENST00000506606.1,ENST00000545541.1,ENST00000322244.5,ENST00000365504.1,ENST00000500538.2,ENST00000420975.2,ENST00000502758.1,ENST00000420827.2,ENST00000226413.4,ENST00000265404.2	CpG: 45	4q13.2	.	Score=23611;Name="3375089:L1PA13(LINE)"	nsv879215,nsv879214,nsv879216,nsv829960,dgv5579n71	3	245000	gain	AAB	28.5172
4	68705000	69421000	0	0	YTHDC1,TMPRSS11B,FTLP10,TMPRSS11A,SYT14L,UGT2B17,TMPRSS11GP,TMPRSS11BNL,TMPRSS11D,TMPRSS11F,TMPRSS11E,LOC550113	exonic	NM_001031732,NM_001077,NM_001114387,NM_004262,NM_014058,NM_133370,NM_182502,NM_182606,NM_207407	.	.	.	ENST00000355665.3,ENST00000356291.2,ENST00000332644.5,ENST00000508048.1,ENST00000344157.4,ENST00000283916.6,ENST00000579690.1,ENST00000509584.1,ENST00000503647.1,ENST00000317746.2,ENST00000510782.1,ENST00000432593.3,ENST00000384697.1,ENST00000511571.1,ENST00000334830.7,ENST00000545541.1,ENST00000499180.2,ENST00000396188.2,ENST00000502496.1,ENST00000305363.4,ENST00000600441.1,ENST00000500538.2	CpG: 27,CpG: 61	4q13.2	Score=0.986051;Name=chr15:58006731	Score=27863;Name="3375654:L1PA2(LINE)"	dgv1625e1,nsv509907,nsv10514,nsv511249,nsv879220,nsv512828,nsv442910,esv1010584,dgv5582n71,nsv879214,nsv822582,dgv951e199,dgv5599n71,dgv89n17,nsv820369,dgv5585n71,dgv5598n71,dgv876n67,dgv1628e1,esv268503,nsv442909,dgv5580n71,dgv5588n71,dgv5597n71,esv996547,esv2676202,nsv515010,nsv469718,esv2727768,nsv879230,esv5911,dgv26n14,esv2727770,nsv879330,esv2433513,nsv470043,nsv10515,nsv4371,dgv5595n71,nsv…	3	716000	gain	AAB	0.210609
4	69700000	71508000	0	0	STATH,ODAM,CSN2,UGT2B11,CSN1S1,SULT1E1,UGT2A3,HTN1,AMBN,CABS1,FDCSP,AMTN,CSN1S2BP,PROL1,SMR3A,UGT2B10,C4orf40,UGT2B28,UGT2B7,SULT1B1,MUC7,CSN1S2AP,UGT2B4,SMR3B,CSN3,HTN3,ENAM,UGT2A1,UGT2A2	exonic	NM_000200,NM_001009181,NM_001025104,NM_001073,NM_001074,NM_001075,NM_001105677,NM_001144767,NM_001145006,NM_001145007,NM_001207004,NM_001252274,NM_001252275,NM_001286731,NM_001890,NM_001891,NM_002159,NM_003154,NM_005212,NM_005420,NM_006685,NM_006798,NM_012390,NM_014465,NM_016519,NM_017855,NM_021139,NM_021225,NM_024743,NM_031889,NM_033122,NM_053039,NM_152291,NM_152997,NM_212557,NM_214711	.	.	.	ENST00000506580.1,ENST00000449493.2,ENST00000344526.5,ENST00000381060.2,ENST00000511240.1,ENST00000305231.7,ENST00000514512.1,ENST00000507763.1,ENST00000304887.5,ENST00000504825.1,ENST00000502294.1,ENST00000322937.6,ENST00000503640.1,ENST00000526767.1,ENST00000226444.3,ENST00000530128.1,ENST00000502441.2,ENST00000457664.2,ENST00000305107.6,ENST00000456088.1,ENST00000246896.3,ENST00000511674.1,ENS…	.	4q13.3-q13.2	Score=0.955185;Name=chr4:69678647	Score=33978;Name="3378140:HERVL-int(LTR)","3378142:HERVL-int(LTR)"	nsv829962,dgv1638e1,esv21679,nsv523860,nsv517266,dgv5615n71,dgv5612n71,esv2668331,essv17383,dgv5613n71,esv2727783,nsv822601,dgv1633e1,nsv822612,dgv5607n71,nsv436948,nsv822602,esv268207,nsv829963,nsv509007,nsv820690,essv22808,dgv5631n71,nsv10524,dgv321n21,nsv879389,nsv526160,dgv952e199,nsv879467,esv2658506,essv4514,esv2421696,essv5980,nsv829964,nsv510892,dgv5626n71,nsv879460,nsv461552,nsv526929,es…	3	1808000	gain	AAB	0.0867229
4	71508000	71513000	0	0	ENAM	exonic	NM_031889	.	.	.	ENST00000396073.3,ENST00000472903.1	.	4q13.3	.	Score=2186;Name="3379873:AluSz(SINE)"	nsv829965	3	5000	gain	AAB	-1
4	71513000	71961000	0	0	IGJ,GRSF1,MOB1B,UTP3,DCK,RUFY3	exonic	NM_000788,NM_001037442,NM_001098477,NM_001130709,NM_001244766,NM_001244767,NM_002092,NM_014961,NM_020368,NM_144646,NM_173468	.	.	.	ENST00000254801.4,ENST00000286648.5,ENST00000384280.1,ENST00000536664.1,ENST00000543780.1,ENST00000384330.1,ENST00000396051.2,ENST00000254799.6,ENST00000417478.2,ENST00000254803.2,ENST00000309395.2,ENST00000502323.1,ENST00000504952.1,ENST00000439371.1,ENST00000511449.1,ENST00000472903.1,ENST00000512331.1,ENST00000517071.1,ENST00000609599.1,ENST00000384717.1,ENST00000381006.3,ENST00000459111.1,ENS…	CpG: 74,CpG: 107,CpG: 78,CpG: 55,CpG: 147	4q13.3	Score=0.909266;Name=chr5:105749313	Score=26445;Name="3380821:L1PA3(LINE)"	nsv879472,esv2727797,nsv829965,nsv819488,esv2727798,esv25163,esv4339,esv1326491,nsv829966,esv2076165,nsv4380,esv2727794,esv2659827,esv2727796,esv1006939,nsv516070,nsv4381,nsv441888	3	448000	gain	AAB	5.55081
4	71961000	71964000	0	0	.	intergenic	NM_000788,NM_001098484	dist=64371;dist=89003	.	.	.	.	4q13.3	.	Score=5734;Name="3380887:L1PREC2(LINE)"	nsv879472	3	3000	gain	AAB	-1
4	71964000	73828000	0	0	ADAMTS3,SLC4A4,GC,NPFFR2	exonic	NM_000583,NM_001098484,NM_001134742,NM_001144756,NM_001204306,NM_001204307,NM_003759,NM_004885,NM_014243,NM_053036	.	.	.	ENST00000344413.5,ENST00000512686.1,ENST00000514331.1,ENST00000308744.6,ENST00000340595.3,ENST00000286657.4,ENST00000395999.1,ENST00000504199.1,ENST00000410304.1,ENST00000503918.1,ENST00000505193.1,ENST00000513476.1,ENST00000425175.1,ENST00000503472.1,ENST00000273951.8,ENST00000264485.5,ENST00000506359.1,ENST00000351898.6,ENST00000358749.3,ENST00000507156.1	CpG: 34,CpG: 48,CpG: 30,CpG: 129	4q13.3	Score=0.917808;Name=chr8:83203554	Score=43504;Name="3381645:Harlequin-int(LTR)"	esv2033100,nsv818243,esv2185029,nsv829967,esv2727799,esv28092,nsv518185,dgv151n6,esv2671730,nsv822615,esv995866,esv2727809,esv2727813,esv1487732,nsv879483,esv2727816,esv2289844,esv270098,esv2677991,nsv4384,nsv4382,esv2727800,nsv507177,esv1975599,esv2727817,nsv523289,esv269898,esv2727814,esv7158,esv2662328,nsv441889,nsv514226,esv2727810,nsv819816,esv2663080,dgv5633n71,esv274168,dgv1644e1,dgv1645e1…	3	1864000	gain	AAB	0.125699
4	73828000	73829000	0	0	.	intergenic	NM_014243,NM_173827	dist=393484;dist=91416	.	.	.	.	4q13.3	.	Score=14987;Name="3383721:L1PA15-16(LINE)"	nsv523169,nsv829971	3	1000	gain	AAB	-1
4	73829000	74177000	0	0	ANKRD17,COX18	exonic	NM_001286771,NM_032217,NM_173827,NM_198889	.	.	.	ENST00000502790.1,ENST00000295890.4,ENST00000421792.2,ENST00000608631.1,ENST00000358602.4,ENST00000408712.1,ENST00000388104.1,ENST00000507544.2,ENST00000330838.6,ENST00000517146.1,ENST00000514252.1,ENST00000509867.2	CpG: 71,CpG: 63	4q13.3	Score=0.92029;Name=chr6:34212606	Score=20338;Name="3384139:L1MA2(LINE)","3384141:L1MA2(LINE)"	dgv5634n71,esv2280703,esv271291,nsv829971,nsv523169,dgv5635n71,esv2453289,esv3197,esv2672650,esv2662972,nsv513137,esv2727824,esv1004446,esv2506270,nsv4386,esv6003,nsv4388,esv272667	3	348000	gain	AAB	6.15672
4	74177000	74581000	0	0	RP11-622A1.2,RASSF6,AFP,ALB,AFM	exonic	NM_000477,NM_001133,NM_001134,NM_001270391,NM_001270392,NM_177532,NM_201431	.	.	.	ENST00000395777.2,ENST00000503124.1,ENST00000415165.2,ENST00000502790.1,ENST00000505649.1,ENST00000307439.5,ENST00000342081.3,ENST00000436089.1,ENST00000335049.5,ENST00000395792.2,ENST00000506820.1,ENST00000401494.3,ENST00000512591.1,ENST00000509063.1,ENST00000226359.2,ENST00000226355.3,ENST00000295897.4,ENST00000502291.1	CpG: 20	4q13.3	.	Score=28112;Name="3384513:HERVK9-int(LTR)"	esv274665,nsv292546,esv2727828,dgv956e199,esv2727825,esv2727830,nsv879490,nsv879491,nsv437396,esv25756,esv2326887,nsv822617,esv1032914,esv2727826,esv270806,dgv957e199,esv272500,esv992213,esv2727827,nsv519932,esv2727832,nsv293440,esv2676507,esv2727831,esv2727833	3	404000	gain	AAB	7.26003
4	74581000	74582000	0	0	.	intergenic	NM_001270392,NM_000584	dist=94652;dist=24223	.	.	.	.	4q13.3	.	Score=227;Name="3385045:MIRb(SINE)"	.	3	1000	gain	AAB	-1
4	74582000	75183000	0	0	CXCL1,CXCL6,PPBP,PF4,MTHFD2L,CXCL2,CXCL3,PF4V1,IL8,CXCL5,PPBPP2,EPGN	exonic	NM_000584,NM_001144978,NM_001270989,NM_001270990,NM_001270991,NM_001270992,NM_001270993,NM_001511,NM_002089,NM_002090,NM_002619,NM_002620,NM_002704,NM_002993,NM_002994	.	.	.	ENST00000514968.1,ENST00000461101.1,ENST00000226317.5,ENST00000296027.4,ENST00000464637.2,ENST00000296031.4,ENST00000325278.6,ENST00000513150.1,ENST00000332112.4,ENST00000600169.1,ENST00000296029.3,ENST00000503446.1,ENST00000505212.1,ENST00000413830.1,ENST00000226524.3,ENST00000401931.1,ENST00000515050.1,ENST00000509101.1,ENST00000511669.1,ENST00000296026.4,ENST00000433372.1,ENST00000395761.3,ENS…	CpG: 29,CpG: 22,CpG: 62,CpG: 54,CpG: 49,CpG: 26,CpG: 18,CpG: 23	4q13.3	Score=0.937615;Name=chr8:83203526	Score=30737;Name="3385595:PRIMA41-int(LTR)","3385599:PRIMA41-int(LTR)","3385597:PRIMA41-int(LTR)","3385601:PRIMA41-int(LTR)"	esv2727836,esv1309494,esv2727835,esv33684,esv2509358,esv8809,nsv507178,nsv291565,esv2662787,nsv509908,esv2674563,esv2671273,esv2421669,nsv4389,esv25698,esv29295,nsv437397,esv2574248,esv2727834,nsv292833,esv275137,esv2662236,nsv441890,esv998628,esv2460946,nsv525980,esv1010272,esv2071430,nsv290772	3	601000	gain	AAB	0.391746
4	80272000	80275000	0	0	.	intergenic	NM_032693,NM_033214	dist=24829;dist=52507	.	.	.	.	4q21.21	.	Score=2382;Name="3394931:AluSp(SINE)"	nsv879505,esv2727861,esv2727859,esv5590,esv4281	21	3000	gain	AAAAAAAAAAAAAABBBBBBB	100
4	85646000	87022000	0	0	WDFY3-AS2,ARHGAP24,MAPK10,MIR4451,WDFY3	exonic	NM_001025616,NM_001042669,NM_001287805,NM_002753,NM_014991,NM_031305,NM_138980,NM_138981,NM_138982	.	.	.	ENST00000584475.1,ENST00000610225.1,ENST00000395184.1,ENST00000449047.2,ENST00000580577.1,ENST00000395169.3,ENST00000264343.4,ENST00000395183.2,ENST00000564854.1,ENST00000512267.1,ENST00000395160.3,ENST00000395157.3,ENST00000395166.1,ENST00000361569.2,ENST00000516253.1,ENST00000322366.6,ENST00000506421.1,ENST00000451762.1,ENST00000510449.1,ENST00000365031.1,ENST00000295888.4,ENST00000395161.2,ENS…	CpG: 114	4q21.23-q21.3	Score=0.962189;Name=chr1:177975276	Score=27745;Name="3406580:L1PA2(LINE)"	esv2670543,esv2670758,esv2727924,esv2119894,esv2727923,nsv290889,esv2742711,esv2460113,esv26690,esv2727920,esv269362,esv5098,esv2234618,esv274900,esv1340531,esv8014,esv2640340,esv2727919,esv2660474,esv2727921,esv2727930,esv2727928,esv2509163,nsv822634,esv1300336,nsv461566,dgv660n27,esv2515650,nsv879515,esv2727912,esv7427,esv2727922,esv2553039,nsv470049,esv2314594,esv2665029,esv2676122,nsv508295,e…	3	1376000	gain	AAB	0.0804974
4	87022000	87034000	0	0	MAPK10	exonic	NM_002753,NM_138980,NM_138981,NM_138982	.	.	.	ENST00000395160.3,ENST00000395157.3,ENST00000395166.1,ENST00000513839.1,ENST00000449047.2,ENST00000395169.3,ENST00000395161.2,ENST00000359221.3,ENST00000361569.2	.	4q21.3	.	Score=23061;Name="3406626:L1PA10(LINE)"	nsv879521	3	12000	gain	AAB	-1
4	87034000	87729000	0	0	MAPK10,PTPN13	exonic	NM_002753,NM_006264,NM_080683,NM_080684,NM_080685,NM_138980,NM_138982	.	.	.	ENST00000395166.1,ENST00000436978.1,ENST00000509322.1,ENST00000502971.1,ENST00000395169.3,ENST00000511917.1,ENST00000449047.2,ENST00000516948.1,ENST00000427191.2,ENST00000513839.1,ENST00000316707.6,ENST00000395161.2,ENST00000359221.3,ENST00000583004.1,ENST00000411767.2,ENST00000511467.1,ENST00000361569.2	CpG: 54	4q21.3	.	Score=32025;Name="3407215:HERVK9-int(LTR)","3407213:HERVK9-int(LTR)"	nsv4411,nsv508296,dgv1648e1,esv29871,dgv5640n71,nsv507180,esv2727932,nsv4408,nsv879521,dgv25e194,esv999120,nsv822635,esv2659040,nsv528327,nsv291104,esv2653947,nsv461574,nsv879522,essv19743,dgv1649e1,esv5249,esv2727933,nsv830001,nsv515925	3	695000	gain	AAB	18.8055
4	87729000	87731000	0	0	PTPN13	exonic	NM_006264,NM_080683,NM_080684,NM_080685	.	.	.	ENST00000411767.2,ENST00000511467.1,ENST00000316707.6,ENST00000427191.2,ENST00000436978.1	.	4q21.3	.	Score=2216;Name="3407803:AluSz(SINE)"	nsv830001	3	2000	gain	AAB	-1
4	87731000	89815000	0	0	HERC5,PTPN13,LOC100506746,KLHL8,MIR5705,PIGY,DSPP,HERC3,HERC6,SPP1,ABCG2,NAP1L5,IBSP,PPM1K,HSD17B11,FAM13A-AS1,FAM13A,AFF1,SPARCL1,PYURF,PKD2,NUDT9,DMP1,C4orf36,SLC10A6,MEPE,HSD17B13	exonic	NM_000297,NM_000582,NM_001015045,NM_001040058,NM_001040060,NM_001042616,NM_001079911,NM_001128310,NM_001136230,NM_001165136,NM_001166693,NM_001184694,NM_001184695,NM_001184696,NM_001184697,NM_001248011,NM_001251829,NM_001251830,NM_001257386,NM_001265578,NM_001265579,NM_001265580,NM_001271602,NM_004407,NM_004684,NM_004827,NM_004967,NM_005935,NM_006264,NM_014208,NM_014606,NM_014883,NM_016245,NM_016…	.	.	.	ENST00000282478.7,ENST00000503556.1,ENST00000540395.1,ENST00000473942.1,ENST00000502459.1,ENST00000506814.1,ENST00000508369.1,ENST00000365130.1,ENST00000511670.1,ENST00000609450.1,ENST00000503414.1,ENST00000545252.1,ENST00000458772.1,ENST00000363154.1,ENST00000425278.2,ENST00000509659.1,ENST00000402738.1,ENST00000502363.1,ENST00000500765.1,ENST00000543130.1,ENST00000361056.3,ENST00000497649.2,ENS…	CpG: 77,CpG: 91,CpG: 72,CpG: 69,CpG: 44,CpG: 127,CpG: 150,CpG: 108,CpG: 126,CpG: 79,CpG: 92	4q21.3-q22.1	Score=0.957317;Name=chr4:154721901	Score=42000;Name="3409037:HERVK14-int(LTR)"	esv33059,esv7989,esv2671839,esv2669940,esv2752051,nsv879526,nsv879530,nsv4415,esv2727938,dgv45n47,esv2663184,nsv499051,nsv436953,esv2640318,nsv436439,nsv4412,nsv507181,nsv525583,esv993159,dgv322n21,dgv44n50,esv2727944,nsv879527,nsv830001,esv275539,nsv508297,esv1010735,esv2278581,esv6231,esv2727954,esv2727947,esv2727934,esv34597,nsv293508,nsv441897,esv2727943,nsv292910,esv2665331,essv19863,esv2678…	3	2084000	gain	AAB	0.0949419
4	89815000	89826000	0	0	FAM13A	intronic	NM_014883	.	.	.	ENST00000264344.5,ENST00000511976.1,ENST00000502459.1	.	4q22.1	.	Score=21265;Name="3411900:L1PA11(LINE)"	nsv461576,dgv5642n71,nsv470051	3	11000	gain	AAB	-1
4	89826000	90081000	0	0	FAM13A,TIGD2	exonic	NM_014883,NM_145715	.	.	.	ENST00000511976.1,ENST00000317005.2,ENST00000603220.1,ENST00000264344.5,ENST00000509094.1,ENST00000390924.1,ENST00000502459.1,ENST00000515600.1,ENST00000603357.1	CpG: 126	4q22.1	.	Score=25878;Name="3411934:L1PA3(LINE)"	esv1425731,esv2727955,esv274118,nsv461576,dgv5642n71,esv2671485,esv1054095,nsv822638,nsv461577,nsv292694,nsv292378,nsv830002,esv270228,nsv436954,nsv470052,esv2727956,nsv470051	3	255000	gain	AAB	16.7266
4	90081000	90084000	0	0	.	intergenic	NM_145715,NM_198281	dist=44948;dist=81429	.	.	.	.	4q22.1	.	Score=1363;Name="3412403:MLT1F(LTR)"	nsv461576,nsv830002,nsv470051	3	3000	gain	AAB	-1
4	90084000	91286000	0	0	CCSER1,SNCA,MMRN1,GPRIN3,RP11-67M1.1	exonic	NM_000345,NM_001145065,NM_001146054,NM_001146055,NM_007308,NM_007351,NM_198281,NM_207491	.	.	.	ENST00000394989.2,ENST00000333691.8,ENST00000508372.1,ENST00000336904.3,ENST00000513653.1,ENST00000394981.1,ENST00000420646.2,ENST00000509176.1,ENST00000506244.1,ENST00000507916.2,ENST00000501215.1,ENST00000508895.1,ENST00000609438.1,ENST00000513572.1,ENST00000512077.1,ENST00000394986.1,ENST00000333209.4,ENST00000394980.1,ENST00000502987.1,ENST00000394991.3,ENST00000509723.1,ENST00000506864.1,ENS…	CpG: 38,CpG: 122,CpG: 73	4q22.1	Score=0.955212;Name=chr18:64382311	Score=27167;Name="3414105:L1PA3(LINE)"	nsv470053,nsv818250,nsv879538,nsv461576,nsv4418,nsv522681,dgv883n67,esv2727957,nsv822639,esv2660171,nsv819116,esv2665110,esv25243,nsv879540,nsv4417,dgv661n27,esv2727961,nsv879534,nsv879542,esv2671764,esv2727960,esv25925,esv2727958,nsv879539,esv4642,nsv879541,nsv830006,nsv879536,esv28072,nsv471767,nsv470051,esv2675474,nsv523809,nsv879537,esv2668137,esv2673772,esv1133548,esv2727959,esv2676889,esv26…	3	1202000	gain	AAB	0.173691
4	91324000	91578000	0	0	CCSER1	exonic	NM_001145065,NM_207491	.	.	.	ENST00000333691.8,ENST00000509176.1,ENST00000504150.1,ENST00000432775.2	.	4q22.1	.	Score=25502;Name="3414466:L1PA4(LINE)"	nsv435810,nsv879544,nsv879547,esv2727963,esv2674761,esv2727967,dgv157n6,esv270975,nsv879548,esv2727965,esv2002805,nsv879543,esv2659618,esv2727966,esv273690,nsv470053,esv2727964,nsv461576,dgv5644n71,esv2477126,dgv5643n71,dgv158n6	1	254000	loss	A	-1
4	161884000	161930000	0	0	.	intergenic	NM_014247,NM_001128428	dist=1602699;dist=375044	.	.	ENST00000408435.1	.	4q32.2	.	Score=15438;Name="3529782:L1M1(LINE)"	nsv880883,dgv191e55,nsv820270,nsv470089,nsv437945,nsv508324,esv2752034,nsv880449,nsv818293,esv2728637,dgv5800n71,nsv461779,dgv5794n71,dgv1704e1,dgv51n64,nsv514266,dgv5796n71,dgv903n67,dgv1706e1,dgv904n67,dgv104n17,esv2421750,dgv130e180,esv2752035,dgv5804n71,nsv442929,nsv516229,esv33125,nsv820076,dgv5805n71,nsv818290,dgv1705e1,nsv820438,dgv986e199,dgv677n27,dgv5798n71,dgv103n17,nsv433469,nsv822796…	3	46000	gain	AAB	1.25189
4	190193000	190202000	0	0	.	intergenic	NR_033869,NM_004477	dist=669938;dist=659974	.	.	.	.	4q35.2	.	Score=2173;Name="3576698:HERVL74-int(LTR)"	nsv10635,dgv932e201,esv2729164,nsv517295,esv1927195,nsv514285,esv993178,nsv293355,dgv919n67,esv2729154,nsv881300,nsv4662,nsv880871,esv2729167,esv8749,esv2729158,esv26602,nsv442933,nsv822901,nsv433368,nsv511244,nsv499448,esv2729159,esv2729157,esv2729161,dgv999e199,esv2729155,dgv1728e1,esv2729156,nsv881352,nsv880478,dgv933e201	6	9000	gain	AAAABB	2.86286
5	31000	6094000	0	0	ZDHHC11,MRPL36,MIR4277,LOC102467074,LOC102467075,SLC9A3,MIR548BA,AHRR,ADAMTS16,PP7080,KIAA0947,CCDC127,PDCD6,BRD9,LOC100506688,SLC6A3,RP11-310P5.1,SLC12A7,NKD2,IRX4,SLC6A19,EXOC3,MIR4456,CTD-2194D22.4,LOC102467073,LOC101929034,TERT,CLPTM1L,SDHAP3,NDUFS6,CEP72,CTD-3080P12.3,LINC01019,MIR6075,C5orf38,IRX1,MIR4635,LPCAT1,SLC6A18,LOC100506858,MIR4457,TPPP,PLEKHG4B,SDHA,CTD-2297D10.2,TRIP13,LRRC14B,LI…	exonic	NM_001003841,NM_001009877,NM_001044,NM_001080478,NM_001134222,NM_001166260,NM_001193376,NM_001242412,NM_001267556,NM_001267557,NM_001267558,NM_001267559,NM_001271082,NM_001278632,NM_001278633,NM_001278634,NM_001278635,NM_001284351,NM_004168,NM_004174,NM_004237,NM_004553,NM_006598,NM_007030,NM_007277,NM_013232,NM_015325,NM_016358,NM_018140,NM_020731,NM_023924,NM_024337,NM_024786,NM_024830,NM_03078…	.	.	.	ENST00000511482.1,ENST00000334000.3,ENST00000494422.1,ENST00000506641.1,ENST00000513925.1,ENST00000166345.3,ENST00000444221.1,ENST00000296820.5,ENST00000302057.5,ENST00000506335.1,ENST00000504309.1,ENST00000323510.4,ENST00000505404.1,ENST00000296564.7,ENST00000503415.1,ENST00000505790.1,ENST00000512035.1,ENST00000583759.1,ENST00000511368.1,ENST00000507841.1,ENST00000342584.3,ENST00000453492.2,ENS…	CpG: 47,CpG: 16,CpG: 104,CpG: 185,CpG: 30,CpG: 48,CpG: 469,CpG: 90,CpG: 41,CpG: 31,CpG: 17,CpG: 62,CpG: 20,CpG: 95,CpG: 275,CpG: 35,CpG: 127,CpG: 27,CpG: 149,CpG: 166,CpG: 32,CpG: 110,CpG: 22,CpG: 19,CpG: 112,CpG: 648,CpG: 424,CpG: 206,CpG: 108,CpG: 18,CpG: 470,CpG: 26,CpG: 50,CpG: 46,CpG: 49,CpG: 34,CpG: 86,CpG: 71,CpG: 122,CpG: 45,CpG: 53,CpG: 213,CpG: 584,CpG: 96,CpG: 25,CpG: 14,CpG: 68,CpG: 1…	5p15.33-p15.32	Score=0.989154;Name=chr5:897227,chr5:898613	Score=40563;Name="3584446:HERVL-int(LTR)"	esv2729349,nsv470983,esv2729477,dgv964e201,esv2729451,nsv822931,nsv880380,esv2729312,esv2536836,esv2673732,esv23978,nsv4681,esv1656257,dgv5880n71,esv2729569,esv2729445,esv27505,esv2729552,dgv5927n71,esv2729495,dgv928n67,nsv436080,esv1673870,nsv521554,nsv329887,esv27687,nsv880336,nsv881513,esv2729401,nsv513207,esv29911,esv2403100,esv2729499,esv2729427,esv2729342,nsv830191,esv2660443,nsv512844,nsv3…	3	6063000	gain	AAB	0.0267637
5	6094000	6116000	0	0	.	intergenic	NM_015325,NR_028351	dist=603653;dist=194554	.	.	ENST00000408641.1	.	5p15.32	.	Score=4472;Name="3587438:MER41B(LTR)"	nsv527995	3	22000	gain	AAB	-1
5	6116000	6239000	0	0	.	intergenic	NM_015325,NR_028351	dist=625653;dist=71554	.	.	.	.	5p15.32	.	Score=22412;Name="3587493:L1PB1(LINE)"	nsv822992,esv269878,esv2729678,esv273682,esv1124892,esv989406,esv2729677	3	123000	gain	AAA	19.6634
5	6239000	6244000	0	0	.	intergenic	NM_015325,NR_028351	dist=748653;dist=66554	.	.	.	.	5p15.32	.	Score=4994;Name="3587660:L1PA13(LINE)"	.	3	5000	gain	AAA	-1
5	6244000	9731000	0	0	MTRR,PAPD7,LOC100505625,MIR4278,MIR4636,RP11-143A12.3,UBE2QL1,SEMA5A,CTD-2201E9.1,FLJ33360,LOC442132,LOC285692,SRD5A1,ADCY2,MIR4458,MED10,FASTKD3,C5orf49,MIR4458HG,TAS2R1,SNHG18,MIR4454,LINC01018,SNORD123,NSUN2,LOC729506	exonic	NM_001047,NM_001089584,NM_001145161,NM_001171805,NM_001171806,NM_001193455,NM_002454,NM_003966,NM_006999,NM_017755,NM_019599,NM_020546,NM_024010,NM_024091,NM_032286	.	.	.	ENST00000506139.1,ENST00000390956.1,ENST00000382492.2,ENST00000569381.1,ENST00000504286.1,ENST00000341013.6,ENST00000338316.4,ENST00000538824.1,ENST00000537121.1,ENST00000606434.1,ENST00000508881.1,ENST00000264669.5,ENST00000440940.2,ENST00000512746.1,ENST00000509627.1,ENST00000513693.1,ENST00000362903.1,ENST00000511616.1,ENST00000582271.1,ENST00000510622.1,ENST00000255764.3,ENST00000274192.5,ENS…	CpG: 21,CpG: 67,CpG: 224,CpG: 88,CpG: 154,CpG: 35,CpG: 16,CpG: 53,CpG: 54,CpG: 179,CpG: 26,CpG: 94,CpG: 156,CpG: 49,CpG: 116	5p15.32-p15.31	Score=0.974562;Name=chr15:29069592	Score=34684;Name="3588948:HERVH-int(LTR)"	esv2729692,nsv822994,esv2729721,esv2664824,esv2677155,esv4882,dgv1007e199,esv2729726,nsv830197,esv2421584,nsv4697,esv22489,nsv4701,esv2729720,esv23095,esv1002666,esv268355,nsv461943,nsv4710,esv2729712,esv2729700,nsv822997,nsv822995,esv1549917,esv2729702,esv2729703,esv25134,esv2660190,nsv4699,esv2668012,nsv507229,esv2638984,nsv4706,nsv881496,esv1026263,esv29624,nsv461922,nsv881438,esv274651,nsv328…	4	3487000	gain	AABB	0.0528792
5	9731000	10532000	0	0	ROPN1L,LOC285692,RP11-1C1.4,FAM173B,ROPN1L-AS1,CMBL,MARCH6,MIR6131,CCT5	exonic	NM_001201466,NM_001258388,NM_001258389,NM_001270660,NM_001270661,NM_005885,NM_012073,NM_031916,NM_138809,NM_199133	.	.	.	ENST00000503804.1,ENST00000510532.1,ENST00000606497.1,ENST00000280326.4,ENST00000515676.1,ENST00000606203.1,ENST00000416930.2,ENST00000516532.1,ENST00000513037.1,ENST00000511616.1,ENST00000510792.1,ENST00000506299.1,ENST00000510052.1,ENST00000503026.1,ENST00000509915.1,ENST00000274134.4,ENST00000503788.1,ENST00000510520.1,ENST00000510562.1,ENST00000280330.8,ENST00000410122.1,ENST00000274140.5,ENS…	CpG: 119,CpG: 97,CpG: 103,CpG: 42,CpG: 87	5p15.2-p15.31	.	Score=26095;Name="3593203:L1PA5(LINE)","3593201:L1PA5(LINE)"	esv2668202,nsv4712,nsv880520,esv1682912,esv274339,esv32536,nsv527558,esv2729734,nsv525142,nsv470988,esv5783,nsv525565,esv2729736,esv1398505,esv2677587,nsv461971,esv33079,esv1264464,esv21947,nsv511277,esv2729735,esv2729741,esv987994,esv2658238,nsv517239,nsv880633,nsv513219,esv8076,esv1109938,nsv881429,esv3459,esv2422451,esv271970,nsv830201,esv33231,nsv4714,dgv1010e199,nsv461972,esv22427,nsv822999,…	4	801000	gain	AABB	0.108088
5	10532000	10616000	0	0	ANKRD33B	exonic	NM_001164440	.	.	.	ENST00000296657.5	CpG: 253	5p15.2	.	Score=5223;Name="3594374:L1PA10(LINE)"	nsv4714,esv5923,esv2302807,nsv513220,nsv329316,esv271503,esv2570309,esv21947,nsv880520,esv2668202,esv27558,nsv436468,nsv526912,esv2729744,nsv507230	4	84000	gain	AABB	36.0923
5	10616000	10618000	0	0	ANKRD33B	intronic	NM_001164440	.	.	.	ENST00000296657.5	.	5p15.2	.	Score=2087;Name="3594424:AluSq2(SINE)"	nsv880520	4	2000	gain	AABB	-1
5	10618000	24478000	0	0	MYO10,LOC100130744,PMCHL1,ANKRD33B,CDH12,LINC01194,MIR4637,CTD-2350J17.1,BASP1,MARCH11,AC091878.1,FAM105B,CTNND2,CDH18,FAM105A,DAP,PRDM9,RP1-137K24.1,FAM134B,LOC401177,ZNF622,DNAH5,GUSBP1,ANKH,TRIO,RP1-167G20.1,RP11-260E18.1,FBXL7	exonic	NM_001034850,NM_001102562,NM_001164440,NM_001167667,NM_001271606,NM_001278317,NM_001288715,NM_001288716,NM_001288717,NM_001332,NM_001369,NM_004061,NM_004394,NM_004934,NM_006317,NM_007118,NM_012304,NM_012334,NM_019000,NM_019018,NM_020227,NM_033414,NM_054027,NM_138348	.	.	.	ENST00000512061.1,ENST00000511821.1,ENST00000504595.1,ENST00000458100.2,ENST00000511182.1,ENST00000515803.1,ENST00000505844.1,ENST00000584282.1,ENST00000384582.1,ENST00000512978.1,ENST00000284274.4,ENST00000606588.1,ENST00000410380.1,ENST00000513955.1,ENST00000515710.1,ENST00000510456.1,ENST00000522262.1,ENST00000522350.1,ENST00000511273.1,ENST00000304623.8,ENST00000296657.5,ENST00000607026.1,ENS…	CpG: 48,CpG: 30,CpG: 90,CpG: 17,CpG: 29,CpG: 32,CpG: 70,CpG: 97,CpG: 46,CpG: 26,CpG: 50,CpG: 34,CpG: 54,CpG: 45,CpG: 119,CpG: 134,CpG: 65,CpG: 38,CpG: 234,CpG: 51,CpG: 121,CpG: 21,CpG: 72,CpG: 15,CpG: 98,CpG: 105,CpG: 88,CpG: 113,CpG: 60,CpG: 93,CpG: 39	5p14.3-p15.2	Score=0.995341;Name=chr5:17591015,chr5:17582380	Score=45545;Name="3601428:HERVL-int(LTR)"	nsv514292,esv1007289,nsv818327,dgv1782e1,esv3897,esv1328334,esv2021602,nsv881351,esv2668679,esv2643225,nsv328512,dgv5963n71,nsv436464,esv1150,nsv518192,nsv436981,esv2729902,nsv10670,nsv881354,esv272114,nsv818316,esv990818,esv2729835,nsv880779,esv2729809,nsv4737,esv2657013,dgv5947n71,esv7916,esv2623495,esv273342,esv2729808,nsv433225,esv2666438,esv2742915,dgv5955n71,nsv881180,esv28505,nsv328739,nsv…	4	13860000	gain	AABB	0.00749804
5	24539000	25306000	0	0	RP11-730N24.1,CDH10	exonic	NM_006727	.	.	.	ENST00000505040.2,ENST00000411072.1,ENST00000363041.1,ENST00000502100.2,ENST00000504339.1,ENST00000507600.1,ENST00000510391.1,ENST00000264463.4,ENST00000502861.1	CpG: 68	5p14.2-p14.1	Score=0.980716;Name=chr20:34636312	Score=27528;Name="3618556:L1PA2(LINE)"	esv2541385,nsv880529,nsv528718,esv2729953,nsv462014,esv2729954,esv267733,esv2729956,esv2657466,esv2656461,nsv512848,nsv4767,nsv880271,nsv880874,dgv5980n71,dgv5981n71,nsv881402,esv2729955,nsv4765,dgv5982n71,nsv880801,esv25919,nsv830236,esv272858,esv1416666,nsv436982,esv2107734,esv270861,esv2670513,nsv823037,esv2678048,nsv507238,esv271882,esv8714,esv29825,dgv5983n71,nsv880991,nsv880950,esv274571,es…	4	767000	gain	AABB	5.69994
5	25306000	25328000	0	0	.	intergenic	NR_037896,NM_016279	dist=465308;dist=1552709	.	.	ENST00000562632.1,ENST00000502100.2	.	5p14.1	.	Score=16695;Name="3618879:L1PA5(LINE)"	esv2729957,esv2275193,nsv462014,nsv528718,esv2729958,nsv7369,esv2442656,nsv880991,esv2657787,esv1969193	4	22000	gain	AABB	-1
5	25328000	26870000	0	0	.	intergenic	NR_037896,NM_016279	dist=487308;dist=10709	.	.	ENST00000410628.1,ENST00000364146.1,ENST00000506032.1,ENST00000507887.1,ENST00000512939.1	CpG: 28,CpG: 29	5p14.1	Score=0.945635;Name=chrX:64958385	Score=41580;Name="3620768:HERVL-int(LTR)"	esv2729981,nsv471003,esv2669829,nsv881145,nsv462015,nsv818328,nsv525325,nsv881597,esv2729968,esv1988123,dgv5985n71,esv2660158,nsv513228,nsv881326,esv3611,nsv328658,esv2742290,esv2670604,esv6646,esv6493,nsv880780,nsv830238,dgv142e180,nsv528626,esv29415,nsv880534,esv2729976,nsv528718,nsv522518,nsv328663,nsv525932,esv2729965,nsv880639,esv8937,esv2421619,esv2672160,nsv462014,esv2729977,esv1155943,esv…	4	1542000	gain	AABB	0.118051
5	26870000	26874000	0	0	.	intergenic	NR_037896,NM_016279	dist=2029308;dist=6709	.	.	.	.	5p14.1	.	Score=1652;Name="3621567:LTR52(LTR)"	nsv462023,dgv1787e1,nsv880920,nsv880473,nsv462021,dgv5993n71	4	4000	gain	AABB	-1
5	26874000	28182000	0	0	LINC01021,CDH9	exonic	NM_016279	.	.	.	ENST00000231021.4,ENST00000408794.1,ENST00000384531.1,ENST00000510512.1,ENST00000512067.1	.	5p14.1	.	Score=42147;Name="3622685:HERVL-int(LTR)"	nsv881503,esv2673004,nsv880550,nsv462024,nsv507239,esv2729988,dgv6009n71,nsv519139,dgv5995n71,esv2675270,nsv880545,nsv528052,nsv818331,dgv6001n71,nsv4770,dgv5997n71,esv271792,nsv881397,esv2678794,nsv881387,nsv517157,nsv818332,esv2729987,nsv462023,nsv823041,nsv880660,nsv881216,esv2666447,dgv5996n71,dgv6004n71,nsv471007,esv269271,nsv462026,nsv880655,esv1563580,nsv880631,esv27417,nsv880563,esv21697,…	4	1308000	gain	AABB	10.6732
5	28182000	28192000	0	0	.	intergenic	NR_038848,NR_033961	dist=685492;dist=734977	.	.	.	.	5p14.1	.	Score=9144;Name="3623751:L1PA5(LINE)"	nsv462021,dgv6007n71,dgv6009n71,nsv880550,nsv4770,nsv881397	4	10000	gain	AABB	-1
5	28192000	30391000	0	0	LSP1P3,LOC101929681,LOC101929645	ncRNA_exonic	NR_033961,NR_104628,NR_109948	.	.	.	ENST00000411204.1,ENST00000516792.1,ENST00000504398.1,ENST00000512849.1,ENST00000565798.2,ENST00000506492.1,ENST00000517058.1	CpG: 76,CpG: 93	5p13.3-p14.1	Score=0.9655;Name=chr5:21504597	Score=39047;Name="3624320:HERVL-int(LTR)","3624322:HERVL-int(LTR)"	nsv509965,nsv515023,esv275035,esv275112,nsv823044,esv2729994,dgv695n27,nsv823046,nsv880917,nsv499524,nsv471009,nsv881635,esv2080512,esv2730007,nsv880357,esv2668084,nsv329733,nsv880455,nsv818336,dgv6013n71,esv2729996,dgv6024n71,esv25962,esv26040,dgv6018n71,nsv471008,nsv830244,esv25128,nsv880855,dgv6021n71,nsv880987,esv2644802,dgv1019e199,nsv4772,nsv880743,nsv507240,esv7761,esv2729993,dgv6017n71,dg…	4	2199000	gain	AABB	0.128184
5	30391000	30399000	0	0	.	intergenic	NR_104628,NM_004932	dist=994917;dist=794762	.	.	.	.	5p13.3	.	Score=5408;Name="3627399:L1MC1(LINE)","3627401:L1MC1(LINE)"	.	4	8000	gain	AABB	-1
5	30399000	30704000	0	0	.	intergenic	NR_104628,NM_004932	dist=1002917;dist=489762	.	.	.	.	5p13.3	.	Score=66867;Name="3627525:HERVK-int(LTR)"	esv2730014,esv2730016,nsv499389,esv2730015,esv2247004,nsv328193,esv1160396,esv8643,nsv4775,esv999429,nsv462087,nsv507241,nsv436458	4	305000	gain	AAAA	100
5	30704000	30718000	0	0	.	intergenic	NR_104628,NM_004932	dist=1307917;dist=475762	.	.	.	.	5p13.3	.	Score=10255;Name="3627866:L1PA4(LINE)"	.	4	14000	gain	AAAA	-1
5	30718000	31021000	0	0	.	intergenic	NR_104628,NM_004932	dist=1321917;dist=172762	.	.	.	.	5p13.3	.	Score=27736;Name="3628022:L1PA2(LINE)"	esv1981070,esv1606035,nsv327493,esv27461,nsv881504,esv2730018,esv2730019,nsv462088,esv2599127,esv26271,nsv830246,nsv830245,nsv880530,nsv513229,esv2661297,nsv880845,esv267510,dgv339n21	4	303000	gain	AABB	0.654604
5	31021000	37137000	0	0	TARS,PRLR,C5orf42,LOC100506406,TTC23L,SLC1A3,LMBRD2,NIPBL,LOC646719,BRIX1,SLC45A2,RAD1,CDH6,MIR4279,MIR580,UGT3A1,ZFR,C1QTNF3,CAPSL,IL7R,AMACR,NPR3,DNAJC21,MTMR12,AGXT2,SUB1,C1QTNF3-AMACR,SPEF2,RAI14,GOLPH3,RANBP3L,C5orf22,LOC340113,RXFP3,SKP2,ADAMTS12,DROSHA,UGT3A2,NADK2,PDZD2	exonic	NM_000908,NM_000949,NM_001007527,NM_001012339,NM_001012509,NM_001040446,NM_001042625,NM_001085411,NM_001100412,NM_001145520,NM_001145521,NM_001145522,NM_001145523,NM_001145525,NM_001161429,NM_001166695,NM_001166696,NM_001167595,NM_001168316,NM_001171873,NM_001204314,NM_001204315,NM_001204316,NM_001204317,NM_001204318,NM_001204375,NM_001204376,NM_001243120,NM_001258437,NM_001258438,NM_001287340,NM…	.	.	.	ENST00000397391.3,ENST00000504817.1,ENST00000511613.1,ENST00000352040.3,ENST00000510740.1,ENST00000606491.1,ENST00000382072.2,ENST00000348262.3,ENST00000336767.5,ENST00000459057.1,ENST00000513490.1,ENST00000510327.1,ENST00000594869.1,ENST00000459491.1,ENST00000546211.1,ENST00000512288.1,ENST00000507251.1,ENST00000296589.4,ENST00000381918.3,ENST00000515401.1,ENST00000382068.3,ENST00000265073.4,ENS…	CpG: 132,CpG: 166,CpG: 89,CpG: 95,CpG: 17,CpG: 55,CpG: 85,CpG: 45,CpG: 109,CpG: 34,CpG: 298,CpG: 118,CpG: 83,CpG: 157,CpG: 129,CpG: 40,CpG: 37,CpG: 38,CpG: 25,CpG: 42,CpG: 84,CpG: 69,CpG: 98	5p13.3-p13.2	Score=0.986309;Name=chr5:21477616	Score=45208;Name="3630809:HERVL-int(LTR)"	esv2730058,esv33876,esv1009459,esv271757,esv2666397,dgv6036n71,nsv830258,esv2465816,nsv522715,esv2730021,nsv517278,esv21767,dgv699n27,esv1447971,esv2730057,esv32711,nsv328071,nsv4780,esv2730074,nsv830261,esv2664350,esv2670546,esv2668578,esv2264320,esv2668094,esv33890,esv24231,esv33441,nsv818344,esv2730076,dgv1790e1,nsv880765,esv2074062,esv2730035,essv2103,esv2659818,esv1100492,nsv525683,esv226787…	4	6116000	gain	AABB	0.0162643
5	37137000	37139000	0	0	C5orf42	exonic	NM_023073	.	.	.	ENST00000425232.2,ENST00000512288.1,ENST00000274258.7,ENST00000508244.1	.	5p13.2	.	Score=16164;Name="3639534:L1P4(LINE)"	nsv881511,nsv525478	4	2000	gain	AABB	-1
5	37139000	37299000	0	0	NUP155,C5orf42	exonic	NM_001278312,NM_004298,NM_023073,NM_153485	.	.	.	ENST00000490461.2,ENST00000512288.1,ENST00000425232.2,ENST00000381843.2,ENST00000513532.1,ENST00000508244.1,ENST00000502533.1,ENST00000231498.3,ENST00000274258.7	CpG: 92,CpG: 28	5p13.2	Score=0.937123;Name=chr6:139380080	Score=45631;Name="3639826:HERVL-int(LTR)","3639830:HERVL-int(LTR)","3639828:HERVL-int(LTR)","3639832:HERVL-int(LTR)"	nsv881512,esv2671337,nsv881076,nsv881511,esv2666713,dgv6037n71,esv22337,nsv328371,esv2730083,nsv329973,nsv880406,esv2674155,dgv29e194,esv2496620,nsv525478,esv2667122,nsv830265	4	160000	gain	AABB	14.7715
5	37565000	37898000	0	0	GDNF,GDNF-AS1,WDR70	exonic	NM_000514,NM_001190468,NM_001190469,NM_001278094,NM_001278098,NM_018034,NM_199231	.	.	.	ENST00000410811.1,ENST00000510699.1,ENST00000344622.4,ENST00000265107.4,ENST00000384016.1,ENST00000458884.1,ENST00000427982.1,ENST00000515058.1,ENST00000504564.1,ENST00000326524.2,ENST00000381826.4,ENST00000514532.2	CpG: 46,CpG: 308	5p13.2	.	Score=43803;Name="3640925:Harlequin-int(LTR)"	esv1949621,nsv880890,esv2730087,nsv880327,esv2730090,nsv881401,esv2591687,esv26026,nsv329607,nsv881497,esv2730086,esv2730089,nsv881383,esv2730091,esv270338,esv267643,esv2730088,esv2658560	4	333000	gain	AABB	8.51554
5	37898000	38844000	0	0	CTD-2127H9.1,EGFLAM-AS2,LIFR,MIR3650,LIFR-AS1,EGFLAM,LOC101926904,EGFLAM-AS4	exonic	NM_001127671,NM_001205301,NM_002310,NM_152403,NM_182798,NM_182801	.	.	.	ENST00000512519.1,ENST00000512496.1,ENST00000453190.2,ENST00000506429.1,ENST00000397202.2,ENST00000506463.1,ENST00000510137.1,ENST00000511734.1,ENST00000263409.4,ENST00000506135.1,ENST00000322350.5,ENST00000513039.2,ENST00000503870.1,ENST00000458832.1,ENST00000510469.1,ENST00000581972.1,ENST00000500817.2,ENST00000508986.1,ENST00000336740.6,ENST00000514291.1,ENST00000505267.2,ENST00000514377.1,ENS…	CpG: 121,CpG: 108	5p13.2-p13.1	.	Score=28173;Name="3641631:L1PA3(LINE)"	esv2730099,nsv515705,nsv881120,esv2730100,nsv881401,esv268909,esv2730096,esv22167,esv2730093,nsv330192,dgv986e201,esv2730098,esv2730094,nsv4801,nsv4800,esv2667196,nsv329682,esv2662350,esv274020,esv2730105,esv1157193,esv22263,nsv4796,nsv518853,esv2730102,esv271031,nsv442945,nsv4798,esv1651052,nsv4797,esv2658374,esv1231679,esv2730092,esv2730101,nsv526152,esv1988154,esv275320,nsv516065,esv2730097,ns…	4	946000	gain	AABB	0.111067
5	38844000	39085000	0	0	RICTOR,CTD-2127H9.1,OSMR	exonic	NM_001168355,NM_001285439,NM_001285440,NM_003999,NM_152756	.	.	.	ENST00000502536.1,ENST00000357387.3,ENST00000503698.1,ENST00000296782.5,ENST00000274276.3,ENST00000512519.1	CpG: 100,CpG: 112	5p13.1	.	Score=26378;Name="3643140:L1PA4(LINE)"	esv2297322,dgv987e201,esv24079,esv2730107,esv1003705,nsv519072,nsv4803,esv1589521,esv2662971,nsv4802,nsv528773,nsv327488,nsv820160,nsv818346,esv2730111,esv2730109,esv1469708,esv1576101,nsv529023,esv3111,nsv4801,esv1255876	4	241000	gain	AAAB	100
5	39085000	39089000	0	0	.	intergenic	NM_001285440,NM_001465	dist=10490;dist=16354	.	.	.	.	5p13.1	.	Score=15230;Name="3643237:L1MA4A(LINE)","3643235:L1MA4A(LINE)"	nsv529023,esv2662971	4	4000	gain	AAAB	-1
5	39089000	41368000	0	0	C7,SNORD72,PRKAA1,TTC33,RPL37,LOC100506548,PLCXD3,PTGER4,FYB,DAB2,C9,LINC00603,LOC101926940,C6,MROH2B,CARD6	exonic	NM_000065,NM_000587,NM_000958,NM_000997,NM_001005473,NM_001115131,NM_001243093,NM_001244871,NM_001343,NM_001465,NM_001737,NM_006251,NM_012382,NM_032587,NM_173489,NM_199335,NM_206907	.	.	.	ENST00000514343.1,ENST00000339788.6,ENST00000381677.3,ENST00000540520.1,ENST00000313164.9,ENST00000475349.1,ENST00000503936.2,ENST00000508493.1,ENST00000377801.3,ENST00000263413.3,ENST00000254691.5,ENST00000399564.4,ENST00000354209.3,ENST00000337702.4,ENST00000505428.1,ENST00000509877.1,ENST00000604954.1,ENST00000263408.4,ENST00000390994.1,ENST00000508437.1,ENST00000504562.1,ENST00000320816.6,ENS…	CpG: 39,CpG: 68,CpG: 53,CpG: 187,CpG: 108,CpG: 29	5p13.1	Score=0.962762;Name=chrY:9968355	Score=51003;Name="3644940:HERVK11-int(LTR)"	esv274058,nsv880993,esv2566067,esv2665245,dgv6040n71,nsv507245,nsv515813,esv2660291,esv2676304,esv272944,nsv880438,esv2669707,esv2730118,esv272156,nsv830268,nsv516263,nsv526930,nsv437463,dgv1797e1,nsv518711,esv2730115,nsv818347,nsv509967,nsv820142,esv2676484,esv2665247,esv28403,nsv507246,nsv881467,nsv462123,nsv441948,nsv4808,esv2730120,nsv514303,nsv4806,nsv330004,nsv516193,nsv880339,esv2730112,dg…	4	2279000	gain	AABB	0.0341318
5	41368000	41397000	0	0	PLCXD3	exonic	NM_001005473	.	.	.	ENST00000328457.3,ENST00000377801.3	.	5p13.1	.	Score=19804;Name="3647073:L1MA1(LINE)"	nsv830269	4	29000	gain	AABB	-1
5	41397000	42429000	0	0	GHR,LOC101926960,OXCT1,OXCT1-AS1,C5orf51,PLCXD3,FBXO4	exonic	NM_000436,NM_001005473,NM_001242399,NM_012176,NM_033484,NM_175921	.	.	.	ENST00000510634.1,ENST00000509134.1,ENST00000357703.3,ENST00000377801.3,ENST00000513081.1,ENST00000381647.2,ENST00000230882.4,ENST00000512084.1,ENST00000509987.1,ENST00000281623.3,ENST00000505931.2,ENST00000328457.3,ENST00000296812.2,ENST00000362617.1,ENST00000564402.1,ENST00000196371.5,ENST00000508458.1	CpG: 53,CpG: 26,CpG: 20,CpG: 104,CpG: 60,CpG: 44,CpG: 28	5p13.1	.	Score=44203;Name="3647461:HERVL-int(LTR)"	esv2730132,nsv327668,esv1936194,dgv1021e199,esv2730127,esv2730131,nsv328702,esv2621343,nsv441952,nsv328830,esv1518058,nsv881628,esv2730124,nsv880627,dgv6041n71,esv2517681,nsv4812,nsv881563,nsv818348,esv2677967,nsv880518,esv2730126,nsv524669,esv7370,nsv823059,nsv830273,esv2675815,esv3274,nsv441951,nsv818349,nsv327751,esv2659953,esv2665823,esv22544,esv23495,esv2674809,nsv4809,esv2677343,nsv512850,e…	4	1032000	gain	AABB	0.390266
5	42429000	42557000	0	0	GHR	UTR5	NM_001242400,NM_001242401,NM_001242402,NM_001242403,NM_001242404,NM_001242405	NM_001242400:c.-51795_-51511delins0;NM_001242401:c.-82638_-82546delins0;NM_001242402:c.-17832_-17724delins0;NM_001242403:c.-17662_-17346delins0;NM_001242404:c.-16319_-16178delins0;NM_001242405:c.-15795_-15759delins0	.	.	ENST00000230882.4,ENST00000357703.3	.	5p12-p13.1	Score=0.928037;Name=chr3:44692431	Score=25165;Name="3648691:L1PA4(LINE)"	nsv4814,nsv881375,esv1542037	3	128000	gain	AAB	0.915601
5	42557000	42994000	0	0	GHR,FLJ32255,SEPP1,CCDC152	exonic	NM_000163,NM_001085486,NM_001093726,NM_001134848,NM_001242399,NM_001242400,NM_001242401,NM_001242402,NM_001242403,NM_001242404,NM_001242405,NM_001242406,NM_001242460,NM_001242462,NM_005410	.	.	.	ENST00000507920.1,ENST00000509276.1,ENST00000388827.4,ENST00000511224.1,ENST00000230882.4,ENST00000361970.5,ENST00000357703.3,ENST00000513625.1,ENST00000514985.1,ENST00000537449.1,ENST00000606056.1,ENST00000506577.1	CpG: 105,CpG: 76,CpG: 25,CpG: 47	5p12	Score=0.917495;Name=chr5:179238836	Score=28033;Name="3649066:L1PA2(LINE)"	nsv4815,nsv528880,esv999397,nsv511284,dgv943n67,nsv513232,nsv515883,esv273197,esv271660,esv2415807,esv2730134,dgv6042n71,esv1021275,esv270855,esv2730135,nsv462126,esv2662205,esv29345,nsv523033,dgv143e180,esv3091,esv993563,esv2675143,esv2669431,esv270396,esv2421813,esv2602099,esv2730136,nsv881436	4	437000	gain	AABB	0.650417
5	42994000	42996000	0	0	.	upstream	NR_104643	.	.	.	.	CpG: 27,CpG: 21	5p12	.	Score=1730;Name="3649501:AluSz(SINE)"	nsv881436,nsv462126,dgv6042n71,nsv4815	4	2000	gain	AABB	-1
5	42996000	43388000	0	0	CCL28,LOC153684,HMGCS1,LOC100132356,ANXA2R,LOC100506639,ZNF131,NIM1K,LOC648987	exonic	NM_001014279,NM_001098272,NM_002130,NM_003432,NM_148672,NM_153361	.	.	.	ENST00000509634.1,ENST00000511991.1,ENST00000607830.1,ENST00000306938.4,ENST00000607250.1,ENST00000433297.2,ENST00000512796.1,ENST00000505606.2,ENST00000326035.2,ENST00000537013.1,ENST00000509036.1,ENST00000399534.1,ENST00000505541.1,ENST00000506791.1,ENST00000513525.1,ENST00000451894.2,ENST00000509156.1,ENST00000361115.4,ENST00000509362.1,ENST00000314890.3,ENST00000509931.1,ENST00000565748.1,ENS…	CpG: 90,CpG: 22,CpG: 116,CpG: 34,CpG: 68,CpG: 24,CpG: 67,CpG: 124,CpG: 23,CpG: 66	5p12	Score=0.945759;Name=chr5:53839189	Score=43565;Name="3650205:HERVIP10F-int(LTR)"	nsv881436,esv2730138,esv2730137,nsv327225,esv2676471,nsv462126,nsv830274,esv1664146,dgv6042n71,esv2663072,esv1236120,nsv508352,esv2663534,esv2657906,nsv4815,esv33224,esv270888	4	392000	gain	AAAA	90.4748
5	43388000	43410000	0	0	CCL28	exonic	NM_148672	.	.	.	ENST00000537013.1,ENST00000513525.1,ENST00000361115.4	CpG: 51	5p12	.	Score=24877;Name="3650358:L1PA5(LINE)"	esv2677437,nsv508352	4	22000	gain	AAAA	-1
5	43410000	46308000	0	0	HCN1,FGF10-AS1,FGF10,NNT,C5orf28,MRPS30,NNT-AS1,RP11-53O19.1,C5orf34,CCL28,PAIP1	exonic	NM_004465,NM_006451,NM_012343,NM_016640,NM_021072,NM_022483,NM_148672,NM_182789,NM_182977,NM_183323,NM_198566	.	.	.	ENST00000514597.1,ENST00000537319.1,ENST00000508945.1,ENST00000506247.1,ENST00000338972.4,ENST00000306846.3,ENST00000397080.3,ENST00000505401.1,ENST00000230914.4,ENST00000510130.1,ENST00000502457.1,ENST00000581587.1,ENST00000513560.2,ENST00000511525.1,ENST00000515466.1,ENST00000508123.1,ENST00000506656.1,ENST00000505050.1,ENST00000512085.1,ENST00000436644.2,ENST00000537013.1,ENST00000505706.1,ENS…	CpG: 17,CpG: 70,CpG: 139,CpG: 67,CpG: 98,CpG: 88	5p12-p11	Score=0.99078;Name=chr17:18554761	Score=41714;Name="3654198:HERVK-int(LTR)","3654200:HERVK-int(LTR)"	nsv830282,esv2730144,esv1009911,esv25785,nsv881063,nsv462134,esv2670059,esv2677437,nsv329097,nsv823062,dgv101n16,esv2284006,esv2730148,dgv944n67,esv7627,esv23031,esv27940,esv23029,esv2261550,nsv881159,nsv830280,esv2481524,nsv507250,nsv517108,esv1002793,nsv4817,esv2671038,nsv830276,esv2660584,esv2511954,dgv6047n71,esv2730146,nsv513234,dgv6046n71,nsv880712,esv2673345,esv2127526,nsv433228,dgv6044n71…	4	2898000	gain	AABB	0.032924
5	46308000	49560000	0	0	.	intergenic	NM_021072,NM_198449	dist=611780;dist=132031	.	.	.	.	5p11-q11.1	.	Score=26820;Name="3654292:L1PA2(LINE)"	esv1116553,esv2669241,esv1714999,esv2677979,esv997367,esv2675889,esv2675663,nsv820439,nsv511288,esv6051,esv28968,esv2620257,esv2678307,nsv469783,dgv341n21,esv2659619,esv1099610,nsv517480,esv2664073,esv2659756,esv2541114,nsv830285,esv28135,nsv436757,esv2666122,esv2672337,esv4509	3	3252000	gain	AAB	0.53994
5	150203000	150223000	0	0	.	intergenic	NM_032947,NM_001145805	dist=26702;dist=3085	.	.	.	.	5q33.1	.	Score=7197;Name="3825611:L1MA7(LINE)"	nsv514330,dgv977n67,nsv433477,nsv428129,esv2421997,dgv106n16,esv33282,nsv883032,nsv10759,nsv819027,esv2661050,nsv499290,dgv979n67,dgv1863e1,nsv442963,nsv823313,dgv980n67,esv23083,nsv5067,dgv1862e1,esv2730919	0	20000	loss	-1	-1
5	180377000	180429000	0	0	BTNL8,BTNL3	exonic	NM_001040462,NM_001159707,NM_001159709,NM_001159710,NM_197975	.	.	.	ENST00000340184.4,ENST00000508408.1,ENST00000505126.1,ENST00000342868.6,ENST00000400707.3,ENST00000533815.2,ENST00000511704.1,ENST00000231229.4	CpG: 31	5q35.3	Score=0.930144;Name=chr2:101125756	Score=15878;Name="3886420:LTR25-int(LTR)","3886417:LTR25-int(LTR)"	esv32906,nsv442972,nsv819450,nsv823367,nsv10791,nsv513283,nsv820020,nsv471441,nsv830566,esv2421695,esv988906,nsv883299,nsv471440,esv29991,dgv1883e1,dgv1066e199,nsv821169,nsv508390,esv29779,nsv428133,esv33360,nsv514338,dgv988n67,dgv6n29	0	52000	loss	-1	-1
6	202000	382000	0	0	DUSP22	exonic	NM_001286555,NM_020185	.	.	.	ENST00000381078.1,ENST00000605863.1,ENST00000344450.5,ENST00000603290.1,ENST00000419235.2,ENST00000605315.1,ENST00000604971.1,ENST00000603453.1,ENST00000605035.1,ENST00000580119.1	CpG: 120	6p25.3	Score=0.997908;Name=chrUn_gl000227:0	Score=12804;Name="3887786:L1MA3(LINE)"	nsv462600,nsv823390,nsv525541,esv581,nsv525480,nsv830568,nsv883345,dgv1887e1,dgv1886e1,nsv349805,dgv6419n71,esv2308022,dgv6421n71,dgv1068e199,dgv1n41,nsv524816,dgv6420n71,esv1290333,dgv1894e1,esv992317,esv1007209,dgv1885e1,esv1491967,dgv1888e1,dgv990n67,nsv883346,nsv883355,esv2421434,nsv437476,nsv5166,dgv991n67,esv32812,esv1151062,nsv470792,dgv1889e1,esv1057238,dgv6414n71,dgv6418n71,dgv736n27,nsv…	3	180000	gain	AAB	0.428261
6	41689000	42107000	0	0	BYSL,CCND3,PGC,MED20,C6orf132,TOMM6,TFEB,PRICKLE4,USP49,FRS3,TAF8	exonic	NM_001134493,NM_001136017,NM_001136125,NM_001136126,NM_001164446,NM_001166424,NM_001167827,NM_001286554,NM_001287427,NM_001287434,NM_001760,NM_002630,NM_004053,NM_004275,NM_006653,NM_013397,NM_018561,NM_138572	.	.	.	ENST00000409312.1,ENST00000465926.1,ENST00000384148.1,ENST00000482432.1,ENST00000420312.1,ENST00000230340.4,ENST00000373006.1,ENST00000412701.1,ENST00000466420.1,ENST00000415497.2,ENST00000398881.3,ENST00000409060.1,ENST00000259748.2,ENST00000394263.1,ENST00000425343.2,ENST00000398884.3,ENST00000394260.1,ENST00000372991.4,ENST00000373018.3,ENST00000372988.4,ENST00000373025.3,ENST00000373033.1,ENS…	CpG: 41,CpG: 31,CpG: 95,CpG: 46,CpG: 61,CpG: 143,CpG: 121,CpG: 52,CpG: 69,CpG: 39	6p21.1	.	Score=20260;Name="3966419:HUERS-P1-int(LTR)","3966417:HUERS-P1-int(LTR)"	esv2731982,dgv753n27,nsv885834,nsv885835,esv2731978,esv2676088,esv2658537,esv2544548,esv2731980,nsv527131,esv2301238,dgv1943e1,esv2731981,esv2659555,esv2678409,esv2731983,esv2731979,esv2731977,esv2660541,esv1427717,nsv830646,nsv7893,nsv830649,esv2211967,esv29515,nsv526116,nsv885833,nsv5278	4	418000	gain	AAAB	0.892821
6	42107000	42798000	0	0	ATP6V0CP3,GUCA1A,MRPS10,PRPH2,GUCA1B,TRERF1,UBR2,C6orf132,TBCC,GLTSCR1L	exonic	NM_000322,NM_000409,NM_001164446,NM_001184801,NM_002098,NM_003192,NM_015255,NM_015349,NM_018141,NM_033502	.	.	.	ENST00000314073.5,ENST00000230361.3,ENST00000541991.1,ENST00000394237.1,ENST00000394168.1,ENST00000384121.1,ENST00000372958.1,ENST00000053469.4,ENST00000541110.1,ENST00000372901.1,ENST00000372903.2,ENST00000244625.2,ENST00000372922.4,ENST00000230381.5,ENST00000340840.2,ENST00000458756.1,ENST00000372876.1,ENST00000372899.1,ENST00000341865.4,ENST00000354325.2,ENST00000356542.5,ENST00000408325.1,ENS…	CpG: 33,CpG: 118,CpG: 67,CpG: 34,CpG: 18,CpG: 55,CpG: 29,CpG: 19,CpG: 43,CpG: 101	6p21.1	Score=0.96103;Name=chr9:37836310	Score=18074;Name="3967442:L1PBa(LINE)"	nsv524764,nsv519124,nsv524011,esv2671214,esv273491,esv2662164,esv2731985,nsv5280,esv2731989,nsv507327,nsv885835,esv2731987,nsv5279,esv2731986,esv272665,nsv510026,esv2731988,dgv6838n71,nsv830650,nsv520653,nsv350088,nsv518847,esv2233433,nsv348569,esv2731990,nsv526599,nsv885838,nsv830649,esv2226832,esv6714	6	691000	gain	AAAAAB	0.592869
6	42798000	42806000	0	0	GLTSCR1L	intronic	NM_015349	.	.	.	ENST00000394168.1,ENST00000314073.5	.	6p21.1	.	Score=3821;Name="3968340:L1MC4(LINE)","3968342:L1MC4(LINE)","3968353:L1MC4(LINE)","3968351:L1MC4(LINE)","3968346:L1MC4(LINE)","3968348:L1MC4(LINE)"	esv2668024,nsv433480,nsv830650	4	8000	gain	AAAA	18.4803
6	42806000	49023000	0	0	YIPF3,RRP36,POLR1C,NFKBIE,PLA2G7,SRF,ANKRD66,CDC5L,CD2AP,LOC100132354,ZNF318,GTPBP2,PPP2R5D,MEP1A,MAD2L1BP,SLC22A7,CUL9,DLK2,MIR4642,XPO5,C6orf223,MIR6780B,CNPY3,GPR115,MIR4647,GPR116,MRPS18A,CLIC5,CYP39A1,AARS2,ENPP5,SLC25A27,TCTE1,HSP90AB1,TJAP1,RUNX2,CAPN11,RPL7L1,GPR110,MIR586,PTK7,DNPH1,TDRD6,TMEM151B,TTBK1,SLC29A1,CUL7,CRIP3,SUPT3H,MEA1,RCAN2,SPATS1,KLC4,GPR111,ABCC10,PEX6,OPN5,PTCHD4,SLC35…	exonic	NM_000287,NM_001003690,NM_001008739,NM_001010870,NM_001012974,NM_001013732,NM_001015051,NM_001024630,NM_001025366,NM_001025367,NM_001025368,NM_001025369,NM_001025370,NM_001033756,NM_001078174,NM_001078175,NM_001078176,NM_001078177,NM_001098518,NM_001114086,NM_001137560,NM_001146016,NM_001146017,NM_001146018,NM_001146019,NM_001146020,NM_001162435,NM_001168357,NM_001168359,NM_001168370,NM_001171622…	.	.	.	ENST00000372133.3,ENST00000481783.2,ENST00000230413.5,ENST00000481273.1,ENST00000393810.1,ENST00000538237.1,ENST00000244670.8,ENST00000326974.4,ENST00000323267.6,ENST00000385035.1,ENST00000314073.5,ENST00000357338.3,ENST00000372444.2,ENST00000359314.5,ENST00000304004.3,ENST00000607590.1,ENST00000456426.2,ENST00000372163.4,ENST00000441198.1,ENST00000371460.1,ENST00000371459.1,ENST00000371438.1,ENS…	CpG: 52,CpG: 72,CpG: 74,CpG: 33,CpG: 69,CpG: 59,CpG: 140,CpG: 102,CpG: 60,CpG: 84,CpG: 159,CpG: 39,CpG: 66,CpG: 44,CpG: 14,CpG: 138,CpG: 38,CpG: 37,CpG: 142,CpG: 28,CpG: 24,CpG: 36,CpG: 124,CpG: 143,CpG: 51,CpG: 121,CpG: 78,CpG: 97,CpG: 63,CpG: 57,CpG: 18,CpG: 165,CpG: 26,CpG: 50,CpG: 46,CpG: 71,CpG: 34,CpG: 94,CpG: 45,CpG: 85,CpG: 53,CpG: 16,CpG: 141,CpG: 64,CpG: 30,CpG: 55,CpG: 31,CpG: 27,CpG: …	6p21.1-p12.3	Score=0.985119;Name=chr12:42620639	Score=41820;Name="3968504:HERVK-int(LTR)","3968506:HERVK-int(LTR)"	esv1634776,nsv522456,nsv526408,esv2732007,nsv5293,nsv462930,dgv6840n71,nsv830654,esv2732012,nsv885868,esv2656645,esv25571,nsv511330,nsv5292,esv2668261,esv269000,nsv462932,esv2629858,esv2732005,esv2668024,esv29444,nsv510028,esv8057,esv2830,esv1007083,nsv830658,esv3835,esv2732045,nsv514359,esv6354,nsv462936,nsv5286,nsv462935,esv2668004,nsv5291,esv29572,esv2670005,esv1939441,esv2674335,dgv6843n71,es…	4	6217000	gain	AAAB	0.0312618
6	49321000	52183000	0	0	GLYATL3,PKHD1,TFAP2D,CRISP3,CRISP1,PGK2,DEFB110,DEFB113,TFAP2B,DEFB133,CENPQ,CRISP2,IL17A,MUT,DEFB114,MIR206,MCM3,C6orf141,IL17F,RHAG,MIR133B,DEFB112	exonic	NM_000255,NM_000324,NM_001010904,NM_001037497,NM_001037498,NM_001037499,NM_001037728,NM_001037729,NM_001131,NM_001142407,NM_001142408,NM_001142417,NM_001142435,NM_001145652,NM_001166478,NM_001190986,NM_001205220,NM_001261822,NM_001270472,NM_002190,NM_002388,NM_003221,NM_003296,NM_006061,NM_018132,NM_052872,NM_138694,NM_138733,NM_170609,NM_170724,NM_172238	.	.	.	ENST00000424426.1,ENST00000454135.1,ENST00000489228.1,ENST00000393660.2,ENST00000274813.3,ENST00000393666.1,ENST00000505118.1,ENST00000329411.5,ENST00000304801.3,ENST00000229854.7,ENST00000423399.2,ENST00000507853.1,ENST00000426547.1,ENST00000433368.2,ENST00000437859.2,ENST00000529246.2,ENST00000398718.1,ENST00000492489.2,ENST00000340994.4,ENST00000362210.1,ENST00000340057.1,ENST00000263046.4,ENS…	CpG: 54,CpG: 57,CpG: 26,CpG: 20,CpG: 29,CpG: 41,CpG: 39,CpG: 69,CpG: 68,CpG: 38	6p12.3-p12.2	Score=0.969625;Name=chr6:160169222	Score=41917;Name="3982549:HERVL-int(LTR)"	nsv823687,esv2659197,esv2732052,esv2668158,esv33851,esv1007147,esv2528580,esv2732065,esv2643896,esv1710565,esv2663715,nsv5302,esv2555448,esv2732072,esv26588,esv1045705,nsv820795,esv2732071,esv2137669,esv1493351,esv2303365,esv2732070,esv2732061,nsv7380,nsv885881,nsv5294,esv2551556,nsv5303,esv28661,esv2657423,nsv510029,esv2657311,esv1154861,esv2661375,esv33429,nsv510899,esv2141120,nsv526292,nsv4365…	4	2862000	gain	AAAB	0.106345
6	52183000	52184000	0	0	.	intergenic	NM_001270472,NM_133367	dist=33321;dist=42926	.	.	.	.	6p12.2	.	Score=2335;Name="3984419:AluSx(SINE)"	.	5	1000	gain	AAABB	72.4348
6	52184000	57195000	0	0	BAG2,GSTA5,TINAG,DST,COL21A1,MIR5685,LOC100506188,TRAM2-AS1,BEND6,GFRAL,ELOVL5,GCLC,FBXO9,ZNF451,PRIM2,HCRTR2,GSTA1,LOC730101,GSTA3,KLHL31,PAQR8,BMP5,GSTA4,RPS16P5,GSTA7P,GCM1,RNU6-71P,TMEM14A,HMGCLL1,MLIP-IT1,ICK,FAM83B,LRRC1,GSTA2,KIAA1586,MLIP,TRAM2,RAB23,EFHC1	exonic	NM_000846,NM_000847,NM_000947,NM_001003760,NM_001010872,NM_001031623,NM_001042406,NM_001144769,NM_001144770,NM_001172420,NM_001197115,NM_001242828,NM_001242830,NM_001242831,NM_001257273,NM_001278666,NM_001278667,NM_001278668,NM_001281746,NM_001281747,NM_001282487,NM_001282488,NM_001286274,NM_001286275,NM_001286276,NM_001287741,NM_001287746,NM_001287753,NM_001498,NM_001512,NM_001526,NM_001723,NM_0…	.	.	.	ENST00000508459.1,ENST00000407079.1,ENST00000370888.1,ENST00000605281.1,ENST00000370876.2,ENST00000356971.3,ENST00000517217.1,ENST00000484701.1,ENST00000312431.6,ENST00000562834.1,ENST00000486559.1,ENST00000588900.1,ENST00000502390.1,ENST00000350082.5,ENST00000384181.1,ENST00000416069.2,ENST00000491749.1,ENST00000542638.1,ENST00000370850.2,ENST00000229416.6,ENST00000587744.1,ENST00000461222.1,ENS…	CpG: 67,CpG: 83,CpG: 36,CpG: 76,CpG: 125,CpG: 38,CpG: 68,CpG: 56,CpG: 28,CpG: 40,CpG: 74,CpG: 15,CpG: 140,CpG: 59,CpG: 20,CpG: 19,CpG: 104,CpG: 73,CpG: 31,CpG: 90,CpG: 151,CpG: 145,CpG: 50	6p11.2-p12.2	Score=0.99334;Name=chr2:30865522	Score=30225;Name="3985460:HERV17-int(LTR)","3985458:HERV17-int(LTR)"	esv270964,nsv512881,nsv7900,esv2732090,nsv820249,esv2507253,esv2081716,esv21698,esv2455385,dgv1046n67,dgv1116e199,nsv519812,esv2555940,esv2658393,esv2732093,esv2732105,esv2531603,esv2678274,esv1272268,esv990236,nsv885913,esv2546663,nsv823700,esv2732086,esv7970,esv2732091,nsv830666,esv2732102,esv2666271,nsv437968,esv2619276,nsv5305,esv271275,esv26042,nsv348632,esv2732100,esv2732121,esv272471,nsv53…	6	5011000	gain	AAAAAB	0.0925981
6	57195000	57198000	0	0	PRIM2	intronic	NM_000947	.	.	.	ENST00000607273.1,ENST00000389488.2	.	6p11.2	.	Score=8997;Name="3992787:L1MB5(LINE)","3992789:L1MB5(LINE)","3992791:L1MB5(LINE)"	dgv1956e1	6	3000	gain	AAAAAB	26.1295
6	57240000	57298000	0	0	PRIM2	exonic	NM_000947	.	.	.	ENST00000389488.2,ENST00000607273.1,ENST00000390728.2	.	6p11.2	.	Score=24012;Name="3992884:L1PB1(LINE)"	dgv32e194,nsv818418,esv271627,nsv436502,esv1930914,dgv1956e1,esv2635100,nsv435841,esv988239,esv9696,esv22079,esv2453782,esv1007913,nsv470820,esv2732131,esv2732130,nsv885915,esv6364,esv2579565,esv2591679,nsv885914,esv1005755,nsv511884,nsv511885,esv273180,dgv109n16,nsv528053	13	58000	gain	AAAAAAABBBBBB	0.607453
6	57298000	63163000	0	0	GUSBP4,PRIM2,KHDRBS2,MTRNR2L9	exonic	NM_000947,NM_001190706,NM_152688	.	.	.	ENST00000511849.2,ENST00000389488.2,ENST00000607273.1,ENST00000420759.1,ENST00000607119.1,ENST00000408679.1,ENST00000457561.2,ENST00000544932.1,ENST00000281156.4,ENST00000422882.1,ENST00000456887.1,ENST00000421261.1,ENST00000607490.1,ENST00000606125.1	CpG: 39,CpG: 45,CpG: 35	6q11.1-p11.2	Score=0.997591;Name=chr6:58076869,chr6:62117801	Score=45651;Name="3995082:HERVK9-int(LTR)"	esv2732163,nsv885923,nsv7905,esv6387,esv21623,esv2732167,esv8387,nsv830669,nsv482956,esv2732134,dgv755n27,esv2676806,esv2732185,esv6537,esv2732164,esv2631522,esv2752127,nsv510031,nsv5318,nsv349573,nsv819419,esv2732159,esv2660247,nsv349821,esv2732172,esv2673012,esv1008673,nsv510033,esv2210153,esv2732181,esv1465514,esv2732161,nsv885965,esv2614219,esv2732180,esv2676059,nsv5317,nsv510900,esv2670697,n…	8	5865000	gain	AAAAAABB	0.211535
6	63163000	63165000	0	0	.	intergenic	NM_152688,NM_001143940	dist=166900;dist=820856	.	.	.	.	6q11.1	.	Score=3832;Name="3996707:L1M5(LINE)","3996709:L1M5(LINE)"	nsv818419,nsv462967,dgv6863n71	8	2000	gain	AAAAAABB	-1
6	63165000	64485000	0	0	LGSN,PHF3,PTP4A1,EYS	exonic	NM_001142800,NM_001143940,NM_003463,NM_015153,NM_016571	.	.	.	ENST00000509330.1,ENST00000503581.1,ENST00000473334.1,ENST00000577815.1,ENST00000584934.1,ENST00000370616.2,ENST00000262043.3,ENST00000370621.3,ENST00000411011.2,ENST00000356170.3,ENST00000370651.3,ENST00000578299.1,ENST00000370659.1,ENST00000370657.4,ENST00000370658.5,ENST00000393387.1,ENST00000370650.2,ENST00000401253.1	CpG: 133,CpG: 173	6q12-q11.2	Score=0.967123;Name=chr20:1349621	Score=64280;Name="3997616:HERV9-int(LTR)"	nsv462967,nsv5325,nsv509136,dgv6864n71,nsv885988,essv2741,dgv1047n67,dgv1958e1,esv273394,esv268216,nsv830674,esv2676330,nsv7908,nsv818419,esv273947,esv34515,esv2732196,esv23684,esv2442562,esv2656808,esv33308,nsv885991,esv2732194,esv1033715,esv2732202,nsv5326,nsv507333,dgv6865n71,dgv6867n71,nsv819335,nsv470821,nsv821649,esv268569,esv2657984,nsv507332,nsv517212,esv1364445,dgv6866n71,nsv885979,esv27…	6	1320000	gain	AAAABB	0.102906
6	64485000	67150000	0	0	EYS,SLC25A51P1,LOC441155	exonic	NM_001142800,NM_001142801,NM_001271675,NM_198283	.	.	.	ENST00000370618.3,ENST00000486069.1,ENST00000408385.1,ENST00000433531.1,ENST00000408354.1,ENST00000582775.1,ENST00000370616.2,ENST00000429530.1,ENST00000424274.1,ENST00000503581.1,ENST00000393380.2,ENST00000420043.1,ENST00000342421.5,ENST00000370621.3	CpG: 21,CpG: 34,CpG: 22	6q12	Score=0.988931;Name=chr1:219762000	Score=40662;Name="4000800:HERV17-int(LTR)"	nsv463134,esv33692,nsv510901,esv2732203,nsv524573,dgv6885n71,nsv528039,nsv886033,nsv511894,nsv818421,esv2732211,dgv6884n71,nsv886007,esv2671375,nsv436501,nsv512883,esv2732204,esv6318,nsv462989,esv1543109,dgv758n27,esv1921428,nsv463133,esv1031312,esv2662925,nsv348880,esv2732219,dgv1049n67,nsv462980,dgv1124e199,nsv818423,esv26838,nsv516417,dgv763n27,nsv514365,nsv886009,nsv886006,esv2673394,nsv52141…	3	2665000	gain	AAB	0.0463086
6	67150000	67575000	0	0	.	intergenic	NR_026540,NM_001704	dist=650624;dist=1770632	.	.	ENST00000459469.1	.	6q12	Score=0.975369;Name=chr6:90344707	Score=26417;Name="4003440:L1PA3(LINE)"	nsv886068,esv2512858,nsv886062,nsv463136,esv1011256,nsv463135,nsv886065,esv2732225,nsv886066,esv2664324,esv3971,esv2668440,esv26574,nsv886063,nsv5331,esv1669132,nsv463134,nsv522182,nsv886067,nsv886061,esv2661614,nsv886064,nsv470830,nsv470829,esv2674546,esv9033,nsv886070,esv28483,esv2011329,nsv830678,nsv823721,nsv527461,nsv886069,esv2673018,esv2422379	3	425000	gain	AAB	11.4311
6	67575000	69390000	0	0	BAI3	exonic	NM_001704	.	.	.	ENST00000419979.1,ENST00000445346.1,ENST00000603261.1,ENST00000364145.1,ENST00000585220.1,ENST00000581695.1,ENST00000383945.1,ENST00000370598.1,ENST00000390927.1,ENST00000412872.3,ENST00000604392.1,ENST00000516156.1,ENST00000449928.1	CpG: 21	6q12	Score=0.962213;Name=chr6:22725088	Score=33856;Name="4005895:HERVL-int(LTR)"	esv2671623,nsv470830,nsv830680,dgv1963e1,nsv463144,esv2732244,esv2674993,nsv463142,esv2645371,nsv886128,esv2732233,nsv7918,esv2752129,nsv463141,esv1418168,dgv6891n71,esv1044223,dgv6894n71,nsv507335,nsv516610,esv2732248,dgv1050n67,nsv511345,nsv886061,essv11411,nsv528362,nsv886114,nsv886109,dgv6888n71,nsv886113,esv2223506,esv2732236,nsv886073,nsv499826,esv5561,nsv527154,nsv507336,esv2732238,esv2687…	3	1815000	gain	AAB	0.0850108
6	69390000	69392000	0	0	BAI3	intronic	NM_001704	.	.	.	ENST00000370598.1	.	6q12	.	Score=1667;Name="4006750:MSTB1(LTR)"	nsv886130	3	2000	gain	AAB	-1
6	69392000	69397000	0	0	BAI3	intronic	NM_001704	.	.	.	ENST00000370598.1	.	6q12	.	Score=6063;Name="4006765:HSMAR2(DNA)","4006763:HSMAR2(DNA)"	nsv886130	3	5000	gain	AAA	100
6	69397000	70644000	0	0	COL19A1,LMBRD1,BAI3	exonic	NM_001704,NM_001858,NM_018368	.	.	.	ENST00000578978.1,ENST00000370598.1,ENST00000238918.8,ENST00000370570.1,ENST00000583116.1,ENST00000546190.1,ENST00000370577.3,ENST00000322773.4,ENST00000476656.1	CpG: 53,CpG: 61	6q12-q13	Score=0.923611;Name=chr5:93018216	Score=28156;Name="4007992:L1PA2(LINE)"	nsv819863,nsv5340,nsv524983,nsv886139,esv999346,esv269258,esv273167,nsv886130,esv2664965,esv2674847,nsv514367,nsv5337,nsv463148,nsv517304,esv2668815,esv2732252,esv28766,esv2660306,esv2658033,esv2220750,nsv886131,nsv526130,esv270564,nsv499697,esv1455001,nsv528106,nsv886132,esv2669977,esv1064515,nsv514368,dgv384n21,esv2665608,esv1002130,dgv6899n71,nsv886138,esv2572597,nsv527593,nsv886133,dgv383n21,…	4	1247000	gain	AAAB	0.130869
6	70644000	76322000	0	0	FAM135A,MB21D1,OGFRL1,LINC00472,DPPA5,FILIP1,SENP6,MIR4282,EEF1A1,C6orf57,MTO1,DDX43,KCNQ5-AS1,SLC17A5,KHDC1,CD109,KCNQ5,KHDC1L,SMAP1,C6orf147,MIR30A,MIR30C2,COL12A1,COL9A1,OOEP,B3GAT2,COL19A1,TMEM30A,RIMS1,COX7A2,KHDC3L,RP1-234P15.4	exonic	NM_001017361,NM_001025290,NM_001044305,NM_001080507,NM_001100409,NM_001105531,NM_001123226,NM_001126063,NM_001143958,NM_001159587,NM_001159588,NM_001160130,NM_001160132,NM_001160133,NM_001160134,NM_001162529,NM_001168407,NM_001168408,NM_001168409,NM_001168410,NM_001168411,NM_001251874,NM_001281439,NM_001281440,NM_001402,NM_001851,NM_001858,NM_001865,NM_004370,NM_012123,NM_012434,NM_014989,NM_0155…	.	.	.	ENST00000331523.2,ENST00000441363.1,ENST00000445350.2,ENST00000370384.3,ENST00000440220.1,ENST00000437994.2,ENST00000426635.2,ENST00000580846.1,ENST00000370474.3,ENST00000591821.2,ENST00000355635.3,ENST00000590780.1,ENST00000365199.1,ENST00000432484.2,ENST00000511023.1,ENST00000414192.2,ENST00000423730.3,ENST00000484801.1,ENST00000586030.1,ENST00000602418.1,ENST00000538414.1,ENST00000450998.1,ENS…	CpG: 48,CpG: 47,CpG: 64,CpG: 35,CpG: 43,CpG: 181,CpG: 32,CpG: 57,CpG: 135,CpG: 63,CpG: 122,CpG: 94,CpG: 49,CpG: 34,CpG: 46,CpG: 38,CpG: 61,CpG: 138,CpG: 91,CpG: 24,CpG: 56,CpG: 175,CpG: 100,CpG: 28,CpG: 36,CpG: 121,CpG: 23,CpG: 33,CpG: 84,CpG: 93,CpG: 42	6q14.1-q13	Score=0.993616;Name=chr9:135894839	Score=36910;Name="4016400:HERVL-int(LTR)"	nsv499825,esv2732277,esv27286,esv2732264,esv2732290,nsv511895,nsv886142,nsv886181,nsv514371,nsv886182,nsv527906,nsv349724,esv2732266,esv2659482,esv2668735,nsv886158,esv2461232,esv23040,esv2732280,esv1017873,esv1720242,nsv886162,esv2663730,esv2670686,nsv886156,esv2732294,nsv525542,esv1010562,nsv442986,esv2732313,esv1480101,esv3612,esv1655765,esv2732258,nsv348407,nsv349742,nsv527357,esv2732267,nsv5…	4	5678000	gain	AAAB	0.0591632
6	121850000	144805000	0	0	EPB41L2,LOC100507462,HINT3,HIVEP2,HEBP2,RNF217,SAMD3,LINC00326,PKIB,FABP7,IL22RA2,IFNGR1,TAAR1,SMPDL3A,RP11-356I2.4,SOGA3,PEX7,HYMAI,MIR3662,TAAR6,MAP7,GPR126,MED23,PHACTR2,AIG1,MIR3145,NKAIN2,RP11-440G9.1,ARHGAP18,ARG1,HECA,LTV1,REPS1,RP3-323P13.2,ZC2HC1B,SERINC1,TAAR2,NMBR,SLC35D3,SNORA33,HSF2,MGC34034,PTPRK,ABRACL,SNORD101,PBOV1,SMLR1,KIAA1244,AHI1,VNN2,LOC100132735,TMEM244,CTAGE9,NCOA7,PLAGL1…	exonic	NM_000045,NM_000288,NM_000416,NM_000426,NM_001002030,NM_001003395,NM_001003396,NM_001003397,NM_001007102,NM_001008783,NM_001010852,NM_001010876,NM_001010905,NM_001010923,NM_001012279,NM_001012507,NM_001013623,NM_001016,NM_001017373,NM_001031712,NM_001032394,NM_001032395,NM_001033080,NM_001040214,NM_001077440,NM_001077441,NM_001077706,NM_001079823,NM_001080951,NM_001080952,NM_001080953,NM_00108095…	.	.	.	ENST00000430974.2,ENST00000368248.2,ENST00000368210.3,ENST00000367800.4,ENST00000368440.4,ENST00000309649.3,ENST00000441521.1,ENST00000367826.2,ENST00000606679.1,ENST00000420702.1,ENST00000519686.2,ENST00000587577.1,ENST00000354570.3,ENST00000431609.1,ENST00000540546.1,ENST00000392309.1,ENST00000427852.2,ENST00000434768.1,ENST00000474850.2,ENST00000446115.1,ENST00000595616.1,ENST00000422700.1,ENS…	CpG: 105,CpG: 190,CpG: 152,CpG: 148,CpG: 59,CpG: 74,CpG: 52,CpG: 146,CpG: 82,CpG: 131,CpG: 42,CpG: 39,CpG: 84,CpG: 88,CpG: 230,CpG: 113,CpG: 77,CpG: 99,CpG: 91,CpG: 56,CpG: 128,CpG: 28,CpG: 80,CpG: 38,CpG: 107,CpG: 37,CpG: 111,CpG: 61,CpG: 117,CpG: 25,CpG: 138,CpG: 121,CpG: 21,CpG: 51,CpG: 114,CpG: 118,CpG: 83,CpG: 124,CpG: 122,CpG: 94,CpG: 75,CpG: 71,CpG: 34,CpG: 163,CpG: 26,CpG: 46,CpG: 116,CpG…	6q24.1-q22.32	Score=0.998101;Name=chr3:120298031	Score=44962;Name="4094795:HERVL-int(LTR)","4094793:HERVL-int(LTR)"	nsv518511,nsv464055,nsv499628,esv2666692,esv6613,nsv823840,esv2640398,esv267519,nsv512896,esv2732791,esv27967,esv2732746,nsv823849,esv2732673,esv29157,nsv5515,nsv5480,nsv830803,esv2663795,esv269819,nsv516523,nsv823832,esv2599261,esv2657421,esv34079,esv9512,nsv514388,esv267889,esv2732659,esv2732713,nsv886598,esv1261650,esv268434,esv2664026,esv2426838,esv2616735,esv2732788,esv23446,esv5938,nsv47086…	4	22955000	gain	AAAB	0.0115281
6	144805000	145016000	0	0	UTRN	exonic	NM_007124	.	.	.	ENST00000367526.4,ENST00000367545.3	.	6q24.2	.	Score=22023;Name="4131558:L1PA7(LINE)"	nsv830833,esv2675592,nsv510057	1	211000	loss	A	-1
6	145016000	161978000	0	0	RMND1,TMEM181,MTRF1L,SLC22A1,LOC729603,RPS18P9,ZBTB2,RAET1G,LOC100129518,MIR7161,IYD,OSTCP1,SASH1,LPAL2,DYNLT1,TIAM2,PNLDC1,SNORA20,EZR-AS1,STXBP5-AS1,ARID1B,ULBP3,C6orf211,SYNJ2,PPP1R14C,SCAF8,CNKSR3,ZDHHC14,RSPH3,VIP,PARK2,RP11-545I5.3,C6orf99,RAET1E-AS1,SNX9,MRPL18,SOD2,MTHFD1L,UTRN,SYTL3,SYNE1,WTAP,NOX3,CCDC170,SLC22A2,PLG,SLC22A3,RP11-162J8.2,SNORA29,MYCT1,ZC3H12D,PPIL4,FBXO30,LPA,RAB32,FBXO…	exonic	NM_000125,NM_000301,NM_000636,NM_000876,NM_000914,NM_001001346,NM_001001788,NM_001002255,NM_001007466,NM_001008503,NM_001008504,NM_001008505,NM_001008897,NM_001009991,NM_001010927,NM_001018041,NM_001024465,NM_001024466,NM_001029884,NM_001030060,NM_001042683,NM_001111077,NM_001114184,NM_001122740,NM_001122741,NM_001122742,NM_001127715,NM_001130699,NM_001130700,NM_001142522,NM_001145279,NM_00114528…	.	.	.	ENST00000519091.1,ENST00000452684.2,ENST00000337049.4,ENST00000361131.4,ENST00000449072.1,ENST00000442269.1,ENST00000357183.4,ENST00000392168.2,ENST00000419064.2,ENST00000179882.6,ENST00000366906.5,ENST00000367054.2,ENST00000384183.1,ENST00000415477.1,ENST00000367088.1,ENST00000456483.2,ENST00000532335.1,ENST00000367545.3,ENST00000367480.3,ENST00000392255.3,ENST00000366963.4,ENST00000367233.5,ENS…	CpG: 99,CpG: 162,CpG: 24,CpG: 128,CpG: 28,CpG: 129,CpG: 38,CpG: 107,CpG: 68,CpG: 25,CpG: 188,CpG: 21,CpG: 51,CpG: 196,CpG: 67,CpG: 36,CpG: 124,CpG: 76,CpG: 105,CpG: 133,CpG: 152,CpG: 33,CpG: 146,CpG: 23,CpG: 195,CpG: 44,CpG: 39,CpG: 42,CpG: 87,CpG: 84,CpG: 60,CpG: 171,CpG: 62,CpG: 73,CpG: 41,CpG: 161,CpG: 55,CpG: 30,CpG: 48,CpG: 199,CpG: 64,CpG: 104,CpG: 141,CpG: 16,CpG: 43,CpG: 154,CpG: 132,CpG:…	6q24.2-q25.1	Score=0.996344;Name=chr4:189660444	Score=45336;Name="4142557:HERV9-int(LTR)"	nsv886821,esv27763,nsv5550,nsv886788,esv2663267,esv35098,nsv522424,nsv349061,esv2732971,esv3558,esv1582545,esv1788224,esv272622,esv2422007,esv2733058,esv1204619,nsv349055,nsv528373,esv269010,esv1006644,esv7375,esv2732903,dgv2026e1,nsv886813,esv2678574,nsv511315,esv2733048,esv2732998,nsv515029,esv29555,esv268739,esv995554,nsv823860,nsv886795,esv2307373,esv2732897,esv1041952,dgv1068n67,esv272350,es…	4	16962000	gain	AAAB	0.0128008
6	161978000	165479000	0	0	PACRG,PARK2,PACRG-AS1,CAHM,DKFZp451B082,QKI	exonic	NM_001080378,NM_001080379,NM_004562,NM_006775,NM_013987,NM_013988,NM_152410,NM_206853,NM_206854,NM_206855	.	.	.	ENST00000459251.1,ENST00000542669.1,ENST00000275262.7,ENST00000337019.3,ENST00000577957.1,ENST00000338468.3,ENST00000366888.2,ENST00000605741.1,ENST00000433489.1,ENST00000366892.1,ENST00000446476.2,ENST00000424802.3,ENST00000440924.1,ENST00000361195.2,ENST00000366894.1,ENST00000408094.1,ENST00000361752.3,ENST00000366889.2,ENST00000452944.1,ENST00000419182.1,ENST00000453779.2,ENST00000392127.2,ENS…	CpG: 46,CpG: 64,CpG: 66,CpG: 52,CpG: 21,CpG: 76,CpG: 28	6q27-q26	.	Score=38360;Name="4166660:HERVP71A-int(LTR)","4166662:HERVP71A-int(LTR)"	dgv7023n71,esv2733103,esv27614,esv2752093,dgv7030n71,nsv5579,esv2752092,dgv785n27,esv2669522,nsv886862,nsv886926,esv3390,nsv464090,nsv7995,esv1312951,nsv5584,esv2733091,dgv7021n71,nsv830860,esv2666662,esv2733097,esv2733089,nsv5583,esv2669608,esv25373,nsv886820,esv26314,esv1426210,nsv886847,nsv470869,esv2733086,nsv823911,esv2733109,nsv5582,nsv464094,nsv510060,nsv5581,nsv507372,esv1007018,esv271159…	3	3501000	gain	AAB	0.0585062
6	165479000	165485000	0	0	.	intergenic	NM_206854,NM_144980	dist=1479372;dist=208153	.	.	.	.	6q27	.	Score=38360;Name="4166662:HERVP71A-int(LTR)"	dgv7033n71	3	6000	gain	AAB	82.6439
6	165485000	169831000	0	0	TCP10L2,KIF25,PDE10A,TCP10,FGFR1OP,MLLT4,SMOC2,DACT2,LINC00473,LOC100289495,MLLT4-AS1,SFT2D1,LINC00602,T,CCR6,RNASET2,PRR18,GPR31,RPS6KA2,UNC93A,THBS2,RPS6KA2-IT1,RPS6KA2-AS1,TTLL2,C6orf118,MPC1,FRMD1,MIR1913,KIF25-AS1,C6orf123,HGC6.3,MIR3939	exonic	NM_001006932,NM_001040000,NM_001122841,NM_001129895,NM_001130690,NM_001143947,NM_001145121,NM_001166412,NM_001207008,NM_001270484,NM_001270879,NM_001278690,NM_001286350,NM_001286351,NM_003181,NM_003247,NM_003730,NM_004367,NM_004610,NM_005299,NM_005355,NM_007045,NM_016098,NM_018974,NM_021135,NM_022138,NM_024919,NM_030615,NM_031409,NM_031949,NM_144980,NM_145169,NM_175922,NM_194429,NM_214462	.	.	.	ENST00000366829.2,ENST00000354536.5,ENST00000537786.1,ENST00000366847.4,ENST00000351017.4,ENST00000457833.1,ENST00000488355.1,ENST00000473271.2,ENST00000366832.2,ENST00000582614.1,ENST00000366806.2,ENST00000392108.3,ENST00000366796.3,ENST00000487218.1,ENST00000455390.1,ENST00000356284.2,ENST00000539869.2,ENST00000476779.2,ENST00000564830.1,ENST00000230256.3,ENST00000609590.1,ENST00000366871.3,ENS…	CpG: 197,CpG: 270,CpG: 86,CpG: 49,CpG: 50,CpG: 26,CpG: 18,CpG: 57,CpG: 58,CpG: 135,CpG: 43,CpG: 29,CpG: 22,CpG: 32,CpG: 19,CpG: 20,CpG: 27,CpG: 35,CpG: 17,CpG: 55,CpG: 73,CpG: 31,CpG: 30,CpG: 48,CpG: 144,CpG: 16,CpG: 42,CpG: 39,CpG: 93,CpG: 84,CpG: 168,CpG: 69,CpG: 148,CpG: 15,CpG: 82,CpG: 23,CpG: 21,CpG: 172,CpG: 182,CpG: 196,CpG: 83,CpG: 36,CpG: 125,CpG: 56,CpG: 24,CpG: 311,CpG: 37,CpG: 14,CpG:…	6q27	Score=0.980271;Name=chr6:167782061,chr6:167579270	Score=49573;Name="4169303:HERV17-int(LTR)"	nsv499503,nsv887002,esv2733463,nsv887009,esv2733400,esv268792,esv25442,esv2733214,dgv7040n71,esv24045,esv2676251,esv2733378,esv2659436,esv2733367,esv1003812,esv2733238,nsv886935,dgv7041n71,esv2733310,nsv436710,esv24962,nsv348788,esv992486,nsv5586,esv2733272,esv2733369,dgv791n27,esv23158,esv2733409,dgv7033n71,esv990674,esv1394730,nsv349115,nsv820676,nsv8007,esv1728655,esv2733499,nsv886983,esv12368…	4	4346000	gain	AAAB	0.0391954
6	169831000	170913000	0	0	LINC00574,RP5-1086L22.1,PDCD2,WDR27,DLL1,TBP,PSMB1,ERMARD,FLJ38122,C6orf120,FAM120B,TCTE3,LINC00242,MIR4644,PHF10	exonic	NM_001029863,NM_001172085,NM_001199461,NM_001199462,NM_001199463,NM_001199464,NM_001202550,NM_001278531,NM_001278532,NM_001278533,NM_001286379,NM_001286380,NM_001286381,NM_002598,NM_002793,NM_003194,NM_005618,NM_018288,NM_018341,NM_032448,NM_133325,NM_144781,NM_174910,NM_182552	.	.	.	ENST00000366780.4,ENST00000448612.1,ENST00000603529.1,ENST00000366772.2,ENST00000588451.1,ENST00000437615.1,ENST00000579929.1,ENST00000332290.2,ENST00000546525.1,ENST00000452071.1,ENST00000607733.1,ENST00000540480.1,ENST00000339209.4,ENST00000423258.1,ENST00000418781.3,ENST00000462957.1,ENST00000579771.1,ENST00000420344.2,ENST00000537445.1,ENST00000392090.2,ENST00000252510.9,ENST00000453163.2,ENS…	CpG: 82,CpG: 23,CpG: 15,CpG: 314,CpG: 136,CpG: 69,CpG: 231,CpG: 84,CpG: 44,CpG: 25,CpG: 68,CpG: 40,CpG: 128,CpG: 77,CpG: 36,CpG: 121,CpG: 78,CpG: 18,CpG: 26,CpG: 49,CpG: 45,CpG: 155,CpG: 53,CpG: 65,CpG: 47,CpG: 16,CpG: 55,CpG: 31,CpG: 41,CpG: 17,CpG: 89,CpG: 20,CpG: 27,CpG: 29	6q27	Score=0.921106;Name=chr5:15289	Score=23998;Name="4172904:L1PA8A(LINE)"	esv1165818,nsv524520,esv2733531,esv989256,esv2668169,nsv511344,esv2558964,esv2462021,esv2733554,esv1565325,esv1246902,esv2574170,esv1004909,esv1356795,esv990511,esv988735,nsv830873,esv1150849,esv2733555,dgv1080n67,esv2133965,esv2450342,nsv887024,nsv8018,esv1234036,nsv820570,esv2733521,esv1008557,esv2184238,nsv511329,esv2674869,esv2479092,esv33609,esv1456773,esv2665981,dgv1175e199,esv2597751,esv27…	4	1082000	gain	AAAB	0.119214
6	170913000	170914000	0	0	.	intergenic	NM_002598,NONE	dist=19220;dist=NONE	.	.	.	.	6q27	Score=0.916393;Name=chr1:249232869	Score=1804;Name="4173743:MLT2B2(LTR)"	dgv2041e1,nsv428158,nsv830874,esv344	4	1000	gain	AAAB	-1
7	41000	2248000	0	0	PDGFA,WI2-2373I1.2,SUN1,TMEM184A,AC226118.1,MIR339,ZFAND2A,INTS1,C7orf50,PSMG3,AC147651.4,GPER1,MAFK,LOC100507642,ADAP1,MIR4655,MICALL2,UNCX,CYP2W1,TFAMP1,AC091729.9,PSMG3-AS1,HEATR2,MAD1L1,COX19,GPR146,ELFN1,PRKAR1B,FAM20C,FLJ44511,GET4	exonic	NM_001013836,NM_001013837,NM_001031617,NM_001039966,NM_001080453,NM_001080461,NM_001097620,NM_001098201,NM_001128636,NM_001130965,NM_001134340,NM_001134395,NM_001134396,NM_001164758,NM_001164759,NM_001164760,NM_001164761,NM_001164762,NM_001171944,NM_001171945,NM_001171946,NM_001195127,NM_001284308,NM_001284309,NM_001284310,NM_001284311,NM_001505,NM_002360,NM_002607,NM_002735,NM_003550,NM_006869,N…	.	.	.	ENST00000297440.6,ENST00000340150.6,ENST00000413706.1,ENST00000316333.8,ENST00000609755.1,ENST00000437621.2,ENST00000397095.1,ENST00000452622.1,ENST00000425407.2,ENST00000422230.1,ENST00000465755.1,ENST00000415656.1,ENST00000416100.1,ENST00000404767.3,ENST00000537384.1,ENST00000561626.1,ENST00000265857.3,ENST00000517177.1,ENST00000452783.2,ENST00000313147.5,ENST00000343242.4,ENST00000467050.1,ENS…	CpG: 38,CpG: 137,CpG: 80,CpG: 37,CpG: 61,CpG: 68,CpG: 25,CpG: 923,CpG: 14,CpG: 99,CpG: 56,CpG: 24,CpG: 175,CpG: 40,CpG: 28,CpG: 129,CpG: 153,CpG: 67,CpG: 125,CpG: 36,CpG: 76,CpG: 21,CpG: 160,CpG: 556,CpG: 74,CpG: 15,CpG: 23,CpG: 82,CpG: 105,CpG: 33,CpG: 59,CpG: 60,CpG: 248,CpG: 84,CpG: 526,CpG: 131,CpG: 87,CpG: 42,CpG: 39,CpG: 30,CpG: 16,CpG: 47,CpG: 64,CpG: 62,CpG: 223,CpG: 17,CpG: 41,CpG: 31,Cp…	7p22.3	Score=0.994491;Name=chr9:141101991	Score=16815;Name="4225570:MER57-int(LTR)"	nsv464244,esv989798,esv2733684,esv2733663,dgv7082n71,nsv464253,esv2733658,esv2673044,esv2733748,esv25065,esv2733709,esv2733625,esv28954,esv1734258,esv2733707,nsv5617,esv1611886,esv1070717,nsv512902,nsv8030,esv2615886,esv1790011,esv2733716,dgv1086n67,esv2733720,esv23727,esv2668014,esv2733624,esv988130,esv2733644,nsv887107,esv1084409,esv2733822,esv1724460,esv2733653,esv1688140,esv2383538,esv2733733…	3	2207000	gain	AAB	0.060415
7	2248000	2252000	0	0	MAD1L1	intronic	NM_001013836,NM_001013837,NM_003550	.	.	.	ENST00000402746.1,ENST00000265854.7,ENST00000486340.1,ENST00000406869.1,ENST00000399654.2	CpG: 27	7p22.3	.	Score=1488;Name="4229024:AluJo(SINE)"	dgv7115n71,nsv464254,esv2733837,nsv830886,esv2733836,esv2674509,esv2733838,nsv887278,nsv887277,esv2218091,nsv887273,nsv365745,nsv887274,dgv7110n71,esv2733840,nsv830885	3	4000	gain	AAB	-1
7	2252000	3018000	0	0	IQCE,FTSJ2,AMZ1,TTYH3,GNA12,CHST12,NUDT1,BRAT1,LOC101927181,SNX8,EIF3B,MAD1L1,MIR4648,MIR6836,CARD11,LFNG	exonic	NM_001013836,NM_001013837,NM_001037283,NM_001040167,NM_001040168,NM_001166355,NM_001243794,NM_001243795,NM_001282440,NM_001282441,NM_001284355,NM_001287499,NM_001287500,NM_001287501,NM_001287502,NM_002304,NM_002452,NM_003550,NM_003751,NM_007353,NM_013321,NM_013393,NM_018641,NM_025250,NM_032415,NM_133463,NM_152558,NM_152743,NM_198948,NM_198949,NM_198950,NM_198952,NM_198953,NM_198954	.	.	.	ENST00000396960.3,ENST00000443103.1,ENST00000397011.2,ENST00000397048.1,ENST00000338732.3,ENST00000402050.2,ENST00000399654.2,ENST00000406869.1,ENST00000356714.1,ENST00000407112.1,ENST00000325979.7,ENST00000403167.1,ENST00000343985.4,ENST00000340611.4,ENST00000417742.1,ENST00000404984.1,ENST00000497572.1,ENST00000580107.1,ENST00000486040.1,ENST00000438376.2,ENST00000265854.7,ENST00000477439.1,ENS…	CpG: 24,CpG: 56,CpG: 21,CpG: 36,CpG: 33,CpG: 69,CpG: 23,CpG: 146,CpG: 72,CpG: 82,CpG: 39,CpG: 88,CpG: 130,CpG: 17,CpG: 30,CpG: 16,CpG: 154,CpG: 19,CpG: 32,CpG: 22,CpG: 35,CpG: 20,CpG: 94,CpG: 71,CpG: 34,CpG: 86,CpG: 26,CpG: 103,CpG: 78,CpG: 92,CpG: 54	7p22.2-p22.3	Score=0.976533;Name=chr7:2714671,chr7:2570933	Score=26994;Name="4230171:L1PA4(LINE)"	nsv887277,nsv464260,nsv887273,esv1046214,esv2733867,nsv471216,esv2733841,esv2659866,esv2733845,nsv366196,esv2733869,esv2733866,dgv7122n71,esv994621,nsv887278,nsv887301,nsv887312,nsv830887,esv2733863,esv2733854,esv2733849,esv2159380,esv4707,dgv7116n71,nsv526132,esv2733844,dgv7123n71,esv2733859,nsv464258,esv2733864,nsv830885,esv2349098,esv2742353,esv2670827,esv2575091,nsv887274,dgv7110n71,esv21606,…	3	766000	gain	AAB	0.554902
7	3018000	3019000	0	0	CARD11	intronic	NM_032415	.	.	.	ENST00000396946.4	.	7p22.2	.	Score=1828;Name="4230722:AluSc(SINE)"	nsv464260	3	1000	gain	AAB	-1
7	3019000	3474000	0	0	SDK1,CARD11	exonic	NM_152744	.	.	.	ENST00000402115.1,ENST00000389531.3,ENST00000390210.1,ENST00000396946.4,ENST00000404826.2,ENST00000404626.3,ENST00000437354.1,ENST00000439177.1,ENST00000403226.1,ENST00000437145.1,ENST00000364924.1,ENST00000414126.1	CpG: 97,CpG: 24	7p22.2	.	Score=26190;Name="4231102:L1PA3(LINE)"	esv2660422,nsv437980,esv2666012,nsv519027,esv26066,dgv7127n71,esv2422110,esv2733870,esv273786,esv2675206,esv1409380,nsv528715,dgv2047e1,nsv887328,nsv464262,nsv518354,nsv519151,esv2589929,nsv464263,esv268230,dgv7125n71,esv2328301,esv2508976,nsv887321,esv1491924,nsv471249,nsv464264,esv2662101,nsv887320,nsv823984,nsv887331,nsv442025,esv2074431,nsv887332,dgv1087n67,nsv887327,esv2733873,nsv437530,esv2…	3	455000	gain	AAB	0.395639
7	3809000	10006000	0	0	PER4,FBXL18,CCZ1,CYTH3,ZNF890P,C1GALT1,AC009473.1,AP5Z1,ICA1,ZNF12,FOXK1,MIR589,ZNF853,ZDHHC4,SLC29A4,FSCN1,WIPI2,RPA3,GRID2IP,ACTB,OCM,TNRC18,EIF2AK1,PMS2,ANKRD61,MIOS,RAC1,RP5-1159O4.2,MMD2,ZNF815P,MIR6874,PAPOLB,RSPH10B2,USP42,RADIL,GLCCI1,RNF216-IT1,RBAKDN,ZNF316,PMS2CL,RNF216P1,FAM220A,AIMP2,RNF216,MIR4656,RBAK-RBAKDN,LOC100131257,C7orf26,RPA3-AS1,DAGLB,CCZ1B,COL28A1,SDK1,RBAK,KDELR2,NXPH1,R…	exonic	NM_000535,NM_001033518,NM_001033519,NM_001033520,NM_001037163,NM_001037165,NM_001037763,NM_001040661,NM_001079653,NM_001080495,NM_001097622,NM_001099697,NM_001100600,NM_001100603,NM_001101,NM_001134335,NM_001134387,NM_001134388,NM_001134389,NM_001136020,NM_001142936,NM_001145118,NM_001204456,NM_001204513,NM_001270375,NM_001271700,NM_001276478,NM_001278299,NM_001278559,NM_002947,NM_003088,NM_00422…	.	.	.	ENST00000610122.1,ENST00000430969.1,ENST00000396741.2,ENST00000564837.1,ENST00000581847.1,ENST00000404826.2,ENST00000418534.2,ENST00000581435.1,ENST00000488964.1,ENST00000451066.1,ENST00000491565.1,ENST00000577980.1,ENST00000453700.3,ENST00000413182.1,ENST00000396675.3,ENST00000335965.6,ENST00000476942.1,ENST00000356142.4,ENST00000580594.1,ENST00000435185.1,ENST00000402468.3,ENST00000359718.3,ENS…	CpG: 107,CpG: 38,CpG: 375,CpG: 37,CpG: 25,CpG: 68,CpG: 24,CpG: 91,CpG: 56,CpG: 254,CpG: 28,CpG: 40,CpG: 67,CpG: 76,CpG: 36,CpG: 125,CpG: 21,CpG: 51,CpG: 82,CpG: 23,CpG: 52,CpG: 33,CpG: 136,CpG: 133,CpG: 59,CpG: 69,CpG: 105,CpG: 98,CpG: 84,CpG: 113,CpG: 87,CpG: 42,CpG: 39,CpG: 66,CpG: 44,CpG: 185,CpG: 30,CpG: 48,CpG: 141,CpG: 16,CpG: 64,CpG: 17,CpG: 62,CpG: 31,CpG: 20,CpG: 35,CpG: 27,CpG: 106,CpG:…	7p21.3-p22.1	Score=0.990725;Name=chr7:5933268,chr7:6775275	Score=69505;Name="4234049:HERVK-int(LTR)"	nsv887345,nsv5621,dgv7138n71,nsv522545,nsv887500,nsv887399,nsv469977,esv2733950,dgv7145n71,nsv515978,nsv517001,nsv436560,nsv887344,dgv403n21,nsv887420,esv2670537,esv1348473,esv2663447,esv1006008,nsv887338,nsv511374,nsv887492,nsv887375,nsv365823,esv24437,esv2032041,nsv887413,dgv7132n71,nsv464341,nsv8038,nsv818480,esv1914954,nsv887560,esv2733928,nsv887493,esv2733900,esv2733881,nsv510065,esv2663789,…	3	6197000	gain	AAB	0.025855
7	10006000	10007000	0	0	.	intergenic	NR_002790,NM_002489	dist=330553;dist=964580	.	.	ENST00000451755.1	.	7p21.3	.	Score=219;Name="4244933:MIR3(SINE)"	nsv470022,nsv464354,nsv887572,nsv428161,dgv7177n71,dgv7172n71,nsv521630,nsv464356	3	1000	gain	AAB	-1
7	10007000	10184000	0	0	.	intergenic	NR_002790,NM_002489	dist=331553;dist=787580	.	.	ENST00000451755.1	.	7p21.3	.	Score=31416;Name="4245035:ERVL-B4-int(LTR)"	nsv887584,dgv7180n71,nsv464360,dgv7178n71,nsv470022,dgv7179n71,nsv464354,dgv1091n67,dgv804n27,nsv5637,dgv805n27,nsv887585,nsv464359,nsv464356,nsv887580,nsv521630,nsv887572,nsv428161,dgv7177n71,esv2662000,dgv7172n71,esv268923	3	177000	gain	AAB	12.3833
7	10184000	10635000	0	0	.	intergenic	NR_002790,NM_002489	dist=508553;dist=336580	.	.	ENST00000391120.1	.	7p21.3	Score=0.946697;Name=chr11:122928199	Score=26244;Name="4245412:L1PA4(LINE)"	esv2451805,esv8451,esv6421,esv2733958,nsv523320,nsv520781,esv2733959,dgv805n27,nsv887596,esv2733961,nsv887592,esv2733967,esv2733964,esv2536811,nsv527986,esv2669531,esv1003069,esv2585618,esv2005840,nsv521555,esv2733963,nsv821470,nsv528047,esv9351,esv269008,dgv7184n71,nsv887584,esv1481251,dgv7183n71,nsv511948,nsv365516,esv2665178,esv2733966,esv2104399,esv2733965,dgv7177n71,nsv508446,nsv518653,nsv88…	3	451000	gain	AAB	0.301367
7	10635000	10657000	0	0	.	intergenic	NR_002790,NM_002489	dist=959553;dist=314580	.	.	.	.	7p21.3	.	Score=5209;Name="4245892:L1MA9(LINE)"	nsv521129,esv2733968,nsv887595,nsv887599,nsv887596	3	22000	gain	AAB	-1
7	10657000	10873000	0	0	.	intergenic	NR_002790,NM_002489	dist=981553;dist=98580	.	.	ENST00000422697.1	CpG: 31	7p21.3	Score=0.965035;Name=chr14:58109180	Score=28628;Name="4246174:MER57-int(LTR)","4246176:MER57-int(LTR)"	esv2752139,nsv887596,esv2752140,esv2733969,nsv824010,esv3666,nsv519923,esv998967,nsv887600,esv2658005,esv2733970,esv1285894,nsv524017,esv2661394,nsv824011,nsv887599,nsv887595	3	216000	gain	AAA	100
7	10873000	15609000	0	0	ETV1,ARL4A,NDUFA4,VWDE,SCIN,THSD7A,DGKB,TMEM106B,AGMO,PHF14	exonic	NM_001004320,NM_001037164,NM_001112706,NM_001134232,NM_001135924,NM_001163147,NM_001163148,NM_001163149,NM_001163150,NM_001163151,NM_001163152,NM_001195396,NM_002489,NM_004080,NM_004956,NM_005738,NM_014660,NM_015204,NM_018374,NM_033128,NM_145695,NM_212460	.	.	.	ENST00000423059.4,ENST00000444700.2,ENST00000403050.3,ENST00000396668.3,ENST00000453686.1,ENST00000604183.1,ENST00000356797.3,ENST00000498264.1,ENST00000445996.2,ENST00000443947.1,ENST00000362600.1,ENST00000480061.1,ENST00000403963.1,ENST00000519209.1,ENST00000437088.1,ENST00000396664.2,ENST00000405358.4,ENST00000516565.1,ENST00000405192.2,ENST00000405218.2,ENST00000399357.3,ENST00000342526.3,ENS…	CpG: 64,CpG: 18,CpG: 58,CpG: 45,CpG: 38,CpG: 21,CpG: 105,CpG: 33,CpG: 39	7p21.2-p21.3	Score=0.982213;Name=chr4:40788039	Score=34865;Name="4248134:HERVIP10F-int(LTR)","4248136:HERVIP10F-int(LTR)"	nsv517313,esv2734033,esv33888,esv273353,nsv887642,nsv887640,esv21450,esv2660040,esv1539589,esv2734014,nsv887601,nsv819442,esv2733971,nsv524308,nsv887710,nsv512908,esv2733977,esv2849,esv2329154,esv2367407,esv2733991,esv1008785,esv1008799,esv2733993,esv2668496,nsv524094,nsv519162,nsv522976,nsv521756,dgv408n21,esv2596299,nsv830909,esv2665047,nsv510069,nsv887607,nsv527333,esv26303,esv2531786,esv19614…	3	4736000	gain	AAB	0.0329244
7	15609000	15610000	0	0	.	intergenic	NM_001004320,NM_005924	dist=7360;dist=40837	.	.	.	.	7p21.2	.	Score=1052;Name="4253591:L2(LINE)"	nsv527015,nsv523199	3	1000	gain	AAB	-1
7	15610000	15745000	0	0	MEOX2,AC005550.4	exonic	NM_005924	.	.	.	ENST00000438923.1,ENST00000262041.5,ENST00000442176.1,ENST00000451240.1	.	7p21.2	.	Score=13520;Name="4253705:L1MD1(LINE)"	esv27709,nsv824016,nsv830911,nsv523199,esv27701,esv273709,nsv464392,nsv887735,esv269502,nsv527015,dgv7213n71	3	135000	gain	AAA	99.1514
7	15745000	15759000	0	0	.	intergenic	NR_110094,NM_001101417	dist=8483;dist=368152	.	.	.	.	7p21.2	.	Score=5382;Name="4253780:L1MC1(LINE)"	nsv830911,nsv523199,esv269502,nsv524664,dgv7213n71	3	14000	gain	AAA	-1
7	15759000	16211000	0	0	ISPD	exonic	NM_001101417,NM_001101426	.	.	.	ENST00000425322.1,ENST00000609163.1,ENST00000407010.2,ENST00000399310.3	.	7p21.2	.	Score=27620;Name="4254154:L1PA2(LINE)"	esv5024,esv34337,nsv820033,nsv527639,nsv511950,esv2660629,esv24769,esv2734047,nsv517991,nsv524664,nsv830911,dgv411n21,nsv821416,esv2734048,nsv818487,esv1977114,nsv366243,esv2669698,esv2734049,dgv2063e1,nsv523199,dgv1092n67,esv9042,nsv511373,esv2619458,nsv520205	3	452000	gain	AAB	0.572275
7	16211000	22924000	0	0	AGR3,AC017060.1,MACC1-AS1,ABCB5,SNORD93,STEAP1B,LRRC72,ANKMY2,BZW2,IL6,FERD3L,AC019117.1,SNX13,CDCA7L,DNAH11,HDAC9,ITGB8,ISPD,RAPGEF5,AC002480.3,MACC1,TOMM7,RPL23P8,AC099342.1,SP8,TMEM196,TSPAN13,PRPS1L1,MIR3146,AHR,AGR2,AC005062.2,TWISTNB,SOSTDC1,ISPD-AS1,LOC101927811,SP4,TWIST1	exonic	NM_000474,NM_000600,NM_001002926,NM_001101417,NM_001101426,NM_001127370,NM_001127371,NM_001159767,NM_001163941,NM_001163942,NM_001163993,NM_001164460,NM_001195280,NM_001204144,NM_001204145,NM_001204146,NM_001204147,NM_001204148,NM_001277115,NM_001621,NM_002214,NM_003112,NM_006408,NM_012294,NM_014038,NM_014399,NM_014707,NM_015132,NM_015464,NM_018719,NM_019059,NM_020319,NM_058176,NM_152774,NM_15289…	.	.	.	ENST00000430859.1,ENST00000307068.4,ENST00000418907.1,ENST00000404938.2,ENST00000435127.1,ENST00000452700.1,ENST00000406877.3,ENST00000516184.1,ENST00000406935.1,ENST00000442252.1,ENST00000415246.1,ENST00000486219.1,ENST00000356195.5,ENST00000306999.2,ENST00000451792.1,ENST00000607795.1,ENST00000432645.2,ENST00000506618.2,ENST00000222584.3,ENST00000460204.1,ENST00000222573.4,ENST00000258743.5,ENS…	CpG: 63,CpG: 18,CpG: 26,CpG: 46,CpG: 34,CpG: 85,CpG: 48,CpG: 31,CpG: 20,CpG: 19,CpG: 32,CpG: 70,CpG: 29,CpG: 22,CpG: 106,CpG: 72,CpG: 82,CpG: 105,CpG: 152,CpG: 133,CpG: 84,CpG: 44,CpG: 39,CpG: 68,CpG: 25,CpG: 107,CpG: 99,CpG: 91,CpG: 36,CpG: 196,CpG: 21	7p21.1-p15.3	Score=0.992584;Name=chr9:135894809	Score=51901;Name="4262947:HERVP71A-int(LTR)","4262949:HERVP71A-int(LTR)","4262945:HERVP71A-int(LTR)"	nsv519430,nsv482942,nsv887834,esv270153,nsv523497,esv2663030,nsv818491,nsv5650,esv4925,esv2734060,nsv527500,dgv806n27,nsv8063,nsv528987,esv2659119,esv4118,dgv230n6,esv2734107,esv2734104,nsv887772,nsv437538,esv2734088,esv34500,esv2664987,nsv887764,esv272580,esv2734087,esv2734103,nsv5647,nsv830916,nsv830912,esv269904,esv2669489,esv2734119,nsv524807,esv1004482,esv1239094,esv2449267,nsv5651,dgv7224n7…	3	6713000	gain	AAB	0.0199752
7	22924000	23376000	0	0	NUPL2,KLHL7-AS1,FAM126A,MALSU1,GPNMB,KLHL7,IGF2BP3	exonic	NM_001005340,NM_001031710,NM_001172428,NM_002510,NM_006547,NM_007342,NM_018846,NM_032581,NM_138446	.	.	.	ENST00000381990.2,ENST00000322231.7,ENST00000466681.1,ENST00000545771.1,ENST00000258733.4,ENST00000479974.1,ENST00000366347.4,ENST00000322275.5,ENST00000487595.1,ENST00000432176.2,ENST00000258742.5,ENST00000478451.1,ENST00000413042.2,ENST00000258729.3,ENST00000539136.1,ENST00000542558.1,ENST00000498833.1,ENST00000409923.1,ENST00000421730.1,ENST00000410047.1,ENST00000479288.1,ENST00000409458.3,ENS…	CpG: 87,CpG: 53,CpG: 78,CpG: 34,CpG: 73,CpG: 55	7p15.3	Score=0.958269;Name=chr6:167112848	Score=28775;Name="4265565:L1PA2(LINE)","4265563:L1PA2(LINE)"	esv2734129,dgv1125e201,nsv5660,esv2734123,nsv818492,esv2523438,esv2734126,nsv520080,esv2664564,nsv464408,nsv887840,nsv5661,esv2670721,nsv442034,nsv520600,esv2660037,esv2032717,esv2734124,nsv437540,esv1574684,nsv8070,nsv818493,nsv514409,nsv526131,esv29260,esv22636,nsv524486,nsv7393,nsv516984,nsv437539,esv2671304,esv2422166	3	452000	gain	AAB	6.21983
7	23376000	23384000	0	0	IGF2BP3	exonic	NM_006547	.	.	.	ENST00000258729.3	.	7p15.3	.	Score=2444;Name="4266214:AluSx1(SINE)"	nsv464408,nsv7393	3	8000	gain	AAB	-1
7	23384000	24465000	0	0	IGF2BP3,CCDC126,NPY,STK31,TRA2A,CLK2P,FAM221A,RPS2P32	exonic	NM_000905,NM_001127364,NM_001127365,NM_001260504,NM_001260505,NM_001282757,NM_001282758,NM_001282759,NM_006547,NM_013293,NM_031414,NM_032944,NM_138771,NM_199136	.	.	.	ENST00000405982.1,ENST00000390962.1,ENST00000433467.2,ENST00000410069.1,ENST00000538367.1,ENST00000409765.1,ENST00000409653.1,ENST00000405627.3,ENST00000412828.1,ENST00000258729.3,ENST00000454029.1,ENST00000491719.1,ENST00000474586.1,ENST00000486109.1,ENST00000392502.4,ENST00000344962.4,ENST00000483090.1,ENST00000297071.4,ENST00000516781.1,ENST00000407573.1,ENST00000458937.1,ENST00000439839.1,ENS…	CpG: 28,CpG: 40,CpG: 87,CpG: 44,CpG: 84,CpG: 20,CpG: 89,CpG: 144,CpG: 123,CpG: 50	7p15.3	Score=0.972817;Name=chr7:24470520	Score=37194;Name="4267318:HERV9-int(LTR)"	esv28942,nsv509193,nsv442035,esv271407,esv1343786,esv2665478,esv2752154,esv6351,dgv2071e1,esv2665477,esv2659280,esv267674,dgv129n17,nsv820852,nsv514410,esv1274649,esv2674166,esv2734130,esv989566,nsv517053,esv21997,esv2667690,esv267683,nsv5663,nsv510074,nsv511952,nsv887842,esv2734133,nsv366543,nsv887844,esv2734135,esv1959048,esv2673027,esv7170,esv2675620,esv29711,dgv414n21,esv2734132,nsv887843,esv…	3	1081000	gain	AAB	0.12986
7	24465000	24477000	0	0	.	intergenic	NM_000905,NM_016447	dist=133516;dist=136085	.	.	.	.	7p15.3	Score=0.972817;Name=chr7:23626143	Score=2836;Name="4268299:AluY(SINE)"	esv2663173,nsv507378,nsv7393,nsv830927,esv2673027,esv267849	3	12000	gain	AAB	-1
7	24477000	24558000	0	0	.	intergenic	NM_000905,NM_016447	dist=145516;dist=55085	.	.	.	.	7p15.3	.	Score=12950;Name="4268377:L1MD1(LINE)"	nsv7393,nsv830927	3	81000	gain	AAA	11.1421
7	24558000	24573000	0	0	.	intergenic	NM_000905,NM_016447	dist=226516;dist=40085	.	.	.	.	7p15.3	.	Score=7869;Name="4268488:L1MD2(LINE)","4268486:L1MD2(LINE)"	nsv7393	3	15000	gain	AAA	-1
7	24573000	30688000	0	0	MIR196B,LOC401320,HOXA4,GGCT,HNRNPA2B1,CYCS,LOC441204,HOXA11,HOXA3,CBX3,CPVL,CHN2,ZNRF2P2,C7orf71,HOXA-AS3,HOXA5,EVX1,JAZF1,FKBP14,HOXA7,PRR15,WIPF3,HOXA1,HOTTIP,TRIL,HOXA9,KIAA0087,HOXA2,SKAP2,MPP6,CREB5,HOXA11-AS,MTURN,OSBPL3,LOC100506497,LOC646762,JAZF1-AS1,TAX1BP1,DPY19L2P3,MIR550A1,MIR550A3,C7orf31,MIR550B1,MIR148A,SNX10,RNU6-16P,HOXA10-AS,HOXA10,SCRN1,HIBADH,DKFZP586I1420,NPVF,ZNRF2,DFNA5,H…	exonic	NM_000522,NM_001011666,NM_001039936,NM_001079864,NM_001080529,NM_001127453,NM_001127454,NM_001145513,NM_001145514,NM_001145515,NM_001145531,NM_001197026,NM_001197027,NM_001199815,NM_001199816,NM_001199817,NM_001199835,NM_001199837,NM_001199838,NM_001206901,NM_001206902,NM_001989,NM_002047,NM_002137,NM_002141,NM_003930,NM_004067,NM_004289,NM_004403,NM_004904,NM_005522,NM_005523,NM_006024,NM_006092…	.	.	.	ENST00000517550.1,ENST00000396345.1,ENST00000342947.3,ENST00000602992.1,ENST00000494033.1,ENST00000409069.1,ENST00000520395.1,ENST00000459368.1,ENST00000581665.1,ENST00000488891.2,ENST00000006015.3,ENST00000396319.2,ENST00000580440.1,ENST00000222644.5,ENST00000242140.5,ENST00000338523.4,ENST00000539406.1,ENST00000543117.1,ENST00000056233.3,ENST00000222792.6,ENST00000409570.1,ENST00000324453.8,ENS…	CpG: 91,CpG: 24,CpG: 77,CpG: 162,CpG: 28,CpG: 40,CpG: 128,CpG: 37,CpG: 117,CpG: 68,CpG: 114,CpG: 115,CpG: 51,CpG: 67,CpG: 76,CpG: 36,CpG: 125,CpG: 133,CpG: 69,CpG: 33,CpG: 72,CpG: 201,CpG: 42,CpG: 39,CpG: 66,CpG: 87,CpG: 44,CpG: 84,CpG: 113,CpG: 102,CpG: 88,CpG: 17,CpG: 81,CpG: 41,CpG: 31,CpG: 73,CpG: 64,CpG: 47,CpG: 104,CpG: 207,CpG: 132,CpG: 43,CpG: 32,CpG: 112,CpG: 19,CpG: 89,CpG: 20,CpG: 183,…	7p15.2-p15.3	Score=0.989392;Name=chr7:73609068	Score=43768;Name="4277191:HERVS71-int(LTR)"	esv269197,nsv887894,nsv507379,esv2734153,esv2101237,esv1527161,nsv518495,nsv830938,esv5459,nsv887893,nsv464414,esv994994,dgv1093n67,esv2676680,esv1002299,esv7270,esv25736,nsv830929,esv2734185,esv2734169,esv2734180,nsv511376,esv271890,esv26958,esv2734172,nsv5677,esv24998,dgv7231n71,esv2677438,esv7027,nsv824044,esv2674704,esv4910,esv2734186,dgv7235n71,esv2734136,esv1922857,nsv887891,esv1546433,esv2…	3	6115000	gain	AAB	0.0345095
7	30688000	34369000	0	0	FKBP9,ZNRF2P1,MIR550A2,LINC00997,BMPER,DPY19L1P1,NT5C3A,FAM188B,LOC100130673,CRHR2,CCDC129,PPP1R17,GHRHR,AQP1,KBTBD2,INMT-FAM188B,RP9,NEUROD6,AVL9,ADCYAP1R1,RP9P,PDE1C,BBS9,INMT,MIR550B2,LSM5	exonic	NM_000823,NM_001002009,NM_001002010,NM_001033604,NM_001033605,NM_001118,NM_001130710,NM_001139499,NM_001145123,NM_001166118,NM_001185060,NM_001185061,NM_001185062,NM_001191056,NM_001191057,NM_001191058,NM_001191059,NM_001199219,NM_001199635,NM_001199636,NM_001199637,NM_001202475,NM_001202481,NM_001202482,NM_001202483,NM_001257967,NM_001257968,NM_001284341,NM_001284343,NM_001883,NM_005020,NM_00665…	.	.	.	ENST00000538443.1,ENST00000381626.2,ENST00000506074.2,ENST00000409363.1,ENST00000446484.1,ENST00000297161.2,ENST00000365561.1,ENST00000396182.2,ENST00000311813.4,ENST00000321453.7,ENST00000450169.2,ENST00000490776.2,ENST00000396211.2,ENST00000242210.7,ENST00000420185.1,ENST00000479980.1,ENST00000451887.2,ENST00000409489.1,ENST00000013222.5,ENST00000489038.1,ENST00000484180.1,ENST00000405342.1,ENS…	CpG: 153,CpG: 83,CpG: 28,CpG: 40,CpG: 107,CpG: 93,CpG: 131,CpG: 84,CpG: 69,CpG: 74,CpG: 22,CpG: 32,CpG: 95,CpG: 104,CpG: 64,CpG: 48,CpG: 45,CpG: 109,CpG: 145,CpG: 57	7p14.3	Score=0.98068;Name=chr7:55795232	Score=28307;Name="4282270:L1PA3(LINE)"	esv2670415,esv2448786,esv2734233,esv2513537,dgv808n27,esv2734214,nsv499227,esv2734230,esv269282,nsv523888,esv993279,esv7559,dgv7241n71,esv1010560,nsv464420,nsv511958,esv2673554,nsv5690,dgv7242n71,nsv887908,esv3382,esv2105969,esv2658725,esv1338687,nsv514413,esv2734218,nsv523799,esv2633060,esv2734235,esv2608247,esv2672273,esv2752155,nsv830938,esv1967521,nsv527586,esv3153,nsv464419,esv2734223,esv273…	3	3681000	gain	AAB	0.0503323
7	34369000	34371000	0	0	.	intergenic	NM_133468,NR_033665	dist=173516;dist=15124	.	.	.	.	7p14.3	.	Score=1457;Name="4285571:L2a(LINE)"	dgv7245n71,nsv887927,dgv1127e201,nsv436907,nsv887930,nsv887926	3	2000	gain	AAB	-1
7	34371000	34516000	0	0	NPSR1-AS1	ncRNA_exonic	NR_033664,NR_033665	.	.	.	ENST00000419766.1	.	7p14.3	.	Score=23955;Name="4285760:L1PA6(LINE)"	nsv887926,esv269693,nsv887930,nsv436907,dgv1127e201,nsv5692,esv273548,nsv830950,dgv1098n67,nsv523351,nsv887927,dgv1099n67,dgv7245n71,esv2488425	3	145000	gain	AAA	17.8811
7	34516000	34519000	0	0	NPSR1-AS1	ncRNA_intronic	NR_033664,NR_033665	.	.	.	ENST00000419766.1	.	7p14.3	.	Score=2069;Name="4285820:Tigger3a(DNA)"	nsv830950,nsv887926,nsv436907,dgv1127e201	3	3000	gain	AAA	-1
7	34519000	37079000	0	0	AOAH-IT1,NPSR1-AS1,EEPD1,NPSR1,LOC101928618,ELMO1,TBX20,ANLN,HERPUD2,KIAA0895,SEPT7,DPY19L1,AC018647.3,AOAH,DPY19L2P1,ELMO1-AS1,LOC401324,MIR1200	exonic	NM_001011553,NM_001039459,NM_001077653,NM_001100425,NM_001166220,NM_001177506,NM_001177507,NM_001199706,NM_001199707,NM_001199708,NM_001206480,NM_001206482,NM_001242956,NM_001284301,NM_001284302,NM_001637,NM_001788,NM_014800,NM_015283,NM_015314,NM_018685,NM_022373,NM_030636,NM_130442,NM_207172,NM_207173	.	.	.	ENST00000419766.1,ENST00000426180.1,ENST00000242108.4,ENST00000408229.1,ENST00000561845.1,ENST00000534978.1,ENST00000494488.2,ENST00000475109.1,ENST00000364562.1,ENST00000419535.1,ENST00000437235.3,ENST00000435254.1,ENST00000381553.3,ENST00000381493.2,ENST00000310974.4,ENST00000408398.1,ENST00000396068.2,ENST00000446024.1,ENST00000538464.1,ENST00000478131.2,ENST00000363576.1,ENST00000465305.1,ENS…	CpG: 97,CpG: 79,CpG: 50,CpG: 86,CpG: 48,CpG: 95,CpG: 166,CpG: 23,CpG: 59,CpG: 88,CpG: 111,CpG: 125,CpG: 124	7p14.3-p14.2	Score=0.976499;Name=chr7:102815780	Score=27774;Name="4289535:L1PA3(LINE)"	esv993043,nsv437544,esv2610239,nsv527371,nsv5695,nsv366801,nsv830956,dgv7249n71,esv2675774,nsv528312,nsv464427,esv2734256,dgv7247n71,esv2432833,esv2734243,esv2365233,nsv366629,nsv5700,esv2734253,nsv365987,nsv365653,esv275305,nsv442038,esv2108004,esv2734264,esv2734242,dgv2074e1,nsv5702,esv270354,esv2479660,nsv887944,esv2671773,esv2734240,esv2734247,esv2734249,nsv820978,esv2734261,esv22051,nsv88793…	3	2560000	gain	AAB	0.0735466
7	37079000	37126000	0	0	ELMO1	intronic	NM_001206480,NM_001206482,NM_014800	.	.	.	ENST00000442504.1,ENST00000310758.4,ENST00000448602.1,ENST00000341056.3	.	7p14.2	.	Score=3062;Name="4290346:L2a(LINE)","4290348:L2a(LINE)"	nsv5703,nsv437544,esv2734265	3	47000	gain	AAB	-1
7	37126000	37355000	0	0	ELMO1	exonic	NM_001206480,NM_001206482,NM_014800	.	.	.	ENST00000459167.1,ENST00000310758.4,ENST00000408230.1,ENST00000442504.1,ENST00000448602.1,ENST00000341056.3	.	7p14.2-p14.1	.	Score=27439;Name="4290460:L1PA3(LINE)"	nsv437544,nsv507384,esv2665995,esv1343363,nsv507385,nsv824066,nsv887958,esv2674526,esv1547828,dgv810n27,esv2734266,nsv830961	3	229000	gain	AAB	19.6135
7	37355000	37356000	0	0	ELMO1	exonic	NM_001206480,NM_001206482,NM_014800	.	.	.	ENST00000448602.1,ENST00000310758.4,ENST00000442504.1	.	7p14.1	.	.	nsv830961	3	1000	gain	AAB	-1
7	37356000	39992000	0	0	ELMO1,FAM183B,TARP,POU6F2,LINC00265,TRG-AS1,AMPH,GPR141,SFRP4,VPS41,CDK13,NME8,YAE1D1,RALA,STARD3NL,EPDR1,POU6F2-AS1	exonic	NM_001003799,NM_001003806,NM_001166018,NM_001206480,NM_001206482,NM_001242946,NM_001242948,NM_001282446,NM_001635,NM_003014,NM_003718,NM_005402,NM_007252,NM_014396,NM_014800,NM_016616,NM_017549,NM_020192,NM_031267,NM_032016,NM_080631,NM_139316,NM_181791	.	.	.	ENST00000544203.1,ENST00000444775.2,ENST00000390343.2,ENST00000569710.1,ENST00000468201.1,ENST00000340829.5,ENST00000396013.1,ENST00000432096.2,ENST00000390339.1,ENST00000325590.5,ENST00000310301.4,ENST00000390334.1,ENST00000428293.2,ENST00000340510.4,ENST00000447769.1,ENST00000390340.2,ENST00000436072.2,ENST00000468131.2,ENST00000390346.2,ENST00000440017.1,ENST00000356264.2,ENST00000009041.7,ENS…	CpG: 70,CpG: 32,CpG: 127,CpG: 17,CpG: 55,CpG: 92,CpG: 46,CpG: 58,CpG: 255,CpG: 135,CpG: 36,CpG: 38	7p14.1	Score=0.995628;Name=chr4:184560791	Score=27793;Name="4291229:L1PA3(LINE)"	esv2734267,esv1003148,nsv464432,nsv887960,nsv887970,nsv526136,esv2734289,esv268703,nsv887966,nsv820039,esv1010248,nsv464434,esv7131,nsv887968,esv1000823,nsv526627,nsv8075,nsv821692,esv2734280,esv2671086,nsv887961,nsv436906,nsv830965,esv2734297,nsv5707,nsv525236,esv2673034,nsv366017,esv2734274,dgv1193e199,esv273034,nsv5706,esv2734279,esv2661232,nsv428163,nsv515045,esv2671397,nsv523218,nsv820822,es…	3	2636000	gain	AAB	0.0846664
7	39992000	39998000	0	0	CDK13	intronic	NM_003718,NM_031267	.	.	.	ENST00000181839.4,ENST00000340829.5	.	7p14.1	.	Score=1703;Name="4295380:AluJo(SINE)"	dgv7252n71,dgv7253n71	3	6000	gain	AAB	-1
7	39998000	40517000	0	0	CDK13,SUGCT,MPLKIP	exonic	NM_001193311,NM_001193312,NM_001193313,NM_003718,NM_024728,NM_031267,NM_138701	.	.	.	ENST00000362403.1,ENST00000484589.1,ENST00000335693.4,ENST00000309930.5,ENST00000540834.1,ENST00000401647.2,ENST00000340829.5,ENST00000181839.4,ENST00000306984.6	CpG: 105	7p14.1	Score=0.893412;Name=chr2:53983778	Score=34989;Name="4295847:HERVIP10FH-int(LTR)","4295845:HERVIP10FH-int(LTR)"	dgv7252n71,esv2734304,esv2676124,esv25464,nsv824080,nsv5711,nsv824081,esv2657998,dgv2078e1,esv2669384,esv273555,nsv887986,esv2734307,esv2666237,nsv887978,esv34484,esv2734308,esv1735710,esv1003835,nsv520748,dgv7253n71,nsv520374,dgv7254n71,nsv8081,esv2734305,nsv887982,dgv7255n71,nsv887987,esv2656647,dgv2077e1,nsv887985,nsv464437,nsv830969,esv34547,esv2734303,nsv464436,esv2663953,nsv521293,nsv518849	3	519000	gain	AAB	7.07856
7	40517000	40523000	0	0	SUGCT	intronic	NM_001193311,NM_001193312,NM_001193313,NM_024728	.	.	.	ENST00000309930.5,ENST00000335693.4,ENST00000401647.2	.	7p14.1	.	Score=4492;Name="4296574:L1MA9(LINE)"	nsv887987,nsv830969,nsv887985	3	6000	gain	AAB	-1
7	40523000	42814000	0	0	SUGCT,INHBA-AS1,GLI3,INHBA	exonic	NM_000168,NM_001193311,NM_001193312,NM_001193313,NM_002192,NM_024728	.	.	.	ENST00000440213.1,ENST00000432405.1,ENST00000401647.2,ENST00000464515.1,ENST00000442711.1,ENST00000395925.3,ENST00000422822.1,ENST00000415237.1,ENST00000420821.1,ENST00000309930.5,ENST00000335693.4,ENST00000464028.1,ENST00000242208.4,ENST00000416150.1,ENST00000415848.2,ENST00000479210.1,ENST00000443406.1,ENST00000455947.1,ENST00000437480.1	CpG: 105,CpG: 154,CpG: 19,CpG: 31,CpG: 26	7p14.1	Score=0.923923;Name=chr15:30022910	Score=35675;Name="4298245:PRIMA41-int(LTR)"	nsv513674,nsv5716,nsv830976,nsv5714,nsv830978,esv273540,esv2531294,esv2658044,esv1652286,nsv513673,esv2666905,nsv830971,esv269839,esv1010356,esv2734313,esv2433212,esv2591598,esv2581938,esv272514,esv4373,nsv5718,esv2734310,nsv887994,nsv509194,nsv830977,esv270735,esv2334040,esv2371608,nsv887993,nsv887990,esv2734312,nsv7394,esv7667,esv4997,nsv830975,esv2558708,nsv428164,esv2675161,esv1788468,esv2718…	3	2291000	gain	AAB	0.114183
7	42814000	42818000	0	0	.	intergenic	NM_000168,NM_024054	dist=537382;dist=130872	.	.	.	.	7p14.1	.	Score=3070;Name="4300199:L1MD(LINE)"	nsv887994	3	4000	gain	AAB	-1
7	42818000	43070000	0	0	MRPL32,C7orf25,PSMA2	exonic	NM_001099858,NM_002787,NM_024054,NM_031903	.	.	.	ENST00000438029.1,ENST00000447342.1,ENST00000431882.2,ENST00000442788.1,ENST00000569883.1,ENST00000588324.1,ENST00000350427.4,ENST00000496564.1,ENST00000538645.1,ENST00000445517.1,ENST00000223324.2,ENST00000223321.4,ENST00000433315.1	CpG: 88,CpG: 50	7p14.1	Score=0.915929;Name=chr12:20094254	Score=23736;Name="4300232:L1PA8(LINE)"	nsv830979,esv27270,nsv887994,esv2734314	3	252000	gain	AAB	49.2212
7	43070000	43137000	0	0	.	intergenic	NM_031903,NM_015052	dist=92547;dist=15198	.	.	ENST00000365063.1	.	7p14.1	Score=0.918079;Name=chr3:120218334	Score=26486;Name="4300669:L1PA2(LINE)"	nsv527510,nsv521052,esv2667512,esv274935,esv269108	3	67000	gain	AAA	74.6576
7	43137000	43148000	0	0	.	intergenic	NM_031903,NM_015052	dist=159547;dist=4198	.	.	.	.	7p14.1	.	Score=2775;Name="4300747:LTR42(LTR)"	.	3	11000	gain	AAA	-1
7	43148000	44316000	0	0	POLD2,POLM,GCK,URGCP,AEBP1,COA1,MYL7,HECW1,LINC00957,PGAM2,SPDYE1,MIR3943,UBE2D4,RASA4CP,STK17A,MRPS24,BLVRA,DBNL,MIR4649,CAMK2B,MIR6838,URGCP-MRPS24,YKT6,MIR6837,AC011738.4,POLR2J4	exonic	NM_000162,NM_000290,NM_000712,NM_001014436,NM_001077663,NM_001077664,NM_001122956,NM_001127218,NM_001129,NM_001204871,NM_001220,NM_001253823,NM_001256879,NM_001284313,NM_001284315,NM_001284330,NM_001284331,NM_001287059,NM_004760,NM_006230,NM_006555,NM_013284,NM_014063,NM_015052,NM_015983,NM_017920,NM_018224,NM_021223,NM_032014,NM_033507,NM_033508,NM_172078,NM_172079,NM_172080,NM_172081,NM_172082,…	.	.	.	ENST00000402924.1,ENST00000447717.3,ENST00000395891.2,ENST00000452185.1,ENST00000582839.1,ENST00000406581.2,ENST00000403799.3,ENST00000395879.1,ENST00000445938.1,ENST00000258704.3,ENST00000395880.3,ENST00000490734.2,ENST00000467084.1,ENST00000223341.7,ENST00000440254.2,ENST00000494774.1,ENST00000411326.1,ENST00000492971.1,ENST00000347193.4,ENST00000395749.2,ENST00000516499.1,ENST00000265523.4,ENS…	CpG: 86,CpG: 79,CpG: 54,CpG: 45,CpG: 90,CpG: 31,CpG: 64,CpG: 95,CpG: 27,CpG: 20,CpG: 59,CpG: 23,CpG: 77,CpG: 24,CpG: 68,CpG: 25,CpG: 80,CpG: 21,CpG: 124,CpG: 36	7p14.1-p13	Score=0.985722;Name=chr7:102114384	Score=27372;Name="4301987:L1PA4(LINE)"	nsv887996,nsv510956,nsv515543,esv2734315,esv2734320,esv24646,nsv887995,dgv2079e1,nsv518728,nsv470210,nsv830980,esv2734318,nsv510078,esv997089,nsv509195,esv9227,esv2671122,nsv5721,nsv830983,nsv887998,esv2040759,esv33894,esv2664713,esv2673882,nsv366185,esv2734319,esv2676404,esv2734322,esv22147,esv2629662,esv2734321,nsv428165,nsv519952,esv27186,esv2666878,esv2665229,esv2637319,esv998294,nsv887997,ns…	3	1168000	gain	AAB	0.20471
7	44316000	44730000	0	0	CAMK2B,NUDCD3,TMED4,NPC1L1,DDX56,OGDH	exonic	NM_001003941,NM_001101648,NM_001165036,NM_001220,NM_001257189,NM_002541,NM_013389,NM_015332,NM_019082,NM_172078,NM_172079,NM_172080,NM_172081,NM_172082,NM_172083,NM_172084,NM_182547	.	.	.	ENST00000289547.4,ENST00000258772.5,ENST00000347193.4,ENST00000460110.1,ENST00000423141.1,ENST00000543843.1,ENST00000222673.5,ENST00000440254.2,ENST00000444676.1,ENST00000395749.2,ENST00000346990.4,ENST00000481238.1,ENST00000358707.3,ENST00000459672.1,ENST00000444131.2,ENST00000353625.4,ENST00000350811.3,ENST00000546276.1,ENST00000258682.6,ENST00000363586.1,ENST00000502837.2,ENST00000289577.5,ENS…	CpG: 103,CpG: 97,CpG: 65,CpG: 73,CpG: 88,CpG: 68	7p13	.	Score=23754;Name="4303212:L1PA8(LINE)","4303214:L1PA8(LINE)"	nsv525555,esv1770595,nsv887998,nsv515502,esv2431198,esv2734323,esv33931,esv2660118,nsv523191,esv2142122,nsv366568,esv259884,nsv820209,esv989680,nsv526063,nsv830984,esv2668576,esv2675906,esv22639,esv259584,esv2734324	3	414000	gain	AAB	3.45989
7	44730000	44731000	0	0	OGDH	intronic	NM_001165036,NM_002541	.	.	.	ENST00000543843.1,ENST00000222673.5,ENST00000444676.1,ENST00000447398.1,ENST00000439616.2,ENST00000449767.1	.	7p13	.	Score=1941;Name="4303847:AluJb(SINE)","4303845:AluJb(SINE)"	nsv820209	3	1000	gain	AAB	-1
7	44731000	47130000	0	0	MIR4657,SNHG15,SNORA5A,NACAD,IGFBP3,H2AFV,SNORA9,ZMIZ2,ADCY1,PURB,MYO1G,CCM2,OGDH,TBRG4,SNORA5C,IGFBP1,PPIA,SEPT7P2,SNORA5B,RAMP3	exonic	NM_000596,NM_000598,NM_001013398,NM_001029835,NM_001146334,NM_001165036,NM_001167934,NM_001167935,NM_001261834,NM_001281768,NM_002541,NM_004749,NM_005856,NM_012412,NM_021116,NM_021130,NM_030900,NM_031443,NM_031449,NM_033054,NM_033224,NM_138635,NM_174929,NM_199122,NM_201436,NM_201516,NM_201517	.	.	.	ENST00000258770.3,ENST00000544363.1,ENST00000450016.1,ENST00000457280.1,ENST00000481345.1,ENST00000436056.1,ENST00000414915.1,ENST00000521529.1,ENST00000395655.4,ENST00000468812.1,ENST00000608450.1,ENST00000429741.1,ENST00000222690.6,ENST00000609439.1,ENST00000436501.1,ENST00000381112.3,ENST00000364902.1,ENST00000543843.1,ENST00000222673.5,ENST00000355968.6,ENST00000413916.1,ENST00000381083.4,ENS…	CpG: 59,CpG: 39,CpG: 80,CpG: 38,CpG: 68,CpG: 24,CpG: 56,CpG: 139,CpG: 76,CpG: 63,CpG: 86,CpG: 151,CpG: 64,CpG: 150,CpG: 27	7p13-p12.3	Score=0.975394;Name=chr7:35984931	Score=39099;Name="4306402:HERVK9-int(LTR)","4306400:HERVK9-int(LTR)"	esv2734327,nsv516731,nsv824085,esv2665753,esv28263,esv2734344,esv8472,nsv824086,esv2678018,esv2734343,esv28641,nsv527412,esv2734330,nsv366390,esv2734332,esv2445943,nsv5724,nsv510957,nsv523402,esv1427278,esv271254,esv2734336,esv23985,esv2734341,nsv830985,esv4495,esv2432995,nsv5726,nsv5725,esv1419706,dgv421n21,nsv888002,nsv888000,esv992874,nsv820209,esv2734337,esv2434009,esv2666933,esv1028055,nsv83…	3	2399000	gain	AAB	0.0737332
7	47130000	47134000	0	0	.	intergenic	NM_000598,NM_022748	dist=1169129;dist=180752	.	.	.	.	7p12.3	.	Score=6387;Name="4308107:L1MA5A(LINE)"	nsv830989	3	4000	gain	AAB	-1
7	47134000	47211000	0	0	.	intergenic	NM_000598,NM_022748	dist=1173129;dist=103752	.	.	.	.	7p12.3	.	Score=24571;Name="4308210:L1PA5(LINE)"	dgv1131e201,nsv5728,esv2734348,nsv830989,esv2734346	3	77000	gain	AAB	12.8586
7	47211000	47225000	0	0	.	intergenic	NM_000598,NM_022748	dist=1250129;dist=89752	.	.	.	.	7p12.3	.	Score=12020;Name="4308227:THE1B-int(LTR)"	esv2734349,esv2734352,esv2734351,esv2665965,nsv5728	3	14000	gain	AAB	-1
7	47225000	48486000	0	0	SUN3,HUS1,C7orf69,ABCA13,C7orf57,PKD1L1,AC095067.1,TNS3,UPP1,C7orf65,LINC00525	exonic	NM_001030019,NM_001100159,NM_001123065,NM_001267865,NM_001267866,NM_001284350,NM_001287426,NM_001287428,NM_001287429,NM_001287430,NM_003364,NM_004507,NM_022748,NM_025031,NM_138295,NM_152701,NM_152782	.	.	.	ENST00000412142.1,ENST00000412730.1,ENST00000429010.1,ENST00000395564.4,ENST00000331803.4,ENST00000398879.1,ENST00000432325.1,ENST00000429491.2,ENST00000430738.1,ENST00000541385.1,ENST00000348904.3,ENST00000289672.2,ENST00000355730.3,ENST00000420324.1,ENST00000258776.4,ENST00000408988.2,ENST00000258774.5,ENST00000453192.2,ENST00000539619.1,ENST00000473723.1,ENST00000341253.4,ENST00000418326.2,ENS…	CpG: 33,CpG: 52,CpG: 77,CpG: 75,CpG: 31,CpG: 104	7p12.3	Score=0.965289;Name=chr6:122963494	Score=23968;Name="4309438:L1PB1(LINE)"	esv2659351,nsv442040,nsv522585,esv1442438,esv273058,nsv528154,esv2734355,nsv7395,nsv514415,esv2665988,nsv521082,nsv830991,esv272374,esv994753,esv1010133,esv2734357,nsv5729,esv2623647,esv2734368,nsv888004,nsv470221,esv28770,nsv888005,esv2387830,nsv442041,nsv523498,nsv5733,nsv5732,nsv366041,nsv512910,nsv824090,esv2734353,esv272082,esv271469,esv259597,esv2734364,nsv464442,nsv888003,esv2600887,esv265…	3	1261000	gain	AAB	0.161619
7	48486000	48612000	0	0	ABCA13	exonic	NM_152701	.	.	.	ENST00000544596.1,ENST00000435803.1	CpG: 37	7p12.3	.	Score=22125;Name="4310445:L1PB1(LINE)"	nsv830992,esv21443,nsv527625,nsv442042,esv2672976,nsv888008,nsv514416,esv275242,nsv888006,esv1790237,esv2421774,nsv888007	3	126000	gain	AAA	12.1781
7	48612000	48617000	0	0	ABCA13	intronic	NM_152701	.	.	.	ENST00000544596.1,ENST00000435803.1	.	7p12.3	.	Score=10511;Name="4310526:L1MCa(LINE)"	nsv830992,nsv888008	3	5000	gain	AAA	-1
7	48617000	48921000	0	0	ABCA13	exonic	NM_152701	.	.	.	ENST00000544596.1,ENST00000456513.1,ENST00000596947.1,ENST00000435803.1	CpG: 29	7p12.3	Score=0.982065;Name=chr7:48945005	Score=25644;Name="4310675:L1PA4(LINE)"	nsv7396,nsv888008,nsv888012,nsv499086,esv1718440,esv993578,esv22734,esv2662109,nsv366329,nsv888009,nsv292,nsv464443,esv2734370,nsv830992,esv271615,dgv7257n71	3	304000	gain	AAB	0.53788
7	48925000	49140000	0	0	CDC14C	ncRNA_exonic	NR_003595	.	.	.	.	CpG: 49	7p12.3-p12.2	Score=0.982065;Name=chr7:48882582	Score=25123;Name="4311178:L1PA4(LINE)"	nsv292,nsv888009,esv2532765,esv271851,esv1485443,nsv499086,nsv888012,nsv7396,esv272508,esv2734371,nsv507389,esv269427,esv1704097,esv33916,nsv507388,nsv516126	3	215000	gain	AAB	0.306916
7	49140000	49144000	0	0	.	intergenic	NR_003595,NM_198570	dist=172951;dist=669257	.	.	.	.	7p12.2	.	Score=2921;Name="4311335:LTR7(LTR)"	.	3	4000	gain	AAB	-1
7	49144000	49393000	0	0	.	intergenic	NR_003595,NM_198570	dist=176951;dist=420257	.	.	ENST00000440455.1	.	7p12.2	.	Score=23095;Name="4311357:L1PA3(LINE)"	nsv515884,nsv442043,nsv830994,nsv366839,esv259712,nsv888013,esv2421504,nsv514417,nsv520168,esv2656696	3	249000	gain	AAB	11.5274
7	49393000	49395000	0	0	.	intergenic	NR_003595,NM_198570	dist=425951;dist=418257	.	.	.	.	7p12.2	.	Score=7667;Name="4311748:MER66-int(LTR)"	nsv830994,nsv515884,nsv888013	3	2000	gain	AAB	-1
7	49395000	49814000	0	0	VWC2	UTR5	NM_198570	NM_198570:c.-1775_-1323delins0	.	.	ENST00000340652.4	CpG: 251	7p12.2	Score=0.974619;Name=chr6:105529619	Score=27233;Name="4312236:L1PA4(LINE)"	esv2457781,nsv830994,esv4571,esv2668615,dgv116n16,nsv888016,nsv5734,esv2734372,nsv515884,nsv499249,nsv508452,nsv888014,nsv5736,nsv888019,esv999254,nsv830995,esv25181,esv1466481,dgv7258n71,nsv830996,nsv511961,esv2734374,esv2678122,nsv5735,nsv888013,nsv888017,nsv888015,nsv365297,esv274215	3	419000	gain	AAB	0.346145
7	49814000	49820000	0	0	VWC2	exonic	NM_198570	.	.	.	ENST00000340652.4	CpG: 251	7p12.2	.	Score=2084;Name="4312435:MLT1B(LTR)"	nsv830996	3	6000	gain	AAB	-1
7	49820000	50063000	0	0	VWC2,ZPBP	exonic	NM_001159878,NM_007009,NM_198570	.	.	.	ENST00000046087.2,ENST00000491129.1,ENST00000340652.4,ENST00000419417.1	.	7p12.2	.	Score=22995;Name="4312796:ERVL-B4-int(LTR)","4312800:ERVL-B4-int(LTR)","4312798:ERVL-B4-int(LTR)"	esv2665122,nsv830997,nsv366512,nsv510079,esv2658187,esv1138876,nsv830996,esv2576953	3	243000	gain	AAB	11.9621
7	50063000	52161000	0	0	COBL,ZPBP,AC018705.5,FIGNL1,C7orf72,GRB10,DDC,IKZF1	exonic	NM_000790,NM_001001549,NM_001001550,NM_001001555,NM_001042762,NM_001082971,NM_001159878,NM_001161834,NM_001220765,NM_001220766,NM_001220767,NM_001220768,NM_001220769,NM_001220770,NM_001220771,NM_001220772,NM_001220773,NM_001220774,NM_001220775,NM_001220776,NM_001242886,NM_001242887,NM_001242888,NM_001242889,NM_001242890,NM_001287436,NM_001287438,NM_001287492,NM_001287493,NM_001287494,NM_001287495…	.	.	.	ENST00000439701.1,ENST00000357364.4,ENST00000335866.3,ENST00000438033.1,ENST00000395556.2,ENST00000440768.2,ENST00000414409.1,ENST00000582616.1,ENST00000454521.1,ENST00000433017.1,ENST00000435566.1,ENST00000331340.3,ENST00000454877.1,ENST00000357271.5,ENST00000439599.1,ENST00000297001.6,ENST00000483819.1,ENST00000413698.1,ENST00000431062.1,ENST00000364263.1,ENST00000489162.1,ENST00000407526.1,ENS…	CpG: 17,CpG: 20,CpG: 156,CpG: 34,CpG: 46,CpG: 79,CpG: 85,CpG: 24,CpG: 80,CpG: 21,CpG: 118,CpG: 23	7p12.2-p12.1	Score=0.975916;Name=chr7:55669049	Score=27867;Name="4315681:L1PA2(LINE)"	nsv442044,esv25419,nsv888022,nsv365689,nsv5740,nsv510080,esv2422050,esv2678897,nsv527881,esv23163,esv7505,esv2669911,esv6788,esv2141038,nsv365990,esv2734388,esv275051,esv2734377,esv24304,esv2249818,nsv511362,nsv521070,nsv366189,esv2734383,esv1003850,esv994661,esv2734396,nsv507390,esv2734398,nsv510082,esv26430,nsv5738,esv997340,esv2734376,esv1000422,esv2752158,esv2734386,esv2672467,nsv519964,dgv11…	3	2098000	gain	AAB	0.0792757
7	52161000	52174000	0	0	.	intergenic	NM_015198,NM_182595	dist=776485;dist=929349	.	.	.	.	7p12.1	.	Score=25220;Name="4316007:L1PA5(LINE)"	nsv519964,esv2662218,nsv8084	3	13000	gain	AAB	-1
7	52174000	52451000	0	0	.	intergenic	NM_015198,NM_182595	dist=789485;dist=652349	.	.	ENST00000517219.1,ENST00000459429.1,ENST00000441295.1	CpG: 59	7p12.1	.	Score=25220;Name="4316007:L1PA5(LINE)"	esv274453,nsv522026,esv2734401,nsv8084,esv2662218,esv28747,dgv1200e199,esv2667509,esv2734402,esv3191,esv2663398,esv271464,nsv888024,esv2407629,nsv521226,esv274424,nsv464445,nsv437545,nsv519964,esv2677327,esv2658271,esv2734400,dgv7259n71,nsv507392	3	277000	gain	AAA	46.099
7	52451000	57544000	0	0	VOPP1,FKBP9L,POM121L12,ZNF713,LOC100130849,SNORA15,DKFZp434L192,MIR4283-1,ZNF716,CHCHD2,GS1-18A18.1,SUMF2,EGFR-AS1,LINC01156,EGFR,SEPT14,LANCL2,CCT6A,LOC650226,FLJ45974,SEC61G,GBAS,ZNF479,NUPR1L,VSTM2A,MIR3147,HPVC1,LOC101928401,RP11-745C15.2,PSPH,GUSBP10,LOC100240728,MRPS17,MIR4283-2,PHKG1	exonic	NM_001009186,NM_001012456,NM_001042469,NM_001042470,NM_001130069,NM_001145712,NM_001146333,NM_001159279,NM_001202469,NM_001258459,NM_001258460,NM_001284282,NM_001284283,NM_001284284,NM_001483,NM_001762,NM_004577,NM_005228,NM_006213,NM_014302,NM_015411,NM_015969,NM_016139,NM_018697,NM_030796,NM_033273,NM_182546,NM_182595,NM_182633,NM_201282,NM_201283,NM_201284,NM_207366	.	.	.	ENST00000412800.1,ENST00000352861.4,ENST00000452681.2,ENST00000302287.3,ENST00000580923.1,ENST00000433959.1,ENST00000446778.1,ENST00000429591.2,ENST00000384439.1,ENST00000395435.2,ENST00000329309.3,ENST00000437307.2,ENST00000516245.1,ENST00000436042.1,ENST00000297373.2,ENST00000448242.1,ENST00000362759.1,ENST00000365426.1,ENST00000402613.3,ENST00000384002.1,ENST00000335503.3,ENST00000545390.1,ENS…	CpG: 76,CpG: 36,CpG: 51,CpG: 21,CpG: 25,CpG: 68,CpG: 38,CpG: 28,CpG: 40,CpG: 24,CpG: 56,CpG: 42,CpG: 39,CpG: 131,CpG: 44,CpG: 146,CpG: 52,CpG: 23,CpG: 15,CpG: 59,CpG: 20,CpG: 35,CpG: 95,CpG: 32,CpG: 29,CpG: 22,CpG: 19,CpG: 106,CpG: 47,CpG: 30,CpG: 48,CpG: 81,CpG: 31,CpG: 41,CpG: 192,CpG: 54,CpG: 78,CpG: 63,CpG: 120,CpG: 18,CpG: 94	7p11.2-p12.1	Score=0.994666;Name=chr1:148193662	Score=48330;Name="4319102:HERV9-int(LTR)"	nsv888036,nsv888028,esv2590945,esv1005540,nsv818506,nsv818503,esv2734425,nsv888047,nsv522593,esv21628,nsv831008,esv1571450,esv2671540,esv27034,esv2734471,nsv888039,esv2482688,nsv511962,esv2661521,esv2421635,nsv528853,nsv888053,nsv888038,esv2675123,esv2734418,esv2668686,nsv888061,esv2734464,esv2752160,nsv520659,esv2734446,nsv517872,dgv812n27,nsv5753,nsv888069,nsv510083,esv2734405,esv4215,dgv1106n6…	3	5093000	gain	AAB	0.0384389
7	57546000	57557000	0	0	.	intergenic	NM_001159279,NONE	dist=12735;dist=NONE	.	.	.	.	7p11.2	Score=0.937383;Name=chr4:34428591	Score=1350;Name="4326036:HSATII(Satellite)"	nsv464486,esv2752163,esv5902,esv2734486,esv2734485,esv2752162,nsv464484,dgv1134e201,esv2752161,dgv816n27,esv2678714,esv23540,nsv436527,dgv1135e201,esv2660761,esv1728245,esv2603711,nsv520659	11	11000	gain	AAAAAAAABBB	12.2422
7	57557000	57879000	0	0	.	intergenic	NM_001159279,NONE	dist=23735;dist=NONE	.	.	ENST00000605139.1	CpG: 40	7p11.2	Score=0.994687;Name=chr7:57883594	Score=13576;Name="4326156:L1P4(LINE)"	nsv820352,essv12019,essv10510,esv2509054,nsv520877,nsv5763,nsv442049,nsv464486,esv2752163,nsv8099,esv2069583,dgv816n27,nsv818507,nsv8098,esv25752,esv9108,esv1556511,nsv464484,esv2752162,esv267471,esv2672083,esv22349,esv2752161,nsv818508,esv23540,esv1010141,nsv433384,esv2659241,esv25017,esv2670412,nsv5764,esv2620988,esv2563697,nsv520659,dgv2084e1,nsv8097,esv29740,nsv8096,essv3929,esv1249268,nsv442…	3	322000	gain	AAB	0.863415
7	57881000	57882000	0	0	.	intergenic	NM_001159279,NONE	dist=347735;dist=NONE	.	.	.	.	7p11.2	Score=0.939921;Name=chr20:26002838	Score=2953;Name="4326673:SST1(Satellite)"	esv2752161,esv2752162,nsv818507,nsv8099,nsv520877,nsv442050,esv2666342,dgv2084e1,esv24181,esv2563697,nsv821177,nsv433384,nsv818508	3	1000	gain	AAB	5.30269
7	57939000	57991000	0	0	.	intergenic	NM_001159279,NONE	dist=405735;dist=NONE	.	.	.	.	7p11.2	Score=0.954471;Name=chr18:15162965	Score=1882;Name="4326777:L1PA3(LINE)"	nsv821066,esv22362,esv2524748,dgv2084e1,nsv433384,esv2640140	7	52000	gain	AAAAABB	0.602093
7	57991000	57998000	0	0	.	intergenic	NM_001159279,NONE	dist=457735;dist=NONE	.	.	.	.	7p11.2	.	Score=1300;Name="4326778:ALR/Alpha(Satellite)"	nsv433384,esv22362,nsv821066	69	7000	gain	AAAAAAAAAAAAAAAAAAAAAAAAAAAAAAAAAAAAAAAAAAAAAAAAABBBBBBBBBBBBBBBBBBBB	100
7	61528000	61802000	0	0	.	intergenic	NONE,NR_003952	dist=NONE;dist=949670	.	.	.	.	7q11.1-q11.21	Score=0.997491;Name=chr7:61360513	Score=23201;Name="4326904:L1HS(LINE)"	nsv888144,dgv117n16,dgv7282n71,esv2742997,dgv1139e201,nsv888140,esv2622593,esv25336,nsv888148,esv2662264,dgv7278n71,esv26282,esv271375,dgv7286n71,esv2674925,dgv225e55,dgv1206e199,dgv7275n71,dgv112e19,esv2734487,dgv7285n71,dgv7277n71,esv5559,dgv1137e201,dgv7283n71,esv1008858,dgv1136e201,esv2742564,esv2734499,dgv7268n71,dgv7284n71,esv2734502,esv2668816,esv4526,nsv821396,esv2734488,dgv7273n71,nsv820…	6	274000	gain	AAAABB	0.381762
7	61868000	61907000	0	0	.	intergenic	NONE,NR_003952	dist=NONE;dist=844670	.	.	.	.	7q11.21	.	Score=21911;Name="4327156:L1P1(LINE)"	nsv437549,nsv888139,dgv2086e1,esv2752164,nsv888155,nsv888159,esv2734518,esv2734519,esv2734509,dgv2087e1,dgv7289n71,dgv7284n71,nsv436893,esv2734512,dgv7273n71,dgv1204e199,esv2734508,esv2734511,dgv7285n71,dgv225e55,dgv7288n71,esv2734513,dgv7268n71,nsv433390,dgv28e196,dgv117n16,esv2734516,nsv436800,nsv888176,esv2734510,dgv1140e201,esv22220,dgv7286n71	5	39000	gain	AAABB	0.514882
7	61907000	62005000	0	0	.	intergenic	NONE,NR_003952	dist=NONE;dist=746670	.	.	.	.	7q11.21	.	Score=1336;Name="4327158:ALR/Alpha(Satellite)"	dgv7286n71,esv22220,esv4926,nsv888176,esv2734521,esv2734548,esv2734526,dgv118n16,esv2479184,dgv117n16,dgv1142e201,dgv28e196,dgv7292n71,dgv114e19,esv2734537,dgv7268n71,nsv433390,esv2734532,dgv115e19,esv2885,dgv7288n71,nsv831014,dgv116e19,esv6151,dgv225e55,esv2566559,nsv888181,dgv7285n71,esv1488277,esv24740,nsv469730,esv7000,dgv1145e201,esv2734536,dgv7294n71,esv2734541,dgv1207e199,dgv7293n71,nsv436…	6	98000	gain	AAAABB	0.834288
7	62005000	62021000	0	0	.	intergenic	NONE,NR_003952	dist=NONE;dist=730670	.	.	.	.	7q11.21	.	Score=13776;Name="4327163:L1HS(LINE)"	esv2734549,nsv888176,nsv469730,dgv1208e199,esv24740,dgv7285n71,esv2734551,dgv225e55,nsv888181,dgv7288n71,nsv831014,dgv7292n71,dgv28e196,dgv2087e1,dgv7289n71,nsv516283,nsv888182,dgv7296n71,dgv7293n71,dgv7294n71,nsv818509,nsv888139,nsv888193,dgv2086e1,dgv7295n71,nsv888180,esv2752164,dgv7291n71,nsv888187,nsv470244	3	16000	gain	AAB	1.43445
7	62021000	62034000	0	0	.	intergenic	NONE,NR_003952	dist=NONE;dist=717670	.	.	.	.	7q11.21	Score=0.92068;Name=chr7:82216109	Score=1621;Name="4327167:L1M2(LINE)"	esv1647681,dgv2087e1,dgv7289n71,nsv516283,dgv7294n71,nsv8100,nsv888182,dgv7296n71,esv2734552,dgv7293n71,nsv888193,dgv2086e1,nsv818509,nsv888139,nsv888187,nsv470244,nsv512911,dgv7295n71,esv2752164,nsv888180,dgv7291n71,esv2662682,esv2734549,nsv888176,dgv7285n71,dgv225e55,esv2676641,nsv888181,nsv469730,dgv1208e199,esv24740,dgv28e196,dgv7292n71,dgv7288n71,nsv831014	8	13000	gain	AAAAABBB	4.70971
7	64744000	64746000	0	0	.	intergenic	NR_033416,NM_001287534	dist=208909;dist=92712	.	.	.	.	7q11.21	.	Score=2195;Name="4331942:AluSx1(SINE)"	dgv8n29,dgv7311n71,dgv818n27,esv33731,dgv229e55,dgv1213e199,nsv888286,dgv7316n71,nsv470266,nsv888310,nsv469565,nsv888287,dgv227e55,dgv7315n71,nsv888292,esv2422276,nsv888305,dgv226e55,nsv831016,dgv7313n71,dgv7312n71,dgv1147e201,dgv2088e1,nsv464529,nsv470277,esv2734586,dgv7310n71,nsv464530,nsv517778,dgv228e55,dgv7314n71,nsv7400,dgv819n27,nsv435849	6	2000	gain	AAAABB	26.829
7	100545000	100620000	0	0	MUC12	exonic	NM_001164462	.	.	.	ENST00000420080.1,ENST00000379442.3,ENST00000319509.7,ENST00000379458.4,ENST00000434775.1,ENST00000536621.1,ENST00000483366.1	CpG: 85	7q22.1	Score=0.966227;Name=chr7:100554827,chr7:100606043	Score=2414;Name="4403134:AluYf4(SINE)"	esv2734904,esv2734906,nsv511981,esv2734899,esv2734898,esv2675855,esv2734896,nsv831074,esv1312787,esv2284115,dgv2119e1,esv2734888,esv2288392,dgv2120e1,esv2734900,esv2734902,esv2734897,esv2535777,esv2734901,nsv511361,nsv428181,esv6119,nsv8186,esv2734907,esv8342,esv2734903,nsv819208,nsv513678,esv2352474	3	75000	gain	AAB	0.429842
7	100620000	100626000	0	0	MUC12	intronic	NM_001164462	.	.	.	ENST00000379442.3,ENST00000536621.1	.	7q22.1	.	Score=2450;Name="4403170:AluSx1(SINE)"	nsv7,nsv428181,nsv5871,dgv2119e1,esv2734888,dgv2120e1,nsv831074	3	6000	gain	AAB	-1
7	109441000	109453000	0	0	.	intergenic	NM_001024607,NR_003024	dist=916363;dist=146284	.	.	.	.	7q31.1	.	Score=25864;Name="4420005:L1PA4(LINE)"	dgv2125e1,esv2421395,nsv5896,nsv888951,nsv435856,nsv520896,nsv10,nsv508475,dgv133n17,esv28712,dgv1232e199,nsv824256,nsv514437,nsv8199,esv33987,esv2735017,nsv820775,esv996470,dgv1127n67,nsv437996	0	12000	loss	-1	-1
7	110342000	110924000	0	0	IMMP2L,LRRN3	exonic	NM_001099658,NM_001099660,NM_001244606,NM_018334,NM_032549	.	.	.	ENST00000489381.1,ENST00000464835.1,ENST00000415362.1,ENST00000451085.1,ENST00000405709.2,ENST00000408352.1,ENST00000452895.1,ENST00000450877.1,ENST00000437687.1,ENST00000447215.1,ENST00000422987.3,ENST00000331762.3,ENST00000308478.5,ENST00000451832.1,ENST00000459130.1	.	7q31.1	Score=0.949587;Name=chr12:23037143	Score=28737;Name="4422215:L1HS(LINE)"	nsv464676,nsv428183,nsv888982,nsv514439,nsv824267,dgv427n21,esv2752141,esv2421473,esv2735030,esv26741,nsv5898,esv8850,nsv464674,esv1139378,dgv7446n71,esv273687,esv26791,nsv888988,esv2385229,esv2661413,essv21989,nsv818545,dgv428n21,esv2735026,esv2659693,esv1010951,esv2735031,dgv235n6,esv2599634,dgv7444n71,esv2735024,esv2735025,nsv442061,esv1003541,esv2663569,nsv11,nsv365322,nsv888975,esv2667081,es…	1	582000	loss	A	-1
7	137146000	137286000	0	0	DGKI	exonic	NM_004717	.	.	.	ENST00000453654.2,ENST00000446122.1,ENST00000288490.5,ENST00000424189.2	.	7q33	.	Score=12718;Name="4467104:L1PA15(LINE)"	esv2672944,nsv366883,esv1745681,nsv889235,esv33947,esv2735209,esv2677586,nsv520950	1	140000	loss	A	-1
8	841000	2179000	0	0	ARHGEF10,MIR596,RP11-666I19.2,LOC286083,MIR7160,ERICH1-AS1,MYOM2,KBTBD11,DLGAP2,CLN8	exonic	NM_001277161,NM_003970,NM_004745,NM_014629,NM_014867,NM_018941	.	.	.	ENST00000524139.1,ENST00000523438.1,ENST00000262113.4,ENST00000524065.1,ENST00000349830.3,ENST00000520298.1,ENST00000522989.1,ENST00000518822.1,ENST00000518288.1,ENST00000521927.1,ENST00000605539.1,ENST00000520359.1,ENST00000578889.1,ENST00000517676.1,ENST00000518481.1,ENST00000385091.1,ENST00000331222.4,ENST00000567210.1,ENST00000320248.3,ENST00000517959.1,ENST00000398564.1,ENST00000522092.1,ENS…	CpG: 60,CpG: 84,CpG: 113,CpG: 195,CpG: 39,CpG: 15,CpG: 23,CpG: 72,CpG: 140,CpG: 33,CpG: 69,CpG: 36,CpG: 124,CpG: 157,CpG: 21,CpG: 118,CpG: 61,CpG: 80,CpG: 37,CpG: 25,CpG: 14,CpG: 138,CpG: 24,CpG: 28,CpG: 40,CpG: 145,CpG: 45,CpG: 18,CpG: 58,CpG: 320,CpG: 49,CpG: 75,CpG: 46,CpG: 26,CpG: 50,CpG: 20,CpG: 89,CpG: 27,CpG: 183,CpG: 35,CpG: 277,CpG: 29,CpG: 22,CpG: 70,CpG: 32,CpG: 19,CpG: 48,CpG: 30,CpG:…	8p23.3	Score=0.988769;Name=chr8:1185752,chr8:1187912	Score=28596;Name="4507850:L1PA2(LINE)"	esv2509138,esv2422414,dgv7601n71,esv987836,esv2736242,nsv465307,esv996280,esv2529150,esv2486934,esv1327755,esv2298226,esv995323,esv1567125,nsv517779,esv1490447,esv1029116,esv2736217,esv2658558,dgv7587n71,esv1564080,esv2736226,esv1208772,esv1535708,esv2736295,esv2108954,nsv19,nsv398404,esv1510196,esv2736128,esv2736371,esv2736181,nsv821326,nsv8262,esv2736342,esv1562065,esv8802,esv2736367,esv2736155…	3	1338000	gain	AAB	0.214457
8	2196000	2283000	0	0	.	intergenic	NM_003970,NM_033225	dist=102620;dist=509875	.	.	.	CpG: 25	8p23.2-p23.3	.	Score=27852;Name="4508735:L1PA3(LINE)"	esv25319,esv2736412,nsv889790,esv2352465,dgv137n17,dgv7611n71,nsv433491,esv2422292,nsv438017,nsv8264,nsv515930,esv2357141,dgv7588n71,dgv1262e199,dgv7612n71,essv3946,nsv819616,nsv514466,nsv831208,nsv469836,nsv437588,dgv1237e201,nsv436572,nsv433395,dgv7619n71,nsv397014,nsv6048,esv2422319,dgv853n27,nsv517808,dgv7607n71,dgv2172e1,esv2450626,dgv1165n67,nsv821654,dgv2174e1,dgv7615n71,dgv2171e1,esv99062…	5	87000	gain	AAABB	0.568761
8	15683000	18035000	0	0	SLC7A2,MSR1,CNOT7,MTMR7,PCM1,FGF20,MICU3,ZDHHC2,FGL1,MTUS1,VPS37A,PDGFRL,NAT1,ASAH1	exonic	NM_001001924,NM_001001925,NM_001001931,NM_001008539,NM_001127505,NM_001145152,NM_001164771,NM_001166393,NM_002445,NM_003046,NM_004315,NM_004467,NM_004686,NM_006197,NM_006207,NM_013354,NM_016353,NM_019851,NM_020749,NM_054026,NM_138715,NM_138716,NM_147203,NM_152415,NM_177924,NM_181723,NM_201552,NM_201553	.	.	.	ENST00000518713.1,ENST00000505114.2,ENST00000518650.1,ENST00000251630.6,ENST00000522656.1,ENST00000417108.2,ENST00000523248.1,ENST00000318063.5,ENST00000494857.1,ENST00000584165.1,ENST00000262102.6,ENST00000314146.10,ENST00000381998.4,ENST00000520051.1,ENST00000445506.2,ENST00000517747.1,ENST00000398074.3,ENST00000521162.1,ENST00000400046.1,ENST00000524226.1,ENST00000398099.3,ENST00000004531.10,E…	CpG: 103,CpG: 154,CpG: 95,CpG: 64,CpG: 84,CpG: 33,CpG: 36,CpG: 139,CpG: 83,CpG: 111	8p22	Score=0.948873;Name=chr18:8923924	Score=27643;Name="4532874:L1PA2(LINE)"	esv2736679,esv34867,esv2669938,nsv524384,esv989082,nsv890592,esv1619777,esv2176314,nsv6097,nsv890573,nsv890516,esv2736691,nsv890575,nsv890568,esv2677175,esv4685,esv2736690,nsv8301,nsv890536,nsv465587,esv1153040,esv2421938,esv2736672,nsv890527,nsv470196,nsv442100,dgv7744n71,nsv890594,esv8254,esv1012336,nsv397275,nsv818612,nsv436582,nsv499270,esv1048267,nsv465585,esv2674241,esv2736668,dgv7742n71,es…	4	2352000	gain	AAAB	0.0484552
8	18035000	18040000	0	0	NAT1	intronic	NM_001160179	.	.	.	ENST00000517441.1,ENST00000535084.1	.	8p22	.	Score=4372;Name="4534977:L1M2(LINE)"	nsv890597,nsv522647	4	5000	gain	AAAB	-1
8	18040000	18041000	0	0	NAT1	intronic	NM_001160179	.	.	.	ENST00000517441.1,ENST00000535084.1	.	8p22	.	Score=940;Name="4534981:MLT1A1(LTR)"	nsv890597,nsv522647	4	1000	gain	AAAA	37.4215
8	18041000	20088000	0	0	LPL,SH2D4A,PSD3,INTS10,SLC18A1,NAT2,RP11-1080G15.1,NAT1,ATP6V1B2,CSGALNACT1	exonic	NM_000015,NM_000237,NM_000662,NM_001130518,NM_001135691,NM_001142324,NM_001142325,NM_001160170,NM_001160171,NM_001160172,NM_001160173,NM_001160174,NM_001160175,NM_001160176,NM_001160179,NM_001174159,NM_001174160,NM_001693,NM_003053,NM_015310,NM_018142,NM_018371,NM_022071,NM_206909	.	.	.	ENST00000535084.1,ENST00000519207.1,ENST00000524252.1,ENST00000524272.1,ENST00000381608.4,ENST00000522670.1,ENST00000520789.1,ENST00000544602.1,ENST00000521016.1,ENST00000518040.1,ENST00000517492.1,ENST00000519185.1,ENST00000311540.4,ENST00000517441.1,ENST00000518324.1,ENST00000541942.1,ENST00000545197.1,ENST00000523619.1,ENST00000454498.2,ENST00000307719.4,ENST00000519197.1,ENST00000518542.1,ENS…	CpG: 68,CpG: 128,CpG: 88,CpG: 42,CpG: 27,CpG: 20,CpG: 101,CpG: 112,CpG: 49,CpG: 75	8p21.3-p22	Score=0.927879;Name=chrX:76761193	Score=26963;Name="4538151:L1PA4(LINE)"	esv27125,esv2736728,nsv517813,esv2736725,esv2675168,esv2736717,nsv522774,nsv890605,esv2662382,nsv470202,nsv890626,esv2658730,esv993946,nsv525772,nsv824563,nsv521981,esv2659762,nsv824562,nsv438045,esv2736716,nsv525714,essv1565,nsv8309,esv1074859,nsv890623,nsv890625,nsv520137,esv988210,nsv890597,nsv890629,esv2663510,dgv7752n71,dgv7754n71,nsv890606,nsv890622,esv2736726,nsv6107,esv2736709,esv2736705,…	6	2047000	gain	AAAAAB	0.139681
8	20088000	20951000	0	0	LZTS1-AS1,RP11-421P23.1,LZTS1	exonic	NM_021020	.	.	.	ENST00000381569.1,ENST00000518967.1,ENST00000517706.1,ENST00000521139.1,ENST00000523496.1,ENST00000522604.1,ENST00000516135.1,ENST00000517994.1,ENST00000363023.1,ENST00000519605.1,ENST00000265801.6,ENST00000522290.1,ENST00000523852.1	CpG: 20,CpG: 88	8p21.3	Score=0.893795;Name=chr17:26653557	Score=26487;Name="4539618:L1PA3(LINE)"	nsv522185,esv274033,esv2736731,esv8859,esv2736733,nsv6107,nsv520882,nsv890645,nsv6109,esv2902,nsv890644,esv29226,essv23685,nsv397090,nsv831256,nsv890648,nsv819988,nsv520924,esv2678117,essv19243,nsv831260,esv2617666,esv2659049,esv2452758,nsv469890,nsv525207,esv2547943,esv995988,esv2736732,esv2736734,esv2514030,esv2671288,nsv512945,nsv520495,esv2658673,esv2669034,nsv831258,esv2187981,esv1974302,esv…	5	863000	gain	AAAAB	0.260451
8	20951000	20961000	0	0	.	intergenic	NR_033894,NR_104677	dist=98370;dist=194750	.	.	.	.	8p21.3	.	Score=2093;Name="4540316:AluY(SINE)"	nsv831260,essv19243,nsv469878	3	10000	gain	AAB	93.5699
8	20961000	21747000	0	0	RP11-24P4.1,GFRA2	exonic	NM_001165038,NM_001165039,NM_001495	.	.	.	ENST00000518077.1,ENST00000400782.4,ENST00000524240.1,ENST00000520676.1,ENST00000401126.2,ENST00000578848.1,ENST00000519996.1,ENST00000517328.1,ENST00000401325.2	CpG: 242,CpG: 17,CpG: 24	8p21.3	Score=0.999957;Name=chr8_gl000197_random:1	Score=26491;Name="4541685:L1PA3(LINE)"	esv2673007,nsv8316,nsv398031,nsv6112,esv2736739,nsv831261,essv19243,esv2660466,esv24881,esv1770787,esv2675982,nsv442102,nsv831262,essv21913,nsv831260,nsv8317,esv25058,esv2665107,esv4833,esv2666208,nsv465608,esv2499609,esv1004910,esv274594,esv2736736,nsv8315,esv2736737,nsv397592,esv2670790,nsv471770,esv2672119,nsv469767,esv26195,esv2736742,nsv6111,nsv890649,nsv6114,nsv512946,nsv469878,nsv433492,ns…	3	786000	gain	AAB	0.257747
8	21747000	25701000	0	0	BMP1,TNFRSF10D,NUDT18,LOC389641,NPM2,EGR3,DOCK5,MIR6841,CHMP7,EBF2,STC1,SLC25A37,MIR6876,R3HCC1,NEFL,ADAM7,LOC100507156,NKX3-1,SFTPC,HR,TNFRSF10B,NKX2-6,PDLIM2,SLC39A14,PHYHIP,NEFM,PPP3CC,FGF17,DMTN,SORBS3,XPO7,MIR320A,DOK2,C8orf58,ADAM28,LGI3,GNRH1,TNFRSF10C,CDCA2,LOC254896,BIN3-IT1,KCTD9,REEP4,TNFRSF10A,PEBP4,RHOBTB2,RP11-875O11.2,FAM160B2,ADAMDEC1,POLR3D,BIN3,CCAR2,PIWIL2,LOXL2,ENTPD4	exonic	NM_000825,NM_001013842,NM_001018003,NM_001083111,NM_001099335,NM_001105541,NM_001114135,NM_001114136,NM_001114137,NM_001114138,NM_001114139,NM_001128431,NM_001128930,NM_001135153,NM_001135154,NM_001135721,NM_001136108,NM_001136271,NM_001145271,NM_001145272,NM_001160036,NM_001160037,NM_001172357,NM_001172410,NM_001198827,NM_001199,NM_001199880,NM_001199881,NM_001243974,NM_001243975,NM_001256339,NM…	.	.	.	ENST00000522012.1,ENST00000517428.1,ENST00000380871.4,ENST00000424267.2,ENST00000397703.2,ENST00000289952.5,ENST00000523918.1,ENST00000399967.3,ENST00000317216.2,ENST00000544659.1,ENST00000518590.1,ENST00000516258.1,ENST00000520375.1,ENST00000522880.1,ENST00000521356.1,ENST00000417069.2,ENST00000312584.3,ENST00000607058.1,ENST00000276420.4,ENST00000256404.6,ENST00000453427.2,ENST00000411463.1,ENS…	CpG: 20,CpG: 89,CpG: 35,CpG: 70,CpG: 101,CpG: 43,CpG: 47,CpG: 104,CpG: 31,CpG: 147,CpG: 109,CpG: 164,CpG: 85,CpG: 53,CpG: 97,CpG: 116,CpG: 18,CpG: 79,CpG: 187,CpG: 50,CpG: 26,CpG: 49,CpG: 86,CpG: 94,CpG: 67,CpG: 118,CpG: 115,CpG: 21,CpG: 25,CpG: 61,CpG: 107,CpG: 80,CpG: 37,CpG: 28,CpG: 128,CpG: 40,CpG: 438,CpG: 88,CpG: 82,CpG: 136,CpG: 69	8p21.3-p21.2	Score=0.972723;Name=chrX:104651598	Score=49863;Name="4546348:Harlequin-int(LTR)"	esv32992,dgv1253e201,esv25853,esv2673011,nsv890680,nsv831263,nsv890685,esv2660837,esv2736764,esv989370,nsv6118,esv2736780,esv2672428,esv2736763,esv1752768,nsv890657,esv2736772,esv2736779,nsv824578,nsv8319,esv269902,esv1005603,essv1351,esv1533311,dgv7759n71,esv27997,nsv512036,esv1442504,esv4817,esv26152,nsv397333,nsv521360,esv7790,nsv6123,nsv397573,esv2736753,esv1008033,esv2666559,essv17389,dgv455…	4	3954000	gain	AAAB	0.0508395
8	25701000	25722000	0	0	EBF2	exonic	NM_022659	.	.	.	ENST00000408929.3,ENST00000520164.1,ENST00000535548.1	.	8p21.2	.	Score=2320;Name="4549380:AluSg4(SINE)"	essv17389,nsv890689,esv32961	4	21000	gain	AAAB	-1
8	35230000	36958000	0	0	UNC5D,KCNU1	exonic	NM_001031836,NM_080872	.	.	.	ENST00000404895.2,ENST00000416672.1,ENST00000453357.2,ENST00000363115.1,ENST00000449677.1,ENST00000523411.1,ENST00000516854.1,ENST00000420357.1,ENST00000384144.1,ENST00000399881.3,ENST00000437887.1,ENST00000523748.1,ENST00000523342.1,ENST00000518904.1,ENST00000524132.1,ENST00000287272.2	.	8p11.23-p12	Score=0.9982;Name=chr17:42112002	Score=43063;Name="4568599:HERVE-int(LTR)"	nsv6152,nsv831286,esv2663137,esv24068,esv2669609,esv2422113,nsv824596,esv2736875,nsv520421,esv2665094,esv272493,esv2483846,esv992767,esv2736879,esv2736882,nsv520391,nsv820115,esv2626490,esv275263,nsv831287,nsv890717,nsv6155,dgv1281e199,esv2736878,esv2736876,esv2101811,esv2736881,nsv831285,esv27500,esv2657552,esv2673503,esv2676589,nsv824597,nsv831288,esv26754,esv2532641,esv2736877,esv28105,nsv6153…	4	1728000	gain	AAAB	0.856765
8	36958000	38555000	0	0	EIF4EBP1,ASH2L,BAG4,PROSC,ZNF703,FGFR1,GOT1L1,GPR124,LOC728024,BRF2,ERLIN2,STAR,DDHD2,PPAPDC1B,C8orf86,LETM2,ADRB3,RNF5P1,RAB11FIP1,LSM1,WHSC1L1	exonic	NM_000025,NM_000349,NM_001002814,NM_001003790,NM_001003791,NM_001102559,NM_001102560,NM_001105214,NM_001164232,NM_001164234,NM_001174063,NM_001174064,NM_001174065,NM_001174066,NM_001174067,NM_001199659,NM_001199660,NM_001204878,NM_001261832,NM_001282272,NM_001286787,NM_001286819,NM_001286821,NM_004095,NM_004674,NM_004874,NM_007175,NM_007198,NM_014462,NM_015214,NM_015850,NM_017778,NM_018310,NM_023…	.	.	.	ENST00000520755.1,ENST00000419686.2,ENST00000607091.1,ENST00000525081.1,ENST00000397228.2,ENST00000581217.1,ENST00000356207.5,ENST00000496629.1,ENST00000517385.1,ENST00000521989.2,ENST00000307599.4,ENST00000529845.1,ENST00000519476.2,ENST00000521915.1,ENST00000433384.2,ENST00000220659.6,ENST00000520657.1,ENST00000422581.2,ENST00000287322.4,ENST00000522515.1,ENST00000358138.1,ENST00000519691.1,ENS…	CpG: 31,CpG: 90,CpG: 32,CpG: 95,CpG: 71,CpG: 85,CpG: 99,CpG: 91,CpG: 175,CpG: 137,CpG: 170,CpG: 105,CpG: 52,CpG: 327,CpG: 159,CpG: 84,CpG: 102,CpG: 88,CpG: 130	8p11.23-p11.22	Score=0.952177;Name=chr2:185112844	Score=44200;Name="4572546:HERV1_I-int(LTR)","4572542:HERV1_I-int(LTR)","4572544:HERV1_I-int(LTR)"	esv2541266,nsv831294,nsv824601,esv271170,nsv831291,esv2662845,esv21581,esv2736892,nsv436594,nsv528524,nsv831295,nsv528419,esv2671203,esv6024,esv1219224,esv1550238,esv9084,nsv831293,nsv6160,esv29619,esv2736886,esv2665656,nsv512950,esv2736883,nsv6158,nsv831289,esv2736894,esv1353666,esv2421354,esv275450,esv1006743,esv2736885,esv2736891,nsv6157,nsv831296,nsv824602,nsv824600,nsv831290,nsv515079,nsv615…	4	1597000	gain	AAAB	0.233585
8	38555000	38591000	0	0	TACC1	UTR5	NM_001146216	NM_001146216:c.-91644_-91159delins0	.	.	ENST00000520615.1,ENST00000518415.1,ENST00000521511.1,ENST00000520340.1,ENST00000443286.2,ENST00000519416.1	.	8p11.22	.	Score=10283;Name="4573966:LTR12C(LTR)"	esv25816,nsv831296,esv2736896	3	36000	gain	AAB	9.6662
8	38591000	38882000	0	0	ADAM9,TACC1,PLEKHA2,TM2D2,HTRA4	exonic	NM_001024380,NM_001024381,NM_001122824,NM_001146216,NM_003816,NM_006283,NM_021623,NM_031940,NM_078473,NM_153692	.	.	.	ENST00000459965.2,ENST00000384470.1,ENST00000487273.2,ENST00000518415.1,ENST00000348567.4,ENST00000412303.1,ENST00000520611.1,ENST00000384528.1,ENST00000520615.1,ENST00000522752.1,ENST00000456397.2,ENST00000276520.8,ENST00000522434.1,ENST00000330691.6,ENST00000481513.1,ENST00000466936.1,ENST00000520973.1,ENST00000388745.4,ENST00000420274.1,ENST00000397070.2,ENST00000520863.1,ENST00000379931.3,ENS…	CpG: 152,CpG: 133,CpG: 77,CpG: 80,CpG: 78	8p11.22	.	Score=7396;Name="4574184:MER11A(LTR)"	esv1224133,nsv465637,nsv396891,nsv831296,nsv820251,esv270261,nsv819132,nsv516960,esv1727186,nsv515080,esv272925,nsv528721,nsv522550	3	291000	gain	AAB	0.721278
8	39776000	40191000	0	0	IDO2,IDO1,C8orf4	exonic	NM_002164,NM_020130,NM_194294	.	.	.	ENST00000343295.4,ENST00000521257.1,ENST00000521363.1,ENST00000520487.1,ENST00000524098.1,ENST00000517623.1,ENST00000518237.1,ENST00000522495.1,ENST00000389060.4,ENST00000502986.2,ENST00000315792.3,ENST00000522970.1	.	8p11.21	.	Score=25707;Name="4576372:L1PA5(LINE)"	esv28649,esv2421465,nsv818619,nsv515082,esv1987205,nsv8334,nsv508505,esv2736910,esv29344,esv2736911,esv2736908,esv2658388,nsv508506,nsv510142,nsv6166,nsv515952,nsv438051,dgv148n17,esv2736909,esv2593738,esv2676532,esv2677111,nsv442512,esv267923,esv2663657,nsv398207,nsv499763	3	415000	gain	AAB	0.356426
8	40191000	40216000	0	0	.	intergenic	NM_020130,NM_024645	dist=178173;dist=172111	.	.	.	.	8p11.21	.	Score=5203;Name="4576982:MER4D0(LTR)"	nsv6166,dgv148n17	3	25000	gain	AAB	-1
8	40216000	40249000	0	0	.	intergenic	NM_020130,NM_024645	dist=203173;dist=139111	.	.	ENST00000518722.1	.	8p11.21	.	Score=4542;Name="4577098:MER41A(LTR)"	nsv890841,esv2667294	3	33000	gain	AAB	25.8087
8	40249000	41205000	0	0	SFRP1,ZMAT4	exonic	NM_001135731,NM_003012,NM_024645	.	.	.	ENST00000315769.7,ENST00000518722.1,ENST00000518428.1,ENST00000523823.1,ENST00000384140.1,ENST00000384125.1,ENST00000297737.6,ENST00000220772.3,ENST00000517495.1,ENST00000579992.1,ENST00000606398.1,ENST00000379845.3	CpG: 20,CpG: 147	8p11.21	.	Score=27484;Name="4577193:L1PA2(LINE)"	esv33397,esv2664427,esv1170261,nsv890843,esv2736921,esv2657899,dgv55n47,esv2517286,nsv512040,nsv438052,esv25346,esv2024539,esv2736922,nsv436567,esv2736916,esv2662604,dgv1283e199,esv2661523,esv2736915,esv2668527,esv2672390,esv5394,esv990005,esv2736920,nsv820359,esv33198,esv2512249,nsv512039,esv1153586,nsv890842,nsv821546,esv1509288,dgv1180n67,nsv435863,nsv522210,nsv820314,esv2736919,esv23484,esv11…	3	956000	gain	AAB	0.182574
8	41205000	41232000	0	0	.	intergenic	NM_003012,NM_016099	dist=38010;dist=116081	.	.	.	.	8p11.21	.	Score=24163;Name="4578861:L1PA5(LINE)"	nsv890843,esv33397,esv2736925,nsv831298	3	27000	gain	AAB	77.1879
8	41232000	41234000	0	0	.	intergenic	NM_003012,NM_016099	dist=65010;dist=114081	.	.	.	.	8p11.21	.	Score=1770;Name="4578911:AluSq(SINE)"	nsv890843	3	2000	gain	AAB	-1
8	41234000	43460000	0	0	IKBKB,HGSNAT,VDAC3,POLB,AGPAT6,SMIM19,DKK4,RNF170,GINS4,MIR4469,GOLGA7,ANK1,FNTA,POTEA,PLAT,THAP1,CHRNA6,AP3M2,CHRNB3,NKX6-3,HOOK3,MIR486-2,MIR486,KAT6A,SLC20A2,POMK	exonic	NM_000037,NM_000749,NM_000930,NM_001002296,NM_001002920,NM_001005365,NM_001099412,NM_001099413,NM_001134296,NM_001135674,NM_001135675,NM_001135676,NM_001135694,NM_001142445,NM_001142446,NM_001160223,NM_001160224,NM_001160225,NM_001174124,NM_001190720,NM_001199279,NM_001242778,NM_001257180,NM_001257181,NM_001277971,NM_001556,NM_002027,NM_002690,NM_004198,NM_005662,NM_006749,NM_006766,NM_006803,NM_…	.	.	.	ENST00000563810.1,ENST00000529687.1,ENST00000265713.2,ENST00000583014.1,ENST00000523340.1,ENST00000276533.3,ENST00000520418.1,ENST00000331373.5,ENST00000396930.3,ENST00000518270.1,ENST00000357743.4,ENST00000534622.1,ENST00000521725.1,ENST00000522785.1,ENST00000485568.1,ENST00000520835.1,ENST00000523459.1,ENST00000524115.2,ENST00000459126.1,ENST00000396926.3,ENST00000518213.1,ENST00000289957.2,ENS…	CpG: 73,CpG: 41,CpG: 55,CpG: 81,CpG: 48,CpG: 30,CpG: 112,CpG: 29,CpG: 22,CpG: 108,CpG: 106,CpG: 95,CpG: 27,CpG: 20,CpG: 89,CpG: 50,CpG: 71,CpG: 58,CpG: 79,CpG: 134,CpG: 92,CpG: 100,CpG: 24,CpG: 38,CpG: 76,CpG: 36,CpG: 239,CpG: 52,CpG: 23,CpG: 72,CpG: 171	8p11.21-p11.1	Score=0.936655;Name=chrX:147546188	Score=54256;Name="4581368:HERV9-int(LTR)"	esv7276,esv2674097,esv1157774,esv2676692,esv2661805,nsv890845,esv3508,esv272557,esv2662041,dgv119e19,esv26199,esv2635901,esv273008,esv6360,esv5785,esv2736938,esv2736945,dgv56n47,nsv512952,esv2736926,esv4764,dgv117e19,nsv397995,esv4631,esv2659867,esv3282,esv274051,esv2736953,esv5805,esv1761681,nsv890846,esv2668251,nsv397520,esv6846,esv2736935,esv1146769,nsv818620,esv1334435,esv2736950,nsv512041,ns…	4	2226000	gain	AAAB	0.780342
8	43460000	49253000	0	0	PRKDC,RP11-1134I14.8,MCM4,LINC00293,SPIDR,UBE2V2,CEBPD	exonic	NM_001080394,NM_001081640,NM_001282916,NM_001282919,NM_003350,NM_005195,NM_005914,NM_006904,NM_182746	.	.	.	ENST00000521715.1,ENST00000384719.1,ENST00000390136.2,ENST00000516901.1,ENST00000520809.1,ENST00000518060.1,ENST00000338368.3,ENST00000384639.1,ENST00000516785.1,ENST00000408965.3,ENST00000523565.1,ENST00000523111.2,ENST00000364116.1,ENST00000583630.1,ENST00000541342.1,ENST00000297423.4,ENST00000519032.1,ENST00000521214.1,ENST00000262105.2,ENST00000314191.2,ENST00000517630.1,ENST00000523944.1,ENS…	CpG: 18,CpG: 26,CpG: 94,CpG: 213,CpG: 41,CpG: 73,CpG: 20,CpG: 149,CpG: 32,CpG: 69,CpG: 33,CpG: 25,CpG: 28	8q11.21-q11.1	Score=0.996345;Name=chr8_gl000196_random:3331	Score=57457;Name="4583414:HERVK14C-int(LTR)"	esv2677612,nsv436089,esv24859,nsv6175,esv28259,esv1704626,dgv129n16,dgv1284e199,esv6842,esv25749,esv2213017,esv2661219,esv1928723,esv7632,esv270657,esv2452365,nsv428199,nsv831309,nsv465654,esv2890,esv6329,nsv510145,esv2669323,esv2606849,nsv511397,esv2673242,dgv2234e1,nsv509263,dgv884n27,esv26199,esv22919,esv27551,esv1003277,esv1362910,esv1570477,esv2666487,dgv7784n71,esv2678246,esv988312,nsv46566…	3	5793000	gain	AAB	0.455871
8	50781000	51956000	0	0	SNTG1	exonic	NM_001287813,NM_001287814,NM_018967	.	.	.	ENST00000523907.1,ENST00000520697.1,ENST00000603280.1,ENST00000276467.5,ENST00000522124.1,ENST00000517473.1,ENST00000518864.1,ENST00000364446.1	CpG: 49	8q11.21	Score=0.934746;Name=chr1:150876356	Score=26341;Name="4590283:L1PA3(LINE)"	dgv1286e199,nsv818624,nsv6184,nsv521625,esv2521416,esv273218,nsv520800,nsv818625,esv2593415,esv2736988,nsv465679,esv2666246,nsv507463,esv22898,dgv7789n71,nsv437619,esv2674624,nsv890871,esv2475988,nsv831312,esv5640,esv34807,esv25991,nsv890893,essv14613,nsv890886,nsv525765,nsv890876,esv2503933,dgv457n21,dgv7791n71,nsv8340,nsv499696,nsv499111,nsv890877,esv2437712,nsv6185,esv271575,nsv8341,nsv515087,…	4	1175000	gain	AABB	1.50748
8	51956000	51960000	0	0	.	intergenic	NM_001287813,NM_144651	dist=249322;dist=272137	.	.	.	.	8q11.21	.	Score=2926;Name="4590706:L1PA17(LINE)"	nsv890893,nsv465679	4	4000	gain	AABB	-1
8	51960000	56661000	0	0	TMEM68,ST18,XKR4,RB1CC1,PCMTD1,ATP6V1H,MRPL15,TCEA1,PXDNL,LYPLA1,OPRK1,RGS20,SBF1P1,FAM150A,SOX17,RP1,NPBWR1	exonic	NM_000912,NM_001083617,NM_001279356,NM_001279357,NM_001279358,NM_001279359,NM_001279360,NM_001282904,NM_001286657,NM_001286661,NM_001286673,NM_001286674,NM_001286675,NM_001286782,NM_001286783,NM_003702,NM_005285,NM_006269,NM_006330,NM_006756,NM_014175,NM_014682,NM_014781,NM_015941,NM_022454,NM_052898,NM_052937,NM_144651,NM_152417,NM_170587,NM_201437,NM_207413,NM_213619,NM_213620	.	.	.	ENST00000415643.1,ENST00000521558.1,ENST00000522541.1,ENST00000297316.4,ENST00000331251.3,ENST00000522514.1,ENST00000544451.1,ENST00000344277.6,ENST00000423716.1,ENST00000518261.1,ENST00000516062.1,ENST00000355221.3,ENST00000276500.4,ENST00000265572.3,ENST00000520357.1,ENST00000578249.1,ENST00000521086.2,ENST00000543296.1,ENST00000523073.1,ENST00000518784.1,ENST00000360540.5,ENST00000522225.1,ENS…	CpG: 22,CpG: 55,CpG: 31,CpG: 30,CpG: 65,CpG: 119,CpG: 92,CpG: 109,CpG: 123,CpG: 50,CpG: 298,CpG: 233,CpG: 114,CpG: 172,CpG: 143,CpG: 24,CpG: 25,CpG: 131,CpG: 98,CpG: 245,CpG: 82	8q11.21-q11.23	Score=0.992313;Name=chr3:37318078	Score=66069;Name="4594707:HERV9-int(LTR)"	nsv8346,esv2487551,esv2737009,nsv890902,esv2737010,nsv525238,nsv507465,esv2662111,nsv824632,nsv521443,esv6397,nsv890928,esv5044,nsv820132,nsv465679,nsv824635,nsv890926,nsv8343,dgv7795n71,nsv890893,esv2653974,nsv516136,esv7253,esv260063,esv2666609,dgv887n27,nsv520947,esv2671453,nsv6195,nsv515088,esv2673518,esv1187136,nsv527486,dgv7797n71,nsv523753,esv2496359,nsv438055,esv2665957,esv2575236,nsv8909…	4	4701000	gain	AABB	0.0197964
8	56661000	56669000	0	0	TMEM68	exonic	NM_001286657,NM_001286661,NM_152417	.	.	.	ENST00000434581.2,ENST00000523073.1,ENST00000519784.1,ENST00000334667.2	.	8q12.1	.	Score=2340;Name="4598737:AluSg(SINE)"	esv1413049,nsv890930,nsv527341,esv2422388,dgv459n21	4	8000	gain	AABB	71.978
8	56669000	57442000	0	0	RPS20,CHCHD7,LYN,LINC00968,SDR16C5,SNORD54,TMEM68,MOS,PLAG1,SDR16C6P,TGS1,PENK	exonic	NM_001011667,NM_001011668,NM_001011669,NM_001011670,NM_001011671,NM_001023,NM_001111097,NM_001114634,NM_001114635,NM_001135690,NM_001146227,NM_001286657,NM_001286660,NM_002350,NM_002655,NM_005372,NM_006211,NM_024300,NM_024831,NM_138969,NM_152417	.	.	.	ENST00000522576.1,ENST00000523975.1,ENST00000468562.2,ENST00000519606.1,ENST00000519367.1,ENST00000260129.5,ENST00000303759.3,ENST00000408166.1,ENST00000494712.2,ENST00000522511.1,ENST00000303749.3,ENST00000519784.1,ENST00000009589.3,ENST00000523073.1,ENST00000518662.1,ENST00000423799.2,ENST00000429357.2,ENST00000523936.1,ENST00000521524.1,ENST00000362535.1,ENST00000519728.1,ENST00000607326.1,ENS…	CpG: 125,CpG: 77,CpG: 128,CpG: 138,CpG: 44,CpG: 59,CpG: 69,CpG: 15,CpG: 23,CpG: 48,CpG: 75,CpG: 26	8q12.1	Score=0.961696;Name=chr2:110300444	Score=26270;Name="4599796:L1PA4(LINE)"	esv4515,esv2667996,nsv525972,dgv889n27,nsv524526,esv2677231,esv2632486,esv2673320,nsv527033,esv1134681,nsv890930,nsv890931,nsv831319,nsv397753,esv26536,esv2737024,esv4780,esv2177489,esv2112192,esv22674,esv996855,esv2737026,nsv510148,esv2737023,nsv522326,dgv245n6,esv2662132,esv1459437,esv2422120,nsv516227,esv2571467,esv2737020,esv2324469,esv1236863,nsv507467,esv2737019,esv270207,esv2660036,esv4861…	7	773000	gain	AAAAABB	0.825341
8	57442000	57662000	0	0	LINC00968	ncRNA_exonic	NR_038236	.	.	.	ENST00000518662.1,ENST00000499425.1,ENST00000523724.1,ENST00000464216.1,ENST00000521215.1	.	8q12.1	.	Score=21269;Name="4600376:L1PA7(LINE)","4600374:L1PA7(LINE)","4600370:L1PA7(LINE)"	esv2737027,nsv6203,esv275151,nsv6202,nsv890932,esv2662810,esv2657853,nsv831320,nsv438056	6	220000	gain	AAAABB	0.500197
8	57662000	57842000	0	0	.	intergenic	NR_038236,NM_017813	dist=189618;dist=28488	.	.	ENST00000384248.1	.	8q12.1	.	Score=26272;Name="4600674:L1PA4(LINE)"	esv2663602,nsv509268,nsv527346,esv23988,esv2737031,nsv6204,esv3775,nsv890932,esv2737032,esv2737030	5	180000	gain	AAABB	0.367795
8	57842000	59074000	0	0	LINC00588,FAM110B,RP11-513O17.2,RP11-513O17.3,IMPAD1	exonic	NM_017813,NM_147189	.	.	.	ENST00000408057.1,ENST00000521663.1,ENST00000518934.1,ENST00000520369.1,ENST00000516248.1,ENST00000519160.1,ENST00000522281.1,ENST00000518536.1,ENST00000361488.3,ENST00000522622.1,ENST00000520426.1,ENST00000410273.1,ENST00000520370.1,ENST00000522992.1,ENST00000365395.1,ENST00000519714.1,ENST00000262644.4,ENST00000518750.1	CpG: 63,CpG: 19,CpG: 32,CpG: 95,CpG: 27,CpG: 90,CpG: 82,CpG: 117	8q12.1	Score=0.979621;Name=chr2:132496117	Score=26158;Name="4601257:L1PA3(LINE)"	nsv8349,esv7965,esv2737035,nsv437623,esv8346,nsv435875,esv2662202,dgv460n21,esv272762,esv2675814,esv1009089,nsv819305,esv25719,nsv831323,esv2674502,esv2538211,nsv6205,esv2507333,nsv515089,esv2299745,esv2667247,esv2737037,nsv8350,nsv396987,dgv246n6,nsv6207,esv2737039,nsv508510,nsv515091,nsv831322,esv2512355,nsv831321,nsv890932,nsv890936,esv1423096,nsv442518,esv33623,esv2509446,nsv8353,esv2203992,e…	4	1232000	gain	AABB	0.262505
8	59074000	59412000	0	0	CYP7A1,LOC101929528,UBXN2B	exonic	NM_000780,NM_001077619	.	.	.	ENST00000520369.1,ENST00000519981.1,ENST00000399598.2,ENST00000522978.1,ENST00000301645.3	CpG: 53	8q12.1	Score=0.933632;Name=chr12:112943669	Score=26923;Name="4603151:L1PA3(LINE)"	esv1983545,esv2737045,esv2589647,esv2737043,esv259789,nsv438058,esv1559497,esv2737044,essv723,esv2299885,esv7818,esv994118,nsv512049,esv1008047,esv1008809,esv6064,esv2635754,esv4205,esv2737041,nsv526320,nsv890938,dgv1259e201	4	338000	gain	AAAA	22.5473
8	59412000	59414000	0	0	CYP7A1	exonic	NM_000780	.	.	.	ENST00000301645.3	.	8q12.1	.	Score=824;Name="4603355:L2a(LINE)"	nsv890938	4	2000	gain	AAAA	-1
8	59414000	60074000	0	0	SDCBP,TOX,NSMAF	exonic	NM_001007067,NM_001007068,NM_001007069,NM_001007070,NM_001144772,NM_003580,NM_005625,NM_014729	.	.	.	ENST00000424270.2,ENST00000361421.1,ENST00000260130.4,ENST00000523483.1,ENST00000518011.1,ENST00000038176.3,ENST00000522243.1,ENST00000364361.1,ENST00000459488.1,ENST00000517898.1,ENST00000422546.2,ENST00000447182.2,ENST00000447267.2,ENST00000520168.1,ENST00000519858.1,ENST00000384126.1,ENST00000427130.2,ENST00000518993.1,ENST00000413219.2,ENST00000523683.1	CpG: 72,CpG: 92,CpG: 147,CpG: 19	8q12.1	Score=0.939966;Name=chrX:40748441	Score=40912;Name="4603728:Harlequin-int(LTR)"	nsv525018,nsv6213,esv268737,nsv397168,esv273482,nsv890939,esv271778,nsv6212,esv268010,esv4839,esv272044,esv22256,esv1476730,nsv831325,esv1732094,nsv6214,esv1974990,nsv890940,esv272540,nsv831328,nsv831327,esv2670773,esv2737046,esv1386404,esv2661142,nsv526468,esv2737047,nsv890938,esv2672150	4	660000	gain	AABB	0.169735
8	60074000	63301000	0	0	RAB2A,CHD7,CLVS1,MIR4470,RP11-163N6.2,CA8,NKAIN3,LOC100130298,ASPH	exonic	NM_001164750,NM_001164751,NM_001164752,NM_001164753,NM_001164754,NM_001164755,NM_001164756,NM_001242644,NM_002865,NM_004056,NM_004318,NM_017780,NM_020164,NM_032466,NM_032467,NM_032468,NM_173519,NM_173688	.	.	.	ENST00000423902.2,ENST00000517661.1,ENST00000522835.1,ENST00000522022.1,ENST00000356457.5,ENST00000531379.1,ENST00000516944.1,ENST00000410966.1,ENST00000518489.1,ENST00000528666.1,ENST00000521378.1,ENST00000518592.1,ENST00000522898.1,ENST00000328472.5,ENST00000389204.4,ENST00000523211.1,ENST00000530071.1,ENST00000519215.1,ENST00000522919.1,ENST00000525556.1,ENST00000317995.4,ENST00000262646.7,ENS…	CpG: 109,CpG: 213,CpG: 104,CpG: 108,CpG: 43,CpG: 70,CpG: 66,CpG: 37,CpG: 14,CpG: 83,CpG: 125,CpG: 114	8q12.1-q12.2	Score=0.968215;Name=chr8:96748033	Score=38152;Name="4606287:HERV17-int(LTR)"	dgv183e180,esv2737055,nsv521032,esv1365974,nsv824658,esv2737065,esv32676,esv2662959,nsv6219,nsv890947,esv5521,nsv397201,nsv527468,nsv824659,esv2462449,esv2737080,esv2670804,esv2737077,esv2663991,dgv890n27,nsv511399,esv270573,esv272923,esv274002,nsv831335,nsv824657,esv2737071,nsv525495,esv2737081,nsv6225,esv259889,esv2737049,esv7324,esv2737068,nsv436576,esv2737057,nsv520442,esv2737059,esv25784,esv…	5	3227000	gain	AAABB	0.0443044
8	63301000	64542000	0	0	YTHDF3-AS1,YTHDF3,UG0898H09,NKAIN3,GGH,TTPA	exonic	NM_000370,NM_001277813,NM_001277814,NM_001277815,NM_001277816,NM_001277817,NM_001277818,NM_003878,NM_152758,NM_173688	.	.	.	ENST00000521674.1,ENST00000542911.2,ENST00000523265.1,ENST00000490144.2,ENST00000260118.6,ENST00000518739.1,ENST00000524309.1,ENST00000518078.1,ENST00000521556.1,ENST00000519049.1,ENST00000517371.1,ENST00000523211.1,ENST00000518113.1,ENST00000521138.1,ENST00000516549.1,ENST00000328472.5,ENST00000539294.1,ENST00000521221.1,ENST00000569835.1,ENST00000603538.1,ENST00000260116.4	CpG: 65,CpG: 108,CpG: 105	8q12.3	Score=0.938404;Name=chr1:11082193	Score=27448;Name="4611322:L1PA2(LINE)"	esv2737096,nsv890965,nsv6226,nsv890964,nsv890958,esv2150762,nsv6228,nsv890960,esv27546,esv268354,nsv890961,nsv521804,nsv890957,esv2672173,nsv515602,nsv395793,nsv398473,esv2672463,nsv6229,esv2677763,nsv522934,esv996121,esv2660219,esv2668890,esv2662945,nsv523048,esv21736,esv2625263,nsv831339,nsv831340,esv2737094,nsv890967,nsv6227,nsv831342,esv27863,nsv396044,esv2737093,esv2422825,esv2672423,nsv8909…	4	1241000	gain	AABB	0.144262
8	64542000	64991000	0	0	RP11-579E24.1	ncRNA_exonic	NR_038875	.	.	.	ENST00000521958.1,ENST00000519550.1,ENST00000524360.1,ENST00000523191.1,ENST00000522857.1	.	8q12.3	.	Score=39068;Name="4611947:HERVL-int(LTR)"	esv2674710,nsv890970,esv2737100,dgv1262e201,nsv8357,esv2737099,nsv526321,esv1107342,esv2673156,esv1152910,esv987919,esv1004244,esv2671266,esv2106084,esv2472359,esv3679,esv2737097,nsv438061,nsv831344,nsv831343,esv2737105,esv1007352,nsv890969,esv2737103,esv2584717,esv2737098,esv1137659	4	449000	gain	AAAB	10.9399
8	64991000	66558000	0	0	MIR124-2,CYP7B1,LOC286186,ARMC1,LINC00251,MTFR1,LOC401463,LINC00966,BHLHE22	exonic	NM_001286702,NM_004820,NM_018120,NM_152414	.	.	.	ENST00000524360.1,ENST00000262146.4,ENST00000458464.2,ENST00000363844.1,ENST00000521958.1,ENST00000520834.1,ENST00000523954.1,ENST00000520902.1,ENST00000310193.3,ENST00000276569.3,ENST00000385081.1,ENST00000606963.1,ENST00000522106.1,ENST00000520365.1,ENST00000321870.1,ENST00000519680.1,ENST00000523384.1,ENST00000523191.1,ENST00000517909.1,ENST00000521441.1	CpG: 71,CpG: 116,CpG: 18,CpG: 47,CpG: 19,CpG: 32,CpG: 70,CpG: 40,CpG: 68,CpG: 143	8q12.3-q13.1	Score=0.924159;Name=chr4:139398386	Score=43475;Name="4612232:HERVL-int(LTR)"	esv3949,esv2667899,nsv890971,nsv890970,nsv510150,dgv7802n71,nsv516030,nsv510149,nsv438062,nsv890972,esv2429869,nsv6230,esv2672803,esv269027,esv2658841,nsv507470,nsv397355,nsv398351,nsv398101,esv2669910,esv2737107,esv1520385,dgv58n50,esv2737109,nsv6231,esv2421436,esv1010420,esv2663640,dgv41e194,esv27216,nsv471756,esv1348944,nsv508511,nsv523097,esv2461407,esv2673488,nsv890969,esv2657524,esv2518193,…	4	1567000	gain	AAAB	0.658497
8	66558000	68209000	0	0	LINC00967,CSPP1,TRIM55,SNORD87,C8orf44-SGK3,MCMDC2,SNHG6,C8orf44,TCF24,RRS1,ADHFE1,RP11-346I3.4,PTTG3P,VCPIP1,COPS5,DNAJC5B,SGK3,ARFGEF1,MYBL1,C8orf46,PPP1R42,CRH,MTFR1,PDE7A	exonic	NM_000756,NM_001013626,NM_001033578,NM_001080416,NM_001136160,NM_001136161,NM_001144755,NM_001145838,NM_001145839,NM_001193502,NM_001204173,NM_001242318,NM_002603,NM_006421,NM_006837,NM_013257,NM_014637,NM_015169,NM_019607,NM_024790,NM_025054,NM_033058,NM_033105,NM_144650,NM_152765,NM_170709,NM_173518,NM_184085,NM_184086,NM_184087	.	.	.	ENST00000390159.3,ENST00000412460.1,ENST00000519330.1,ENST00000520044.1,ENST00000396596.1,ENST00000521198.2,ENST00000310421.4,ENST00000262210.5,ENST00000518230.1,ENST00000566129.1,ENST00000516828.1,ENST00000519963.1,ENST00000482608.2,ENST00000520381.1,ENST00000521889.1,ENST00000262215.3,ENST00000305454.3,ENST00000496501.1,ENST00000518860.1,ENST00000276571.3,ENST00000345714.4,ENST00000384222.1,ENS…	CpG: 23,CpG: 136,CpG: 39,CpG: 209,CpG: 91,CpG: 51,CpG: 50,CpG: 71,CpG: 85,CpG: 53,CpG: 62,CpG: 35,CpG: 27,CpG: 112,CpG: 29,CpG: 126,CpG: 43	8q13.2-q13.1	Score=0.926966;Name=chr5:93018231	Score=37453;Name="4615157:HERVH48-int(LTR)"	esv1591897,nsv438063,nsv395873,dgv1291e199,nsv395880,esv2737111,nsv395795,esv2062022,esv2656835,nsv516599,esv2737110,dgv247n6,esv1006043,esv2657842,nsv890975,nsv395879,esv2676136,esv2737119,esv1007778,esv1319586,nsv521159,esv2737118,esv2737112,esv2737113,esv1737567,esv2675141,esv2660962,esv994614,esv29307,nsv396912,esv2752263,esv2671255,nsv6238,esv1024224,esv2737121,esv2665033,dgv248n6,nsv831346,…	4	1651000	gain	AAAB	0.369778
8	68209000	73737000	0	0	TRAM1,CPA6,PREX2,RP11-600K15.1,RNU6-83P,PRDM14,C8orf34,LOC286190,LACTB2,RP11-744J10.3,XKR9,KCNB2,EYA1,LOC392232,LOC286189,LOC100132891,SULF1,ARFGEF1,MSC,NCOA2,TRPA1,SLCO5A1	exonic	NM_000503,NM_001011720,NM_001128204,NM_001128205,NM_001128206,NM_001146008,NM_001146009,NM_001195639,NM_001287258,NM_001287259,NM_001287260,NM_001288574,NM_001288575,NM_004770,NM_005098,NM_006421,NM_006540,NM_007332,NM_014294,NM_015170,NM_016027,NM_020361,NM_024504,NM_024870,NM_025170,NM_030958,NM_052958,NM_172058,NM_172059,NM_172060	.	.	.	ENST00000526382.1,ENST00000522354.1,ENST00000524152.1,ENST00000349492.3,ENST00000363321.1,ENST00000478498.2,ENST00000521946.1,ENST00000410957.1,ENST00000388743.2,ENST00000517848.1,ENST00000457356.4,ENST00000260126.4,ENST00000408926.3,ENST00000297770.4,ENST00000419131.1,ENST00000521224.1,ENST00000297769.4,ENST00000388740.3,ENST00000518540.1,ENST00000452400.2,ENST00000537896.1,ENST00000520259.1,ENS…	CpG: 53,CpG: 119,CpG: 253,CpG: 79,CpG: 110,CpG: 29,CpG: 203,CpG: 48,CpG: 131,CpG: 39,CpG: 235,CpG: 66,CpG: 88,CpG: 82,CpG: 74,CpG: 51,CpG: 83	8q13.2-q13.3	Score=0.982533;Name=chr17:36881023	Score=48900;Name="4626373:PABL_B-int(LTR)"	nsv465704,esv2091619,esv1004011,nsv521495,nsv520587,nsv398144,nsv437626,esv2752264,esv2662744,esv2673689,esv2664813,dgv892n27,esv2737156,esv2667205,nsv818636,nsv891007,esv2664243,nsv395812,esv2737141,nsv470216,nsv397515,nsv831353,nsv890986,nsv515097,nsv890998,esv2661141,nsv890991,esv1939300,esv259780,esv1418572,esv33298,esv2472681,esv32637,nsv465709,esv271923,nsv465715,esv2737126,nsv890987,nsv624…	4	5528000	gain	AAAB	0.0506638
8	73737000	77057000	0	0	JPH1,LOC100130301,MIR5681B,KCNB2,TMEM70,RDH10,GDAP1,MIR5681A,HNF4G,FLJ39080,LY96,CASC9,MIR2052,TERF1,TCEB1,STAU2,RPL7,STAU2-AS1,UBE2W,PI15,SBSPON,CRISPLD1	exonic	NM_000971,NM_001001481,NM_001040613,NM_001040875,NM_001164380,NM_001164381,NM_001164382,NM_001164383,NM_001164384,NM_001164385,NM_001195797,NM_001204857,NM_001204858,NM_001204859,NM_001204860,NM_001204861,NM_001204862,NM_001204863,NM_001204864,NM_001243237,NM_001271015,NM_001286777,NM_001286778,NM_003218,NM_004133,NM_004770,NM_005648,NM_014393,NM_015364,NM_015886,NM_017489,NM_017866,NM_018299,NM_…	.	.	.	ENST00000354370.1,ENST00000396423.2,ENST00000312184.5,ENST00000522127.1,ENST00000521451.1,ENST00000522695.1,ENST00000521096.1,ENST00000520783.1,ENST00000522914.1,ENST00000284811.8,ENST00000519697.1,ENST00000384686.1,ENST00000519487.1,ENST00000342232.4,ENST00000514599.1,ENST00000220822.7,ENST00000523815.1,ENST00000467082.2,ENST00000523881.1,ENST00000519961.1,ENST00000520210.1,ENST00000297354.6,ENS…	CpG: 109,CpG: 204,CpG: 62,CpG: 64,CpG: 48,CpG: 150,CpG: 35,CpG: 33,CpG: 69,CpG: 60,CpG: 80,CpG: 37,CpG: 115,CpG: 67	8q21.11-q13.3	Score=0.970803;Name=chrX:74545005	Score=43685;Name="4629670:HERV9-int(LTR)"	nsv6262,esv28709,esv274654,nsv512055,dgv7810n71,esv259506,nsv520966,esv23178,esv2517224,nsv891018,esv273597,esv2737179,nsv891022,nsv508514,esv990823,esv271006,esv2359377,nsv831361,esv1559767,esv2737169,esv2737186,esv1007530,esv2737165,nsv891011,nsv521015,esv25176,esv996705,nsv471760,esv2737160,esv270612,nsv499598,esv2737189,esv2737196,nsv510152,esv1033159,nsv397071,nsv507473,nsv522503,esv1009583,…	4	3320000	gain	AAAB	0.0757856
8	77057000	77159000	0	0	.	intergenic	NM_004133,NR_105006	dist=577939;dist=159889	.	.	.	.	8q21.11	.	Score=9481;Name="4633534:LTR12C(LTR)"	nsv891042,nsv522503,nsv891041,dgv7810n71	3	102000	gain	AAA	24.9148
8	77159000	82891000	0	0	SLC10A5,TPD52,IL7,FABP4,ZFHX4,ZFHX4-AS1,ZNF704,SNX16,FABP12,IMPA1,ZBTB10,CHMP4C,FABP5,PMP2,MIR5708,ZFAND1,PKIA,LINC01111,ZC2HC1A,MRPS28,PAG1,FABP9,LOC101241902,HEY1,STMN2,PEX2	exonic	NM_000318,NM_000880,NM_001010893,NM_001025252,NM_001025253,NM_001033723,NM_001040708,NM_001079867,NM_001080526,NM_001105281,NM_001105539,NM_001144878,NM_001144879,NM_001170796,NM_001170797,NM_001172086,NM_001172087,NM_001199214,NM_001199886,NM_001199887,NM_001199888,NM_001277145,NM_001282851,NM_001287140,NM_001287142,NM_001287143,NM_001287144,NM_001442,NM_001444,NM_002677,NM_005079,NM_005536,NM_0…	.	.	.	ENST00000502766.2,ENST00000534675.1,ENST00000522520.1,ENST00000518111.1,ENST00000464971.1,ENST00000478127.2,ENST00000523463.1,ENST00000426744.2,ENST00000518568.1,ENST00000430430.1,ENST00000517427.1,ENST00000524269.1,ENST00000517588.1,ENST00000520203.1,ENST00000577494.1,ENST00000521176.1,ENST00000518669.1,ENST00000379097.3,ENST00000357039.4,ENST00000603284.1,ENST00000517683.1,ENST00000519260.1,ENS…	CpG: 53,CpG: 54,CpG: 109,CpG: 45,CpG: 50,CpG: 46,CpG: 34,CpG: 75,CpG: 78,CpG: 19,CpG: 35,CpG: 127,CpG: 31,CpG: 41,CpG: 55,CpG: 48,CpG: 44,CpG: 66,CpG: 23,CpG: 125,CpG: 76,CpG: 28,CpG: 107,CpG: 61	8q21.11-q21.12	Score=0.995181;Name=chr9:73511593	Score=30141;Name="4643042:HERV4_I-int(LTR)","4643044:HERV4_I-int(LTR)"	dgv461n21,esv269384,nsv398267,esv2737205,esv2737219,nsv465721,esv2737216,esv2661852,esv2674578,esv8594,esv2737212,nsv831367,esv1431629,essv5699,nsv515105,esv274162,esv2737210,esv9040,nsv397709,nsv891060,esv5025,nsv396304,esv2752267,esv2441353,nsv831363,esv2657413,esv2658034,nsv891067,nsv525842,esv2664709,esv2737229,nsv891052,esv6162,esv1135649,esv2673820,nsv523754,esv2151104,nsv525916,esv2250249,…	4	5732000	gain	AAAB	0.0777853
8	82891000	94527000	0	0	SLC7A13,CA3,LINC01030,RUNX1T1,LRRC69,RMDN1,DECR1,DCAF4L2,C8orf87,PSKH2,GS1-251I9.4,CALB1,OTUD6B,CPNE3,LRRCC1,RALYL,MMP16,FLJ46284,CA2,CA1,RIPK2,CNGB3,E2F5,LINC00535,ATP6V0D2,REXO1L2P,MIR8084,SLC26A7,OSGIN2,TMEM64,CA13,NBN,LINC00534,MIR4661,NECAB1,C8orf59,TRIQK,WWP1,C8orf88,CNBD1,TMEM55A	exonic	NM_000067,NM_001008495,NM_001083588,NM_001083589,NM_001099670,NM_001099671,NM_001099672,NM_001099673,NM_001100391,NM_001100392,NM_001100393,NM_001126111,NM_001128829,NM_001128830,NM_001128831,NM_001129890,NM_001146273,NM_001164830,NM_001171795,NM_001171796,NM_001171797,NM_001171798,NM_001171799,NM_001190972,NM_001191035,NM_001191036,NM_001198625,NM_001198626,NM_001198627,NM_001198628,NM_001198629…	.	.	.	ENST00000579342.1,ENST00000523678.1,ENST00000518844.1,ENST00000458820.1,ENST00000517711.1,ENST00000518457.1,ENST00000391681.1,ENST00000521433.1,ENST00000418930.2,ENST00000521366.1,ENST00000349423.2,ENST00000517970.1,ENST00000362484.1,ENST00000448384.2,ENST00000518861.1,ENST00000522817.1,ENST00000598428.1,ENST00000417640.2,ENST00000430676.2,ENST00000501400.1,ENST00000285419.3,ENST00000417663.2,ENS…	CpG: 89,CpG: 127,CpG: 22,CpG: 126,CpG: 47,CpG: 48,CpG: 178,CpG: 73,CpG: 92,CpG: 63,CpG: 57,CpG: 116,CpG: 49,CpG: 118,CpG: 25,CpG: 37,CpG: 129,CpG: 40,CpG: 56,CpG: 130,CpG: 42,CpG: 39,CpG: 66,CpG: 131,CpG: 82,CpG: 33,CpG: 140	8q21.2-q22.1	Score=0.997073;Name=chr8:86726451,chr8:86805479	Score=42387;Name="4654368:HERVL-int(LTR)"	esv269379,nsv526917,esv2084498,esv2340092,nsv820555,esv2737293,esv2737247,nsv891193,esv2737266,esv272137,nsv29,nsv34,nsv6284,nsv824685,esv2737241,esv2676153,nsv465737,nsv891081,nsv891117,esv2737300,esv270439,nsv522252,nsv470219,nsv525974,nsv6302,esv272576,esv1441937,nsv510155,esv21889,dgv7832n71,nsv6290,nsv891157,esv2659347,esv267964,esv2669523,nsv515113,esv1922151,nsv891123,esv2737253,esv35109,e…	4	11636000	gain	AAAB	0.0568028
8	94527000	96550000	0	0	RBM12B,KIAA1429,TMEM67,CDH17,LOC100616530,NDUFAF6,CCNE2,RBM12B-AS1,DPY19L4,PLEKHF2,GEM,C8orf69,PDP1,FAM92A1,C8orf37,MIR3150B,RAD54B,MIR3150A,LOC100288748,TP53INP1,INTS8,ESRP1,FSBP,LINC00535,MIR378D2	exonic	NM_001034915,NM_001122825,NM_001122826,NM_001122827,NM_001135733,NM_001142301,NM_001144663,NM_001161779,NM_001161780,NM_001161781,NM_001205262,NM_001205263,NM_001256141,NM_001283034,NM_004063,NM_005261,NM_012415,NM_015496,NM_017697,NM_017864,NM_018444,NM_024613,NM_033285,NM_057749,NM_145269,NM_152416,NM_153704,NM_177965,NM_181702,NM_181787,NM_183009,NM_203390	.	.	.	ENST00000378776.4,ENST00000414645.2,ENST00000336148.5,ENST00000453321.3,ENST00000297598.4,ENST00000518598.1,ENST00000523405.1,ENST00000437199.1,ENST00000396200.3,ENST00000523171.1,ENST00000423620.2,ENST00000521905.1,ENST00000396111.2,ENST00000441892.2,ENST00000520509.1,ENST00000391679.1,ENST00000519348.1,ENST00000358397.5,ENST00000519679.1,ENST00000308108.4,ENST00000522743.1,ENST00000523021.1,ENS…	CpG: 109,CpG: 71,CpG: 34,CpG: 49,CpG: 149,CpG: 20,CpG: 205,CpG: 73,CpG: 44,CpG: 39,CpG: 130,CpG: 74,CpG: 72,CpG: 51,CpG: 100,CpG: 38	8q22.1	Score=0.961538;Name=chr15:41456454	Score=44668;Name="4663359:HERVL-int(LTR)","4663361:HERVL-int(LTR)"	nsv465743,esv3430,nsv831398,esv2606027,esv268457,nsv6312,nsv6313,esv2661752,nsv465741,esv2436525,esv2657689,nsv523655,nsv397508,esv2737320,nsv6308,nsv824690,esv272463,esv2737313,esv2678262,dgv249n6,esv2752270,nsv524876,nsv831399,esv2674840,esv2576203,esv28209,esv2033943,esv1528672,nsv398390,nsv516035,esv1631884,esv1575991,esv2737325,esv996664,esv21754,nsv6316,esv24383,nsv398341,esv2737316,esv2686…	4	2023000	gain	AAAB	0.126668
8	96550000	98477000	0	0	LOC100616530,UQCRB,CPQ,MTERFD1,GDF6,TSPYL5,PTDSS1,LOC100500773,SDC2	exonic	NM_001001557,NM_001199975,NM_001254752,NM_001286643,NM_002998,NM_006294,NM_014754,NM_015942,NM_016134,NM_033512	.	.	.	ENST00000606010.1,ENST00000287022.5,ENST00000520233.1,ENST00000518406.1,ENST00000455950.2,ENST00000519914.1,ENST00000522072.1,ENST00000220763.5,ENST00000365225.1,ENST00000602571.1,ENST00000365242.1,ENST00000287025.3,ENST00000520575.1,ENST00000524341.1,ENST00000505564.2,ENST00000523920.1,ENST00000523862.1,ENST00000362862.1,ENST00000517309.1,ENST00000529551.1,ENST00000287020.5,ENST00000411365.1,ENS…	CpG: 113,CpG: 69,CpG: 100,CpG: 56,CpG: 24,CpG: 165,CpG: 106	8q22.1	Score=0.968215;Name=chr8:63194566	Score=28938;Name="4669030:L1PA2(LINE)"	esv2627790,esv2737331,esv1008392,nsv831402,esv2632894,nsv824692,esv2737337,esv1386401,esv2658458,esv2272737,nsv521434,nsv397239,nsv6319,esv33454,nsv6323,dgv7836n71,nsv520129,esv2242335,esv2095924,esv2614250,esv2737336,esv2737341,esv2737334,esv3834,esv2661416,nsv510161,nsv526171,esv2667295,nsv6322,nsv515603,nsv515115,nsv891208,esv2737333,esv9391,esv2674674,nsv507475,dgv1298e199,nsv891212,nsv516316…	3	1927000	gain	AAB	0.263136
8	98477000	100140000	0	0	MATN2,STK3,LAPTM4B,MTDH,KCNS2,SNORA72,VPS13B,OSR2,NIPAL2,HRSP12,POP1,RPL30,C8orf47	exonic	NM_000989,NM_001142462,NM_001145860,NM_001145861,NM_001170806,NM_001256312,NM_001256313,NM_001286841,NM_002380,NM_005836,NM_006281,NM_015029,NM_015243,NM_017890,NM_018407,NM_020697,NM_024759,NM_030583,NM_053001,NM_152564,NM_173549,NM_178812,NM_181661	.	.	.	ENST00000365529.1,ENST00000254878.3,ENST00000336273.3,ENST00000457907.2,ENST00000521545.2,ENST00000395996.1,ENST00000384648.1,ENST00000520016.1,ENST00000521768.1,ENST00000522025.2,ENST00000520791.1,ENST00000519155.1,ENST00000297565.4,ENST00000518164.1,ENST00000355155.1,ENST00000606778.1,ENST00000521689.1,ENST00000516946.1,ENST00000519934.1,ENST00000520545.1,ENST00000523172.1,ENST00000420417.3,ENS…	CpG: 15,CpG: 98,CpG: 44,CpG: 66,CpG: 37,CpG: 222,CpG: 121,CpG: 63,CpG: 34,CpG: 46,CpG: 50,CpG: 119,CpG: 73,CpG: 178,CpG: 27,CpG: 43	8q22.2-q22.1	Score=0.971582;Name=chr18:24861863	Score=28075;Name="4671807:L1PA2(LINE)"	esv7889,esv2737352,dgv42e194,nsv891222,nsv891215,esv23952,nsv397166,esv25727,nsv515049,esv2924,nsv517493,nsv515633,nsv831406,nsv465745,nsv507476,esv2669222,nsv891214,nsv6325,esv1594433,nsv524617,esv2737347,esv2737348,esv2677833,esv2126740,esv2668210,esv24438,nsv891220,esv2737344,esv26559,nsv397972,nsv891216,esv2656906,esv2737350,nsv397699,esv8800,esv2737345,esv1037958,esv2659931,nsv6326,esv246124…	4	1663000	gain	AAAB	0.187499
8	100140000	100143000	0	0	VPS13B	intronic	NM_015243,NM_017890,NM_152564	.	.	.	ENST00000355155.1,ENST00000395996.1,ENST00000357162.2,ENST00000358544.2	.	8q22.2	.	Score=2561;Name="4672807:AluY(SINE)"	nsv524617,dgv2245e1,nsv891221	3	3000	gain	AAA	36.8907
8	100143000	100144000	0	0	VPS13B	intronic	NM_015243,NM_017890,NM_152564	.	.	.	ENST00000395996.1,ENST00000355155.1,ENST00000357162.2,ENST00000358544.2	.	8q22.2	.	Score=13324;Name="4672810:Tigger1(DNA)"	nsv891221,dgv2245e1,nsv524617	3	1000	gain	AAA	-1
8	100144000	100779000	0	0	MIR875,MIR599,VPS13B	exonic	NM_015243,NM_017890,NM_152564	.	.	.	ENST00000401250.1,ENST00000383972.1,ENST00000357162.2,ENST00000358544.2,ENST00000385069.1,ENST00000492591.2,ENST00000355155.1,ENST00000521932.1,ENST00000395996.1	.	8q22.2	Score=0.922951;Name=chr3:185361579	Score=28220;Name="4673750:L1PA2(LINE)"	nsv891221,nsv831407,nsv831408,nsv891228,esv6620,esv28492,nsv8368,nsv6328,dgv2247e1,esv2660790,nsv891224,nsv523290,esv2664964,nsv821659,esv2471268,dgv2245e1,nsv891227,nsv891223,esv2659434,esv2657142,essv20276,esv27193,esv2674895,dgv2246e1,nsv396580,nsv524617,nsv891226,nsv891225	3	635000	gain	AAB	0.287387
8	100779000	100781000	0	0	VPS13B	exonic	NM_017890,NM_152564	.	.	.	ENST00000357162.2,ENST00000358544.2,ENST00000395996.1	.	8q22.2	.	Score=1922;Name="4673850:AluJb(SINE)"	essv20276	3	2000	gain	AAB	-1
8	100781000	100783000	0	0	VPS13B	intronic	NM_017890,NM_152564	.	.	.	ENST00000357162.2,ENST00000358544.2,ENST00000395996.1	.	8q22.2	.	Score=1845;Name="4673854:AluJr(SINE)"	esv269230,essv20276	3	2000	gain	AAA	100
8	100783000	104614000	0	0	MIR4471,MIR3151,ODF1,RP11-318M2.2,DCAF13,BAALCOS,KLF10,CTHRC1,POLR2K,RRM2B,GRHL2,SNX31,PABPC1,MIR7705,BAALC,UBR5,AZIN1,ATP6V1C1,ANKRD46,SLC25A32,RNF19A,FZD6,NCALD,FLJ42969,FBXO43,COX6C,RIMS2,VPS13B,NACAP1,ZNF706,YWHAZ,SPAG1,RGS22,MIR5680	exonic	NM_001024372,NM_001029860,NM_001032282,NM_001040624,NM_001040625,NM_001040626,NM_001040627,NM_001040628,NM_001040629,NM_001040630,NM_001042510,NM_001100117,NM_001135699,NM_001135700,NM_001135701,NM_001135702,NM_001164615,NM_001164616,NM_001172477,NM_001172478,NM_001256099,NM_001267708,NM_001267709,NM_001270377,NM_001270378,NM_001270379,NM_001280539,NM_001282873,NM_001286692,NM_001286693,NM_001695…	.	.	.	ENST00000395862.3,ENST00000521884.1,ENST00000519765.1,ENST00000521383.1,ENST00000481233.2,ENST00000358755.4,ENST00000519630.1,ENST00000521922.1,ENST00000520539.1,ENST00000395948.2,ENST00000520311.1,ENST00000518738.1,ENST00000519597.1,ENST00000543107.1,ENST00000519882.1,ENST00000362797.1,ENST00000579868.1,ENST00000520025.1,ENST00000311812.2,ENST00000503718.2,ENST00000521514.1,ENST00000519682.1,ENS…	CpG: 238,CpG: 68,CpG: 24,CpG: 56,CpG: 40,CpG: 76,CpG: 124,CpG: 21,CpG: 118,CpG: 52,CpG: 72,CpG: 82,CpG: 98,CpG: 84,CpG: 88,CpG: 39,CpG: 199,CpG: 104,CpG: 62,CpG: 31,CpG: 55,CpG: 35,CpG: 242,CpG: 181,CpG: 79,CpG: 18,CpG: 233,CpG: 75,CpG: 46,CpG: 119	8q22.2-q22.3	Score=0.973483;Name=chrX:41533104	Score=29492;Name="4674707:HERVL-int(LTR)","4674709:HERVL-int(LTR)"	esv2466799,nsv438074,esv2674464,esv2605083,nsv523235,nsv527031,esv2667547,nsv820937,esv2421949,esv2663185,nsv831410,esv2050419,nsv396852,esv2672690,esv2737358,esv33118,nsv527071,nsv521805,nsv521033,nsv396890,esv2737355,esv2313775,esv2660930,nsv831412,esv2737367,esv2252185,nsv8371,esv2421675,esv1205143,esv2737369,esv2737372,nsv523654,nsv891246,esv271885,nsv508521,esv2752193,nsv509275,nsv396392,esv…	4	3831000	gain	AAAB	0.0897503
8	104621000	104787000	0	0	RIMS2	exonic	NM_001100117	.	.	.	ENST00000406091.3,ENST00000459098.1	.	8q22.3	.	Score=27524;Name="4681671:L1PA2(LINE)"	esv275553,esv28217,esv2668771,esv1006039	3	166000	gain	AAA	11.4315
8	104787000	104788000	0	0	RIMS2	intronic	NM_001100117	.	.	.	ENST00000406091.3	.	8q22.3	.	Score=1013;Name="4681927:L1ME2(LINE)"	.	3	1000	gain	AAA	-1
8	104788000	105079000	0	0	RIMS2	exonic	NM_001100117,NM_001282881,NM_014677	.	.	.	ENST00000401294.1,ENST00000262231.10,ENST00000406091.3,ENST00000507740.1,ENST00000522174.1,ENST00000436393.2	.	8q22.3	.	Score=27391;Name="4681942:L1PA2(LINE)"	nsv819897,nsv891250,dgv7841n71,esv2660009,esv24057,nsv831415,nsv465753,nsv891251,esv270976,esv2528242,esv32618,esv26529	3	291000	gain	AAB	0.809281
8	105079000	105080000	0	0	RIMS2	intronic	NM_001100117,NM_001282881,NM_014677	.	.	.	ENST00000436393.2,ENST00000406091.3,ENST00000262231.10,ENST00000507740.1	.	8q22.3	.	Score=1720;Name="4682388:AluJo(SINE)"	nsv465753,nsv891251,esv32618,nsv891250,nsv831415	3	1000	gain	AAB	44.8869
8	105080000	111296000	0	0	TRHR,ENY2,PKHD1L1,LRP12,RSPO2,RIMS2,DCSTAMP,ZFPM2,TMEM74,EMC2,OXR1,ANGPT1,EIF3E,SYBU,DPYS,ABRA,EBAG9,NUDCD1,KCNV1	exonic	NM_001099743,NM_001099744,NM_001099745,NM_001099746,NM_001099747,NM_001099748,NM_001099749,NM_001099750,NM_001099751,NM_001099752,NM_001099753,NM_001099754,NM_001099755,NM_001099756,NM_001100117,NM_001128211,NM_001135703,NM_001146,NM_001193557,NM_001198532,NM_001198533,NM_001198534,NM_001198535,NM_001199859,NM_001257317,NM_001278938,NM_001282863,NM_001282881,NM_001282882,NM_001385,NM_001568,NM_00…	.	.	.	ENST00000408908.2,ENST00000351513.2,ENST00000522407.1,ENST00000449762.2,ENST00000427660.2,ENST00000517781.1,ENST00000532779.1,ENST00000522244.1,ENST00000509144.2,ENST00000521369.2,ENST00000579547.1,ENST00000529175.1,ENST00000220853.3,ENST00000520588.1,ENST00000516750.1,ENST00000517566.2,ENST00000276654.5,ENST00000524134.1,ENST00000522296.1,ENST00000364757.1,ENST00000297404.1,ENST00000424843.2,ENS…	CpG: 43,CpG: 19,CpG: 55,CpG: 81,CpG: 145,CpG: 79,CpG: 18,CpG: 58,CpG: 118,CpG: 83,CpG: 67,CpG: 24,CpG: 40,CpG: 37,CpG: 138,CpG: 44,CpG: 113,CpG: 74,CpG: 23	8q23.1-q22.3	Score=0.967894;Name=chr15:52356211	Score=49678;Name="4688249:HERV30-int(LTR)"	esv2737421,esv2737420,esv7725,esv7982,esv1005043,nsv465759,esv271635,esv26932,nsv522524,esv2421125,nsv6338,esv1401355,esv6169,esv2672249,esv2737419,dgv7846n71,esv259422,esv988911,esv23500,esv988675,esv2661338,nsv398062,esv273452,nsv824704,nsv891260,nsv519645,esv2666727,esv1230300,esv2669095,esv2670397,esv2645797,esv269909,nsv831415,esv273748,nsv396362,esv1010649,nsv512058,nsv510165,esv2737423,esv…	4	6216000	gain	AAAB	0.0305468
8	111296000	112530000	0	0	.	intergenic	NM_014379,NM_198123	dist=309041;dist=705159	.	.	ENST00000524283.1,ENST00000521753.1,ENST00000522896.1,ENST00000522778.1,ENST00000520749.1,ENST00000523264.1,ENST00000522330.1	.	8q23.3-q23.2	.	Score=42462;Name="4693811:HERVL-int(LTR)"	esv2677228,nsv820005,dgv7848n71,nsv891311,esv1752015,esv2737436,nsv512059,esv2672791,nsv824706,esv270277,esv28282,esv2737435,nsv442117,nsv433251,esv995441,dgv7847n71,esv2662441,esv272552,esv2737433,nsv824707,nsv465763,nsv397319,dgv7853n71,nsv891312,nsv470227,nsv891293,nsv527414,dgv7849n71,nsv831423,esv2737431,esv25584,nsv435870,esv268915,dgv1192n67,nsv511402,esv2674276,nsv442527,esv2737434,esv242…	11	1234000	gain	AAAAAAAABBB	3.14164
8	112530000	115388000	0	0	CSMD3,MIR2053	exonic	NM_052900,NM_198123,NM_198124	.	.	.	ENST00000518558.2,ENST00000297405.5,ENST00000343508.3,ENST00000582664.1,ENST00000410214.1,ENST00000519485.1,ENST00000459102.1,ENST00000522390.1,ENST00000383992.1,ENST00000408683.1,ENST00000459295.1,ENST00000520543.1,ENST00000521500.2,ENST00000455883.2,ENST00000352409.3	CpG: 21	8q23.3	Score=0.923977;Name=chr4:82178514	Score=37042;Name="4698843:HERVL-int(LTR)"	esv32891,nsv891334,nsv524089,nsv891367,nsv831424,nsv891319,esv2634685,nsv891325,nsv891346,nsv891350,esv2678057,esv2737446,nsv465778,nsv819604,nsv512061,esv9302,nsv818649,esv2737447,nsv471763,nsv831429,esv2943,esv989875,nsv6353,dgv1193n67,esv2557205,essv10146,nsv831428,nsv891318,nsv891340,dgv896n27,nsv465765,nsv8373,esv2737441,nsv891369,esv2737442,essv25038,esv9013,nsv818651,esv2737449,nsv891339,n…	4	2858000	gain	AAAB	0.184368
8	115388000	115515000	0	0	.	intergenic	NM_198123,NM_001282903	dist=938758;dist=905724	.	.	.	.	8q23.3	.	Score=16646;Name="4699620:L1PREC2(LINE)"	nsv470229,nsv891340,nsv891369,nsv891367,dgv7862n71,esv274684,nsv465784,dgv7860n71,nsv818650,nsv470230,dgv7867n71,nsv891385,dgv7865n71,dgv7863n71,dgv7861n71,esv6451,dgv7866n71,dgv7868n71,nsv521163,nsv891378,dgv7864n71,nsv824717	3	127000	gain	AAB	63.0603
8	115522000	127838000	0	0	MIR3610,C8orf76,LINC00861,FAM83A,MTBP,ENPP2,MIR4663,ZHX1,COL14A1,MAL2,EXT1,ZHX1-C8ORF76,DERL1,TNFRSF11B,NDUFB9,FBXO32,TAF2,SLC30A8,FAM84B,COLEC10,ANXA13,TATDN1,TBC1D31,MTSS1,UTP23,TRIB1,ZHX2,KIAA0196,TMEM65,FER1L6-AS2,SQLE,TRMT12,KLHL38,RNF139,LINC00964,LINC00536,FAM91A1,SAMD12-AS1,MIR6844,DSCC1,HAS2,NSMCE2,AARD,RAD21-AS1,ZNF572,NOV,TRPS1,DEPTOR,ATAD2,EIF3H,HAS2-AS1,FER1L6-AS1,FAM83A-AS1,SAMD12,M…	exonic	NM_000127,NM_001003954,NM_001017926,NM_001025357,NM_001039112,NM_001040092,NM_001081675,NM_001101676,NM_001130863,NM_001134671,NM_001145088,NM_001146160,NM_001172811,NM_001172813,NM_001172814,NM_001172815,NM_001204180,NM_001242463,NM_001278645,NM_001278646,NM_001282902,NM_001282903,NM_001282971,NM_001282974,NM_001282985,NM_001282986,NM_001283012,NM_001283024,NM_001283027,NM_001288587,NM_002514,NM…	.	.	.	ENST00000520031.1,ENST00000526947.1,ENST00000521243.1,ENST00000521487.2,ENST00000297350.4,ENST00000309822.2,ENST00000518008.1,ENST00000517315.1,ENST00000384049.1,ENST00000530350.2,ENST00000408534.1,ENST00000517609.1,ENST00000332843.2,ENST00000510897.2,ENST00000409003.4,ENST00000518567.1,ENST00000531948.1,ENST00000383997.1,ENST00000522167.1,ENST00000516031.1,ENST00000523110.1,ENST00000518057.1,ENS…	CpG: 57,CpG: 18,CpG: 103,CpG: 78,CpG: 34,CpG: 26,CpG: 50,CpG: 92,CpG: 151,CpG: 45,CpG: 54,CpG: 215,CpG: 199,CpG: 64,CpG: 17,CpG: 31,CpG: 41,CpG: 73,CpG: 20,CpG: 95,CpG: 101,CpG: 22,CpG: 29,CpG: 74,CpG: 33,CpG: 158,CpG: 195,CpG: 87,CpG: 66,CpG: 39,CpG: 93,CpG: 44,CpG: 61,CpG: 80,CpG: 38,CpG: 91,CpG: 24,CpG: 125,CpG: 139,CpG: 21	8q24.21-q24.13	Score=0.995847;Name=chr15:88059152	Score=36720;Name="4714959:HERVH48-int(LTR)","4714957:HERVH48-int(LTR)"	nsv831449,nsv6379,esv1715127,esv2737469,dgv7869n71,esv2268842,dgv2249e1,esv1636255,nsv437631,esv2737544,nsv516190,esv9493,nsv520756,nsv436588,esv2737511,esv2664643,esv2667941,nsv510169,esv274533,nsv518999,esv2737528,nsv819088,esv2737521,esv2669939,esv268241,nsv6378,nsv510174,nsv891385,nsv891438,esv2535323,nsv509276,esv2421422,esv1624902,nsv437632,nsv522894,esv989618,dgv7865n71,nsv442122,nsv821551…	4	12316000	gain	AAAB	0.0216741
8	127838000	129704000	0	0	MIR1205,MIR1208,CCAT2,MIR1206,PRNCR1,CASC8,POU5F1B,TMEM75,PVT1,MIR1204,MYC,CCAT1,MIR1207,PCAT1	exonic	NM_001159542,NM_002467	.	.	.	ENST00000524013.1,ENST00000408249.1,ENST00000377970.2,ENST00000408388.1,ENST00000521586.1,ENST00000364912.1,ENST00000408334.1,ENST00000539634.1,ENST00000502056.1,ENST00000410569.1,ENST00000384382.1,ENST00000501396.1,ENST00000500112.1,ENST00000465342.2,ENST00000502463.3,ENST00000502082.1,ENST00000523825.1,ENST00000520206.1,ENST00000391675.1,ENST00000523510.1,ENST00000561978.1,ENST00000521815.1,ENS…	CpG: 237,CpG: 79,CpG: 35,CpG: 17	8q24.21	Score=0.977539;Name=chr1:24998735	Score=28034;Name="4727070:L1PA3(LINE)"	nsv891438,nsv511384,esv272440,nsv465807,esv2752208,esv2665659,esv2676069,nsv891440,nsv6390,esv2662809,esv2737561,esv1251292,esv2019272,esv2737567,nsv508525,esv988546,esv2657611,nsv6383,nsv512067,nsv891441,esv2737569,esv274913,esv269019,esv275241,nsv7419,esv270426,esv2737560,esv2737572,nsv831458,esv9266,nsv397684,esv2395554,esv1008397,esv2737571,nsv528321,nsv6386,esv2669237,dgv255n6,esv28916,nsv51…	11	1866000	gain	AAAAAAAABBB	0.23764
8	129704000	129705000	0	0	.	intergenic	NR_031613,NR_033916	dist=541566;dist=523713	.	.	.	.	8q24.21	.	Score=12614;Name="4727754:L1MD1(LINE)"	nsv499795,essv3176,nsv891441,nsv7419	11	1000	gain	AAAAAAAABBB	-1
8	129705000	132407000	0	0	LINC00977,ASAP1,MIR5194,FAM49B,ASAP1-IT1,ADCY8,GSDMC,ASAP1-IT2	exonic	NM_001115,NM_001247996,NM_001256763,NM_016623,NM_018482,NM_031415	.	.	.	ENST00000577904.1,ENST00000584102.1,ENST00000518879.1,ENST00000377928.3,ENST00000363434.1,ENST00000522667.1,ENST00000520785.1,ENST00000401979.2,ENST00000357668.1,ENST00000579056.1,ENST00000517234.1,ENST00000577793.1,ENST00000276708.4,ENST00000522941.1,ENST00000520146.1,ENST00000521490.1,ENST00000523318.1,ENST00000519540.1,ENST00000517654.1,ENST00000519824.2,ENST00000580804.1,ENST00000391040.1,ENS…	CpG: 113,CpG: 208,CpG: 28,CpG: 103,CpG: 126,CpG: 64	8q24.22-q24.21	Score=0.976428;Name=chr14:47384518	Score=27805;Name="4728079:L1PA2(LINE)"	esv2675868,nsv499239,nsv891443,esv1155975,nsv824732,esv271592,dgv1271e201,esv2676905,nsv508529,esv25076,esv25237,esv274633,nsv6394,nsv398482,esv1297642,nsv397845,nsv6400,esv2737582,nsv521358,esv2014976,nsv526686,nsv523000,esv2669733,esv1605250,esv2737580,esv2665449,nsv521998,nsv6397,nsv517445,nsv819677,esv2737578,esv2737581,esv2667830,nsv891447,esv1565412,nsv442530,nsv6395,nsv6399,esv274145,esv10…	7	2702000	gain	AAAABBB	0.0629943
8	132407000	133554000	0	0	KCNQ3,OC90,EFR3A,HHLA1	exonic	NM_001080399,NM_001145095,NM_001204824,NM_004519,NM_015137	.	.	.	ENST00000521940.1,ENST00000388996.4,ENST00000443356.2,ENST00000603859.1,ENST00000521134.1,ENST00000334503.4,ENST00000434736.2,ENST00000414222.1,ENST00000254627.3,ENST00000519445.1,ENST00000262283.5,ENST00000519656.1,ENST00000516349.1,ENST00000254624.5	CpG: 111,CpG: 86,CpG: 18	8q24.22	Score=0.906409;Name=chr8:133328942,chr8:133321756	Score=28454;Name="4734114:L1PA2(LINE)"	nsv891453,esv28543,nsv517992,nsv465817,esv24816,nsv6401,nsv397046,nsv397361,esv268404,dgv897n27,esv275047,esv1687268,nsv465812,esv2660746,nsv891452,esv28393,dgv2252e1,esv33463,esv270449,esv2737591,nsv891455,esv2737593,nsv891454,esv1004567,esv2737598,esv2421701,nsv527996,esv2737599,nsv396604,nsv517297,esv2657891,dgv2253e1,nsv470236,dgv2251e1,nsv442123,esv2670887,esv2737595,esv2737597,esv2737590,ns…	8	1147000	gain	AAAAABBB	0.459855
8	133554000	133556000	0	0	.	intergenic	NM_004519,NR_026684	dist=60996;dist=16745	.	.	.	.	8q24.22	.	Score=2106;Name="4735710:AluSz(SINE)"	dgv2251e1,nsv428206,dgv2253e1,dgv2252e1	8	2000	gain	AAAAABBB	-1
8	133556000	135727000	0	0	ST3GAL1,LRRC6,TG,HPYR1,PHF20L1,MIR7848,NDRG1,ZFAT,WISP1,SLA,TMEM71,ZFAT-AS1	exonic	NM_001029939,NM_001045556,NM_001045557,NM_001135242,NM_001145153,NM_001167583,NM_001174157,NM_001174158,NM_001204869,NM_001204870,NM_001258432,NM_001258433,NM_001277196,NM_001282964,NM_001282965,NM_001289394,NM_003033,NM_003235,NM_003882,NM_006096,NM_006748,NM_012472,NM_016018,NM_020863,NM_080838,NM_144649,NM_173344,NM_198513	.	.	.	ENST00000520214.1,ENST00000518565.1,ENST00000522476.1,ENST00000523317.1,ENST00000542445.1,ENST00000517538.1,ENST00000429151.1,ENST00000399640.2,ENST00000517380.1,ENST00000323851.7,ENST00000250173.1,ENST00000338087.5,ENST00000517695.1,ENST00000429442.2,ENST00000537882.1,ENST00000517648.1,ENST00000518066.1,ENST00000518176.1,ENST00000519543.1,ENST00000395376.1,ENST00000220616.4,ENST00000377838.3,ENS…	CpG: 149,CpG: 53,CpG: 23,CpG: 245,CpG: 44,CpG: 87,CpG: 201	8q24.22	Score=0.963717;Name=chr11:18283431	Score=27619;Name="4738944:L1HS(LINE)"	nsv397783,esv2547981,nsv465820,esv2673098,esv2737617,esv2659194,esv2737625,nsv482993,nsv6404,esv2737600,esv1274548,nsv831463,esv2737602,nsv528683,nsv437634,esv33561,nsv525439,esv2656515,nsv516099,nsv891459,dgv2255e1,esv2737620,esv2421978,nsv465819,esv2660261,esv2737627,nsv512967,esv2737611,esv2737608,esv2385769,nsv508530,nsv525105,esv2737605,dgv7876n71,nsv831467,esv2737616,nsv512071,nsv524719,nsv…	12	2171000	gain	AAAAAAAAABBB	0.205102
8	135727000	136369000	0	0	MIR30B,RP11-452N4.1,MIR30D	ncRNA_exonic	NR_026706,NR_029599,NR_029666	.	.	.	ENST00000362283.1,ENST00000505083.1,ENST00000521444.1,ENST00000384850.1,ENST00000568248.1,ENST00000606279.1,ENST00000522279.1,ENST00000519500.1,ENST00000577345.1	CpG: 127	8q24.22	.	Score=28688;Name="4741244:L1PA2(LINE)"	esv2547438,esv2737632,esv25376,esv1309742,esv993199,esv990527,dgv7877n71,nsv396858,nsv831468,esv259665,nsv891474,dgv7876n71,nsv397734,esv2737634,nsv891469,esv993642,esv2674486,nsv891470,esv2268330,esv260031,dgv7878n71,esv8944,esv2674400,esv34017,esv2737633,nsv483004,esv1552101,esv2402949,nsv891460,esv2657846,esv2737631,esv29439,nsv507495,nsv6411,nsv6408	7	642000	gain	AAAAABB	2.16788
8	136369000	136392000	0	0	.	intergenic	NR_026706,NM_006558	dist=57038;dist=77716	.	.	.	.	8q24.22	.	Score=2564;Name="4741434:MER74A(LTR)"	nsv528589	7	23000	gain	AAAAABB	-1
8	136392000	136915000	0	0	KHDRBS3	exonic	NM_006558	.	.	.	ENST00000355849.5,ENST00000520981.1,ENST00000522578.1,ENST00000362782.2,ENST00000518674.1	CpG: 120	8q24.23-q24.22	Score=0.938812;Name=chr20:31436477	Score=27432;Name="4742389:L1HS(LINE)"	esv2737645,esv2657831,nsv526020,esv2737643,nsv442124,esv29678,esv2737652,esv2737650,esv2737635,esv2737647,nsv515070,esv29654,esv2737648,esv2169343,esv2737644,esv7328,esv2737641,esv2663629,esv2737646,esv2737638,esv2737639,nsv524132,esv2737649,esv2389682,esv2421926,dgv1274e201,esv2031973,nsv528589,esv2737642,nsv397378,nsv831469,nsv6412,esv1000274	7	523000	gain	AAAAABB	15.6585
8	136915000	136925000	0	0	.	intergenic	NM_006558,NONE	dist=255152;dist=NONE	.	.	.	.	8q24.23	.	Score=2455;Name="4742431:AluY(SINE)"	esv1000274	7	10000	gain	AAAAABB	-1
8	136925000	138218000	0	0	.	intergenic	NM_006558,NM_015912	dist=265152;dist=924266	.	.	ENST00000383951.1,ENST00000523150.1,ENST00000523232.1,ENST00000521090.1	.	8q24.23	Score=0.988189;Name=chr18:56652686	Score=28599;Name="4743448:L1HS(LINE)"	esv2090848,nsv891501,esv2737658,nsv526775,nsv891477,nsv831472,nsv8389,dgv7882n71,esv1986618,esv2737656,nsv824738,nsv824739,nsv512073,nsv6415,esv2100017,nsv891500,esv2737659,dgv7883n71,nsv891504,esv987528,nsv465936,esv2743397,nsv891476,esv2737667,esv2636423,esv272922,esv2737665,nsv396770,esv2737661,nsv433497,esv2737663,dgv7881n71,esv1002459,esv2671473,nsv515708,esv1164343,nsv891503,nsv6413,esv2421…	7	1293000	gain	AAAABBB	0.839784
8	138218000	138219000	0	0	.	intergenic	NM_006558,NM_015912	dist=1558152;dist=923266	.	.	.	.	8q24.23	.	Score=2093;Name="4744904:AluSx3(SINE)"	dgv7884n71,nsv520483,nsv831475	7	1000	gain	AAAABBB	-1
8	138219000	139397000	0	0	FAM135B	exonic	NM_015912	.	.	.	ENST00000518973.1,ENST00000519652.1,ENST00000395297.1,ENST00000521793.1	.	8q24.23	.	Score=36453;Name="4745038:HERVH48-int(LTR)"	esv270794,nsv891510,esv2581455,nsv522635,esv7026,nsv509281,esv2626580,esv2737687,esv275192,esv2656540,esv2676127,esv27503,dgv1197n67,esv25138,nsv470238,esv2669827,esv24380,dgv2259e1,esv273680,esv24147,esv992001,esv2737672,esv1096444,nsv511386,esv2737683,nsv831478,nsv821435,esv2737690,esv2481866,esv2674505,esv2659629,esv269137,nsv465937,nsv891511,esv2553706,nsv891512,esv26157,nsv395932,esv1079478,…	6	1178000	gain	AAABBB	0.276088
8	139397000	139401000	0	0	FAM135B	intronic	NM_015912	.	.	.	ENST00000395297.1	.	8q24.23	.	Score=5262;Name="4746976:L1MC1(LINE)"	nsv6418,nsv831478,nsv891512	6	4000	gain	AAABBB	-1
8	139401000	140015000	0	0	COL22A1,FAM135B	exonic	NM_152888	.	.	.	ENST00000303045.6,ENST00000395297.1,ENST00000341807.4,ENST00000520283.1,ENST00000435777.1	CpG: 94,CpG: 60	8q24.23-q24.3	.	Score=27054;Name="4747081:L1PA5(LINE)"	esv2672597,esv2664012,esv2737693,nsv396677,nsv519838,esv22132,nsv507498,nsv891514,esv2737697,esv8995,esv2737699,esv274883,nsv521435,nsv824744,esv4842,nsv6418,esv2737700,esv2737703,esv2737701,esv2737698,esv2473531,nsv517244,esv2737694,esv2662952,nsv525300,esv2542263,dgv1311e199,esv2737692,esv2189069,nsv397632,esv2106495,nsv6419,esv7426,nsv526443,nsv891512,esv2737702,nsv891513,esv2737704,nsv831478,…	6	614000	gain	AAAABB	0.912625
8	140015000	140255000	0	0	.	intergenic	NM_152888,NM_001282534	dist=88764;dist=374365	.	.	ENST00000515935.1,ENST00000519306.1,ENST00000517640.1	.	8q24.3	.	Score=23886;Name="4748393:ERVL-B4-int(LTR)"	esv270593,nsv6420,nsv524541,esv1047658,esv2737705,nsv519290,esv271558,esv2669038,nsv518241,esv2665136,esv272443,esv2634180,nsv523023,esv272383,esv273880,nsv507499,esv27867	6	240000	gain	AAABBB	1.0449
8	140255000	140669000	0	0	KCNK9	exonic	NM_001282534	.	.	.	ENST00000303015.1,ENST00000523477.1,ENST00000522373.1,ENST00000520439.1	CpG: 17	8q24.3	.	Score=20995;Name="4749107:HERVE-int(LTR)"	nsv499744,dgv2260e1,esv22830,nsv524663,esv2310600,esv23510,nsv525709,nsv522721,esv2737711,nsv442125,nsv6422,esv2660867,dgv257n6,esv2737710,esv2737709,esv2737708,nsv891515,esv2305966,esv2421351,esv269303,dgv7885n71,nsv515073,esv22706,nsv515503,esv8444,esv1717867,esv2481184,nsv518541,nsv6423,esv2083315,nsv398121,esv2737712,esv2737713,esv1000599,esv2737714,nsv831479,nsv6424,esv2433431,esv2737706,esv…	5	414000	gain	AAABB	0.278881
8	140669000	140674000	0	0	KCNK9	intronic	NM_001282534	.	.	.	ENST00000520439.1,ENST00000303015.1	.	8q24.3	.	Score=2193;Name="4749290:AluY(SINE)"	nsv525709	5	5000	gain	AAABB	-1
8	140674000	140860000	0	0	TRAPPC9,KCNK9	exonic	NM_001160372,NM_001282534,NM_031466	.	.	.	ENST00000389327.3,ENST00000389328.4,ENST00000522504.1,ENST00000438773.2,ENST00000520439.1,ENST00000303015.1	CpG: 28,CpG: 273	8q24.3	Score=0.926497;Name=chr8:140767495,chr8:140768626	Score=8222;Name="4749511:L1ME1(LINE)","4749520:L1ME1(LINE)","4749509:L1ME1(LINE)","4749518:L1ME1(LINE)","4749514:L1ME1(LINE)"	nsv824745,esv2666401,dgv1277e201,nsv524756,nsv397727,nsv891518,dgv7886n71,esv1065914,esv1555138,esv1397058,esv2737725,dgv1276e201,nsv397287,esv2737715,esv2154233,dgv1198n67,esv2661944,esv2677546,esv2737719,dgv901n27,esv2737720,esv1422449,dgv900n27,esv2737726,esv2737716,esv2522775,esv2737727,nsv831480,nsv6425,nsv521446,nsv525709,esv24098,nsv465942,esv2737717	5	186000	gain	AAAAA	12.1571
8	140860000	140864000	0	0	TRAPPC9	intronic	NM_001160372,NM_031466	.	.	.	ENST00000522504.1,ENST00000389328.4,ENST00000389327.3,ENST00000438773.2	.	8q24.3	.	Score=353;Name="4749617:(TCCA)n(Simple_repeat)"	nsv831480,nsv891521	5	4000	gain	AAAAA	-1
8	140864000	141301000	0	0	TRAPPC9	exonic	NM_001160372,NM_031466	.	.	.	ENST00000518354.1,ENST00000438773.2,ENST00000507535.3,ENST00000522504.1,ENST00000389327.3,ENST00000389328.4,ENST00000521883.1	CpG: 210,CpG: 20	8q24.3	Score=0.892308;Name=chr8:141206002,chr8:141204939	Score=11018;Name="4749953:L1MB1(LINE)","4749951:L1MB1(LINE)"	esv2737747,esv2737748,esv2737743,esv1029437,esv7404,esv2737745,dgv2261e1,esv25086,esv3795,dgv7887n71,nsv396941,esv2737741,esv1007558,esv2737737,esv2737735,nsv831480,esv1759028,nsv521508,esv2737739,esv2741441,nsv891521,esv2737754,esv2323808,esv2002052,nsv891525,nsv509282,esv2737753,esv2737734,nsv891529,esv2489107,esv2737728,esv2737730,nsv891522,esv2672834,esv994027,nsv507500,nsv891524,nsv891523,es…	5	437000	gain	AAABB	0.357066
8	141301000	142606000	0	0	TRAPPC9,CHRAC1,PTP4A3,PTK2,DENND3,AGO2,LOC731779,MROH5,GPR20,SLC45A4	exonic	NM_001080431,NM_001160372,NM_001164623,NM_001199649,NM_001286646,NM_001286648,NM_005293,NM_005607,NM_007079,NM_012154,NM_014957,NM_017444,NM_031466,NM_032611,NM_153831,NM_207414	.	.	.	ENST00000519881.1,ENST00000262585.2,ENST00000560295.1,ENST00000430260.2,ENST00000519067.1,ENST00000517712.1,ENST00000349124.1,ENST00000564464.1,ENST00000220592.5,ENST00000519465.1,ENST00000519980.1,ENST00000024061.3,ENST00000433583.2,ENST00000519635.1,ENST00000521578.1,ENST00000520606.1,ENST00000519533.1,ENST00000519419.1,ENST00000430863.1,ENST00000427937.1,ENST00000521276.1,ENST00000520885.1,ENS…	CpG: 101,CpG: 19,CpG: 22,CpG: 32,CpG: 35,CpG: 95,CpG: 20,CpG: 17,CpG: 41,CpG: 64,CpG: 46,CpG: 79,CpG: 18,CpG: 170,CpG: 21,CpG: 196,CpG: 76,CpG: 56,CpG: 24,CpG: 107,CpG: 61,CpG: 25,CpG: 93,CpG: 60,CpG: 105,CpG: 69,CpG: 15,CpG: 23	8q24.3	Score=0.935506;Name=chr8:83203142	Score=26282;Name="4750588:L1PA5(LINE)"	esv2737798,esv2737789,esv2737760,nsv509284,nsv6427,dgv7901n71,esv1004455,nsv465956,nsv521766,nsv6431,esv1434042,esv4708,nsv820620,dgv903n27,esv1010766,esv2737781,nsv509285,nsv509286,nsv6433,esv267994,nsv891584,dgv7891n71,nsv6428,esv990281,nsv891549,nsv465951,esv2737769,nsv891578,esv2737783,esv6131,esv1765152,nsv526444,esv2737787,esv2737778,esv2737791,nsv524300,nsv891579,nsv397559,esv24680,esv2737…	6	1305000	gain	AAABBB	0.0928729
8	142606000	143063000	0	0	.	intergenic	NM_207414,NR_039682	dist=88670;dist=194700	.	.	ENST00000408196.1	CpG: 18,CpG: 34,CpG: 23,CpG: 21,CpG: 24,CpG: 28	8q24.3	Score=0.999587;Name=chr8:142958186,chr8:142754395	Score=12993;Name="4753518:Tigger1(DNA)","4753516:Tigger1(DNA)"	nsv824752,esv2664062,esv2737821,esv22128,nsv465976,esv2527455,esv2737816,nsv470243,dgv7908n71,nsv891591,nsv509286,esv2737811,esv22597,nsv891584,nsv509287,dgv903n27,nsv6434,esv2737813,esv2737808,esv2737819,nsv398378,esv1283622,esv2737802,esv2737756,esv1747013,esv2605188,esv2737820,esv1256378,nsv891588,nsv397374,dgv7903n71,esv2737803,nsv465977,esv2737804,nsv512076,esv2737814,dgv7906n71,nsv818659,dg…	4	457000	gain	AABB	0.292164
8	143065000	143066000	0	0	.	intergenic	NM_207414,NR_039682	dist=547670;dist=191700	.	.	.	.	8q24.3	.	.	esv2085475,esv23504,esv2737822,esv2737825,esv1001244,dgv7908n71,esv2678768,esv996440,esv2737824,esv2741055,esv2737826,nsv891601,nsv509288	5	1000	gain	AAAAA	13.1738
8	143066000	144700000	0	0	LY6K,THEM6,LY6H,PYCRL,SLURP1,PSCA,CYP11B2,RHPN1,LYPD2,CDC42P3,RHPN1-AS1,LINC00051,TSNARE1,MIR4472-1,BAI1,TOP1MT,GPIHBP1,GSDMD,GML,MAFA,ZFP41,LY6D,CYP11B1,JRK,GLI4,ARC,MROH6,LY6E,LYNX1,NAPRT1,LOC100288181,EEF1D,TIGD5,C8orf31,ZNF696,TSTA3,ZC3H3,LOC100133669	exonic	NM_000497,NM_000498,NM_001026213,NM_001077527,NM_001100878,NM_001127213,NM_001130053,NM_001130055,NM_001130056,NM_001130057,NM_001130478,NM_001135655,NM_001160354,NM_001160355,NM_001166237,NM_001195203,NM_001258446,NM_001258447,NM_001271156,NM_001279352,NM_001286829,NM_001289950,NM_001702,NM_001960,NM_002066,NM_002346,NM_002347,NM_003313,NM_003695,NM_003724,NM_005672,NM_015117,NM_015193,NM_016647…	.	.	.	ENST00000532741.1,ENST00000518928.1,ENST00000323110.2,ENST00000517300.1,ENST00000377675.3,ENST00000521103.1,ENST00000505857.2,ENST00000289013.6,ENST00000524325.1,ENST00000435154.3,ENST00000356613.2,ENST00000510610.2,ENST00000521682.1,ENST00000532704.1,ENST00000359228.3,ENST00000220940.1,ENST00000442189.2,ENST00000519651.1,ENST00000531730.1,ENST00000562505.1,ENST00000518841.1,ENST00000523522.1,ENS…	CpG: 51,CpG: 115,CpG: 118,CpG: 21,CpG: 76,CpG: 36,CpG: 331,CpG: 40,CpG: 24,CpG: 68,CpG: 137,CpG: 87,CpG: 39,CpG: 42,CpG: 113,CpG: 130,CpG: 33,CpG: 59,CpG: 229,CpG: 23,CpG: 52,CpG: 72,CpG: 15,CpG: 294,CpG: 22,CpG: 29,CpG: 132,CpG: 150,CpG: 27,CpG: 20,CpG: 89,CpG: 178,CpG: 73,CpG: 41,CpG: 31,CpG: 81,CpG: 17,CpG: 16,CpG: 64,CpG: 30,CpG: 53,CpG: 54,CpG: 45,CpG: 92,CpG: 26,CpG: 46,CpG: 122,CpG: 94,CpG…	8q24.3	Score=0.953054;Name=chr8:143913897,chr8:143918206	Score=24091;Name="4754824:L1PA6(LINE)"	esv2677095,esv2147503,dgv7921n71,nsv512975,dgv1292e201,esv2737996,esv25555,esv1002171,esv2737923,esv1540362,esv2737848,esv1203581,esv2740781,esv2662278,esv2659490,esv2673440,esv28774,esv2675619,esv1001481,esv1005907,esv2737913,esv2737954,dgv1282e201,esv2737903,nsv512978,esv2737997,dgv7920n71,dgv7934n71,esv4204,nsv465992,esv33151,esv2737968,esv1040287,esv1426902,esv2737867,esv2737831,nsv891604,esv…	4	1634000	gain	AAAB	0.261469
8	144700000	144714000	0	0	.	upstream	NM_003313	.	.	.	.	CpG: 122	8q24.3	.	Score=2973;Name="4756150:LTR24C(LTR)","4756148:LTR24C(LTR)","4756146:LTR24C(LTR)","4756139:LTR24C(LTR)"	dgv1314e199,nsv515074,nsv891676,esv3242,esv2422019,esv2738023,esv26015,dgv7928n71,dgv7935n71,esv2662730,nsv831488,esv988768,dgv1201n67,dgv58n47,nsv8394,nsv442533,dgv7934n71,dgv59n50,nsv6439,nsv820409,dgv132n16,esv7438,nsv466004,dgv7937n71,nsv891737,nsv42,dgv7932n71	4	14000	gain	AAAB	-1
8	144714000	146294000	0	0	CCDC166,MIR6893,ZNF252P-AS1,GPT,LRRC14,C8orf33,MAF1,GRINA,TMED10P1,RPL8,BREA2,SLC52A2,C8orf82,ZNF7,MIR7112-2,ZNF623,SLC39A4,CYHR1,PARP10,EXOSC4,MAPK15,SCXB,ZNF517,BOP1,SHARPIN,MIR6847,ZNF707,SCRIB,MIR661,SPATC1,MIR4664,MROH1,ZNF252P,CYC1,SCXA,COMMD5,KIFC2,ZNF251,MFSD3,VPS28,NRBP2,MIR6848,FAM203A,TMEM249,LRRC24,FBXL6,ARHGAP39,GPAA1,MIR6845,PPP1R16A,MIR6849,TONSL,OPLAH,FAM83H,FAM83H-AS1,ZNF34,ZNF16…	exonic	NM_000445,NM_000837,NM_000973,NM_001001795,NM_001008271,NM_001009184,NM_001024678,NM_001029976,NM_001080514,NM_001081003,NM_001081004,NM_001082480,NM_001099280,NM_001099281,NM_001100598,NM_001100599,NM_001109689,NM_001129888,NM_001134374,NM_001136033,NM_001162914,NM_001252402,NM_001252404,NM_001253815,NM_001253816,NM_001261843,NM_001271096,NM_001271097,NM_001271098,NM_001271099,NM_001271100,NM_00…	.	.	.	ENST00000526524.1,ENST00000325217.5,ENST00000377317.4,ENST00000529163.1,ENST00000526891.1,ENST00000578937.1,ENST00000534366.1,ENST00000355091.4,ENST00000525461.1,ENST00000331890.5,ENST00000543949.1,ENST00000533665.1,ENST00000307404.5,ENST00000524821.1,ENST00000525985.1,ENST00000356346.3,ENST00000356994.2,ENST00000323662.8,ENST00000388913.3,ENST00000529022.1,ENST00000524808.1,ENST00000301327.4,ENS…	CpG: 83,CpG: 143,CpG: 297,CpG: 153,CpG: 430,CpG: 157,CpG: 125,CpG: 21,CpG: 51,CpG: 118,CpG: 114,CpG: 524,CpG: 38,CpG: 378,CpG: 61,CpG: 68,CpG: 117,CpG: 209,CpG: 169,CpG: 25,CpG: 222,CpG: 24,CpG: 173,CpG: 91,CpG: 100,CpG: 40,CpG: 129,CpG: 28,CpG: 168,CpG: 60,CpG: 113,CpG: 44,CpG: 39,CpG: 42,CpG: 74,CpG: 52,CpG: 23,CpG: 146,CpG: 216,CpG: 98,CpG: 33,CpG: 193,CpG: 95,CpG: 127,CpG: 27,CpG: 20,CpG: 101…	8q24.3	Score=0.999508;Name=chr8:145432588,chr8:145187380	Score=39114;Name="4758423:LTR46-int(LTR)","4758431:LTR46-int(LTR)","4758425:LTR46-int(LTR)","4758421:LTR46-int(LTR)","4758429:LTR46-int(LTR)","4758427:LTR46-int(LTR)"	esv1114154,esv1750274,esv990431,nsv891846,esv2738035,dgv7934n71,nsv519737,esv1001514,nsv466014,esv2738077,esv2738075,nsv428208,esv22609,dgv7944n71,esv1342065,dgv7960n71,nsv466020,esv25318,dgv1295e201,nsv8399,nsv519816,nsv398283,esv2664252,nsv482127,esv4394,nsv818664,esv1704218,dgv58n47,nsv824812,esv2738069,dgv1297e201,esv2670099,dgv7966n71,nsv8394,nsv470250,esv2738032,nsv891807,nsv524560,nsv89193…	4	1580000	gain	AAAB	0.33889
9	12224000	14542000	0	0	LINC00583,MPDZ,NFIB,LURAP1L,TYRP1,FLJ41200	exonic	NM_000550,NM_001190737,NM_001190738,NM_001261406,NM_001261407,NM_001282787,NM_003829,NM_005596,NM_203403	.	.	.	ENST00000428006.2,ENST00000410649.1,ENST00000381010.3,ENST00000540202.1,ENST00000380921.3,ENST00000397579.2,ENST00000381015.4,ENST00000538841.1,ENST00000442260.1,ENST00000546205.1,ENST00000381136.2,ENST00000319264.3,ENST00000489107.1,ENST00000380934.4,ENST00000442428.1,ENST00000416996.1,ENST00000380953.1,ENST00000541093.1,ENST00000536827.1,ENST00000380959.3,ENST00000381137.2,ENST00000417638.1,ENS…	CpG: 130,CpG: 28,CpG: 129,CpG: 27,CpG: 19,CpG: 16,CpG: 81,CpG: 184	9p23-p22.3	.	Score=27320;Name="4779725:L1PA3(LINE)"	esv6710,nsv466253,dgv8106n71,nsv831517,nsv892566,nsv892569,nsv466258,esv2676704,nsv892563,esv2738225,nsv892594,nsv892556,esv273378,nsv892595,dgv1212n67,nsv892564,essv18757,esv2738220,nsv466257,esv2738223,nsv892591,nsv892581,dgv2290e1,esv2738222,nsv892578,nsv892582,esv2547786,esv2657490,esv2738224,esv2663720,esv23855,esv2738213,nsv516127,esv267591,nsv892548,dgv8102n71,esv3235,esv2256079,esv2658903…	3	2318000	gain	AAB	12.299
9	14542000	14574000	0	0	.	intergenic	NM_001190738,NM_178566	dist=143018;dist=37069	.	.	.	.	9p22.3	.	Score=9943;Name="4783234:L1PA7(LINE)"	nsv520645,nsv892604,nsv521363,nsv831517	3	32000	gain	AAB	-1
9	14574000	14641000	0	0	ZDHHC21	exonic	NM_178566	.	.	.	ENST00000610061.1,ENST00000380916.4,ENST00000608871.1	.	9p22.3	.	Score=15456;Name="4783247:L1MA4(LINE)","4783250:L1MA4(LINE)","4783252:L1MA4(LINE)"	esv2738226,nsv466260,esv2425554,dgv8108n71,nsv892610,nsv507507,nsv892607,nsv527019,nsv892611,nsv831517,esv1979971,nsv521363,dgv8107n71,nsv471285	3	67000	gain	AAB	20.2707
9	14641000	14659000	0	0	ZDHHC21	exonic	NM_178566	.	.	.	ENST00000380916.4	.	9p22.3	.	Score=3115;Name="4783348:L1MEg(LINE)"	nsv892610,dgv8108n71,nsv466260,nsv507507,nsv831517,nsv892611,nsv526219,dgv8109n71,esv2738227,dgv8107n71,nsv521363	3	18000	gain	AAB	-1
9	14659000	17593000	0	0	SH3GL2,LOC389705,CNTLN,ZDHHC21,BNC2,C9orf92,SNAPC3,TTC39B,FREM1,CCDC171,CER1,PSIP1	exonic	NM_001039697,NM_001114395,NM_001128217,NM_001168339,NM_001168340,NM_001168341,NM_001168342,NM_001177704,NM_001271829,NM_001286984,NM_001286985,NM_003026,NM_005454,NM_017637,NM_017738,NM_021144,NM_033222,NM_144966,NM_152574,NM_173550,NM_178566	.	.	.	ENST00000380715.1,ENST00000439447.1,ENST00000461041.1,ENST00000380850.4,ENST00000488178.2,ENST00000397519.2,ENST00000516151.1,ENST00000430640.1,ENST00000380672.4,ENST00000422223.2,ENST00000380683.1,ENST00000582994.1,ENST00000486641.2,ENST00000380916.4,ENST00000516025.1,ENST00000380881.4,ENST00000384630.1,ENST00000380647.3,ENST00000297615.5,ENST00000467085.1,ENST00000380685.1,ENST00000380733.4,ENS…	CpG: 125,CpG: 21,CpG: 51,CpG: 61,CpG: 56,CpG: 24,CpG: 20,CpG: 89,CpG: 141,CpG: 41,CpG: 57,CpG: 122,CpG: 46	9p22.2-p22.3	Score=0.935619;Name=chr10:120691604	Score=27803;Name="4787894:L1PA2(LINE)"	nsv892646,esv2678788,nsv483026,nsv517380,esv2660677,nsv824862,nsv466266,nsv892655,esv273823,esv267687,esv21885,esv2738230,esv273155,esv2677629,esv267408,esv1987381,nsv892636,esv2554638,nsv521363,nsv6482,dgv1326e199,esv1113661,esv2413865,dgv8107n71,dgv1328e199,nsv526253,nsv892663,nsv892626,nsv892668,nsv892656,dgv8111n71,nsv416930,nsv526787,esv2675274,esv27473,nsv892641,nsv892665,nsv508536,esv27281…	3	2934000	gain	AAB	4.08849
9	17593000	17955000	0	0	SH3GL2	exonic	NM_003026	.	.	.	ENST00000467085.1,ENST00000537391.1,ENST00000380607.4	CpG: 95	9p22.2	.	Score=21433;Name="4788495:L1PA7(LINE)"	esv269388,esv272492,dgv928n27,nsv892675,esv2422265,nsv892674,nsv499351,nsv512090,nsv436914,nsv824869,nsv892673,nsv508538,dgv8116n71,esv997014,nsv824868,nsv6492,nsv892671,esv26279,esv2752287,nsv8422,nsv510185,nsv471287,nsv892672,esv29156,esv22136,esv272367,nsv821204,esv2738245,nsv466269,nsv466279,esv2421994,nsv824867,esv269109,dgv35n14,dgv1329e199,nsv515131,esv1563005,esv1357911,dgv2294e1,nsv517380	4	362000	gain	AAAA	11.9115
9	17955000	21926000	0	0	SLC24A2,IFNA16,MIR31,IFNA1,PLIN2,RPS6,RRAGA,IFNA6,IFNE,IFNA13,IFNW1,MIR4473,IFNA21,ACER2,HAUS6,IFNA10,IFNA14,DENND4C,KLHL9,FAM154A,FOCAD,MIR491,IFNA4,MTAP,PTPLAD2,IFNA8,MIR4474,IFNA2,IFNA7,IFNA17,ADAMTSL1,SCARNA8,MIR3152,MLLT3,IFNB1,IFNA22P,IFNA5,MIR31HG	exonic	NM_000605,NM_001010,NM_001010887,NM_001010915,NM_001040272,NM_001122,NM_001193288,NM_001270890,NM_001286691,NM_001287049,NM_001287050,NM_002169,NM_002170,NM_002171,NM_002172,NM_002173,NM_002175,NM_002176,NM_002177,NM_002451,NM_004529,NM_006570,NM_006900,NM_017645,NM_017794,NM_017925,NM_018847,NM_020344,NM_021002,NM_021057,NM_021068,NM_021268,NM_024013,NM_052866,NM_153707,NM_176891	.	.	.	ENST00000411567.1,ENST00000427788.2,ENST00000380570.4,ENST00000495827.2,ENST00000340967.2,ENST00000515924.1,ENST00000408817.1,ENST00000286344.3,ENST00000380566.4,ENST00000609982.1,ENST00000315377.4,ENST00000380496.1,ENST00000380530.1,ENST00000357374.2,ENST00000380545.5,ENST00000380376.1,ENST00000496521.2,ENST00000580900.1,ENST00000581788.1,ENST00000517151.1,ENST00000380465.3,ENST00000439876.1,ENS…	CpG: 42,CpG: 69,CpG: 72,CpG: 82,CpG: 15,CpG: 40,CpG: 28,CpG: 77,CpG: 24,CpG: 107,CpG: 38,CpG: 122,CpG: 49,CpG: 71,CpG: 79,CpG: 57,CpG: 32,CpG: 20,CpG: 90,CpG: 48	9p22.1-p22.2	Score=0.980684;Name=chr7:53929931	Score=29189;Name="4791866:L1PA2(LINE)"	esv2738259,esv1060561,esv2434325,esv2741716,esv2334547,nsv892701,esv24621,esv1745994,nsv466288,nsv520180,esv2738249,nsv510188,esv2664528,nsv892710,nsv892695,esv270800,nsv8423,nsv892731,nsv892730,dgv2296e1,esv268042,nsv892702,nsv524984,nsv892678,dgv8118n71,nsv526715,nsv892714,nsv471288,nsv8425,nsv892683,esv2752288,nsv892694,nsv525510,nsv831522,nsv892722,esv6326,esv2738252,dgv2299e1,esv2738260,esv2…	3	3971000	gain	AAA	4.42652
9	21926000	22007000	0	0	C9orf53,CDKN2B,CDKN2A,CDKN2B-AS1	exonic	NM_000077,NM_001195132,NM_004936,NM_058195,NM_058197	.	.	.	ENST00000579122.1,ENST00000404796.2,ENST00000446177.1,ENST00000579755.1,ENST00000428597.1,ENST00000479692.2,ENST00000497750.1,ENST00000530628.2,ENST00000582072.1,ENST00000498628.2,ENST00000584637.1,ENST00000578935.1,ENST00000455933.2,ENST00000578845.2,ENST00000580467.1,ENST00000468603.2,ENST00000581051.1,ENST00000584351.1,ENST00000584816.1,ENST00000494262.1,ENST00000583719.1,ENST00000361570.3,ENS…	CpG: 63,CpG: 35,CpG: 32,CpG: 176,CpG: 51,CpG: 25	9p21.3	.	Score=16872;Name="4795799:L1PREC2(LINE)","4795797:L1PREC2(LINE)"	nsv892748,esv1425040,nsv8426,nsv824877,nsv892746,nsv892745,nsv892747	3	81000	gain	AAA	-1
9	22007000	22519000	0	0	CDKN2B-AS1,DMRTA1,CDKN2B	exonic	NM_004936,NM_022160,NM_078487	.	.	.	ENST00000404796.2,ENST00000428597.1,ENST00000584351.1,ENST00000583719.1,ENST00000584816.1,ENST00000539462.1,ENST00000435092.1,ENST00000468603.2,ENST00000580467.1,ENST00000581051.1,ENST00000584637.1,ENST00000421632.1,ENST00000582072.1,ENST00000455933.2,ENST00000422420.1,ENST00000580576.1,ENST00000577551.1,ENST00000584020.1,ENST00000276925.6,ENST00000585267.1,ENST00000582301.1,ENST00000325870.2,ENS…	CpG: 93,CpG: 91,CpG: 21	9p21.3	Score=0.954694;Name=chr9:139956584	Score=40321;Name="4796557:HERV9-int(LTR)"	nsv499758,esv2738282,esv2421603,dgv1306e201,dgv8121n71,esv2668387,nsv892758,esv269939,nsv416673,esv268321,esv1002544,esv273240,esv2589724,esv1998859,nsv892747,nsv892750,esv33878,nsv820641,nsv510949,dgv8122n71,dgv191e180,nsv892746,dgv1330e199,nsv892749,esv2657551,nsv466298,nsv416308,esv273656,nsv824878,esv24263,esv2670927,nsv8426,esv2738286,nsv515133,nsv820107,nsv892759,nsv824879,nsv6502,nsv892748…	3	512000	gain	AAA	22.6901
9	22519000	22961000	0	0	FLJ35282	ncRNA_exonic	NR_038977	.	.	.	ENST00000578068.1,ENST00000436786.1,ENST00000448570.1	.	9p21.3	Score=0.926364;Name=chr1:25167648	Score=26321;Name="4796979:L1PA3(LINE)"	esv2675508,esv2611273,esv2738290,esv2661649,nsv892767,nsv892766,nsv820957,esv2591956,nsv466298,nsv511407,nsv824880,esv2738287,esv34240,esv2738289,esv259669,dgv2300e1,esv2738291,nsv892765,esv2119257,esv5075,nsv892759,nsv892771,esv2142565,esv2657957,nsv519091,dgv8124n71,nsv525901,nsv416956,nsv892763,nsv892760,nsv528983,nsv892768,nsv892758,dgv8123n71,esv2666665,nsv824882,esv2553148,nsv892764,nsv5253…	3	442000	gain	AAA	6.87364
9	22961000	23112000	0	0	.	intergenic	NR_038977,NM_004432	dist=136788;dist=578103	.	.	.	.	9p21.3	.	Score=25961;Name="4797587:L1PA4(LINE)"	dgv8124n71,esv2673463,esv2738293,nsv892774,nsv521195,esv2669129,nsv892771,esv2738291,nsv892773,esv2645009,esv2674744,nsv824883,nsv471291,esv2738294,esv1533043,esv1003168,esv6402,nsv892772,esv5096,esv9383,esv2738292,nsv415372,esv5311,esv2512409,esv1001293,nsv892775,esv1980712,esv2458471,nsv433258,esv2287751	3	151000	gain	AAA	-1
9	23112000	23160000	0	0	.	intergenic	NR_038977,NM_004432	dist=287788;dist=530103	.	.	.	.	9p21.3	.	Score=17159;Name="4797647:L1MA1(LINE)"	nsv471291,nsv892778,nsv892775,nsv515509,esv7011,esv9642,nsv892774,nsv521195,dgv8125n71,dgv482n21,nsv525257,esv2738296,esv2676419	3	48000	gain	AAB	24.7246
9	23160000	23197000	0	0	.	intergenic	NR_038977,NM_004432	dist=335788;dist=493103	.	.	.	.	9p21.3	.	Score=18393;Name="4797667:L1M1(LINE)","4797665:L1M1(LINE)"	dgv8125n71,dgv8126n71,nsv525257,dgv482n21,nsv892782,dgv929n27,nsv892780,nsv892779,nsv892775,nsv892778	3	37000	gain	AAB	-1
9	23197000	32194000	0	0	LOC401497,IZUMO3,CAAP1,ELAVL2,TEK,MOB3B,MIR873,TUSC1,MIR876,LOC100506422,EQTN,LINGO2,C9orf72,IFNK,LRRC19,LINC00032,IFT74,PLAA	exonic	NM_000459,NM_001004125,NM_001004352,NM_001031689,NM_001099222,NM_001099223,NM_001099224,NM_001161585,NM_001167575,NM_001171195,NM_001171197,NM_001256054,NM_001258282,NM_001271706,NM_004432,NM_018325,NM_020124,NM_020641,NM_022901,NM_024761,NM_024828,NM_025103,NM_145005,NM_152570	.	.	.	ENST00000482770.1,ENST00000397292.3,ENST00000433700.1,ENST00000379997.3,ENST00000604921.1,ENST00000456198.1,ENST00000488117.1,ENST00000333916.5,ENST00000458746.1,ENST00000401269.1,ENST00000380110.4,ENST00000543880.2,ENST00000523363.1,ENST00000535437.1,ENST00000562065.1,ENST00000380062.5,ENST00000425633.1,ENST00000544538.1,ENST00000223951.6,ENST00000358022.3,ENST00000562922.1,ENST00000495958.1,ENS…	CpG: 37,CpG: 36,CpG: 72,CpG: 74,CpG: 55,CpG: 147,CpG: 19,CpG: 95,CpG: 27,CpG: 20,CpG: 120,CpG: 54	9p21.2-p21.1	Score=0.976099;Name=chr17:39320886	Score=68550;Name="4798802:HERV9-int(LTR)"	nsv521564,esv2594785,esv2405496,esv2663699,esv2660134,esv2738348,nsv519569,nsv824896,esv2738356,esv273390,dgv935n27,nsv471300,dgv8147n71,nsv515582,esv2658762,nsv892990,esv4620,nsv892810,esv2618596,nsv892811,esv9636,nsv892779,esv1237506,nsv892785,dgv8155n71,esv1001850,nsv892796,nsv6516,esv2738351,esv2738327,nsv892872,esv3787,esv2738357,nsv892775,nsv824894,nsv892864,nsv466359,nsv892965,nsv466346,es…	3	8997000	gain	AAB	6.07762
9	32194000	32937000	0	0	NDUFB6,DDX58,ACO1,TAF1L,TMEM215,TOPORS,TOPORS-AS1	exonic	NM_001195622,NM_001199987,NM_001278352,NM_002197,NM_002493,NM_005802,NM_014314,NM_153809,NM_182739,NM_212558	.	.	.	ENST00000408769.1,ENST00000379883.2,ENST00000342743.5,ENST00000350021.2,ENST00000379923.1,ENST00000540066.1,ENST00000309951.6,ENST00000424177.1,ENST00000542096.1,ENST00000453396.1,ENST00000430787.1,ENST00000458036.1,ENST00000379858.1,ENST00000516504.1,ENST00000379868.1,ENST00000451672.1,ENST00000545044.1,ENST00000425533.1,ENST00000541043.1,ENST00000360538.2,ENST00000413291.1,ENST00000450093.1,ENS…	CpG: 28,CpG: 77,CpG: 146,CpG: 22,CpG: 27,CpG: 53	9p21.1	Score=0.924976;Name=chrX:118603621	Score=28232;Name="4812883:L1PA2(LINE)"	dgv484n21,nsv415870,nsv526161,dgv938n27,nsv893012,esv5941,nsv521047,dgv483n21,esv2738369,esv2738367,nsv831540,nsv893016,nsv6522,esv1762044,esv1392300,esv24966,dgv71n64,nsv525853,esv2738365,nsv893010,esv29807,dgv8162n71,nsv415690,nsv512097,esv2738366,nsv519447,esv273272,esv2738368,nsv442142,nsv471305,esv270911,nsv893009,nsv518244,esv987576,dgv1334e199,nsv524698,esv992205,nsv466376,nsv893015,esv957…	3	743000	gain	AAB	36.6774
9	32937000	32989000	0	0	APTX	exonic	NM_001195248,NM_001195249,NM_001195250,NM_001195251,NM_001195252,NM_001195254,NM_175069,NM_175073	.	.	.	ENST00000379817.2,ENST00000463596.1,ENST00000379825.2,ENST00000309615.3,ENST00000436040.2,ENST00000379813.3,ENST00000379819.1,ENST00000476858.1,ENST00000397172.3,ENST00000468275.1	CpG: 52	9p21.1	Score=0.895954;Name=chr6:25023244	Score=25354;Name="4813344:L1PA6(LINE)"	esv2670354,nsv6522,nsv893016	3	52000	gain	AAB	24.2137
9	32989000	32999000	0	0	APTX	exonic	NM_001195248,NM_001195249,NM_001195250,NM_001195251,NM_001195252,NM_001195254,NM_175069,NM_175073	.	.	.	ENST00000463596.1,ENST00000379825.2,ENST00000309615.3,ENST00000379817.2,ENST00000476858.1,ENST00000397172.3,ENST00000468275.1,ENST00000379813.3,ENST00000436040.2,ENST00000379819.1	.	9p21.1	.	Score=6736;Name="4813401:Tigger1(DNA)","4813403:Tigger1(DNA)"	.	3	10000	gain	AAB	-1
9	32999000	36696000	0	0	TLN1,GBA2,NFX1,TPM2,HINT2,NOL6,AQP7,SUGT1P1,CLTA,UNC13B,C9orf131,TMEM8B,PRSS3,FAM205A,NUDT2,FAM166B,RP11-326F20.5,PIGO,SIGMAR1,RNF38,MSMP,FANCG,PTENP1-AS,STOML2,LINC00950,DCTN3,RMRP,GALT,ENHO,ARHGEF39,SPAG8,MIR6852,SMU1,DNAI1,KIAA1161,CCL21,MIR4667,DNAJB5,CCL19,SNORD121B,CCDC107,GNE,LOC101929688,ANKRD18B,FAM214B,KIAA1045,CA9,CD72,ARID3C,CNTFR-AS1,BAG1,DNAJA1,B4GALT1,ANXA2P2,CCIN,KIF24,OR13J1,VCP,…	exonic	NM_000155,NM_001004487,NM_001012446,NM_001017363,NM_001039592,NM_001039792,NM_001040410,NM_001040411,NM_001040412,NM_001042589,NM_001042590,NM_001044264,NM_001076677,NM_001080496,NM_001099951,NM_001128227,NM_001135004,NM_001135005,NM_001135999,NM_001141917,NM_001142784,NM_001161,NM_001164310,NM_001170,NM_001171201,NM_001171202,NM_001171203,NM_001171204,NM_001172415,NM_001184760,NM_001184761,NM_00…	.	.	.	ENST00000439587.2,ENST00000487398.1,ENST00000379078.1,ENST00000314888.9,ENST00000377877.4,ENST00000397149.3,ENST00000345519.5,ENST00000378387.3,ENST00000463286.1,ENST00000536987.1,ENST00000402558.2,ENST00000474403.1,ENST00000577522.1,ENST00000309615.3,ENST00000434627.1,ENST00000454187.1,ENST00000414426.3,ENST00000467389.2,ENST00000297623.2,ENST00000379126.3,ENST00000556278.1,ENST00000442432.1,ENS…	CpG: 66,CpG: 39,CpG: 42,CpG: 23,CpG: 69,CpG: 59,CpG: 98,CpG: 83,CpG: 36,CpG: 76,CpG: 21,CpG: 121,CpG: 114,CpG: 115,CpG: 51,CpG: 111,CpG: 37,CpG: 80,CpG: 38,CpG: 25,CpG: 232,CpG: 56,CpG: 91,CpG: 28,CpG: 145,CpG: 45,CpG: 109,CpG: 54,CpG: 123,CpG: 53,CpG: 18,CpG: 120,CpG: 57,CpG: 79,CpG: 78,CpG: 58,CpG: 63,CpG: 34,CpG: 86,CpG: 20,CpG: 106,CpG: 43,CpG: 126,CpG: 19,CpG: 48,CpG: 64,CpG: 223,CpG: 55,CpG…	9p13.3-p21.1	Score=0.986473;Name=chr9:34273005,chr9:34244189	Score=35343;Name="4818137:HUERS-P3b-int(LTR)","4818135:HUERS-P3b-int(LTR)","4818133:HUERS-P3b-int(LTR)","4818139:HUERS-P3b-int(LTR)"	nsv416245,esv32581,esv2255059,nsv6528,esv2738424,esv2669806,nsv893043,esv2738370,esv999515,esv2659715,esv23687,nsv509300,nsv415912,esv2667249,nsv466380,esv2738425,esv995721,esv7568,nsv416223,esv2738375,nsv831549,dgv2311e1,esv1150340,esv2738426,esv2738390,nsv482129,esv272933,esv2571756,nsv893033,esv2471872,esv2738422,dgv1308e201,esv2558220,esv1434164,esv1684027,esv2538677,nsv518977,nsv512098,esv26…	3	3697000	gain	AAA	1.73037
9	36696000	36700000	0	0	.	intergenic	NM_001256689,NR_039686	dist=18320;dist=123536	.	.	.	.	9p13.2	.	Score=10809;Name="4821410:THE1D-int(LTR)"	nsv831550,nsv6530	3	4000	gain	AAA	-1
9	36700000	36731000	0	0	.	intergenic	NM_001256689,NR_039686	dist=22320;dist=92536	.	.	.	.	9p13.2	.	Score=3973;Name="4821449:L1MB4(LINE)"	nsv6530,nsv893054,nsv831550	3	31000	gain	AAB	34.3539
9	36731000	36734000	0	0	.	intergenic	NM_001256689,NR_039686	dist=53320;dist=89536	.	.	.	.	9p13.2	.	Score=3037;Name="4821493:MER57A1(LTR)","4821495:MER57A1(LTR)"	nsv893054	3	3000	gain	AAB	-1
9	36734000	38010000	0	0	MIR4475,FBXO10,FRMPD1,GRHPR,MIR4540,TOMM5,DCAF10,TRMT10B,SHB,EXOSC3,POLR1E,MIR4476,ZCCHC7,LOC100506710,PAX5,ZBTB5,SLC25A51	exonic	NM_001001790,NM_001002269,NM_001134484,NM_001134485,NM_001280547,NM_001280548,NM_001280549,NM_001280550,NM_001280551,NM_001280552,NM_001280553,NM_001280554,NM_001280555,NM_001280556,NM_001282766,NM_001286810,NM_001286950,NM_001286951,NM_001286952,NM_001286953,NM_001286954,NM_001289119,NM_001289120,NM_001289121,NM_003028,NM_012166,NM_012203,NM_014872,NM_014907,NM_016042,NM_016734,NM_022490,NM_0243…	.	.	.	ENST00000541302.1,ENST00000539465.1,ENST00000401251.1,ENST00000358127.4,ENST00000377792.3,ENST00000401811.3,ENST00000580479.1,ENST00000537239.2,ENST00000523145.1,ENST00000432825.2,ENST00000377852.2,ENST00000377724.3,ENST00000364417.1,ENST00000336755.5,ENST00000377798.4,ENST00000396521.3,ENST00000496760.1,ENST00000534928.1,ENST00000520281.1,ENST00000377754.2,ENST00000540557.1,ENST00000577752.1,ENS…	CpG: 129,CpG: 28,CpG: 278,CpG: 76,CpG: 36,CpG: 69,CpG: 82,CpG: 44,CpG: 159,CpG: 60,CpG: 113,CpG: 55,CpG: 30,CpG: 22,CpG: 29,CpG: 89,CpG: 20,CpG: 71,CpG: 63,CpG: 92,CpG: 54	9p13.2	Score=0.96103;Name=chr6:42174601	Score=15023;Name="4821879:Tigger1(DNA)","4821877:Tigger1(DNA)","4821875:Tigger1(DNA)"	nsv824923,nsv466387,esv272993,nsv831551,nsv438102,esv2738434,esv1261217,esv269358,dgv8169n71,esv269463,esv2738432,esv2738430,nsv6535,esv7628,nsv522345,nsv893060,esv2405946,nsv893062,nsv831552,nsv893061,dgv485n21,nsv893057,nsv469813,nsv518327,nsv893056,nsv529027,nsv893054,nsv6533,nsv428210,nsv416411,esv1260484,nsv466390,esv5936,nsv818701,nsv512988,nsv6531,nsv893055,nsv520965,nsv6534,nsv516601,nsv8…	3	1276000	gain	AAB	10.2029
9	38263000	38773000	0	0	IGFBPL1,ALDH1B1,FAM95C,FAM201A,ANKRD18A	exonic	NM_000692,NM_001007563,NM_147195	.	.	.	ENST00000475234.1,ENST00000565670.1,ENST00000516916.1,ENST00000377698.3,ENST00000357072.5,ENST00000377694.1,ENST00000566717.2,ENST00000399703.5,ENST00000562942.1,ENST00000422554.2,ENST00000471864.1,ENST00000566538.1,ENST00000567428.2,ENST00000484285.2,ENST00000313339.3,ENST00000607974.1,ENST00000377680.3	CpG: 58,CpG: 20,CpG: 62,CpG: 93,CpG: 228,CpG: 38	9p13.1-p13.2	Score=0.974307;Name=chr9:33523534	Score=18531;Name="4825320:L1P3(LINE)"	nsv893067,nsv893066,esv27275,esv2043938,esv2425993,dgv8170n71,nsv8445,nsv893068,esv2738441,nsv428211,esv1248535,esv22399,dgv2313e1,esv34172,nsv6536,esv2738437,esv997111,esv988414,esv2671276,esv1004008,esv2561511,esv27497,esv2475089,nsv442145,esv1089396,esv34117,esv269459,nsv437088,esv273027,dgv2315e1,nsv527063,esv23235,esv2658659,esv2096118,nsv6537,nsv6538,nsv6539,dgv2317e1,dgv2316e1,esv2738439,n…	3	510000	gain	AAA	100
9	66823000	74748000	0	0	ANKRD20A4,BX255923.3,LOC642236,FAM27E3,CBWD6,KLF9,SMC5-AS1,C9orf57,PGM5,TMEM252,TJP2,LOC100132352,PGM5-AS1,FAM122A,FOXD4L6,APBA1,PTAR1,BANCR,FOXD4L5,GDA,ABHD17B,MAMDC2,ANKRD20A3,FOXD4L2,AQP7P1,CBWD5,MAMDC2-AS1,TMEM2,CBWD3,FOXD4L3,PGM5P2,FAM27B,RP11-381O7.3,RP11-274B18.2,PRKACG,C9orf135-AS1,TRPM3,FAM189A2,FOXD4L4,MIR204,ANKRD20A1,SMC5,FXN,PIP5K1B,C9orf135,LOC100133920,C9orf85	exonic	NM_000144,NM_001007470,NM_001007471,NM_001010940,NM_001012419,NM_001024916,NM_001025780,NM_001085457,NM_001085476,NM_001098805,NM_001099279,NM_001099666,NM_001126334,NM_001127608,NM_001128618,NM_001135820,NM_001161706,NM_001163,NM_001170414,NM_001170415,NM_001170416,NM_001170630,NM_001206,NM_001278253,NM_001286835,NM_001286836,NM_002732,NM_003558,NM_004816,NM_004817,NM_013390,NM_015110,NM_016014,…	.	.	.	ENST00000340434.4,ENST00000457328.1,ENST00000527647.1,ENST00000545168.1,ENST00000362562.1,ENST00000484405.2,ENST00000429800.2,ENST00000459322.1,ENST00000361823.5,ENST00000584771.1,ENST00000585478.1,ENST00000588215.1,ENST00000377044.4,ENST00000396280.5,ENST00000441326.1,ENST00000377420.1,ENST00000360171.6,ENST00000257515.8,ENST00000535702.1,ENST00000448377.3,ENST00000446984.2,ENST00000417488.1,ENS…	CpG: 37,CpG: 61,CpG: 68,CpG: 25,CpG: 99,CpG: 56,CpG: 24,CpG: 100,CpG: 67,CpG: 36,CpG: 76,CpG: 121,CpG: 283,CpG: 114,CpG: 23,CpG: 72,CpG: 82,CpG: 98,CpG: 105,CpG: 152,CpG: 102,CpG: 130,CpG: 30,CpG: 16,CpG: 31,CpG: 41,CpG: 81,CpG: 127,CpG: 43,CpG: 126,CpG: 106,CpG: 112,CpG: 19,CpG: 29,CpG: 22,CpG: 70,CpG: 32,CpG: 110,CpG: 103,CpG: 63,CpG: 97,CpG: 135,CpG: 75,CpG: 26,CpG: 145,CpG: 65,CpG: 53	9q21.11-q21.13	Score=1;Name=chr9:73316717,chr9:73334710	Score=39047;Name="4849187:HERVIP10F-int(LTR)"	esv994004,esv1008654,esv2555630,esv2235219,nsv8520,esv2675756,esv7961,esv2484599,esv5339,esv2677935,esv2738542,esv2670457,nsv528257,dgv2374e1,nsv471309,esv22479,nsv893404,nsv471307,dgv8238n71,dgv2381e1,esv2738522,esv1000243,esv2549981,nsv416623,esv2553986,esv2738497,nsv436601,nsv893443,esv275313,esv2531810,esv992234,nsv469517,esv5643,esv2738544,nsv8525,dgv2389e1,nsv6555,esv2624289,esv2469811,esv2…	4	7925000	gain	AAAB	4.25417
9	74748000	76274000	0	0	TMC1,ALDH1A1,ANXA1,GDA,ZFAND5	exonic	NM_000689,NM_000700,NM_001102420,NM_001102421,NM_001242505,NM_001242506,NM_001242507,NM_001278243,NM_001278244,NM_001278245,NM_004293,NM_006007,NM_138691	.	.	.	ENST00000516619.1,ENST00000491192.1,ENST00000477618.1,ENST00000238018.4,ENST00000376986.1,ENST00000358399.3,ENST00000297785.3,ENST00000297784.5,ENST00000482210.1,ENST00000376939.1,ENST00000545168.1,ENST00000237937.3,ENST00000340019.3,ENST00000376911.1,ENST00000376989.3,ENST00000459030.1,ENST00000396237.3,ENST00000427901.1,ENST00000436054.1,ENST00000408183.1,ENST00000257497.6,ENST00000449235.1,ENS…	CpG: 177,CpG: 71	9q21.13	Score=0.992137;Name=chr8:39347391	Score=23159;Name="4854567:L1PA7(LINE)"	esv271909,esv270294,esv1350188,esv2674858,esv268956,nsv893450,nsv466421,esv4229,nsv519713,esv1006165,esv2665701,esv23213,nsv824949,esv2738552,nsv527600,nsv893454,esv2652527,esv273677,nsv893446,esv2634959,esv1448399,esv2519709,esv267946,nsv442153,nsv831621,esv2667479,nsv893445,esv2670977,esv269302,esv1000190,nsv893452,esv1768799,nsv820507,nsv519796,esv2658168,esv271369,esv274577,esv991125,nsv89344…	4	1526000	gain	AAAB	8.1864
9	76274000	89611000	0	0	RASEF,KIF27,NTRK2,PSAT1,RP11-276H19.1,SPATA31D3,TLE4,LOC389765,C9orf153,TRPM6,NMRK1,PRUNE2,GKAP1,SLC28A3,ZCCHC6,IDNK,RP11-165H23.1,SPATA31D1,GNA14,FRMD3,HNRNPK,MIR548H3,RFK,RPSAP9,VPS13A-AS1,C9orf64,C9orf41,VPS13A,NAA35,AGTPBP1,GOLM1,SPATA31D5P,UBQLN1,CEP78,C9orf40,OSTF1,GAS1,RP11-154D17.1,GNAQ,FOXB2,MIR6130,ISCA1,MIR7-1,GCNT1,PCA3,SPATA31D4,PCSK5,RORB,TLE1,RMI1	exonic	NM_001001551,NM_001001670,NM_001007097,NM_001013735,NM_001018037,NM_001018038,NM_001018064,NM_001018065,NM_001018066,NM_001097633,NM_001097634,NM_001097635,NM_001097636,NM_001098802,NM_001127603,NM_001135953,NM_001145197,NM_001177310,NM_001177311,NM_001185059,NM_001185074,NM_001190482,NM_001199633,NM_001244959,NM_001244960,NM_001244961,NM_001244962,NM_001256915,NM_001271927,NM_001271928,NM_001276…	.	.	.	ENST00000314700.1,ENST00000376871.3,ENST00000410520.1,ENST00000375963.3,ENST00000376767.3,ENST00000395866.2,ENST00000591217.1,ENST00000364099.1,ENST00000465485.1,ENST00000447148.1,ENST00000458016.1,ENST00000482537.1,ENST00000376080.1,ENST00000376371.2,ENST00000376830.3,ENST00000451710.3,ENST00000384871.1,ENST00000376281.4,ENST00000415172.1,ENST00000351839.3,ENST00000608866.1,ENST00000376365.3,ENS…	CpG: 217,CpG: 104,CpG: 16,CpG: 30,CpG: 48,CpG: 144,CpG: 17,CpG: 147,CpG: 19,CpG: 108,CpG: 132,CpG: 106,CpG: 206,CpG: 135,CpG: 78,CpG: 259,CpG: 103,CpG: 86,CpG: 75,CpG: 109,CpG: 92,CpG: 68,CpG: 25,CpG: 177,CpG: 37,CpG: 129,CpG: 77,CpG: 139,CpG: 83,CpG: 115,CpG: 118,CpG: 272,CpG: 23,CpG: 146,CpG: 59,CpG: 136,CpG: 167,CpG: 42,CpG: 212	9q21.2-q21.33	Score=0.986134;Name=chr9:84536419,chr9:84551491	Score=70927;Name="4878265:HERV9-int(LTR)"	nsv8530,esv2738566,esv2738560,nsv442159,esv2668283,esv2672486,esv5447,esv992199,nsv524134,nsv6596,esv2353948,esv2661491,nsv831621,esv3595,nsv528498,esv1627785,esv2029030,esv2738657,esv2672384,nsv516025,nsv6568,nsv516194,nsv416576,esv2296664,nsv824962,esv21859,nsv416909,esv2738575,esv2641966,dgv1355e199,esv22203,esv2738672,esv1726963,nsv831630,esv2738661,nsv6585,nsv528040,esv2656630,esv2738637,dgv…	4	13337000	gain	AAAB	1.50287
9	89611000	89613000	0	0	RP11-276H19.1	ncRNA_exonic	NR_049794	.	.	.	ENST00000415801.1	.	9q21.33	.	Score=2292;Name="4879853:AluSq2(SINE)"	nsv6597,nsv509304	4	2000	gain	AAAB	-1
9	89613000	89760000	0	0	LOC494127,LOC440173,RP11-276H19.1	ncRNA_exonic	NR_027471,NR_036691,NR_049794	.	.	.	ENST00000415801.1,ENST00000602579.1	CpG: 18	9q21.33	.	Score=26269;Name="4879919:L1PA3(LINE)"	esv2738702,nsv466430,esv2738703,esv994498,esv275413,esv2738705,esv1694845,esv2738704,nsv6597,nsv509304,esv2668312,dgv8258n71,esv26342	4	147000	gain	AABB	15.7604
9	89760000	89773000	0	0	C9orf170	exonic	NM_001001709	.	.	.	ENST00000375941.2	CpG: 40	9q21.33	.	Score=2943;Name="4880129:MLT2B2(LTR)"	esv2738702,nsv466430,dgv8258n71	4	13000	gain	AABB	-1
9	89773000	93232000	0	0	UNQ6494,LOC392364,RP11-389K14.3,C9orf170,SECISBP2,MIR4290,CKS2,S1PR3,DAPK1,RP11-555F9.2,SEMA4D,CTSLP8,CDK20,RP11-406A20.4,SHC3,CTSL,GADD45G,RP11-406A20.1,SPIN1,RP13-60M5.2,CTSL3P,SPATA31C1,C9orf47,NXNL2,SPATA31E1,SPATA31C2,MIR4289,MIR3153	exonic	NM_001001938,NM_001039803,NM_001100111,NM_001142287,NM_001142413,NM_001145124,NM_001161625,NM_001166137,NM_001170639,NM_001170640,NM_001257971,NM_001257972,NM_001257973,NM_001282688,NM_001282689,NM_001282690,NM_001288729,NM_001288730,NM_001288731,NM_001827,NM_001912,NM_004938,NM_005226,NM_006378,NM_006705,NM_006717,NM_012119,NM_016848,NM_024077,NM_145283,NM_145918,NM_178432,NM_178828	.	.	.	ENST00000375854.3,ENST00000494726.1,ENST00000469653.1,ENST00000581736.1,ENST00000472284.1,ENST00000356444.2,ENST00000375871.4,ENST00000469640.2,ENST00000375830.1,ENST00000442086.1,ENST00000375850.3,ENST00000541629.1,ENST00000469017.2,ENST00000375807.3,ENST00000375941.2,ENST00000418343.2,ENST00000375883.3,ENST00000583807.1,ENST00000336654.5,ENST00000487646.2,ENST00000422704.2,ENST00000252506.6,ENS…	CpG: 30,CpG: 41,CpG: 20,CpG: 18,CpG: 156,CpG: 75,CpG: 71,CpG: 26,CpG: 119,CpG: 145,CpG: 38,CpG: 24,CpG: 40,CpG: 28,CpG: 21,CpG: 74,CpG: 52,CpG: 82,CpG: 140,CpG: 93	9q22.1-q21.33	Score=0.993664;Name=chr9:90748797,chr9:90752265	Score=29670;Name="4885478:HERVE-int(LTR)"	nsv824972,esv270002,esv2738706,nsv893561,esv2485142,esv270670,esv24401,esv2738710,nsv8550,esv2738712,esv29434,esv2674043,esv2437951,nsv831651,nsv893550,esv2738746,esv2659453,esv1530968,esv270866,nsv509305,esv2667333,esv2738722,esv993735,esv32845,esv24600,esv2466676,nsv415790,nsv6604,esv1154262,esv2738742,nsv893555,esv270568,esv2738721,esv2738737,dgv1225n67,esv2738733,nsv6606,nsv416811,esv1755956,…	4	3459000	gain	AAAB	3.35946
9	93232000	96630000	0	0	MIR3651,LOC100128076,SYK,MIR3910-1,ANKRD19P,C9orf129,C9orf89,RP11-555F9.2,OGN,ZNF484,SUSD3,ASPN,NINJ1,LOC100129316,WNK2,MIR4670,SPTLC1,IARS,OMD,SNORA84,ROR2,NFIL3,CENPP,FAM120AOS,MIR3910-2,IPPK,AUH,MIR4291,DIRAS2,NOL8,LINC00475,ECM2,LOC100128361,FAM120A,BICD2,PHF2,FGD3	exonic	NM_001003800,NM_001007101,NM_001012267,NM_001083536,NM_001098808,NM_001135052,NM_001174167,NM_001174168,NM_001193335,NM_001197295,NM_001197296,NM_001256394,NM_001261458,NM_001261459,NM_001261460,NM_001281303,NM_001282394,NM_001286722,NM_001286723,NM_001286724,NM_001286969,NM_001286971,NM_001286993,NM_001287005,NM_001287006,NM_001287007,NM_001287008,NM_001393,NM_001698,NM_002161,NM_003177,NM_00414…	.	.	.	ENST00000344604.5,ENST00000488630.1,ENST00000375544.3,ENST00000471076.1,ENST00000414768.2,ENST00000375731.4,ENST00000457003.1,ENST00000366188.2,ENST00000395506.3,ENST00000375469.1,ENST00000416701.2,ENST00000375376.4,ENST00000416438.2,ENST00000443024.2,ENST00000375627.1,ENST00000442072.1,ENST00000545558.1,ENST00000262554.2,ENST00000427745.1,ENST00000375747.1,ENST00000543985.1,ENST00000375412.5,ENS…	CpG: 32,CpG: 29,CpG: 101,CpG: 89,CpG: 20,CpG: 35,CpG: 149,CpG: 41,CpG: 161,CpG: 17,CpG: 64,CpG: 16,CpG: 200,CpG: 185,CpG: 48,CpG: 30,CpG: 85,CpG: 54,CpG: 49,CpG: 219,CpG: 21,CpG: 76,CpG: 124,CpG: 67,CpG: 28,CpG: 25,CpG: 68,CpG: 61,CpG: 38,CpG: 39,CpG: 84,CpG: 158,CpG: 60,CpG: 148,CpG: 52	9q22.31-q22.2	Score=0.972599;Name=chr9:94887942,chr9:94959516	Score=29243;Name="4886364:HERVE-int(LTR)"	nsv818712,esv2675078,esv26797,esv2738776,esv2677695,esv7472,esv28910,nsv824983,esv21900,esv2738759,nsv831653,nsv516473,esv2738756,esv2738792,nsv893588,esv7686,esv2671352,nsv893580,esv2738768,esv268435,esv2738748,esv2738780,nsv525363,esv2657277,esv2738772,esv24177,esv2738754,esv1404670,nsv415836,esv2738755,esv2738781,esv2657113,esv2660356,esv274303,nsv824980,esv1581383,esv2506086,dgv265n6,esv27387…	4	3398000	gain	AAAB	2.3137
9	96630000	96637000	0	0	.	intergenic	NR_036254,NM_021570	dist=48297;dist=76909	.	.	.	.	9q22.32	.	Score=7157;Name="4891896:MST-int(LTR)"	nsv415976,nsv893589,nsv893588,nsv416501	4	7000	gain	AAAB	-1
9	96637000	96713000	0	0	.	downstream	NM_021570	.	.	.	.	CpG: 36,CpG: 63	9q22.32	.	Score=8382;Name="4891928:L1MC3(LINE)","4891930:L1MC3(LINE)","4891934:L1MC3(LINE)","4891932:L1MC3(LINE)"	esv24328,nsv824993,nsv509312,nsv893589,esv29554,nsv893588,nsv893590	4	76000	gain	AABB	100
9	96713000	96724000	0	0	BARX1	exonic	NM_021570	.	.	.	ENST00000253968.6,ENST00000401724.1,ENST00000453045.1	CpG: 347,CpG: 181	9q22.32	.	Score=942;Name="4892070:AluJo(SINE)"	nsv893590,nsv824993,nsv893589,nsv509312	4	11000	gain	AABB	-1
9	96724000	101406000	0	0	ZNF367,PTPDC1,LOC100507346,CTSV,LOC340508,FBP2,MIR6081,HABP4,LOC286359,TMOD1,ZNF510,MIR3074,TBC1D2,ZNF782,ZNF169,FBP1,XPA,ANP32B,HIATL2,SLC35D2,HEMGN,HIATL1,FANCC,LINC00092,CORO2A,MIR24-1,C9orf3,GABBR2,LOC100132781,AAED1,NUTM2G,CDC14B,MIRLET7DHG,RP11-569G13.2,LOC100499484-C9ORF174,PTCH1,TRIM14,MIR27B,NANS,HSD17B3,LOC441454,TDRD7,NUTM2F,MIR23B,MIRLET7A1,TSTD2,MIR2278,FOXE1,CCDC180,NCBP1,LOC441455,…	exonic	NM_000136,NM_000197,NM_000264,NM_000380,NM_000507,NM_001001662,NM_001010895,NM_001045477,NM_001077181,NM_001083602,NM_001083603,NM_001083604,NM_001083605,NM_001083606,NM_001083607,NM_001127628,NM_001166116,NM_001170741,NM_001193329,NM_001193331,NM_001201575,NM_001243743,NM_001243744,NM_001253829,NM_001253830,NM_001256408,NM_001267571,NM_001267572,NM_001286990,NM_001333,NM_002486,NM_003275,NM_0033…	.	.	.	ENST00000366109.2,ENST00000466976.1,ENST00000418258.1,ENST00000506067.1,ENST00000604104.1,ENST00000529487.1,ENST00000464104.1,ENST00000604650.1,ENST00000340911.4,ENST00000448857.1,ENST00000411981.1,ENST00000480716.1,ENST00000365068.1,ENST00000375128.4,ENST00000391219.1,ENST00000437951.1,ENST00000343933.5,ENST00000395357.2,ENST00000479932.1,ENST00000433691.2,ENST00000602289.1,ENST00000516912.1,ENS…	CpG: 23,CpG: 82,CpG: 33,CpG: 59,CpG: 84,CpG: 66,CpG: 39,CpG: 42,CpG: 137,CpG: 37,CpG: 61,CpG: 25,CpG: 99,CpG: 77,CpG: 56,CpG: 24,CpG: 128,CpG: 40,CpG: 100,CpG: 142,CpG: 83,CpG: 139,CpG: 76,CpG: 21,CpG: 51,CpG: 118,CpG: 79,CpG: 103,CpG: 116,CpG: 63,CpG: 236,CpG: 78,CpG: 49,CpG: 75,CpG: 252,CpG: 26,CpG: 50,CpG: 123,CpG: 45,CpG: 96,CpG: 65,CpG: 53,CpG: 30,CpG: 144,CpG: 47,CpG: 73,CpG: 41,CpG: 221,Cp…	9q22.32-q22.33	Score=0.997465;Name=chr6:26634615	Score=29527;Name="4895375:L1HS(LINE)"	esv21712,esv33917,esv2738816,esv25023,esv2476007,esv269397,nsv893616,esv2072718,esv2738823,esv1923447,esv2676659,esv2738811,esv269680,esv2670739,esv989152,esv2663765,dgv1229n67,esv274590,esv2738825,esv2738821,esv2668692,nsv893602,nsv507521,nsv893600,esv2671719,esv1787352,esv2572120,esv4244,esv273169,esv2738797,esv990637,esv271677,esv2738808,esv2738824,nsv831663,nsv415659,esv2442788,esv2666950,esv…	4	4682000	gain	AAAB	66.375
9	101406000	101409000	0	0	GABBR2	intronic	NM_005458	.	.	.	ENST00000259455.2	.	9q22.33	.	Score=3361;Name="4901700:MER68(LTR)"	nsv893616,nsv466441,dgv8264n71	4	3000	gain	AAAB	-1
9	101409000	101414000	0	0	GABBR2	intronic	NM_005458	.	.	.	ENST00000259455.2	.	9q22.33	.	Score=2496;Name="4901712:L1MB3(LINE)"	nsv893616,nsv466441,dgv8264n71	4	5000	gain	AABB	20.9809
9	101414000	101420000	0	0	GABBR2	intronic	NM_005458	.	.	.	ENST00000259455.2	.	9q22.33	.	Score=4161;Name="4901723:L1MC1(LINE)"	dgv8264n71,nsv466441,nsv893616	4	6000	gain	AABB	-1
9	101420000	102430000	0	0	ANKS6,RP11-554F20.1,ALG2,COL15A1,GALNT12,NAMA,SEC61B,GABBR2,TGFBR1	exonic	NM_001130916,NM_001855,NM_004612,NM_005458,NM_006808,NM_024642,NM_033087,NM_173551	.	.	.	ENST00000585704.1,ENST00000592309.1,ENST00000470473.1,ENST00000450399.1,ENST00000410405.1,ENST00000552516.1,ENST00000586750.1,ENST00000375018.1,ENST00000471846.1,ENST00000591184.1,ENST00000517133.1,ENST00000550253.1,ENST00000375001.3,ENST00000375011.3,ENST00000588535.1,ENST00000589257.1,ENST00000498603.1,ENST00000586979.1,ENST00000319033.6,ENST00000589430.1,ENST00000604258.1,ENST00000589976.1,ENS…	CpG: 15,CpG: 229,CpG: 56,CpG: 109,CpG: 94,CpG: 106,CpG: 29,CpG: 73	9q22.33	Score=0.916291;Name=chr22:32571864	Score=28432;Name="4903565:L1PA2(LINE)"	esv270049,esv2738827,nsv6637,esv25205,nsv893616,esv2668189,nsv825009,nsv819653,nsv893620,nsv893617,nsv520193,nsv6638,nsv466442,nsv825007,nsv825010,nsv522018,esv989098,nsv831667,dgv8264n71,esv2738830,esv268740,esv267400,nsv526378,nsv528933,nsv6635,nsv893621,nsv893619,esv2738828,esv269478,nsv6634,nsv527165,nsv525784,nsv831666,nsv893618,nsv6636	4	1010000	gain	AAAA	5.41593
9	102430000	102484000	0	0	RP11-554F20.1	ncRNA_exonic	NR_109802	.	.	.	ENST00000427039.1	.	9q22.33	.	Score=15918;Name="4903920:HERVH-int(LTR)"	nsv893621	4	54000	gain	AAAA	-1
9	102484000	104714000	0	0	LPPR1,MURC,TMEFF1,MSANTD3,TMEM246,RP11-554F20.1,MSANTD3-TMEFF1,NR4A3,PPP3R2,ZNF189,BAAT,TEX10,MRPL50,INVS,ERP44,ALDOB,RNF20,RP11-60I3.5,STX17,GRIN3A	exonic	NM_000035,NM_001018116,NM_001127610,NM_001161584,NM_001198805,NM_001198806,NM_001198807,NM_001198812,NM_001278231,NM_001278232,NM_001278240,NM_001701,NM_003452,NM_003692,NM_006981,NM_014425,NM_015051,NM_017746,NM_017753,NM_017919,NM_019051,NM_019592,NM_032342,NM_080655,NM_133445,NM_147180,NM_173199,NM_173200,NM_183245,NM_197977,NM_207299	.	.	.	ENST00000477648.1,ENST00000537512.1,ENST00000489377.1,ENST00000374861.3,ENST00000374851.1,ENST00000541287.1,ENST00000524512.1,ENST00000262457.2,ENST00000259395.4,ENST00000389120.3,ENST00000262455.6,ENST00000539624.1,ENST00000374847.1,ENST00000262456.2,ENST00000259407.2,ENST00000535814.1,ENST00000374848.3,ENST00000374855.4,ENST00000374885.1,ENST00000395067.2,ENST00000395051.3,ENST00000374874.3,ENS…	CpG: 93,CpG: 392,CpG: 69,CpG: 98,CpG: 23,CpG: 115,CpG: 24,CpG: 61,CpG: 37,CpG: 38,CpG: 109,CpG: 49,CpG: 18,CpG: 29,CpG: 70,CpG: 132,CpG: 27	9q31.1-q22.33	Score=0.933987;Name=chr17:25853145	Score=30348;Name="4904698:HERVL-int(LTR)","4904695:HERVL-int(LTR)"	esv2669728,nsv825014,esv24601,nsv893622,dgv2399e1,esv269666,nsv893624,nsv8553,nsv527229,nsv893626,esv1772576,esv1956616,nsv516284,nsv831669,esv4410,esv269890,dgv266n6,esv1273534,nsv512111,esv2738834,nsv893633,nsv415685,esv9164,nsv893625,esv2738838,essv19715,esv2738833,esv271824,esv272924,esv1004519,esv1995711,esv2671974,esv2671061,nsv825012,nsv507523,nsv825011,dgv2400e1,nsv825013,esv259674,nsv664…	4	2230000	gain	AAAA	2.47757
9	104714000	104724000	0	0	.	intergenic	NM_133445,NR_103830	dist=213138;dist=557919	.	.	.	.	9q31.1	.	Score=12737;Name="4908167:MER66-int(LTR)"	esv993600,dgv2398e1,dgv1361e199,dgv1230n67,nsv521116,esv5148,esv2421815,esv2738844,nsv499457,nsv893632,dgv2401e1,essv17411,essv25191,dgv2397e1,nsv893633,essv19715,nsv825014,dgv196e180,nsv8553,dgv2399e1,nsv6644,nsv515118,dgv2402e1,nsv821666,dgv2400e1,esv29799	4	10000	gain	AAAA	-1
9	104724000	107259000	0	0	SMC2,LOC101928523,LINC00587,CYLC2	exonic	NM_001042550,NM_001042551,NM_001265602,NM_001340,NM_006444	.	.	.	ENST00000493279.1,ENST00000459618.1,ENST00000374798.3,ENST00000421507.2,ENST00000374787.3,ENST00000517222.1,ENST00000487798.1,ENST00000303219.8,ENST00000374793.3,ENST00000374801.3,ENST00000286398.7,ENST00000590560.1,ENST00000410185.1,ENST00000603487.1,ENST00000411575.1	CpG: 57,CpG: 38	9q31.1	Score=0.978332;Name=chr17:74559908	Score=41243;Name="4909587:HERVL-int(LTR)","4909585:HERVL-int(LTR)"	esv5305,dgv196e180,nsv512112,esv270408,nsv471312,nsv507525,nsv518462,nsv893648,esv2738868,nsv466449,nsv438110,esv2738859,nsv893668,esv29102,nsv416586,dgv8266n71,nsv893659,nsv8553,nsv893669,esv1932002,dgv8267n71,esv2662407,nsv825021,esv22528,esv2675779,nsv518976,esv269941,esv2659387,nsv416629,nsv893666,nsv526618,esv2230234,esv1001423,nsv524599,dgv2403e1,nsv466448,esv22334,nsv893653,nsv893655,nsv52…	4	2535000	gain	AAAB	9.80272
9	107259000	108909000	0	0	NIPSNAP3B,NIPSNAP3A,OR13D1,SLC44A1,OR13C5,OR13C8,TAL2,OR13F1,OR13C4,OR13C3,ABCA1,TMEM38B,OR13C2,OR13C9,FSD1L,LOC286367,FKTN	exonic	NM_001001919,NM_001001956,NM_001001961,NM_001004481,NM_001004482,NM_001004483,NM_001004484,NM_001004485,NM_001079802,NM_001145313,NM_001198963,NM_001286730,NM_001287191,NM_001287192,NM_005421,NM_005502,NM_006731,NM_015469,NM_018112,NM_018376,NM_031919,NM_080546	.	.	.	ENST00000540160.1,ENST00000374707.1,ENST00000494467.1,ENST00000374762.3,ENST00000374736.3,ENST00000259362.1,ENST00000343170.7,ENST00000374692.3,ENST00000374781.2,ENST00000607692.1,ENST00000374688.1,ENST00000374720.3,ENST00000602661.1,ENST00000374710.3,ENST00000374724.1,ENST00000495708.1,ENST00000374716.4,ENST00000423487.2,ENST00000335040.1,ENST00000435915.1,ENST00000457720.1,ENST00000461177.1,ENS…	CpG: 61,CpG: 82,CpG: 29,CpG: 89,CpG: 73,CpG: 31,CpG: 30,CpG: 34,CpG: 49,CpG: 122	9q31.2-q31.1	Score=0.991717;Name=chr14:36007568	Score=28796;Name="4915421:HERVL-int(LTR)"	nsv8556,nsv893677,nsv438111,nsv825026,nsv893694,esv1270026,nsv471313,esv22118,dgv2407e1,nsv893692,nsv893680,nsv831678,esv2738880,nsv416298,nsv518522,nsv893691,nsv528797,nsv509315,nsv831677,esv2678200,nsv6652,esv2738878,esv2626791,dgv120e19,dgv8271n71,esv2664971,esv2738875,nsv442561,nsv893689,nsv436624,nsv523889,nsv519023,nsv893684,esv2421460,esv2670750,esv274886,dgv150n17,nsv825025,esv2546770,esv…	4	1650000	gain	AAAB	20.4284
9	108912000	108960000	0	0	.	intergenic	NM_018112,NR_107048	dist=373108;dist=403209	.	.	.	.	9q31.2	.	Score=27659;Name="4915694:L1PA2(LINE)"	.	6	48000	gain	-1	-1
9	108966000	119708000	0	0	MIR7702,SUSD1,C9orf152,TMEM245,FRRS1L,FAM225A,LPAR1,FAM206A,PALM2,RP11-402G3.3,ACTL7A,COL27A1,HDHD3,PAPPA,ORM1,C9orf91,MIR8081,SLC31A2,DNAJC25,ZNF483,RP11-264C15.2,PAPPA-AS1,ALAD,HSDL2,OR2K2,KLF4,TRIM32,RNF183,C9orf43,MIR32,PRPF4,ORM2,KIAA0368,MIR4668,MIR455,FKBP15,PTPN3,ZNF618,MUSK,ACTL7B,INIP,ZNF883,CDC26,MIR3134,POLE3,ASTN2,LINC00474,AMBP,TNFSF8,WDR31,AKNA,PTGR1,DFNB31,KIF12,ZNF462,SLC46A2,LOC…	exonic	NM_000031,NM_000607,NM_000608,NM_001003936,NM_001004065,NM_001007169,NM_001012361,NM_001012993,NM_001012994,NM_001015882,NM_001017998,NM_001037293,NM_001080398,NM_001080551,NM_001083885,NM_001099679,NM_001101338,NM_001136562,NM_001145368,NM_001145369,NM_001145370,NM_001145371,NM_001145372,NM_001146108,NM_001146109,NM_001163788,NM_001163790,NM_001166280,NM_001166281,NM_001173425,NM_001184734,NM_00…	.	.	.	ENST00000343327.2,ENST00000541779.1,ENST00000408845.2,ENST00000374438.1,ENST00000361209.2,ENST00000605480.1,ENST00000398805.3,ENST00000467821.1,ENST00000427548.1,ENST00000374045.4,ENST00000309235.5,ENST00000297894.5,ENST00000374510.4,ENST00000446206.1,ENST00000374057.3,ENST00000238379.5,ENST00000416373.2,ENST00000444985.2,ENST00000374227.3,ENST00000374594.1,ENST00000373996.3,ENST00000374517.5,ENS…	CpG: 49,CpG: 75,CpG: 71,CpG: 86,CpG: 46,CpG: 79,CpG: 116,CpG: 18,CpG: 63,CpG: 78,CpG: 53,CpG: 119,CpG: 62,CpG: 90,CpG: 41,CpG: 31,CpG: 73,CpG: 55,CpG: 43,CpG: 106,CpG: 110,CpG: 29,CpG: 22,CpG: 35,CpG: 27,CpG: 183,CpG: 20,CpG: 89,CpG: 105,CpG: 33,CpG: 52,CpG: 72,CpG: 87,CpG: 42,CpG: 168,CpG: 102,CpG: 130,CpG: 77,CpG: 99,CpG: 56,CpG: 129,CpG: 38,CpG: 37,CpG: 25,CpG: 304,CpG: 121,CpG: 115,CpG: 67,Cp…	9q33.1-q32	Score=0.990625;Name=chr9:115875171,chr9:115867018	Score=38820;Name="4921038:MER52-int(LTR)"	nsv466507,nsv893770,esv2671504,nsv893695,nsv825029,nsv466491,nsv831702,nsv6675,nsv8557,nsv527195,esv2738945,esv2669090,nsv893716,esv4206,nsv825049,esv29403,nsv416941,nsv6660,esv1674209,esv272517,nsv893730,nsv415487,esv2057050,esv29808,esv275361,esv33615,esv259771,nsv525064,esv2738970,nsv831699,esv2195369,nsv466536,esv2662715,esv2738930,nsv893757,nsv825041,esv2738898,esv1503338,nsv508563,esv250597…	4	10742000	gain	AAAB	6.46973
9	119708000	123176000	0	0	TLR4,BRINP1,RP11-500B12.1,SNORA70C,MIR147A,ASTN2,CDK5RAP2	exonic	NM_001011649,NM_001272039,NM_003266,NM_014010,NM_014618,NM_018249,NM_138554,NM_138557	.	.	.	ENST00000373964.2,ENST00000436524.1,ENST00000421509.2,ENST00000480467.1,ENST00000359309.3,ENST00000450292.1,ENST00000561476.1,ENST00000394487.4,ENST00000360822.3,ENST00000516038.1,ENST00000373996.3,ENST00000361209.2,ENST00000360190.4,ENST00000384538.1,ENST00000385079.1,ENST00000364270.1,ENST00000364574.1,ENST00000449730.1,ENST00000565320.1,ENST00000355622.6,ENST00000361477.3,ENST00000313400.4,ENS…	CpG: 155,CpG: 18,CpG: 104,CpG: 44	9q33.1-q33.2	Score=0.967458;Name=chr16:32573849	Score=29040;Name="4945139:L1PA2(LINE)"	esv28031,nsv893792,nsv523086,nsv893795,esv271037,nsv831705,esv1936473,nsv831709,esv7750,nsv893789,esv1549905,nsv893805,esv2620024,esv275135,esv32690,esv2675738,nsv893786,esv2738987,nsv416583,nsv527834,esv2664120,nsv893798,nsv893790,nsv831704,esv997826,esv2661658,esv2738990,esv2738985,nsv528754,nsv893793,esv2738983,nsv893803,esv2738981,esv259711,nsv893791,nsv893804,esv4224,esv2738992,esv2738979,es…	4	3468000	gain	AAAB	4.98336
9	123176000	124351000	0	0	PSMD5,LOC100288842,GSN-AS1,TRAF1,GSN,FBXW2,PSMD5-AS1,GGTA1P,DAB2IP,RAB14,CDK5RAP2,STOM,C5,CNTRL,PHF19,MEGF9	exonic	NM_000177,NM_001009936,NM_001011649,NM_001080497,NM_001127662,NM_001127663,NM_001127664,NM_001127665,NM_001127666,NM_001127667,NM_001190945,NM_001190947,NM_001258029,NM_001258030,NM_001270427,NM_001270526,NM_001270527,NM_001272039,NM_001286840,NM_001286842,NM_001286843,NM_001735,NM_004099,NM_005047,NM_005658,NM_007018,NM_012164,NM_015651,NM_016322,NM_018249,NM_032552,NM_198194,NM_198252	.	.	.	ENST00000538954.1,ENST00000373904.5,ENST00000495587.2,ENST00000349780.4,ENST00000588973.1,ENST00000487555.1,ENST00000373865.2,ENST00000434375.1,ENST00000373850.1,ENST00000495328.1,ENST00000437707.1,ENST00000373930.3,ENST00000493559.1,ENST00000586423.1,ENST00000373847.1,ENST00000259371.2,ENST00000286713.2,ENST00000586907.1,ENST00000373845.2,ENST00000419155.1,ENST00000341272.2,ENST00000447891.1,ENS…	CpG: 41,CpG: 31,CpG: 55,CpG: 89,CpG: 43,CpG: 86,CpG: 85,CpG: 80,CpG: 61,CpG: 100,CpG: 142,CpG: 51,CpG: 115,CpG: 33	9q33.2	Score=0.991286;Name=chr19:20585180	Score=28043;Name="4948214:L1PA3(LINE)"	nsv893813,nsv831711,nsv507529,nsv520039,dgv2419e1,nsv517321,esv2671048,nsv8566,esv270375,esv2665369,nsv821491,esv2668147,esv2647244,esv2663571,esv29959,nsv893814,nsv825071,esv2738998,nsv893811,nsv7434,nsv6699,esv2656816,esv2663480,esv2294531,esv1966921,nsv6700,esv32780,nsv893810,esv2487988,nsv526071,nsv831712,esv2738999,esv259909,esv33143,nsv471468,esv275433,esv7137,esv2738996,esv1148139,nsv82029…	4	1175000	gain	AAAB	4.89654
9	124351000	124375000	0	0	DAB2IP	intronic	NM_032552	.	.	.	ENST00000259371.2	CpG: 183	9q33.2	.	Score=2438;Name="4948680:AluY(SINE)"	nsv520039,esv2670842,esv2739000,esv29959,nsv893814,esv2656816,esv2381592,nsv831712,nsv471468	4	24000	gain	AAAB	-1
9	124375000	124405000	0	0	DAB2IP	intronic	NM_032552	.	.	.	ENST00000259371.2	.	9q33.2	.	Score=2565;Name="4948722:AluSc8(SINE)"	esv29959,nsv893815,nsv893814,nsv831712	4	30000	gain	AABB	14.4902
9	124405000	124428000	0	0	DAB2IP	intronic	NM_032552	.	.	.	ENST00000408936.3,ENST00000259371.2	CpG: 73	9q33.2	.	Score=2570;Name="4948785:L1PB1(LINE)"	esv2739001,nsv831712,esv1010772,esv5432,esv2670340,esv2671784,nsv893814,nsv893815,esv2739003,esv2014609,esv2739002	4	23000	gain	AABB	-1
9	124428000	126109000	0	0	SNORD90,OR1L3,OR1N2,OR1Q1,OR1J4,PDCL,ZBTB26,MIR600HG,OR1L6,ZBTB6,PTGS1,OR1L8,RBM18,OR1L1,OR5C1,OR1J1,TTLL11,OR1B1,MORN5,DAB2IP,RC3H2,NDUFA8,OR1J2,MIR600,OR1K1,MRRF,LHX6,STRBP,MIR4478,OR1N1,RABGAP1,GPR21,OR1L4	exonic	NM_000962,NM_001001923,NM_001004450,NM_001004451,NM_001004452,NM_001004453,NM_001004454,NM_001004457,NM_001005234,NM_001005235,NM_001005236,NM_001100588,NM_001139442,NM_001171137,NM_001173512,NM_001242333,NM_001242334,NM_001242335,NM_001271164,NM_001271165,NM_001271166,NM_001271367,NM_001271368,NM_001286828,NM_005294,NM_005388,NM_006626,NM_012197,NM_012363,NM_012364,NM_014222,NM_014368,NM_018387,…	.	.	.	ENST00000357244.2,ENST00000373755.2,ENST00000373647.4,ENST00000394319.4,ENST00000394315.3,ENST00000304720.2,ENST00000373654.1,ENST00000373729.1,ENST00000373768.3,ENST00000373776.3,ENST00000482062.1,ENST00000602625.1,ENST00000309989.1,ENST00000602692.1,ENST00000223423.4,ENST00000600713.1,ENST00000559895.1,ENST00000373643.5,ENST00000423239.2,ENST00000439471.2,ENST00000391145.1,ENST00000304820.2,ENS…	CpG: 254,CpG: 38,CpG: 25,CpG: 21,CpG: 69,CpG: 33,CpG: 82,CpG: 23,CpG: 42,CpG: 101,CpG: 19,CpG: 27,CpG: 71,CpG: 49,CpG: 46,CpG: 65,CpG: 96,CpG: 45	9q33.3-q33.2	Score=0.954189;Name=chrX:122248337	Score=27298;Name="4950848:L1PA3(LINE)"	esv25223,nsv518647,nsv525090,nsv6701,nsv6706,esv2739004,esv2671139,nsv6702,esv2739014,esv2663576,nsv893824,nsv525442,nsv6703,esv270569,nsv516572,nsv416918,nsv521711,esv33734,nsv831717,esv2739015,nsv831713,esv4168,nsv831716,nsv521251,esv2663555,nsv523017,nsv509320,nsv893815,esv1374808,nsv416421,esv2739018,nsv893814,nsv522145,nsv831715,esv2276611,nsv416680,esv2739016,esv1064857,esv2660491,esv26681,…	4	1681000	gain	AAAB	100
9	126109000	126130000	0	0	CRB2	exonic	NM_173689	.	.	.	ENST00000373631.3,ENST00000359999.3	CpG: 23,CpG: 66	9q33.3	.	Score=2391;Name="4952422:AluSx1(SINE)"	esv2444551,nsv893827,nsv518647,nsv6707,esv24974	4	21000	gain	AABB	10.0816
9	126130000	126140000	0	0	CRB2	exonic	NM_173689	.	.	.	ENST00000373629.2,ENST00000373631.3,ENST00000359999.3	CpG: 19,CpG: 101	9q33.3	.	Score=554;Name="4952452:MIRb(SINE)"	nsv518647,nsv893827	4	10000	gain	AABB	-1
9	126140000	126828000	0	0	MIR601,CRB2,MIR7150,DENND1A,LHX2	exonic	NM_004789,NM_020946,NM_024820	.	.	.	ENST00000373620.3,ENST00000458025.1,ENST00000453529.2,ENST00000385256.1,ENST00000542603.1,ENST00000429482.1,ENST00000473039.1,ENST00000394215.2,ENST00000373618.1,ENST00000373615.4,ENST00000421041.1,ENST00000373624.2,ENST00000373629.2,ENST00000423942.1,ENST00000410790.1,ENST00000373631.3,ENST00000394219.3	CpG: 496,CpG: 28,CpG: 121,CpG: 53,CpG: 43,CpG: 20	9q33.3	Score=0.999268;Name=chr9:126753317,chr9:126738651	Score=28418;Name="4953435:L1PA2(LINE)"	esv2739027,nsv47,nsv518647,esv2668211,nsv499105,esv23766,nsv7435,esv2739025,nsv893827,nsv893830,nsv893828,esv2592095,nsv512116,esv2659343,nsv825072,nsv893829,esv274634,esv2739020,esv1001859,esv2007710,esv2678742,nsv435967,nsv831718,esv2657034,esv1000891,esv1395376,esv2179575,esv2739024,esv2739033,esv2670403,nsv521578,esv2739019,esv2739031,dgv1322e201,esv2739022,esv2739026,esv23680,esv2739030,nsv8…	4	688000	gain	AAAA	10.0787
9	126828000	126830000	0	0	.	intergenic	NM_004789,NM_001166167	dist=32558;dist=189885	.	.	.	.	9q33.3	.	Score=2855;Name="4953855:L1MB7(LINE)","4953851:L1MB7(LINE)","4953853:L1MB7(LINE)"	nsv893831	4	2000	gain	AAAA	-1
9	126830000	126850000	0	0	.	intergenic	NM_004789,NM_001166167	dist=34558;dist=169885	.	.	.	.	9q33.3	.	Score=5225;Name="4953888:Charlie1(DNA)","4953890:Charlie1(DNA)"	nsv893831	4	20000	gain	AABB	40.1033
9	126850000	126851000	0	0	.	intergenic	NM_004789,NM_001166167	dist=54558;dist=168885	.	.	.	.	9q33.3	.	Score=2009;Name="4953917:AluJb(SINE)","4953919:AluJb(SINE)"	.	4	1000	gain	AABB	-1
9	126851000	128731000	0	0	SCAI,GAPVD1,HSPA5,MIR181B2,ARPC5L,RABEPK,OLFML2A,MIR181A2HG,PPP6C,WDR38,MIR181A2,PSMB7,LOC100129034,GOLGA1,PBX3,NEK6,MAPKAP1,RPL35,NR5A1,NR6A1	exonic	NM_001006617,NM_001006618,NM_001006619,NM_001006620,NM_001006621,NM_001045476,NM_001123355,NM_001123369,NM_001134778,NM_001144877,NM_001145001,NM_001166167,NM_001166168,NM_001166169,NM_001166170,NM_001166171,NM_001174152,NM_001174153,NM_001276374,NM_001276375,NM_001276376,NM_001278546,NM_001282679,NM_001282680,NM_001282681,NM_001282715,NM_001489,NM_002077,NM_002721,NM_002799,NM_004959,NM_005347,N…	.	.	.	ENST00000394063.1,ENST00000324460.6,ENST00000373570.4,ENST00000344523.4,ENST00000483937.1,ENST00000342287.5,ENST00000546191.1,ENST00000394083.2,ENST00000415905.1,ENST00000539416.1,ENST00000373497.5,ENST00000265956.4,ENST00000498485.1,ENST00000373603.1,ENST00000373600.3,ENST00000259477.6,ENST00000373538.3,ENST00000373547.4,ENST00000259457.3,ENST00000394104.2,ENST00000373574.1,ENST00000373584.3,ENS…	CpG: 36,CpG: 100,CpG: 88,CpG: 87,CpG: 44,CpG: 52,CpG: 136,CpG: 59,CpG: 239,CpG: 89,CpG: 35,CpG: 110,CpG: 32,CpG: 47,CpG: 48,CpG: 81,CpG: 55,CpG: 53,CpG: 233,CpG: 97,CpG: 34	9q33.3	Score=0.933204;Name=chrX:106893167	Score=27846;Name="4956016:L1PA3(LINE)"	nsv831722,nsv466560,nsv893833,esv2739036,nsv516649,nsv6713,esv2659060,nsv471322,esv2442459,esv2658395,esv23913,esv2664043,nsv436612,nsv825079,nsv893839,esv2739041,esv2657799,esv2739038,nsv517372,nsv893837,nsv515979,nsv466559,dgv8281n71,esv2669194,esv1270380,esv2662785,nsv512117,esv2599223,nsv6715,esv2739042,nsv6714,nsv825077,esv7453,nsv526209,esv2482264,esv2677076,esv26440,esv2670208,nsv519767,ns…	4	1880000	gain	AAAB	4.12475
9	128731000	129448000	0	0	MVB12B,NRON,LMX1B	exonic	NM_001011703,NM_001174146,NM_001174147,NM_002316,NM_033446	.	.	.	ENST00000408246.1,ENST00000361171.3,ENST00000441473.1,ENST00000436593.3,ENST00000535766.1,ENST00000517270.1,ENST00000545391.1,ENST00000451449.2,ENST00000561065.1,ENST00000457964.1,ENST00000419853.1,ENST00000373474.4,ENST00000425370.1,ENST00000425153.1,ENST00000526117.1,ENST00000355497.5,ENST00000425646.2,ENST00000432418.1,ENST00000454034.1,ENST00000485886.1,ENST00000517176.1,ENST00000408841.1	CpG: 33,CpG: 214,CpG: 14,CpG: 38,CpG: 26,CpG: 16,CpG: 30,CpG: 48,CpG: 394,CpG: 41,CpG: 17,CpG: 27	9q33.3	.	Score=25763;Name="4958466:HERVH-int(LTR)"	nsv825080,esv2739045,esv1602146,nsv526891,nsv524301,nsv517494,nsv8568,nsv893849,nsv466562,nsv516074,nsv528672,nsv8567,nsv893851,esv27320,dgv8281n71,esv1001649,esv2628133,nsv525607,esv2611381,nsv893845,nsv466568,esv272295,nsv442566,esv1687310,dgv8283n71,esv1008969,esv2656544,esv2677987,esv24101,esv269450,dgv8284n71,esv2659672,nsv499610,nsv509322,dgv1234n67,esv2739044,nsv6718,nsv518876,nsv437651,ns…	4	717000	gain	AAAA	2.71778
9	129448000	129467000	0	0	LMX1B	exonic	NM_001174146,NM_001174147,NM_002316	.	.	.	ENST00000602859.1,ENST00000561065.1,ENST00000373474.4,ENST00000425646.2,ENST00000526117.1,ENST00000355497.5	CpG: 25	9q33.3	.	Score=2390;Name="4959678:AluSz(SINE)"	esv260028,nsv825083,nsv831723,nsv6718,dgv8285n71,dgv8284n71,dgv8283n71,nsv466568,nsv825080,nsv893849	4	19000	gain	AAAA	-1
9	129467000	129739000	0	0	ZBTB34,RALGPS1,ZBTB43	exonic	NM_001099270,NM_001135776,NM_001190728,NM_001190729,NM_001190730,NM_014007,NM_014636	.	.	.	ENST00000259351.5,ENST00000373436.1,ENST00000424082.2,ENST00000373452.2,ENST00000373457.1,ENST00000449886.1,ENST00000373434.1,ENST00000394022.3,ENST00000480993.1,ENST00000579759.1,ENST00000373464.4,ENST00000319119.4,ENST00000394011.3,ENST00000497064.1	CpG: 80,CpG: 91,CpG: 23,CpG: 20,CpG: 19,CpG: 71	9q33.3	.	Score=15025;Name="4960061:Tigger1(DNA)","4960057:Tigger1(DNA)","4960063:Tigger1(DNA)","4960053:Tigger1(DNA)","4960055:Tigger1(DNA)"	esv2666177,nsv831726,esv2739047,nsv825086,esv989100,nsv893849,esv2675171,nsv831724,esv22109,nsv825084,dgv8284n71,esv270343,esv2421428,nsv6719,dgv1375e199,dgv8283n71,esv2739048,esv2465457,esv259485,nsv831723,dgv8285n71,nsv438113,esv25171,esv2672946,esv6599,esv1064562,nsv821011,esv2673866,esv273370,nsv8570,nsv825085,esv1009588	4	272000	gain	AAAB	40.4456
9	129739000	129744000	0	0	RALGPS1	exonic	NM_001190728,NM_001190729,NM_001190730,NM_014636	.	.	.	ENST00000394011.3,ENST00000480993.1,ENST00000394022.3,ENST00000424082.2,ENST00000373436.1,ENST00000373434.1,ENST00000259351.5	.	9q33.3	.	Score=845;Name="4960418:AluJr4(SINE)"	nsv831726,nsv893849,nsv6721	4	5000	gain	AAAB	-1
9	129744000	129809000	0	0	RALGPS1	exonic	NM_001190728,NM_001190729,NM_001190730,NM_014636	.	.	.	ENST00000394011.3,ENST00000394022.3,ENST00000424082.2,ENST00000373436.1,ENST00000373434.1,ENST00000259351.5	.	9q33.3	.	Score=27015;Name="4960454:L1PA4(LINE)"	nsv6721,nsv831726	4	65000	gain	AABB	15.2918
9	129809000	129832000	0	0	RALGPS1	exonic	NM_001190728,NM_001190729,NM_001190730,NM_014636	.	.	.	ENST00000394022.3,ENST00000373436.1,ENST00000424082.2,ENST00000373434.1,ENST00000259351.5	.	9q33.3	.	Score=2831;Name="4960600:MER66B(LTR)"	nsv831726	4	23000	gain	AABB	-1
9	129832000	132171000	0	0	SLC2A8,SH2D3C,LOC100506100,GARNL3,SH3GLB2,RP11-395P17.3,SET,MIR199B,ENDOG,MIR3911,ST6GALNAC4,RALGPS1,MIR3154,SNORA65,PKN3,COQ4,SLC27A4,AK1,FAM102A,ZNF79,FAM73B,PHYHD1,MIR4672,ZDHHC12,ST6GALNAC6,NAIF1,MIR2861,FPGS,C9orf114,TOR2A,DPM2,ODF2,PPP2R4,PIP5KL1,CIZ1,MIR3960,RPL12,SPTAN1,ENG,WDR34,TTC16,LCN2,ANGPTL2,DOLK,STXBP1,LRRC8A,CDK9,SLC25A25,URM1,C9orf106,CCBL1,TBC1D13,GOLGA2,C9orf16,CRAT,TRUB2,GLE1…	exonic	NM_000118,NM_000476,NM_000755,NM_000976,NM_001002913,NM_001003722,NM_001005336,NM_001005373,NM_001005374,NM_001006641,NM_001006642,NM_001012502,NM_001012715,NM_001018078,NM_001032221,NM_001035254,NM_001035534,NM_001040011,NM_001085347,NM_001100876,NM_001100877,NM_001114753,NM_001122671,NM_001122672,NM_001122821,NM_001127244,NM_001127245,NM_001130438,NM_001131015,NM_001131016,NM_001131017,NM_00113…	.	.	.	ENST00000483302.1,ENST00000496711.1,ENST00000609315.1,ENST00000419867.2,ENST00000459043.1,ENST00000546104.1,ENST00000372715.2,ENST00000372490.3,ENST00000323301.4,ENST00000577943.1,ENST00000357197.4,ENST00000372559.1,ENST00000322030.8,ENST00000608093.1,ENST00000373013.2,ENST00000318080.2,ENST00000481942.1,ENST00000372600.4,ENST00000300452.3,ENST00000524946.2,ENST00000372938.5,ENST00000609303.1,ENS…	CpG: 36,CpG: 125,CpG: 114,CpG: 51,CpG: 21,CpG: 121,CpG: 169,CpG: 117,CpG: 68,CpG: 80,CpG: 28,CpG: 129,CpG: 40,CpG: 24,CpG: 91,CpG: 99,CpG: 84,CpG: 66,CpG: 93,CpG: 44,CpG: 82,CpG: 72,CpG: 146,CpG: 74,CpG: 33,CpG: 98,CpG: 89,CpG: 35,CpG: 22,CpG: 32,CpG: 70,CpG: 19,CpG: 108,CpG: 43,CpG: 126,CpG: 47,CpG: 16,CpG: 360,CpG: 144,CpG: 55,CpG: 41,CpG: 90,CpG: 147,CpG: 17,CpG: 62,CpG: 45,CpG: 54,CpG: 134,Cp…	9q33.3-q34.11	Score=0.942242;Name=chr12:107665276	Score=16509;Name="4965002:HERVK-int(LTR)"	esv2422071,nsv893911,nsv512120,esv2665493,nsv893913,esv1706831,nsv466575,esv28697,esv1009770,esv1652176,esv27566,esv2739054,nsv520376,dgv1323e201,nsv825108,esv2618000,nsv893893,nsv521120,nsv519061,esv2660034,esv2030052,esv1002903,esv2671842,esv2739055,esv2671313,nsv821561,nsv893894,esv2901,esv25847,nsv416781,nsv831730,nsv893890,esv2739065,esv3965,nsv6724,dgv1324e201,esv2739075,nsv825110,esv112952…	4	2339000	gain	AAAB	2.83034
9	132171000	132206000	0	0	.	intergenic	NM_001012715,NR_038955	dist=86118;dist=44939	.	.	ENST00000436510.1,ENST00000439014.1	CpG: 59,CpG: 113	9q34.11	Score=0.895858;Name=chr22:23853269	Score=2453;Name="4966558:AluSq2(SINE)"	dgv1238n67,nsv819778,nsv893909,nsv825114,nsv509325,nsv831730,nsv893913,nsv893914,esv2739086,esv2739088,nsv466587,esv2739083,nsv818726,nsv466586,esv2739085,esv2739087	5	35000	gain	AAAAB	0.244646
[truncated: 1,356 more rows]
