# Supplementary material for: Genomic characterization of a newly established esophageal squamous cell carcinoma cell line from China and published esophageal squamous cell carcinoma cell lines
Source: Cancer Cell Int. 2020 May 24;20:184. doi: 10.1186/s12935-020-01268-x (PMC7247234; doi:10.1186/s12935-020-01268-x)
Supplement: Supplementary file 6 — Additional file 6: Table S5. List of 44 genes related with ESCC were selected from literatures and COSMIC database. [file 12935_2020_1268_MOESM6_ESM.xlsx]

## Sheet: Sheet1
gene name	source
TP53	Genetic Alterations in Esophageal Tissues From Squamous Dysplasia to Carcinoma
RB1
EP300
MDM4
CCND1
CCND2
CDKN2A
NFE2L2
KEAP1
CHEK2
BRCA1
BRCA2
ATM
ERBB2
EGFR
PIK3CA
MYC
SOX2
MECOM
NOTCH1
AKT1
BCL6
FN1
CSMD3
ZFHX4
FAT1
CTNNA2
PCDH9
AJUBA
LAMA5
ARID1A
ARID1B
PBRM1
FBXW7
NOTCH3
NOTCH2	Genetic landscape of esophageal squamous cell carcinoma
PTEN	Integrated genomic characterization of oesophageal carcinoma
CREBBP	Genetic landscape of esophageal squamous cell carcinoma
ACVR2A	cancer gene census
GLI1	cancer gene census
KDM6A	cancer gene census
LRP1B	cancer gene census
SFRP4	cancer gene census
ALDH2	Genomic analysis of oesophageal squamous-cell carcinoma identifies alcohol drinking-related mutation signature and genomic alterations
