# Supplementary material for: Genomic characterization of a newly established esophageal squamous cell carcinoma cell line from China and published esophageal squamous cell carcinoma cell lines
Source: Cancer Cell Int. 2020 May 24;20:184. doi: 10.1186/s12935-020-01268-x (PMC7247234; doi:10.1186/s12935-020-01268-x)
Supplement: Supplementary file 7 — Additional file 7: Table S6. CNA data of 24 ESCC cell lines. [file 12935_2020_1268_MOESM7_ESM.xlsx]

## Sheet: Sheet1
EGID	SYMBOL	CHR	CHRLOC	CHRLOCEND	OE33_OESOPHAGUS	OE19_OESOPHAGUS	OE21_OESOPHAGUS	TE15_OESOPHAGUS	KYSE510_OESOPHAGUS	TE1_OESOPHAGUS	KYSE150_OESOPHAGUS	KYSE450_OESOPHAGUS	KYSE70_OESOPHAGUS	KYSE410_OESOPHAGUS	KYSE30_OESOPHAGUS	KYSE140_OESOPHAGUS	KYSE180_OESOPHAGUS	TE11_OESOPHAGUS	TE5_OESOPHAGUS	TE9_OESOPHAGUS	KYSE270_OESOPHAGUS	KYSE520_OESOPHAGUS	TT_OESOPHAGUS	COLO680N_OESOPHAGUS	TE10_OESOPHAGUS	ECGI10_OESOPHAGUS	TE8_OESOPHAGUS	TE4_OESOPHAGUS	TE6_OESOPHAGUS	TE14_OESOPHAGUS	JHESOAD1_OESOPHAGUS
10000	AKT3	1	243651535	244006886	0.0468	0.5882	0.3101	0.2905	0.3703	0.2059	-0.5222	0.0731	0.1224	-0.069	-0.5383	0.3327	0.1665	0.1336	0.6499	0.6204	-4.9661	-0.4776	0.0572	0.3786	0.4878	0.1503	-3.4867	0.2846	0.1856	0.4347	0.3305
100126331	MIR942	1	117637265	117637350	0.0918	-0.2848	0.0355	0.142	-0.2081	0.2469	0.313	-0.1496	-0.3204	-0.9615	-0.0528	0.0918	0.216	0.1923	-0.4483	-0.635	0.6574	-0.4025	1.1638	0.2075	-0.3541	-0.6056	-0.1543	1.0986	0.9476	-0.0934	0.0101
100126346	MIR190B	1	154166141	154166219	0.0532	0.549	0.3215	0.4093	0.5226	0.6287	-0.0342	0.2499	0.0588	-0.0606	0.2762	0.0018	0.1543	0.1188	0.0289	-0.0905	0.0459	0.1212	0.4409	0.1984	-0.3811	0.5773	-0.0685	0.237	0.1261	0.4314	-0.0223
100126348	MIR760	1	94312388	94312467	0.0923	-0.2655	0.0101	0.151	0.1563	0.2753	0.3838	-0.099	-0.308	-0.3983	0.5493	0.0606	0.208	0.1746	0.0947	-0.0082	0.7168	0.2835	-0.7895	0.196	-0.3001	-0.1831	-0.2335	-1.0854	1.2016	-0.0981	0.0442
100126349	MIR921	1	166123980	166124035	0.0606	0.5863	0.3149	0.124	0.0996	0.2256	0.0064	0.2758	0.0925	-0.0761	-0.5398	0.0018	0.1543	0.1181	0.0449	-0.0246	0.0555	0.1794	-0.2177	0.2291	-0.29	0.1387	-0.0563	0.26	0.1647	0.4462	-0.0223
100128071	LOC100128071	1	32826871	32827844	-0.6697	-0.3686	-0.0324	-0.1475	0.0982	-0.3746	-0.0104	-0.2105	-0.3871	-0.0733	0.3314	0.0348	-0.3594	0.1222	-0.5172	-0.145	0.0121	0.0978	-0.2298	0.0927	0.0665	-0.637	-0.3	-0.2258	-0.3569	-0.1811	0.0266
100128787	LOC100128787	1	101092606	101112560	0.0691	-0.2655	0.0101	0.1129	0.1563	0.2595	0.4053	-0.125	-0.2856	-0.446	0.4652	0.0606	0.1827	0.1601	0.1104	-0.115	0.6442	0.2847	-0.7895	0.1944	-0.2777	-0.2064	-0.2335	-1.0854	0.2834	-0.12	-0.0182
100129046	LOC100129046	1	94057525	94065587	0.0923	-0.2655	0.0101	0.151	0.1563	0.2753	0.3838	-0.099	-0.308	-0.3983	0.5493	0.0606	0.208	0.1746	0.0947	-0.0082	0.7168	0.2835	-0.7895	0.196	-0.3001	-0.1831	-0.2335	-1.0854	1.2016	-0.0981	0.0442
100129138	LOC100129138	1	104615645	104619693	0.0701	-0.2665	-0.0103	0.1064	0.1563	0.2407	0.4214	-0.1615	-0.2856	-0.4453	0.289	0.0606	0.1827	0.137	0.1104	-0.0376	0.6564	0.2701	-0.7905	0.1944	-0.2935	-0.2154	-0.2403	-1.0336	0.2834	-0.1275	-0.0286
100129196	MATN1-AS1	1	31191619	31199593	-0.6697	-0.3686	-0.0324	-0.1475	0.0982	-0.3746	-0.0104	-0.2105	-0.3871	-0.0733	0.3314	0.0348	-0.3594	0.1222	-0.5172	-0.145	0.0453	0.0978	-0.2433	0.0927	0.0665	-0.637	-0.3	-0.2258	-0.3569	-0.1811	-0.0076
100129269	LOC100129269	1	112141629	112150940	-0.0027	-0.3255	-0.0253	0.082	-0.3008	0.2045	0.3251	-0.2134	-0.3746	-0.5278	0.4239	0.0111	0.123	0.0899	0.0628	-0.7645	0.6574	-0.5138	-0.7905	0.1619	-0.3541	-0.2767	-0.29	-1.186	0.6756	-0.1733	0.0101
100129271	C1orf68	1	152691998	152692905	0.0509	0.5745	0.4076	-0.7198	0.547	0.8327	0.352	0.3074	0.1966	-0.0407	0.3548	0.0358	0.2049	0.1798	0.0338	0.0024	0.068	0.2105	0.5104	0.1984	-1.5122	0.5872	-0.0685	0.2685	0.2094	0.509	-0.0112
100129405	MSTO2P	1	155579979	155720479	0.9991	0.549	1.4575	1.2069	1.657	0.6287	-0.0342	1.3458	0.0588	-0.0761	0.2762	0.0018	0.1543	0.1188	0.3732	-0.0905	1.0443	1.0487	1.6991	0.1984	-0.3811	0.5773	1.0724	0.237	0.1261	0.4314	-0.0223
100129534	LOC100129534	1	2281853	2284100	-0.6709	-0.005	-0.0759	-0.1513	0.1188	0.523	-0.0063	-0.2267	0.1476	-0.0742	-0.0845	0.0507	-0.3556	0.1024	-0.5692	-0.1602	0.6933	0.0949	-0.2258	-0.4688	0.0032	-0.2953	0.5745	-0.2174	-0.3444	-0.1661	-0.0757
100129620	LOC100129620	1	99469832	99614408	0.0691	-0.2655	0.0101	0.1129	0.1563	0.2595	0.4053	-0.125	-0.2856	-0.446	0.4652	0.0606	0.1827	0.1601	0.1624	0.3995	0.6442	0.2847	-0.7895	0.1944	-0.2777	-0.2064	-0.2335	-1.0854	0.3964	-0.12	-0.0182
100129924	LOC100129924	1	43253661	43263901	-0.6697	-0.3166	-0.0324	-0.1475	0.0982	0.1594	-0.0263	-0.2105	0.551	-0.0733	0.3314	0.0677	0.1743	0.1234	-0.5172	-0.1432	0.5959	0.113	-0.2298	0.1409	0.0665	-0.6275	-0.3	-0.2386	-0.2767	-0.1548	0.0056
100130000	LOC100130000	1	143687130	143714180	0.0918	-0.2848	0.0355	0.4556	-0.2081	0.3426	0.313	0.3986	-0.3204	0.0158	-0.0284	0.0918	0.216	0.2073	-0.4483	-0.0191	0.1671	0.2258	0.8434	0.2075	0.2779	-0.0215	-0.1543	-0.0752	0.3626	0.3014	0.0101
100130093	LOC100130093	1	227916240	227922055	0.0768	0.5922	0.353	0.2993	0.3867	0.2512	-0.5547	0.1059	0.1125	-0.0359	0.292	0.2862	0.1767	0.1336	0.672	0.6283	0.0882	0.1904	0.0738	0.3486	0.1067	0.1975	-0.0342	0.2934	0.1493	0.4571	0.38
100130197	KIAA0494-AS1	1	47139708	47157769	-0.6697	-0.3166	-0.0324	-0.1475	0.0982	0.1594	-0.0263	-0.2105	0.551	-0.0733	0.2704	0.0677	0.1811	0.1234	-0.5172	0.2781	0.6272	0.1062	-0.2298	0.1409	0.1123	-0.6275	-0.3	-0.2386	-0.2767	-0.1548	0.0056
100130331	LOC100130331	1	238025475	238091619	0.0768	0.5882	0.3331	0.2905	0.3867	0.578	-0.5182	0.1355	0.1224	-0.0399	0.4038	0.2862	0.1645	0.1336	0.6692	0.6204	-0.4422	0.1904	0.0738	0.5275	-0.5999	0.1804	-0.0342	0.2934	0.212	0.4571	0.3998
100130417	LOC100130417	1	852953	854817	-0.6709	-0.005	-0.0759	-0.1513	0.1188	0.523	-0.0063	-0.2267	0.8375	-0.0742	-0.0845	0.0507	-0.3556	0.1297	-0.5692	-0.1602	0.6933	-0.6662	-0.2258	-0.4688	0.0032	-0.1553	0.5745	-0.2174	-0.3444	-0.1201	-0.0757
100130557	LOC100130557	1	41154752	41157933	-0.6697	-0.3166	-0.0324	-0.1475	0.0982	0.1594	-0.0263	-0.2105	0.551	-0.0733	0.3314	0.0348	0.1743	0.1234	-0.5172	-0.1432	0.5959	0.113	-0.2298	0.1173	0.0665	-0.6329	-0.3	-0.2386	-0.2767	-0.1548	0.0056
100131060	LOC100131060	1	59250823	59365384	0.518	-0.3166	-0.0324	-0.1103	0.1595	0.2317	0.0256	-0.1549	-0.3185	-0.0211	0.5241	0.0677	0.1879	0.1678	-0.5172	-0.0329	0.4641	0.2333	-0.1959	0.2041	0.1587	-0.1846	-0.2531	-0.2042	-0.209	-0.1548	0.0231
100131187	TSTD1	1	161007422	161008774	0.0606	0.5696	0.3149	0.124	0.5707	0.5312	-0.0335	0.2644	0.1138	-0.0761	-0.5916	0.0018	0.1543	0.1057	0.03	-0.0964	0.0555	0.1794	0.4532	0.193	-0.3514	1.1004	-0.0563	0.2507	0.1076	0.4393	-0.0223
100131205	RPL21P28	1	27825693	27830699	-0.6697	-0.3686	-0.0324	-0.1628	0.0982	-0.3969	-0.5394	-0.2105	-0.3871	-0.0733	-0.6207	0.0348	-0.3594	0.1222	-0.5172	-0.145	0.0453	0.079	-0.2433	-0.4754	0.0665	-0.637	-0.3228	-0.2258	-0.3569	-0.1686	-0.0076
100131234	LOC100131234	1	198777132	198906558	0.0768	0.639	0.348	0.2022	0.384	0.2723	-0.5472	0.1096	0.1734	-0.0083	0.3453	0.3678	0.1974	0.1892	0.1385	0.6774	0.1395	0.2851	-0.182	-0.1396	0.2162	0.1811	0.0351	-0.2029	0.1782	0.5066	0.0123
100131564	LOC100131564	1	93775666	93811368	0.0923	-0.2655	0.0101	0.151	0.1563	0.2753	0.3838	-0.099	-0.308	-0.3983	0.5493	0.0606	0.208	0.1746	0.0947	-0.0082	0.7168	0.2835	-0.7895	0.196	-0.3001	-0.1831	-0.2335	-1.0854	1.2016	-0.0981	0.0442
100131825	LOC100131825	1	159165775	159172212	0.0606	0.5696	0.3149	0.124	0.5707	0.5312	-0.0335	0.2644	0.1138	-0.0761	-0.5916	0.0018	0.1543	0.1057	0.03	-0.0576	0.0555	0.1794	-0.2504	0.193	-0.3514	0.5773	-0.0563	0.2457	0.1076	0.4393	-0.0223
100132111	LOC100132111	1	151810945	151816641	0.0901	0.5745	0.3483	-0.7198	0.5916	0.5527	0.0039	0.2999	0.0802	-0.0316	0.28	0.0358	0.1837	0.1714	0.0338	-0.0503	0.0724	0.2079	0.4283	0.2528	-0.2678	0.5512	-0.1543	0.2685	0.1473	0.4728	0.0421
100132406	NBPF10	1	145293371	145368684	0.0901	0.1557	0.3887	0.5212	-0.2081	0.3426	0.313	0.3986	0.1053	0.0158	-0.015	0.0358	0.216	0.1714	0.0692	-0.0191	0.14	0.2079	0.9958	0.2528	-0.1538	0.6279	-0.1543	0.3273	0.2905	0.5322	0.0745
100132417	FCGR1C	1	149369294	149378297	0.0901	0.619	0.3483	0.5212	-0.2081	-0.1768	0.0131	-0.3128	-0.7005	0.0158	0.4705	0.0358	0.1837	0.1714	-1.0956	-0.0503	0.14	0.2079	0.9958	0.2528	-0.5195	0.247	-0.1543	-0.4172	0.7115	0.4728	0.0421
100132618	ZRANB2-AS1	1	71512189	71532865	0.016	-0.2655	-0.0324	-0.0926	0.113	0.235	0.032	-0.098	-0.2815	-0.074	0.5241	0.0677	0.2432	0.1678	-0.4404	-0.0206	0.5098	0.2617	-0.6887	0.2008	0.2121	-0.1846	-0.2097	-0.2075	-0.2057	-0.1558	0.0231
100132774	KDM4A-AS1	1	44165409	44173012	-0.6697	-0.3166	-0.0324	-0.1475	0.0982	0.1594	-0.0263	-0.2105	0.551	-0.0733	0.3314	0.0677	0.1801	0.1234	-0.5172	-0.1432	0.6272	0.113	-0.2298	0.1409	0.0665	-0.6275	-0.3	-0.2386	-0.2767	-0.1548	0.0056
100133445	LOC100133445	1	2487208	2488450	-0.6709	-0.005	-0.0759	-0.1513	0.1188	0.523	-0.0063	-0.2267	0.1476	-0.0742	-0.0845	0.0507	-0.3556	0.1024	-0.5692	-0.1602	0.6933	0.0949	-0.2258	-0.4688	0.0032	-0.2953	0.5745	-0.2174	-0.3444	-0.1661	-0.0757
100133612	LOC100133612	1	3816968	3832011	-0.2195	-0.005	-0.0759	-0.1513	0.1188	0.523	-0.0063	-0.2267	0.1476	-0.0742	-0.0845	0.0507	-0.3556	0.1024	-0.5692	-0.1602	0.6933	0.0949	-0.2258	-0.4688	0.0032	-0.2953	0.5745	-0.2174	-0.3444	-0.1661	-0.0757
100191040	C2CD4D	1	151810339	151813033	0.0901	0.5745	0.3483	-0.7198	0.5916	0.5527	0.0039	0.2999	0.0802	-0.0316	0.28	0.0358	0.1837	0.1714	0.0338	-0.0503	0.0724	0.2079	0.4283	0.2528	-0.2678	0.5512	-0.1543	0.2685	0.1473	0.4728	0.0421
10022	INSL5	1	67263424	67266942	0.0903	-0.2655	-0.0324	-0.0926	0.1595	0.2582	0.032	-0.098	-0.2815	-0.1547	0.5241	0.0677	0.1781	0.1678	-0.4404	-0.0206	0.5098	0.2617	-0.2083	0.1768	0.2436	-0.1846	-0.2531	-0.1861	-0.2057	-0.1558	0.0231
10026	PIGK	1	77554667	77685132	0.0923	-0.2655	0.0294	-0.0164	0.1563	0.246	0.0191	-0.1143	-0.2693	-0.025	0.5493	0.0572	0.1622	0.1658	-0.4097	-0.0085	0.5079	0.2937	-0.7561	0.2008	-0.2851	-0.1908	-0.2278	-0.1601	-0.1439	-0.0983	-0.0052
100286793	LOC100286793	1	143718513	143744587	0.0918	-0.2848	0.0355	0.4556	-0.2081	0.3426	0.313	0.3986	-0.3204	0.0158	-0.0284	0.0918	0.216	0.2073	-0.4483	-0.0191	0.1671	0.2258	0.8434	0.2075	0.2779	-0.0215	-0.1543	-0.0752	0.3626	0.3014	0.0101
100287722	AP4B1-AS1	1	114399257	114443859	0.0918	-0.2848	0.0355	0.142	-0.2081	0.2469	0.313	-0.1496	-0.3204	-0.9956	0.4239	0.0918	0.216	0.1923	0.0628	-0.635	0.6574	-0.4025	1.7361	0.1619	-0.3541	-0.1899	-0.1543	-0.2668	0.9476	-0.0934	0.0101
100287814	LINC00582	1	231727038	231747836	0.0768	0.5922	0.331	0.2905	0.3867	0.2512	-0.5547	0.1059	0.1125	-0.0549	-0.0718	0.2862	0.1645	0.1336	0.6577	0.6204	-0.4422	0.1904	0.0738	0.5275	0.1067	0.1804	-0.0342	0.2934	0.1764	0.4571	0.38
100287898	TTC34	1	2572807	2706230	-0.6709	-0.005	-0.0759	-0.1513	0.1188	0.523	-0.0063	-0.2267	0.1476	-0.0742	-0.0845	0.0507	-0.3556	0.1024	-0.5692	-0.1602	0.6933	0.0949	-0.2258	-0.4688	0.0032	-0.2953	0.5745	-0.2174	-0.3444	-0.1661	-0.0757
100287902	LGALS8-AS1	1	236686369	236687808	0.0768	0.5882	0.3331	0.2905	0.3867	0.578	0.8469	0.0823	0.1224	-0.0399	-0.0421	0.2862	0.1645	0.1336	0.6692	0.6204	-0.4422	0.1904	0.0738	0.5275	-0.5999	0.1804	-0.0342	0.2934	0.212	0.4571	0.3671
100287948	GM140	1	181205524	181207740	0.0606	0.569	0.357	0.1713	0.0926	0.5989	0.0064	0.2082	0.1387	-0.4289	0.3036	0.0037	0.2062	0.1574	0.0658	-0.0246	0.4662	0.1794	0.4838	0.2109	-0.2983	0.1828	-0.036	0.2608	0.1774	0.4774	-0.0019
100288069	LOC100288069	1	700245	714068	-0.6709	-0.005	-0.0759	-0.1513	0.1188	0.523	-0.8522	0.3853	0.8375	-0.0742	-0.0845	0.0507	0.1366	0.1297	-0.5692	-0.1602	0.6933	-0.6662	0.2456	0.2488	0.0032	-0.7387	0.5745	-0.2174	-0.3444	-0.825	-0.0757
100288079	LOC100288079	1	185292979	185304171	0.0606	0.6218	0.357	0.1713	0.0926	0.5989	0.0064	0.2082	0.1387	-0.4289	0.3036	0.0037	0.1796	0.1574	0.0658	0.0534	0.4278	0.2821	0.4838	-0.1177	0.165	0.1872	0.026	-0.1597	0.1774	0.4774	-0.0019
100288805	HYDIN2	1	146310552	146334210	0.0901	0.619	0.3887	0.5212	-0.2081	0.3426	0.313	0.3986	0.1053	0.0158	-0.015	0.0358	0.216	0.1714	0.0692	-0.0191	0.14	0.2079	0.9958	0.2528	-0.1538	0.6279	-0.1543	0.3342	0.2905	0.5322	0.0745
100289178	GNG12-AS1	1	68297971	68668670	0.0903	-0.2655	-0.0324	-0.0926	-1.2922	0.2582	0.032	-0.098	-0.2815	-0.074	0.5241	0.0677	0.2432	0.1678	-0.4404	-0.0206	0.5098	0.2617	-0.2083	0.2008	0.2436	-0.1846	-1.8094	-0.1861	-0.2057	-0.1558	0.0231
100289211	LINC00624	1	146853914	146989699	0.0901	0.619	0.3887	0.5212	-0.2081	0.3426	0.313	0.3986	0.1053	0.0158	-0.4822	0.0358	0.216	0.1714	0.0692	-0.0191	0.14	0.2079	0.9958	0.2528	-0.1538	0.6279	-0.1543	0.3342	0.2905	0.5322	0.0745
100302117	MIR320B1	1	117214371	117214449	0.0918	-0.2848	0.0355	0.142	-0.2081	0.2469	0.313	-0.1496	-0.3204	-0.9615	-0.0528	0.0918	0.216	0.1923	-0.4483	-0.635	0.6574	-0.4025	1.1638	0.2075	-0.3541	-0.0562	-0.1543	1.0986	0.9476	-0.0934	0.0101
100302132	MIR1182	1	231155574	231155670	0.0768	0.5922	0.331	0.2993	0.3867	0.2512	-0.5547	0.1059	0.1125	-0.0549	0.3226	0.2862	0.1645	0.1336	0.6667	0.6204	-1.5682	0.1904	0.0738	0.5275	0.1067	0.1804	-0.0342	0.2934	0.1764	0.4571	0.38
100302139	MIR1537	1	236016300	236016360	0.0768	0.5882	0.3331	0.2905	0.3867	0.578	0.8469	0.0823	0.1224	-0.0549	-0.0421	0.2862	0.1645	0.1336	0.6692	0.6204	-0.4422	0.1904	0.0738	0.5275	-0.5619	0.1804	-0.0342	0.2934	0.1764	0.4571	0.3671
100302158	MIR1231	1	201777739	201777830	0.0768	-0.3311	0.348	0.1824	0.3608	0.2017	-0.5472	0.058	0.1192	-0.3961	0.282	0.1513	0.1974	0.164	0.0297	0.6118	0.0943	0.1396	-0.0997	-0.1636	0.0863	0.1888	0.0287	0.2745	0.1234	0.4546	0.0123
100302163	MIR1278	1	193105633	193105713	0.0606	0.6034	0.383	0.1713	0.4115	0.2071	-0.5227	0.1127	0.1387	-0.4018	-0.024	0.1044	0.2162	0.1786	-0.4353	0.6597	-0.4852	0.2821	-0.222	-0.1383	0.1852	0.1888	0.026	-0.1597	0.2068	0.4774	0.0201
100302178	MIR1295A	1	171070869	171070947	0.0606	0.5863	0.3575	0.1605	0.0996	0.2256	0.0064	0.2758	0.1114	-0.4428	-0.5449	0.0018	0.1543	0.1374	0.0449	-0.0246	0.0555	0.1794	0.4804	0.2162	-0.29	0.1387	-0.0563	0.26	0.1647	0.4462	-0.0202
100302190	MIR1976	1	26881033	26881084	-0.6697	0.4091	-0.0324	-0.1628	0.0982	-0.3969	-0.5394	-0.2105	-0.3871	-0.0733	-0.6207	0.0348	-0.3594	0.1222	-0.5172	-0.145	0.0453	0.079	-0.2433	-0.4754	0.0665	-0.637	-0.3228	-0.2258	-0.3569	-0.1686	-0.5474
100302234	MIR664	1	220373884	220373961	0.0768	-0.3127	0.353	0.3321	0.3867	0.2512	0.9769	0.1059	0.1125	-0.0359	0.2921	0.0655	0.1767	0.164	0.7098	0.6684	0.8525	0.1904	0.0894	0.4002	0.1067	0.2025	-0.0342	0.2934	0.229	0.4571	0.38
100302279	MIR1262	1	68649201	68649293	0.0903	-0.2655	-0.0324	-0.0926	0.1368	0.2582	0.032	-0.098	-0.2815	-0.074	0.5241	0.0677	0.2432	0.1678	-0.4404	-0.0206	0.5098	0.2617	-0.2083	0.2008	0.2436	-0.1846	-0.2097	-0.1861	-0.2057	-0.1558	0.0231
100302401	RASAL2-AS1	1	178060643	178063128	0.0606	0.5701	0.3421	0.1605	0.0996	0.2242	0.0064	0.3133	0.0976	-0.4428	0.3392	0.0037	0.1668	0.1374	0.0449	-0.0246	0.0555	0.1794	-0.2413	0.2763	-0.2983	0.1375	-0.036	0.26	0.1774	0.4774	-0.0019
100302691	LINC00184	1	234765057	234770526	0.0768	0.5882	0.3331	0.2905	0.3867	0.1914	0.8392	0.3812	0.1224	-0.0549	-0.0421	0.2862	0.1645	0.1336	0.6692	0.6204	-0.4422	0.1904	0.0738	0.5275	-0.5953	0.1804	-0.0342	0.2934	0.1764	0.4571	0.38
100303453	TSNAX-DISC1	1	231664399	232177019	0.0768	1.6765	0.331	0.2905	0.3867	0.2512	-0.5547	0.1059	1.0859	-0.0549	0.3694	0.2862	0.1645	0.1336	0.6577	0.6204	-0.4422	0.1904	0.0738	0.5275	0.1067	0.1804	-0.0342	0.2934	0.1764	0.4571	0.38
100313769	MIR320B2	1	224444706	224444843	0.0768	0.5922	0.353	0.2993	0.3867	0.2512	-0.5547	0.1059	0.1125	-0.0359	0.2921	0.0655	0.1767	0.1336	0.672	0.6283	0.7683	0.1904	0.0442	0.3486	0.1067	0.2025	-0.0342	0.2934	0.1673	0.4571	0.38
100313892	MIR761	1	52302016	52302074	-0.6697	-0.3166	-0.0324	-0.1103	0.0982	0.1964	-0.0263	-0.2105	-0.3317	-0.0733	0.2892	0.0677	0.1811	0.1234	-0.5172	-0.0944	0.5046	0.1461	-0.1959	0.1409	0.1294	-0.1846	-0.3	-0.2386	-0.2767	-0.1548	-0.0151
100379251	NPPA-AS1	1	11900376	11907673	-0.6833	-0.005	-0.0759	-0.1513	0.1188	0.1633	-0.5521	-0.2067	0.14	-0.0742	-0.1022	0.0507	-0.3584	0.1024	-0.5692	-0.1602	0.7367	0.0583	-0.233	-0.4688	0.0665	-0.6162	0.9776	-0.2174	-0.3444	-0.1661	-0.5801
100381270	ZBED6	1	203766651	203769590	0.0768	-0.3311	0.348	0.1824	0.7094	0.2017	-0.5472	0.058	0.1192	-0.0279	0.282	0.0655	0.1974	0.164	0.0297	0.6118	0.0698	0.1396	-0.0997	-0.1636	0.0863	0.1888	0.0287	0.2588	0.1234	0.4546	-0.004
100422839	MIR3119-1	1	170120519	170120603	0.0606	0.5863	0.3445	0.1605	0.0996	0.2256	0.0064	0.2758	0.1114	-0.4428	0.4598	0.0018	0.1543	0.1374	0.0449	-0.0246	0.0555	0.1794	0.4519	0.2162	-0.29	0.1387	-0.0563	0.26	0.1647	0.4462	-0.0202
100422856	MIR3123	1	241295572	241295646	-1.1002	0.5882	0.3101	0.2905	0.3867	0.2059	-0.4793	0.0731	0.1224	-0.069	-0.019	0.3327	0.1665	0.1336	-0.5129	0.6204	-0.4422	0.183	0.0572	0.3786	0.5438	0.1503	-0.0342	0.2846	0.1476	0.4347	0.3305
100422866	MIR3115	1	23370798	23370865	-0.6304	0.0199	-0.0324	-0.1336	0.1188	0.1565	-0.5394	-0.1969	-0.3871	-0.0733	-0.6207	0.0579	-0.3287	0.1443	-0.5389	-0.145	0.0453	0.0874	-0.2103	-0.4501	0.0665	-0.637	-0.2744	-0.2258	-0.3569	-0.1546	-0.5474
100422871	MIR3117	1	67094123	67094200	0.0903	-0.2655	-0.0324	-0.0926	0.1595	0.2582	0.032	-0.098	-0.2815	-0.1547	0.5241	0.0677	0.1781	0.1678	-0.4404	-0.0206	0.5098	0.2617	-0.2083	0.1768	0.2436	-0.1846	-0.2531	-0.1861	-0.2057	-0.1558	0.0231
100422879	MIR3124	1	249120576	249120642	0.0567	0.6379	0.3103	0.2905	0.415	0.5713	0.024	0.6944	0.0133	-0.1269	-0.508	0.4596	0.1357	0.1489	0.6401	0.6136	-1.741	0.1649	0.108	0.2971	0.4835	0.0838	-0.1293	0.2662	0.1224	0.3548	0.4174
100422882	MIR3120	1	172107948	172108028	0.0606	0.5863	0.3575	0.1605	0.0996	0.2256	0.0064	0.2758	0.1114	-0.4428	-0.0539	0.0018	0.1543	0.1374	0.0449	-0.0246	0.0555	0.1794	0.4804	0.2162	-0.29	0.1387	-0.0563	0.26	0.1647	0.4462	-0.0202
100422894	MIR4260	1	209796789	209796855	0.0768	-0.3311	0.348	0.3383	0.3784	0.2448	-0.5472	0.1294	0.1192	-0.0279	0.3043	0.0655	0.1974	0.164	0.0297	0.6118	0.0821	0.2096	-0.0997	-0.1636	-1.4486	0.2025	-0.0342	0.2752	0.1776	0.4571	0.4335
100422898	MIR4255	1	37627164	37627235	-0.6697	-0.3686	-0.0324	-0.1475	0.0982	0.1594	-0.0263	-0.2105	-0.3871	-0.0733	0.3314	0.0348	-0.3594	0.0946	-0.5172	-0.1432	0.0121	0.0845	-0.2298	-0.4803	0.0665	-0.6329	-0.3	-0.2386	-0.3569	-0.1811	-0.0005
100422914	MIR4253	1	23189652	23189719	-0.6304	0.0199	-0.0324	-0.1336	0.1188	0.1565	-0.5394	-0.1969	-0.3871	-0.0733	-0.6207	0.0579	-0.3287	0.1443	-0.5389	-0.145	0.0453	0.0874	-0.2103	-0.4501	0.0665	-0.637	-0.2744	-0.2258	-0.3569	-0.1546	-0.5474
100422947	MIR3122	1	212250955	212251027	0.0768	-0.3311	0.353	0.3321	0.3879	0.2512	1.6418	0.1294	0.1192	-0.0359	0.3043	0.0655	0.1767	0.164	0.7098	0.658	0.0821	0.209	0.0667	-0.1636	-1.2625	0.2025	-0.0342	0.2752	0.1776	0.4571	0.382
100422968	MIR4251	1	3044539	3044599	-0.6709	-0.005	-0.0759	-0.1513	0.1188	0.523	-0.0063	-0.2267	0.1476	-0.0742	-0.0845	0.0507	-0.3556	0.1024	-0.5692	-0.1602	0.6933	0.0949	-0.2258	-0.4688	0.0032	-0.2953	0.5745	-0.2174	-0.3444	-0.1661	-0.0757
100422975	MIR4252	1	6489894	6489956	-0.6833	-0.005	-0.0759	-0.1513	0.1188	0.523	-0.5521	-0.2267	0.1476	-0.0742	-0.0845	0.0507	-0.3556	0.1024	-0.5692	-0.1602	0.7021	0.0949	-0.7763	-0.4688	0.0665	-0.6162	0.5745	-0.2174	-0.3444	-0.1661	-0.0757
100422976	MIR4256	1	113004392	113004455	0.0918	-0.2774	0.0355	0.142	-0.2081	0.2469	0.313	-0.1496	-0.3204	-0.9503	0.4239	0.0918	0.216	0.1923	0.0628	-0.635	0.6574	-0.4025	-0.7975	0.1619	-0.3541	-0.1899	-0.1543	-1.1547	0.9476	-0.0934	0.0101
100422997	MIR4257	1	150524405	150524490	0.0901	0.5745	0.3483	0.5212	0.5916	0.5527	0.0039	0.2999	0.0802	-0.0659	0.28	0.0358	0.1837	0.1714	0.0338	-0.0503	0.0724	0.2079	0.4283	0.2528	-0.2889	0.5512	-0.1543	0.2685	0.1363	0.4728	0.0421
100423010	MIR3119-2	1	170120519	170120603	0.0606	0.5863	0.3445	0.1605	0.0996	0.2256	0.0064	0.2758	0.1114	-0.4428	0.4598	0.0018	0.1543	0.1374	0.0449	-0.0246	0.0555	0.1794	0.4519	0.2162	-0.29	0.1387	-0.0563	0.26	0.1647	0.4462	-0.0202
100423020	MIR4258	1	154948169	154948259	0.0532	0.549	0.3215	0.4093	0.5226	0.6287	-0.0342	0.2499	0.0588	-0.0822	0.2762	0.0018	0.1543	0.1188	0.3732	-0.0905	0.0459	0.1212	0.4409	0.1984	-0.3811	0.5773	-0.0685	0.237	0.1261	0.4314	-0.0223
100423028	MIR4254	1	32224261	32224336	-0.6697	-0.3686	-0.0324	-0.1475	0.0982	-0.3746	-0.0104	-0.2105	-0.3871	-0.0733	0.3314	0.0348	-0.3594	0.1222	-0.5172	-0.145	0.0453	0.0978	-0.2433	0.0927	0.0665	-0.637	-0.3	-0.2258	-0.3569	-0.1811	0.0266
100423032	MIR3121	1	180407449	180407525	0.0606	0.569	0.357	0.1713	0.0926	0.5989	0.0064	0.2082	0.1387	-0.4289	0.3036	0.0037	0.2062	0.1574	0.0658	-0.0246	0.5637	0.1794	0.4838	0.1961	-0.2983	0.1828	-0.036	0.2608	0.1774	0.4774	-0.0019
100500801	MIR3659	1	38554903	38555001	-0.6697	-0.3686	-0.0324	-0.1475	0.0982	0.1594	-0.0263	-0.2105	-0.3871	-0.0733	0.3314	0.0348	-0.3594	0.1234	-0.5172	-0.1432	0.0121	0.0845	-0.2298	0.8619	0.0665	-0.6329	-0.3	-0.2386	-0.3569	-0.1811	-0.0005
100500808	MIR3917	1	26232853	26232945	-0.6697	0.0199	-0.0324	-0.1628	0.0982	-0.3969	-0.5394	-0.2105	-0.3871	-0.0733	-0.6207	0.0348	-0.3594	0.1222	-0.5172	-0.145	0.0453	0.079	-0.2433	-0.4754	0.0665	-0.637	-0.3228	-0.2258	-0.3569	-0.1686	-0.5474
100500810	MIR3620	1	228284964	228285042	0.0768	0.5922	0.353	0.2993	0.3867	0.2512	-0.5547	0.1059	0.1125	-0.0359	0.292	0.2862	0.1767	0.1336	0.672	0.6283	0.0882	0.1904	0.0738	0.3486	0.1067	0.1975	-0.0342	0.2934	0.1493	0.4571	0.38
100500832	MIR3658	1	165877158	165877213	0.0606	0.5863	0.3149	0.124	0.0996	0.2256	0.0064	0.2758	0.0925	-0.0761	-0.5398	0.0018	0.1543	0.1181	0.0449	-0.0246	0.0555	0.1794	-0.2177	0.252	-0.29	0.1387	-0.0563	0.26	0.1647	0.4462	-0.0223
100500849	MIR3916	1	247365269	247365362	0.0468	0.5882	0.2589	0.2905	0.3703	0.566	0.6152	0.107	0.1224	-0.0433	0.3378	0.3327	0.1612	0.1336	0.6568	0.6204	-0.5384	0.2145	0.0572	0.3786	0.5489	0.1861	-0.0275	0.2846	0.1856	0.4347	0.3305
100500853	MIR3605	1	33797994	33798093	-0.6697	-0.3686	-0.0324	-0.1475	0.0982	-0.3746	-0.0104	-0.2105	-0.3871	-0.0733	0.3314	0.0348	-0.3594	0.1222	-0.5172	-0.145	0.0121	0.0978	-0.2298	-0.4662	0.0665	-0.637	-0.3	-0.2258	-0.3569	-0.1811	-0.0005
100500854	MIR3671	1	65523438	65523525	0.0903	-0.2655	-0.0324	-0.0926	0.1595	0.2582	0.0256	-0.098	-0.3202	-0.1547	0.5241	0.0677	0.1781	0.1678	-0.4404	-0.0329	0.5098	0.2617	-0.2083	0.1768	0.2436	-0.1846	-0.2531	-0.1861	-0.2057	-0.1558	0.0231
100505633	LOC100505633	1	159931014	159948876	0.0606	0.5696	0.3149	0.124	0.5707	0.5312	-0.0335	0.2644	0.1138	-0.0761	-0.5916	0.0018	0.1543	0.1057	0.03	-0.0576	0.0555	0.1794	-0.2504	0.193	-0.3514	0.5773	-0.0563	0.2457	0.1076	0.4393	-0.0223
100505666	LOC100505666	1	155017668	155036467	0.0532	0.549	0.3215	0.4093	0.5226	0.6287	-0.0342	0.2499	0.0588	-0.0822	0.2762	0.0018	0.1543	0.1188	0.3732	-0.0905	0.0459	0.1212	0.8179	0.1984	-0.3811	0.5773	-0.0685	0.237	0.1261	0.4314	-0.0223
100505768	LOC100505768	1	87819210	87837338	0.0923	-0.2655	0.028	0.151	0.1563	0.2753	0.0191	-0.099	-0.308	-0.0344	0.5493	0.0606	0.2236	0.1826	0.1365	-0.0082	0.7043	0.3018	-0.7895	0.196	-0.3001	-0.1657	-0.2278	-0.1601	0.9115	-0.0983	0.0442
100505795	LOC100505795	1	164738353	164743878	0.0606	0.5863	0.3149	0.124	0.0996	0.2256	0.0064	0.2953	0.0925	-0.0761	-0.015	0.0018	0.1543	0.1181	0.03	-0.0246	0.0555	0.1794	-0.2177	0.252	-0.29	0.1387	-0.0563	0.26	0.1647	0.4462	-0.0223
100505918	LOC100505918	1	168369427	168391894	0.0606	0.5863	0.4231	0.1605	0.0996	0.2256	0.0064	0.2758	0.0925	-0.3949	-0.0588	0.0018	0.1543	0.1573	0.0449	-0.0246	0.0555	0.1794	-0.2177	0.2291	-0.29	0.1387	-0.0563	0.26	0.1647	0.4462	-0.0223
100505975	ENO1-AS1	1	8938894	8939943	-0.6833	-0.005	-0.0759	-0.1513	0.1188	0.523	-0.5521	-0.2353	0.1265	-0.0742	-0.1022	0.0507	-0.3556	0.1024	-0.5692	-0.1602	0.7367	0.0949	-0.7763	-0.4688	0.0665	-0.6162	0.5745	-0.2174	-0.3444	-0.1661	-0.0757
100506023	LOC100506023	1	173204199	173446294	0.0606	0.5863	0.3575	0.1605	0.0996	0.2256	0.0064	0.2758	0.1114	-0.4428	-0.0539	0.0018	0.1543	0.1374	0.0449	-0.0246	0.0555	0.1794	-0.2413	0.2162	-0.29	0.1387	-0.0563	0.26	0.1647	0.4462	0.0182
100506046	GAS5-AS1	1	173832386	173833079	0.0606	0.5863	0.3575	0.1605	0.0996	0.2256	0.0064	0.2758	0.1114	-0.4428	-0.0539	0.0018	0.1543	0.1374	0.0449	-0.0246	0.0555	0.1794	-0.2413	0.2162	-0.29	0.1387	-0.0563	0.26	0.1647	0.4462	0.0182
100506144	ZMYM6NB	1	35447127	35450948	-0.6697	-0.3686	-0.0324	-0.1475	0.0982	-0.3746	-0.0104	-0.2105	-0.3871	-0.0733	0.3314	0.0348	-0.3594	0.1098	-0.5172	-0.1182	0.0121	0.0978	-0.2298	-0.4662	0.0665	-0.6329	-0.3	-0.2386	-0.3569	-0.1811	-0.0005
100506343	LOC100506343	1	112282463	112290420	-0.0027	-0.3255	-0.0253	0.082	-0.3008	0.2045	0.3251	-0.2134	-0.3746	-0.5278	0.4239	0.0111	0.123	0.0899	0.0628	-0.7645	0.6574	-0.5138	-0.7905	0.1619	-0.3541	-0.2767	-0.29	-1.186	1.0251	-0.1733	0.0101
100506696	KDM5B-AS1	1	202780074	202781041	0.0768	-0.3311	0.348	0.1824	0.3608	0.2017	-0.5472	0.058	0.1192	-0.3961	0.282	0.0655	0.1974	0.164	0.0297	0.6118	0.4314	0.1396	-0.0997	-0.1636	0.0863	0.1888	0.0287	0.2588	0.1234	0.4546	0.0123
100506730	LOC100506730	1	19619741	19622230	-0.6304	0.0199	-0.0324	-0.1336	0.1188	0.1633	-0.5394	-0.1969	0.1732	-0.0733	-0.6207	0.0579	-0.3287	0.1443	-0.5389	-0.145	0.0453	0.1058	-0.2103	-0.4501	0.0665	-0.6162	-0.313	-0.2258	-0.3569	-0.1661	-0.5474
100506795	LOC100506795	1	234663637	234667525	0.0768	0.5882	0.3331	0.2905	0.3867	0.1914	0.8392	0.3812	0.1224	-0.0549	-0.0421	0.2862	0.1645	0.1336	0.6577	0.6204	-0.4422	0.1904	0.0738	0.5275	-0.5953	0.1804	-0.0342	0.2934	0.1764	0.4571	0.38
100506801	LOC100506801	1	21619783	21626362	-0.6304	0.0199	-0.0324	-0.1336	0.1188	0.1565	-0.5394	-0.1969	-0.3871	-0.0733	-0.6207	0.0579	-0.3287	0.1443	-0.5389	-0.145	0.0453	0.1105	-0.2103	-0.4501	0.0665	-0.637	-0.313	-0.2258	-0.3569	-0.1661	-0.5474
100506810	LOC100506810	1	234859789	234867390	0.0768	0.5882	0.3331	0.2905	0.3867	0.1914	0.8392	0.3812	0.1224	-0.0549	-0.0421	0.2862	0.1645	0.1336	0.6692	0.6204	-0.4422	0.1904	0.0738	0.5275	-0.5953	0.1804	-0.0342	0.2934	0.1764	0.4571	0.38
100506963	LOC100506963	1	24086872	24104787	-0.6304	0.0199	-0.0324	-0.1336	0.1188	0.1565	-0.5394	-0.1969	-0.3871	-0.0733	-0.6207	0.0579	-0.3287	0.1443	-0.5389	-0.145	0.0453	0.079	-0.2103	-0.4501	0.0665	-0.637	-0.2744	-0.2258	-0.3569	-0.1546	-0.5474
100507178	SLFNL1-AS1	1	41480262	41509562	-0.6697	-0.3166	-0.0324	-0.1475	0.0982	0.1594	-0.0263	-0.2105	0.551	-0.0733	0.3314	0.0348	0.1743	0.1234	-0.5172	-0.1432	0.5959	0.113	-0.2298	0.1173	0.0665	-0.6275	-0.3	-0.2386	-0.2767	-0.1548	0.0056
100507423	MKNK1-AS1	1	47004368	47035927	-0.6697	-0.3166	-0.0324	-0.1475	0.0982	0.1594	-0.0263	-0.2105	0.551	-0.0733	0.2704	0.0677	0.1811	0.1234	-0.5172	0.2781	0.6272	0.1062	-0.2298	0.1409	0.1123	-0.6275	-0.3	-0.2386	-0.2767	-0.1548	0.0056
100507564	LOC100507564	1	53704282	53708455	-0.6697	-0.3166	-0.0324	-0.1103	0.0982	0.1964	-0.0263	-0.2105	0.5057	-0.0733	0.2892	0.0677	0.1811	0.1234	-0.5172	-0.0944	0.5046	0.1461	-0.1959	0.1409	0.1587	-0.1846	-0.3	-0.2386	-0.2767	-0.1548	-0.0151
100507634	LOC100507634	1	55681081	55683128	-0.6697	-0.3166	-0.0324	-0.1103	0.0982	0.2046	0.0256	-0.2105	1.3435	-0.0733	0.2803	0.0677	0.1769	0.1673	-0.5172	-0.0944	0.5025	0.2186	-0.1959	0.2119	0.1587	-0.1846	-0.3	-0.2386	-0.2767	-0.1548	-0.0151
100526739	APITD1-CORT	1	10490159	10512060	-0.6833	-0.005	-0.0759	-0.1513	0.1188	0.1633	-0.5521	-0.2067	0.14	-0.0742	-0.1022	0.0507	-0.3584	0.1024	-0.5692	-0.1602	0.7367	0.0949	-0.233	-0.4688	0.0665	-0.6162	0.5745	-0.2174	-0.3444	-0.1661	-0.1035
100526835	FPGT-TNNI3K	1	74663896	75010116	0.0923	-0.2655	0.0294	-0.0164	0.1563	0.246	0.0191	-0.1143	-0.2693	-0.0421	0.5813	0.0572	0.1622	0.1658	-0.4097	-0.0085	0.5079	0.2937	-0.7399	0.2008	-0.2851	-0.1908	-0.2278	-0.1601	-0.1439	-0.0983	-0.0052
100527950	GJA9-MYCBP	1	39328162	39347298	-0.6697	-0.3166	-0.0324	-0.1475	0.0982	0.1594	-0.0263	-0.2105	-0.3871	-0.0733	0.3314	0.0348	-0.3594	0.1234	-0.5172	-0.1432	0.0121	0.0845	-0.2298	0.5042	0.0665	-0.6329	-0.3	-0.2386	-0.3569	-0.1811	-0.0005
100527960	HEATR8-TTC4	1	55107427	55208328	-0.6697	-0.3166	-0.0324	-0.1103	0.0982	0.2046	0.0256	-0.2105	0.9788	-0.0733	0.2803	0.0677	0.1769	0.1673	-0.5172	-0.0944	0.5025	0.14	-0.1959	0.5815	0.1587	-0.1846	-0.3	-0.2386	-0.2767	-0.1548	-0.0151
100527963	PMF1-BGLAP	1	156182779	156213123	0.0606	0.549	0.3149	0.1704	0.5398	0.6287	-0.0342	0.2543	0.0588	-0.0761	0.2762	0.0018	0.1543	0.1188	0.03	-0.0905	0.0327	0.1243	-0.2504	0.1984	-0.3811	0.5773	-0.0609	0.2035	0.1261	0.4314	-0.0223
100527964	LOC100527964	1	180238798	180243816	0.0606	0.569	0.357	0.1713	0.0926	0.5989	0.0064	0.2082	0.1387	-0.4289	0.3036	0.0037	0.2062	0.1574	0.0658	-0.0246	0.0555	0.1794	0.4838	0.1961	-0.2983	0.1828	-0.036	0.2608	0.1774	0.4774	-0.0019
100527978	TMEM56-RWDD3	1	95583479	95710509	0.0691	-0.2655	0.0101	0.2192	0.1563	0.2595	0.4053	-0.125	-0.2856	-0.3757	-0.9551	0.0606	0.1827	0.1601	0.1624	-0.0082	0.7168	0.2847	-0.7895	0.1944	-0.2777	-0.1391	-0.2335	-1.0854	1.0662	-0.12	0.0442
100532736	C1orf151-NBL1	1	19923471	19984949	-0.6304	0.0199	-0.0324	-0.1336	0.1188	0.1633	-0.5394	-0.1969	0.4973	-0.0733	-0.6207	0.0579	-0.3287	0.1443	-0.5389	-0.145	0.0453	0.1058	-0.2103	-0.4501	0.0665	-0.637	-0.313	-0.2258	-0.3569	-0.1661	-0.5474
100533111	ZNF670-ZNF695	1	247108849	247242115	0.0468	0.5882	0.2589	0.2905	0.3703	0.566	0.6152	0.107	0.1224	-0.0433	0.3378	0.3327	0.1612	0.1336	0.6568	0.6204	-0.5384	0.2145	0.0572	0.3786	0.5489	0.1861	-0.0275	0.2846	0.1856	0.4347	0.3305
100534012	TNFAIP8L2-SCNM1	1	151129105	151142773	0.0901	0.5745	0.3483	0.5212	0.5916	0.5527	0.0039	0.2999	0.0802	-0.0316	0.28	0.0358	0.1837	0.1714	0.0338	-0.0503	0.0724	0.2079	0.4283	0.2528	-0.2889	0.5512	-0.1543	0.2685	0.1473	0.4728	0.0421
100616120	MIR4695	1	19209696	19209769	-0.6304	0.0199	-0.0324	-0.1336	0.1188	0.1633	-0.5394	-0.1969	0.1732	-0.0147	-0.6207	0.0579	-0.3287	0.1443	-0.5389	-0.145	0.0453	0.1058	-0.2103	-0.4501	0.0665	-0.6162	-0.313	-0.2258	-0.3569	-0.1661	-0.5474
100616164	MIR4420	1	31212003	31212079	-0.6697	-0.3686	-0.0324	-0.1475	0.0982	-0.3746	-0.0104	-0.2105	-0.3871	-0.0733	0.3314	0.0348	-0.3594	0.1222	-0.5172	-0.145	0.0453	0.0978	-0.2433	0.0927	0.0665	-0.637	-0.3	-0.2258	-0.3569	-0.1811	-0.0076
100616224	MIR4753	1	235353349	235353431	0.0768	0.5882	0.3331	0.2905	0.3867	0.1997	0.8469	0.0823	0.1224	-0.0549	-0.0421	0.2862	0.1645	0.1336	0.6692	0.6204	-0.4422	0.1904	0.0738	0.5275	-0.5619	0.1804	-0.0342	0.2934	0.1764	0.4571	0.4087
100616272	MIR4422	1	55691314	55691396	-0.6697	-0.3166	-0.0324	-0.1103	0.0982	0.2046	0.0256	-0.2105	-0.3185	-0.0733	0.2803	0.0677	0.1769	0.1673	-0.5172	-0.0944	0.5025	0.2186	-0.1959	0.2119	0.1587	-0.1846	-0.3	-0.2386	-0.2767	-0.1548	-0.0151
100616308	MIR4666A	1	228649775	228649853	0.0768	0.5922	0.353	0.2993	0.3867	0.2512	-0.5547	0.1059	0.1125	-0.0359	0.292	0.2862	0.1767	0.1336	0.672	0.6283	-0.4927	0.1904	0.0738	0.3486	0.1067	0.1975	-0.0342	0.2934	0.1493	0.4571	0.38
100616315	MIR4781	1	54519752	54519827	-0.6697	-0.3166	-0.0324	-0.1103	0.0982	0.1964	-0.0263	-0.2105	0.9788	-0.0733	0.3071	0.0677	0.1811	0.1234	-0.5172	-0.0944	0.5169	0.1461	-0.1959	0.1409	0.1587	-0.1846	-0.3	-0.2386	-0.2767	-0.1548	-0.0151
100616328	MIR4424	1	178646884	178646969	0.0606	0.5701	0.3421	0.1605	0.0996	0.2242	0.0064	0.3133	0.0976	-0.4428	0.3392	0.0037	0.1668	0.1374	0.0449	-0.0246	0.0555	0.1794	0.5403	0.2763	-0.2983	0.1828	-0.036	0.2367	0.1774	0.4774	-0.0019
100616338	MIR4794	1	65045530	65045604	0.0903	-0.2655	-0.0324	-0.0926	0.1595	0.2582	0.0256	-0.098	-0.3226	-0.0086	0.5241	0.0677	0.1781	0.1678	-0.4604	-0.0329	0.5098	0.2617	-0.2083	0.6296	0.2436	-0.1846	-0.2531	-0.1861	-0.2057	-0.1558	0.0231
100616343	MIR4677	1	243509478	243509557	0.0468	0.5882	0.3101	0.2905	0.3703	0.2059	-0.5222	0.0731	0.1224	-0.069	-0.5383	0.3327	0.1665	0.1336	0.6499	0.6204	-0.4887	-0.4776	0.0572	0.3786	0.4878	0.1503	-0.0596	0.2846	0.1856	0.4347	0.3305
100616345	MIR4426	1	55461300	55461985	-0.6697	-0.3166	-0.0324	-0.1103	0.0982	0.2046	0.0256	-0.2105	0.9788	-0.0733	0.2803	0.0677	0.1769	0.1673	-0.5172	-0.0944	0.5025	0.6189	-0.1959	0.2119	0.1587	-0.1846	-0.3	-0.2386	-0.2767	-0.1548	-0.0151
100616363	MIR4735	1	196551543	196551611	0.0781	0.692	0.383	0.1592	0.4263	0.261	-0.475	0.1449	0.2155	-0.0259	0.3505	0.3674	0.2041	0.1786	0.128	0.6597	0.0724	0.2821	-0.171	-0.103	0.2275	0.186	0.026	-0.1046	0.2068	0.4774	0.0201
100616380	MIR4671	1	234442213	234442285	0.0768	0.5882	0.3331	0.2905	0.3867	0.2512	0.0325	0.1059	0.1224	-0.0549	-0.0421	0.2862	0.1645	0.1336	0.6577	0.6204	-0.4422	0.1904	0.0738	0.5275	-0.5953	0.1804	-0.0342	0.2934	0.1764	0.4571	0.38
100616384	MIR548AC	1	23375626	23648882	-0.6304	0.0199	-0.0324	-0.1336	0.1188	0.1565	-0.5394	-0.1969	-0.3871	-0.0733	-0.6207	0.0579	-0.3287	0.1443	-0.5389	-0.145	0.0453	0.0874	-0.2103	-0.4501	0.0665	-0.637	-0.2744	-0.2258	-0.3569	-0.1546	-0.5474
100616386	MIR4654	1	162126897	162126972	0.0606	0.5863	0.3149	0.124	0.5707	0.605	0.0064	0.2644	0.1138	-0.0761	-0.5916	0.0018	0.1543	0.1181	0.03	-0.0964	0.0555	0.1794	0.4532	0.252	-0.29	0.7556	-0.0563	0.26	0.1647	0.4462	-0.0223
100616390	MIR4427	1	233759898	233759965	0.0768	0.5882	0.331	0.2905	0.3867	0.2512	-0.5547	0.1059	0.1224	-0.0549	-0.0421	0.2862	0.1645	0.1336	0.6577	0.6204	-0.4422	0.1904	0.0738	0.5275	-0.5953	0.1804	-0.0342	0.2934	0.1764	0.4571	0.38
100616391	MIR4684	1	23046010	23046091	-0.6304	0.0199	-0.0324	-0.1336	0.1188	0.1565	-0.5394	-0.1969	-0.3871	-0.0733	-0.6207	0.0579	-0.3287	0.1443	-0.5389	-0.145	0.0453	0.0874	-0.2103	-0.4501	0.0665	-0.637	-0.2744	-0.2258	-0.3569	-0.1546	-0.5474
100616409	MIR4711	1	60198899	60198968	0.0969	-0.2612	-0.0324	-0.1103	0.1595	0.2317	0.0256	-0.1549	-0.3185	-0.0211	0.5241	0.0677	0.1879	0.1678	-0.4625	-0.0329	0.5098	0.2333	-0.1959	0.2041	0.1587	-0.1846	-0.2531	-0.2042	-0.209	-0.1548	0.0231
100616421	MIR4689	1	5922732	5922801	-0.6833	-0.005	-0.0759	-0.1513	0.1188	0.523	-0.5521	-0.2267	0.1476	-0.0742	-0.0845	0.0507	-0.3556	0.1024	-0.5692	-0.1602	0.7021	0.0949	-0.2258	-0.4688	0.0665	-0.6162	0.5745	-0.2174	-0.3444	-0.1661	-0.0757
100616438	MIR4632	1	12251762	12251839	-0.6833	-0.005	-0.0759	-0.1513	0.1188	0.1633	-0.5521	-0.2067	0.14	-0.0742	-0.1022	0.0507	-0.3584	0.1024	-0.5692	-0.1602	0.7367	0.0583	-0.233	-0.4688	0.0665	-0.6162	-0.2742	-0.2174	-0.3444	-0.1661	-0.5801
100616452	MIR2682	1	98510799	98510907	0.0691	-0.2655	0.0101	0.2192	0.1563	0.2595	0.4053	-0.125	-0.2856	-0.446	0.4652	0.0606	0.1827	0.1601	0.1624	0.3995	0.6442	0.2847	-0.7895	0.1944	-0.2777	-0.2064	-0.2335	-1.0854	0.3964	-0.12	-0.0182
100616458	MIR5095	1	55913213	55998278	-0.6697	-0.3166	-0.0324	-0.1103	0.1595	0.2317	0.0256	-0.1549	-0.3185	-0.0211	0.3457	0.0677	0.2261	0.0899	-0.5172	-0.0329	0.4783	0.1965	-0.1959	0.2119	0.1587	-0.1846	-0.2531	-0.2042	-0.209	-0.1548	0.0231
100616468	MIR4742	1	224585929	224586013	0.0768	0.5922	0.353	0.2993	0.3867	0.2512	-0.5547	0.1059	0.1125	-0.0359	0.2921	0.0655	0.1767	0.1336	0.672	0.6283	0.7683	0.1904	0.0442	0.3486	0.1067	0.2025	-0.0342	0.2934	0.1673	0.4571	0.38
100616481	MIR4423	1	85599477	85599556	0.0923	-0.2655	0.028	0.151	0.1563	0.2753	0.0191	-0.099	-0.308	-0.0344	0.5493	0.0606	0.2236	0.1826	0.1365	-0.0082	0.7043	0.3018	-0.7561	0.196	-0.2554	-0.1908	-0.2278	-0.1601	-0.1439	-0.0983	0.0442
100616489	MIR4417	1	5624131	5624203	-0.6833	-0.005	-0.0759	-0.1513	0.1188	0.523	-0.5521	-0.2267	0.1476	-0.0742	-0.0845	0.0507	-0.3556	0.1024	-0.5692	-0.1602	0.7021	0.0949	-0.2258	-0.4688	0.0032	-0.6162	0.5745	-0.2174	-0.3444	-0.1661	-0.0757
100616492	MIR378F	1	24255560	24255637	-0.6304	0.0199	-0.0324	-0.1336	0.1188	0.1565	-0.5394	-0.1969	-0.3871	-0.0733	-0.6207	0.0579	-0.3287	0.1443	-0.5389	-0.145	0.0453	0.079	-0.2103	-0.4501	0.0665	-0.637	-0.2744	-0.2258	-0.3569	-0.1546	-0.5474
100628315	DNM3OS	1	172107724	172113975	0.0606	0.5863	0.3575	0.1605	0.0996	0.2256	0.0064	0.2758	0.1114	-0.4428	-0.0539	0.0018	0.1543	0.1374	0.0449	-0.0246	0.0555	0.1794	0.4804	0.2162	-0.29	0.1387	-0.0563	0.26	0.1647	0.4462	-0.0202
10067	SCAMP3	1	155225770	155232176	0.0532	0.549	0.3215	0.4093	0.5226	0.6287	-0.0342	0.2499	0.0588	-0.0822	0.2762	0.0018	0.1543	0.1188	0.3732	-0.0905	0.0459	0.1212	0.8179	0.1984	-0.3811	0.5773	-0.0685	0.237	0.1261	0.4314	-0.0223
100750325	RCAN3AS	1	24822823	24828850	-0.6304	0.0199	-0.0324	-0.1336	0.1188	0.1565	-0.5394	-0.1969	-0.3871	-0.0733	-0.6207	0.0579	-0.3287	0.1443	-0.5389	-0.145	0.0453	0.079	-0.2103	-0.4501	0.0665	-0.637	-0.2744	-0.2258	-0.3569	-0.1546	-0.5474
10076	PTPRU	1	29563028	29653325	-0.6697	-0.3686	-0.0324	-0.1628	0.0982	-0.3969	-0.5394	-0.2105	-0.3871	-0.0733	-0.6207	0.0348	-0.3594	0.1222	-0.5172	-0.145	0.0453	0.079	-0.2433	-0.4754	0.0665	-0.637	-0.3228	-0.2258	-0.3569	-0.1686	-0.0076
100847009	MIR1295B	1	171070880	171070939	0.0606	0.5863	0.3575	0.1605	0.0996	0.2256	0.0064	0.2758	0.1114	-0.4428	-0.5449	0.0018	0.1543	0.1374	0.0449	-0.0246	0.0555	0.1794	0.4804	0.2162	-0.29	0.1387	-0.0563	0.26	0.1647	0.4462	-0.0202
100847010	MIR5581	1	37966536	37966595	-0.6697	-0.3686	-0.0324	-0.1475	0.0982	0.1594	-0.0263	-0.2105	-0.3871	-0.0733	0.3314	0.0348	-0.3594	0.1234	-0.5172	-0.1432	0.0121	0.0845	-0.2298	-0.4803	0.0665	-0.6329	-0.3	-0.2386	-0.3569	-0.1811	-0.0005
100847024	MIR5698	1	100140219	100140241	0.0691	-0.2655	0.0101	0.1129	0.1563	0.2595	0.4053	-0.125	-0.2856	-0.446	0.4652	0.0606	0.1827	0.1601	0.1624	0.3995	0.6442	0.2847	-0.7895	0.1944	-0.2777	-0.2064	-0.2335	-1.0854	0.4004	-0.12	-0.0182
100847044	MIR5087	1	147806603	147806678	0.0901	0.619	0.3887	0.5212	-0.2081	0.3426	0.313	0.3986	0.1053	0.0158	0.0007	0.0358	0.216	0.1714	0.0692	-0.0191	0.14	0.2079	0.9958	0.2528	-0.1538	0.6279	-0.1543	0.3342	0.2905	0.5322	0.0745
100847050	MIR5191	1	201688636	201688755	0.0768	-0.3311	0.348	0.1824	0.3608	0.2017	-0.5472	0.058	0.1192	-0.3961	0.282	0.1513	0.1974	0.164	0.0297	0.6118	0.0943	0.1396	-0.0997	-0.1636	0.0863	0.1888	0.0287	0.2745	0.1234	0.4546	0.0123
100847072	MIR5008	1	228129291	228129384	0.0768	0.5922	0.353	0.2993	0.3867	0.2512	-0.5547	0.1059	0.1125	-0.0359	0.292	0.2862	0.1767	0.1336	0.672	0.6283	0.0882	0.1904	0.0738	0.3486	0.1067	0.1975	-0.0342	0.2934	0.1493	0.4571	0.38
100847089	MIR5584	1	45011165	45011224	-0.6697	-0.3166	-0.0324	-0.1475	0.0982	0.1594	-0.0263	-0.2105	0.551	-0.0733	0.3314	0.0677	0.1801	0.1234	-0.5172	-0.1432	0.6272	0.113	-0.2298	0.1409	0.0665	-0.6275	-0.3	-0.2386	-0.2767	-0.1548	0.0056
100847090	MIR5187	1	161196976	161197051	0.0606	0.5696	0.3149	0.124	0.5707	0.5312	-0.0335	0.2644	0.1138	-0.0761	-0.5916	0.0018	0.1543	0.1057	0.03	-0.0964	0.0555	0.1794	0.4532	0.193	-0.3514	0.7556	-0.0563	0.2507	0.1076	0.4393	-0.0223
100852409	NEGR1-IT1	1	72259915	72302695	0.016	-0.2655	-0.0324	-0.0926	0.113	0.235	0.032	-0.098	-0.2815	-0.074	0.5241	0.0677	0.2432	0.1678	-0.4404	-0.0206	0.5098	0.2617	-0.6887	0.2008	0.2121	-0.1846	-0.2097	-0.2075	-0.2057	-0.1558	0.0231
100852410	ZRANB2-AS2	1	71547007	71703406	0.016	-0.2655	-0.0324	-0.0926	0.113	0.235	0.032	-0.098	-0.2815	-0.074	0.5241	0.0677	0.2432	0.1678	-0.4404	-0.0206	0.5098	0.2617	-0.6887	0.2008	0.2121	-0.1846	-0.2097	-0.2075	-0.2057	-0.1558	0.0231
100861504	LINC00538	1	214098092	214099996	0.0768	-0.3311	0.353	0.3321	0.3879	0.2512	1.6418	0.1294	0.1192	-0.0359	-0.0122	0.0655	0.1767	0.164	0.7098	0.658	0.0821	0.209	0.0667	0.3707	-1.2625	0.2025	-0.0342	0.2752	0.229	0.4571	0.382
100873932	DPYD-AS1	1	97561479	97788511	0.0691	-0.2655	0.0101	0.2192	0.1563	0.2595	0.4053	-0.125	-0.2856	-0.3757	0.4652	0.0606	0.1827	0.1601	0.1624	0.3995	0.7168	0.2847	-0.7895	0.1944	-0.2777	-0.6096	-0.2335	-1.0854	0.467	-0.12	0.0442
100873935	MTOR-AS1	1	11203955	11209595	-0.6833	-0.005	-0.0759	-0.1513	0.1188	0.1633	-0.5521	-0.2067	0.14	-0.0742	-0.1022	0.0507	-0.3584	0.1024	-0.5692	-0.1602	0.7367	0.0583	-0.233	-0.4688	0.0665	-0.6162	0.5745	-0.2174	-0.3444	-0.1661	-0.1035
100873946	VAV3-AS1	1	108507065	108537229	0.0701	-0.2665	0.0227	0.1098	-0.2224	0.2407	0.4085	-0.1498	-0.2434	-0.4453	0.3119	0.0438	0.1464	0.1417	0.1104	-0.6172	0.6976	0.2604	-0.7905	0.2038	-0.2912	-0.1833	-0.2403	-1.0782	0.8986	-0.1191	-0.0393
100874054	LINC00568	1	150488233	150490508	0.0901	0.5745	0.3483	0.5212	0.5916	0.5527	0.0039	0.2999	0.0802	-0.0659	0.28	0.0358	0.1837	0.1714	0.0338	-0.0503	0.0724	0.2079	0.4283	0.2528	-0.2889	0.5512	-0.1543	0.2685	0.1363	0.4728	0.0421
100874253	PDZK1IP1-AS1	1	47644922	47646011	-0.6697	-0.3166	-0.0324	-0.1475	0.0982	0.1964	-0.0263	-0.2105	0.551	-0.0733	0.2704	0.0677	0.1811	0.1234	-0.5172	-0.0888	0.6272	0.1062	-0.2298	0.1409	0.1123	-0.6275	-0.3	-0.2386	-0.2767	-0.1548	0.0056
100874392	ANKRD20A12P	1	142697421	142713605	0.0918	-0.2848	0.0355	0.4556	-0.2081	0.3426	0.313	0.3986	-0.3204	0.0158	-0.0284	0.0918	0.216	0.2073	-0.4483	-0.0191	0.1671	0.2258	0.8434	0.2075	0.2779	-0.0215	-0.1543	-0.0752	0.3626	0.3014	0.0101
100885798	LINC00210	1	218066242	218094146	0.0768	-0.3311	0.353	0.3321	0.3867	0.2512	0.9769	0.1059	0.1125	-0.0359	0.006	0.0655	0.1767	0.164	0.7098	0.7265	0.8525	0.1904	0.0894	0.4002	-1.1648	0.2025	-0.0342	0.2934	0.229	0.4571	0.38
100887744	RNU6-48	1	12392559	12392586	-0.6833	-0.005	-0.0759	-0.1513	0.1188	0.1633	-0.5521	-0.2067	0.14	-0.0742	0.28	0.0507	-0.3584	0.1024	-0.5692	-0.1602	0.7367	0.0583	-0.233	-0.4688	0.0665	-0.6162	-0.2742	-0.2174	-0.3444	-0.1661	-0.5801
10092	ARPC5	1	183595328	183605076	0.0606	0.6218	0.357	0.1713	0.0926	0.5989	0.0064	0.2082	0.1387	-0.4289	0.3036	0.0037	0.1796	0.1574	0.0658	-0.0246	0.4662	0.1794	0.4838	0.2109	-0.2983	0.1828	0.026	-0.1597	0.1774	0.4774	-0.0019
10100	TSPAN2	1	115590633	115632121	0.0918	-0.2848	0.0355	0.142	-0.2081	0.2469	0.313	-0.1496	-0.3204	0.0785	0.4239	0.0918	0.216	0.1923	-0.4483	-0.635	0.6574	-0.4025	1.7361	0.1619	-0.3541	-0.5929	-0.1543	-0.2668	0.9476	-0.0934	0.0101
10103	TSPAN1	1	46640749	46651634	-0.6697	-0.3166	-0.0324	-0.1475	0.0982	0.1594	-0.0263	-0.2105	0.551	-0.0733	-0.0716	0.0677	0.1811	0.1234	-0.5172	0.2781	0.6272	0.1062	-0.2298	0.1409	0.1123	-0.6275	-0.3	-0.2386	-0.2767	-0.1548	0.0056
10136	CELA3A	1	22328149	22339035	-0.6304	0.0199	-0.0324	-0.1336	0.1188	0.1565	-0.5394	-0.1969	-0.3871	-0.0733	-0.6207	0.0579	-0.3287	0.1443	-0.5389	-0.145	0.0453	0.384	-0.2103	-0.4501	0.0665	-0.637	-1.1959	-0.2258	-0.3569	-2.6005	-0.5474
10158	PDZK1IP1	1	47649261	47655771	-0.6697	-0.3166	-0.0324	-0.1475	0.0982	0.1964	-0.0263	-0.2105	0.551	-0.0733	0.2704	0.0677	0.1811	0.1234	-0.5172	-0.0888	0.6272	0.1062	-0.2298	0.1409	0.1123	-0.6275	-0.3	-0.2386	-0.2767	-0.1548	0.0056
10163	WASF2	1	27730734	27816678	-0.6697	-0.3686	-0.0324	-0.1628	0.0982	-0.3969	-0.5394	-0.2105	-0.3871	-0.0733	-0.6207	0.0348	-0.3594	0.1222	-0.5172	-0.145	0.0453	0.079	-0.2433	-0.4754	0.0665	-0.637	-0.3228	-0.2258	-0.3569	-0.1686	-0.0076
10207	INADL	1	62208149	62629591	0.0969	0.635	-0.0324	-0.0926	0.1595	0.2582	0.0256	-0.1549	-0.3226	0.3549	0.5241	0.0677	0.1781	0.1678	-1.2431	-0.0329	0.5098	0.2333	-0.1959	0.2041	0.9827	-0.1846	-0.2531	0.4259	0.4785	-0.1558	0.0231
10216	PRG4	1	186265405	186283688	0.0606	0.6218	0.357	0.1713	0.4115	0.5989	0.0064	0.2082	0.1387	-0.4289	0.3036	0.0037	0.2162	0.1574	0.0658	0.0534	-0.4852	0.2821	0.4838	-0.1177	0.165	0.1872	0.026	-0.1597	0.1774	0.4774	-0.0019
10218	ANGPTL7	1	11249398	11256038	-0.6833	-0.005	-0.0759	-0.1513	0.1188	0.1633	-0.5521	-0.2067	0.14	-0.0742	-0.1022	0.0507	-0.3584	0.1024	-0.5692	-0.1602	0.7367	0.0583	-0.233	-0.4688	0.0665	-0.6162	0.5745	-0.2174	-0.3444	-0.1661	-0.1035
10223	GPA33	1	167022082	167059868	0.0606	0.5863	0.3149	0.124	0.0996	0.2256	0.0064	0.2758	0.0925	-0.0761	-0.0588	0.0018	0.1543	0.1181	0.0449	-0.0246	0.0555	0.1794	-0.2177	0.2291	-0.29	0.1387	-0.0563	0.26	0.1647	0.4462	-0.0223
10228	STX6	1	180942176	180992046	0.0606	0.569	0.357	0.1713	0.0926	0.5989	0.0064	0.2082	0.1387	-0.4289	0.3036	0.0037	0.2062	0.1574	0.0658	-0.0246	0.4662	0.1794	0.4838	0.2109	-0.2983	0.1828	-0.036	0.2608	0.1774	0.4774	-0.0019
10236	HNRNPR	1	23636276	23670853	-0.6304	0.0199	-0.0324	-0.1336	0.1188	0.1565	-0.5394	-0.1969	-0.3871	-0.0733	-0.6207	0.0579	-0.3287	0.1443	-0.5389	-0.145	0.0453	0.0874	-0.2103	-0.4501	0.0665	-0.637	-0.2744	-0.2258	-0.3569	-0.1546	-0.5474
10250	SRRM1	1	24969594	24999772	-0.6304	0.0199	-0.0324	-0.1336	0.1188	0.1565	-0.5394	-0.1969	-0.3871	-0.0733	-0.6207	0.0579	-0.3287	0.1443	-0.5389	-0.145	0.0453	0.079	-0.2103	-0.4501	0.0665	-0.637	-0.2744	-0.2258	-0.3569	-0.1546	-0.5474
10256	CNKSR1	1	26503981	26516375	-0.6697	0.0199	-0.0324	-0.1628	0.0982	-0.3969	-0.5394	-0.2105	-0.3871	-0.0733	-0.6207	0.0348	-0.3594	0.1222	-0.5172	-0.145	0.0453	0.079	-0.2433	-0.4754	0.0665	-0.637	-0.3228	-0.2258	-0.3569	-0.1686	-0.5474
10262	SF3B4	1	149895209	149900144	0.0901	0.5745	0.3483	0.5212	-0.26	0.5527	0.0039	0.2999	0.0802	-0.0659	0.28	0.0358	0.1837	0.1714	0.0338	-0.0503	0.0724	0.2079	0.4283	0.2528	-0.2889	0.5512	-0.1543	0.2685	0.1363	0.4728	0.0421
10269	ZMPSTE24	1	40723722	40759856	-0.6697	-0.3166	-0.0324	-0.1475	0.0982	0.1594	-0.0263	-0.2105	0.551	-0.0733	0.3314	0.0348	0.1743	0.1234	-0.5172	-0.1432	0.0121	0.094	-0.2298	0.5042	0.0665	-0.6329	-0.3	-0.2386	-0.3569	-0.1811	-0.0005
10277	UBE4B	1	10093041	10241296	-0.6833	-0.005	-0.0759	-0.1513	0.1188	0.1633	-0.5521	-0.2353	0.14	-0.0742	-0.1022	0.0507	-0.3584	0.1024	-0.5692	-0.1602	0.7367	0.0949	-0.233	-0.4688	0.0665	-0.6162	0.5745	-0.2174	-0.3444	-0.1661	-0.07
10286	BCAS2	1	115110181	115124265	0.0918	-0.2848	0.0355	0.142	-0.2081	0.2469	0.313	-0.1496	-0.3204	-0.9956	0.4239	0.0918	0.216	0.1923	-0.4483	-0.635	0.6574	-0.4025	1.7361	0.1619	-0.3541	-0.5929	-0.1543	-0.2668	0.9476	-0.0934	0.0101
103	ADAR	1	154554534	154600456	0.0532	0.549	0.3215	0.4093	0.5226	0.6287	-0.0342	0.2499	0.0588	0.3922	0.2762	0.0018	0.1543	0.1188	0.3732	-0.0905	0.0459	0.1212	0.4409	0.1984	-0.3811	0.5773	-0.0685	0.237	0.1261	0.4314	-0.0223
1031	CDKN2C	1	51434367	51440309	-0.6697	-0.3166	-0.0324	-0.1475	0.0982	0.1964	-0.0263	-0.2105	-0.3317	-0.0733	0.2892	0.0677	0.1811	0.1234	-0.5172	-0.0944	0.5046	0.1461	-0.1959	0.1409	0.1294	-0.1846	-0.3	-0.2386	-0.2767	-0.1548	-0.0151
10327	AKR1A1	1	46016455	46035723	-0.6697	-0.3166	-0.0324	-0.1475	0.0982	0.1594	-0.0263	-0.2105	0.551	-0.0733	0.3314	0.0677	0.1801	0.1234	-0.5172	0.2781	0.6272	0.113	-0.2298	0.1409	0.0665	-0.6275	-0.3	-0.2386	-0.2767	-0.1548	0.0056
10352	WARS2	1	119573839	119683295	0.0918	-0.2848	0.0355	0.142	-0.2081	0.8461	0.313	-0.1496	-0.3204	0.0158	-0.0528	0.0918	0.216	0.1923	-0.4483	-0.6242	0.6574	0.2258	0.1911	0.2075	0.2534	-0.6056	-0.1543	0.2908	0.9476	-0.0934	0.0101
10380	BPNT1	1	220230824	220263191	0.0768	-0.3127	0.353	0.3321	0.3867	0.2512	0.9769	0.1059	0.1125	-0.0359	0.2921	0.0655	0.1767	0.164	0.7098	0.6684	0.8525	0.1904	0.0894	0.4002	0.1067	0.2025	-0.0342	0.2934	0.229	0.4571	0.38
10390	CEPT1	1	111682249	111727724	-0.0027	-0.3255	-0.0253	0.1098	-0.3008	0.2045	0.3251	-0.2134	-0.3746	-0.5321	0.4239	0.0111	0.123	0.0899	0.0628	-0.711	0.6574	-0.5138	-0.7905	0.1619	-0.3541	-0.2767	-0.29	-1.186	0.6756	-0.1543	0.0101
10401	PIAS3	1	145575988	145586546	0.0901	0.619	0.3887	0.5212	-0.2081	0.3426	0.313	0.3986	0.1053	0.0158	-0.015	0.0358	0.216	0.1714	0.0692	-0.0191	0.14	0.2079	0.9958	0.2528	-0.1538	0.6279	-0.1543	1.0003	0.2905	0.5322	0.0745
10420	TESK2	1	45809555	45956840	-0.6697	-0.3166	-0.0324	-0.1475	0.0982	0.1594	-0.0263	-0.2105	0.551	-0.0733	0.3314	0.0677	0.1801	0.1234	-0.5172	0.2781	0.6272	0.113	-0.2298	0.1409	0.0665	-0.6275	-0.3	-0.2386	-0.2767	-0.1548	0.0056
1043	CD52	1	26644411	26647014	-0.6697	0.0199	-0.0324	-0.1628	0.0982	-0.3969	-0.5394	-0.2105	-0.3871	-0.0733	-0.6207	0.0348	-0.3594	0.1222	-0.5172	-0.145	0.0453	0.079	-0.2433	-0.4754	0.0665	-0.637	-0.3228	-0.2258	-0.3569	-0.1686	-0.5474
10440	TIMM17A	1	201924619	201939789	0.0768	-0.3311	0.348	0.1824	0.3608	0.2017	-0.5472	0.058	0.1192	-0.3961	0.282	0.1513	0.1974	0.164	0.0297	0.6118	0.0943	0.1396	-0.0997	-0.1636	0.0863	0.1888	0.0287	0.6461	0.1234	0.4546	0.0123
10446	LRRN2	1	204586303	204654597	0.0768	-0.3311	0.348	0.1824	0.3784	0.5323	-0.5472	0.058	0.1192	-0.0279	0.2883	0.0655	0.1974	0.164	0.0297	0.6118	0.0698	0.1396	-0.0997	-0.1636	0.0863	0.1888	0.0287	0.2588	0.1234	0.4546	-0.004
10450	PPIE	1	40204517	40229586	-0.6697	-0.3166	-0.0324	-0.1475	0.0982	0.1594	-0.0263	-0.2105	0.551	-0.0733	0.3314	0.0348	0.1743	0.1234	-0.5172	-0.1432	0.0121	-0.9837	-0.2298	0.5042	0.0665	-0.6329	-0.3	-0.2386	-0.3569	-0.1811	-0.0005
10451	VAV3	1	108113782	108507545	0.0701	-0.2665	0.0227	0.1098	-0.2224	0.2407	0.4085	-0.1498	-0.2434	-0.4453	0.3119	0.0438	0.1464	0.1417	0.1104	-0.6172	0.6976	0.2604	-0.7905	0.2038	-0.2912	-0.1833	-0.2403	-1.0782	0.8986	-0.1191	-0.0393
10456	HAX1	1	154245039	154248355	0.0532	0.549	0.3215	0.4093	0.5226	0.6287	-0.0342	0.2499	0.0588	-0.0606	0.2762	0.0018	0.1543	0.1188	0.3732	-0.0905	0.0459	0.1212	0.4409	0.1984	-0.3811	0.5773	-0.0685	0.237	0.1261	0.4314	-0.0223
10459	MAD2L2	1	11734537	11751678	-0.6833	-0.005	-0.0759	-0.1513	0.1188	0.1633	-0.5521	-0.2067	0.14	-0.0742	-0.1022	0.0507	-0.3584	0.1024	-0.5692	-0.1602	0.7367	0.0583	-0.233	-0.4688	0.0665	-0.6162	0.5745	-0.2174	-0.3444	-0.1661	-0.5801
10465	PPIH	1	43124048	43142429	-0.6697	-0.3166	-0.0324	-0.1475	0.0982	0.1594	-0.0263	-0.2105	0.551	-0.0733	0.3314	0.0677	0.1743	0.1234	-0.5172	-0.1432	0.5959	0.113	-0.2298	0.1409	0.0665	-0.6275	-0.3	-0.2386	-0.2767	-0.1548	0.0056
10472	ZNF238	1	244214561	244220778	0.0468	0.5882	0.3101	0.2905	0.3703	0.2059	-0.5222	0.0731	0.1224	-0.069	-0.5383	0.3327	0.1665	0.1336	0.6499	0.6204	-0.4669	0.2145	0.0572	0.3786	0.4878	0.1503	-0.0468	0.2846	0.1856	0.4347	0.3305
10485	C1orf61	1	156374055	156399184	0.0606	0.549	0.3149	0.1704	0.5398	0.6287	-0.0342	0.2543	0.0588	-0.0761	0.2762	0.0018	0.1543	0.1188	0.03	-0.0905	0.0327	0.1243	-0.2504	0.1984	-0.3811	0.5773	-0.0609	0.2035	0.1261	0.4314	-0.0223
10487	CAP1	1	40506255	40538321	-0.6697	-0.3166	-0.0324	-0.1475	0.0982	0.1594	-0.0263	-0.2105	0.551	-0.0733	0.3314	0.0348	0.1743	0.1234	-0.5172	-0.1432	0.0121	0.094	-0.2298	0.5042	0.0665	-0.6329	-0.3	-0.2386	-0.3569	-0.1811	-0.0005
10489	LRRC41	1	46744072	46769038	-0.6697	-0.3166	-0.0324	-0.1475	0.0982	0.1594	-0.0263	-0.2105	0.551	-0.0733	0.2704	0.0677	0.1811	0.1234	-0.5172	0.2781	0.6272	0.1062	-0.2298	0.1409	0.1123	-0.6275	-0.3	-0.2386	-0.2767	-0.1548	0.0056
10500	SEMA6C	1	151104163	151119140	0.0901	0.5745	0.3483	0.5212	0.5916	0.5527	0.0039	0.2999	0.0802	-0.0316	0.28	0.0358	0.1837	0.1714	0.0338	-0.0503	0.0724	0.2079	0.4283	0.2528	-0.2889	0.5512	-0.1543	0.2685	0.1473	0.4728	0.0421
10542	HBXIP	1	110943877	110950546	0.0411	-0.2665	-0.0253	0.1098	-0.2698	0.1947	0.3377	-0.2342	-0.3584	-0.4646	0.4872	0.0111	0.1223	0.1236	0.0682	-0.7189	0.6574	-0.49	-0.7905	0.173	-0.4786	-0.2294	-0.2403	-1.1886	0.8986	-0.1191	0.0101
10560	SLC19A2	1	169433149	169455208	0.0606	0.5863	0.3445	0.1605	0.0996	0.2256	0.0064	0.2758	0.4476	-0.9811	0.4598	0.0018	0.1543	0.1374	0.0449	-0.0246	0.0555	0.1794	-0.2177	0.2162	-0.29	0.1387	-0.0563	0.26	0.1647	0.4462	-0.0202
10561	IFI44	1	79115477	79129763	0.0923	-0.2655	0.0294	-0.0164	0.1563	0.246	0.0191	-0.1143	-0.2693	-0.025	0.5493	0.0572	0.2236	0.1826	-0.4097	-0.0085	0.5079	0.3018	-0.7561	0.2008	-0.2851	-0.1908	-0.2278	-0.1601	-0.1439	-0.0983	-0.0052
10623	POLR3C	1	145592605	145610884	0.0901	0.619	0.3887	0.5212	-0.2081	0.3426	0.313	0.3986	0.1053	0.0158	-0.015	0.0358	0.216	0.1714	0.0692	-0.0191	0.14	0.2079	0.9958	0.2528	-0.1538	0.6279	-0.1543	1.0003	0.2905	0.5322	0.0745
10625	IVNS1ABP	1	185265522	185286461	0.0606	0.6218	0.357	0.1713	0.0926	0.5989	0.0064	0.2082	0.1387	-0.4289	0.3036	0.0037	0.1796	0.1574	0.0658	0.0534	0.4278	0.2821	0.4838	-0.1177	0.165	0.1872	0.026	-0.1597	0.1774	0.4774	-0.0019
10628	TXNIP	1	145438462	145442628	0.0901	0.619	0.3887	0.5212	-0.2081	0.3426	0.313	0.3986	0.1053	0.0158	-0.015	0.0358	0.216	0.1714	0.0692	-0.0191	0.14	0.2079	0.9958	0.2528	-0.1538	0.6279	-0.1543	1.0003	0.2905	0.5322	0.0745
1063	CENPF	1	214776532	214837914	0.0768	-0.3311	0.353	0.3321	0.3879	0.2512	1.6418	0.1294	0.1192	-0.0359	-0.011	0.0655	0.1767	0.164	0.7098	0.658	0.6095	0.209	0.0667	0.3707	-1.2625	0.2025	-0.0342	0.2752	0.229	0.4571	0.382
10630	PDPN	1	13910252	13944452	-0.7461	-0.005	-0.0671	-0.1513	0.1188	0.1633	-0.5483	-0.2607	0.1477	-0.1072	0.2882	0.0507	-0.3798	0.1219	-0.5629	-0.1255	0.7367	0.0721	-0.233	-0.4688	0.0665	-0.6162	-0.2742	-0.3445	-0.3444	-0.1661	-0.6256
10637	LEFTY1	1	226073982	226076846	0.0768	0.5922	0.353	0.2993	0.3867	0.2512	-0.5547	0.1059	0.1125	-0.0359	0.2921	0.1157	0.1767	0.1336	0.672	0.6283	0.7683	0.1904	0.5518	0.3486	0.1067	0.199	-0.0342	0.2934	0.1493	0.4571	0.38
10638	SPHAR	1	229440129	229441250	0.0768	0.5922	0.353	0.2993	0.3867	0.2512	-0.5547	0.1059	0.1125	-0.0359	0.292	0.2862	0.1767	0.1336	0.672	0.6283	-0.4927	0.1904	0.0738	0.3486	0.1067	0.1975	-0.0342	0.2934	0.1493	0.4571	0.38
10654	PMVK	1	154897208	154909484	0.0532	0.549	0.3215	0.4093	0.5226	0.6287	-0.0342	0.2499	0.0588	-0.0822	0.2762	0.0018	0.1543	0.1188	0.3732	-0.0905	0.0459	0.1212	0.4409	0.1984	-0.3811	0.5773	-0.0685	0.237	0.1261	0.4314	-0.0223
10657	KHDRBS1	1	32479491	32509472	-0.6697	-0.3686	-0.0324	-0.1475	0.0982	-0.3746	-0.0104	-0.2105	-0.3871	-0.0733	0.3314	0.0348	-0.3594	0.1222	-0.5172	-0.145	0.0121	0.0978	-0.2433	0.0927	0.0665	-0.637	-0.3	-0.2258	-0.3569	-0.1811	0.0266
10691	GMEB1	1	28995240	29042115	-0.6697	-0.3686	-0.0324	-0.1628	0.0982	-0.3969	-0.5394	-0.2105	-0.3871	-0.0733	-0.6207	0.0348	-0.3594	0.1222	-0.5172	-0.145	0.0453	0.079	-0.2433	-0.4754	0.0665	-0.637	-0.3228	-0.2258	-0.3569	-0.1686	-0.0076
10712	FAM189B	1	155216996	155225274	0.0532	0.549	0.3215	0.4093	0.5226	0.6287	-0.0342	0.2499	0.0588	-0.0822	0.2762	0.0018	0.1543	0.1188	0.3732	-0.0905	0.0459	0.1212	0.8179	0.1984	-0.3811	0.5773	-0.0685	0.237	0.1261	0.4314	-0.0223
10717	AP4B1	1	114437371	114447741	0.0918	-0.2848	0.0355	0.142	-0.2081	0.2469	0.313	-0.1496	-0.3204	-0.9956	0.4239	0.0918	0.216	0.1923	0.0628	-0.635	0.6574	-0.4025	1.7361	0.1619	-0.3541	-0.1899	-0.1543	-0.2668	0.9476	-0.0934	0.0101
10726	NUDC	1	27248213	27273362	-0.6697	0.4091	-0.0324	-0.1628	0.0982	-0.3969	-0.5394	-0.2105	-0.3871	-0.0733	-0.6207	0.0348	-0.3594	0.1222	-0.5172	-0.145	0.0453	0.079	-0.2433	-0.4754	0.0665	-0.637	-0.3228	-0.2258	-0.3569	-0.1686	-0.0076
10745	PHTF1	1	114239824	114301777	0.0918	-0.2848	0.0355	0.142	-0.2081	0.2469	0.313	-0.1496	-0.3204	-0.9956	0.4239	0.0918	0.216	0.1923	0.0628	-0.635	0.6574	-0.4025	1.7361	0.1619	-0.3541	-0.1899	-0.1543	-0.2668	0.9476	-0.0934	0.0101
10747	MASP2	1	11086580	11107296	-0.6833	-0.005	-0.0759	-0.1513	0.1188	0.1633	-0.5521	-0.2067	0.14	-0.0742	-0.1022	0.0507	-0.3584	0.1024	-0.5692	-0.1602	0.7367	0.0583	-0.233	-0.4688	0.0665	-0.6162	0.5745	-0.2174	-0.3444	-0.1661	-0.1035
10753	CAPN9	1	230883130	230937749	0.0768	0.5922	0.331	0.2993	0.3867	0.2512	-0.5547	0.1059	0.1125	-0.0549	0.3226	0.2862	0.1645	0.1336	0.6667	0.6204	-0.5215	0.1904	0.0738	0.5275	0.1067	0.1804	-0.0342	0.2934	0.1764	0.4571	0.38
10763	NES	1	156638556	156647189	0.0606	0.549	0.3149	0.1704	0.5398	0.6287	-0.0342	0.2543	0.0588	-0.0761	0.2762	0.0018	0.1543	0.1188	0.03	-0.0905	0.4265	0.1243	-0.2504	0.1984	-0.3811	0.5773	-0.0609	0.2035	0.1261	0.4314	-0.0223
10765	KDM5B	1	202696532	202777549	0.0768	-0.3311	0.348	0.1824	0.3608	0.2017	-0.5472	0.058	0.1192	-0.3961	0.282	0.0655	0.1974	0.164	0.0297	0.6118	0.4314	0.1396	-0.0997	-0.1636	0.0863	0.1888	0.0287	0.2588	0.1234	0.4546	0.0123
10768	AHCYL1	1	110527387	110566364	0.0411	-0.2665	-0.0253	0.1098	-0.2698	0.1947	0.3377	-0.2342	-0.3584	-0.4646	0.4872	0.0111	0.1223	0.1236	0.0682	-0.7189	0.6574	-0.49	-0.7905	0.173	-0.4786	-0.2294	-0.2403	-1.0782	0.8986	-0.1191	0.0101
10772	SRSF10	1	24292937	24306953	-0.6304	0.0199	-0.0324	-0.1336	0.1188	0.1565	-0.5394	-0.1969	-0.3871	-0.0733	-0.6207	0.0579	-0.3287	0.1443	-0.5389	-0.145	0.0453	0.079	-0.2103	-0.4501	0.0665	-0.637	-0.2744	-0.2258	-0.3569	-0.1546	-0.5474
10806	SDCCAG8	1	243419307	243663393	0.0468	0.5882	0.3101	0.2905	0.3703	0.2059	-0.5222	0.0731	0.1224	-0.069	-0.5383	0.3327	0.1665	0.1336	0.6499	0.6204	-0.4887	-0.4776	0.0572	0.3786	0.4878	0.1503	-0.0596	0.2846	0.1856	0.4347	0.3305
10877	CFHR4	1	196857144	196887843	0.0768	0.639	0.4381	0.2022	-4.0373	0.3344	-0.5472	0.1616	0.2027	-0.0083	0.3453	0.3678	0.1974	0.1892	0.8515	0.6774	0.1395	0.2851	-0.182	-0.1396	0.2162	0.1811	0.0351	-0.2029	0.1782	0.5066	0.0123
10878	CFHR3	1	196743930	196763203	1.2569	1.8843	1.8367	1.2034	1.7217	1.2231	0.387	-0.3427	1.1149	1.0019	1.3604	0.7334	1.2174	1.1958	1.2266	1.8748	1.1948	1.38	0.9882	-1.2142	1.1983	1.2636	0.0351	0.6705	1.1406	1.5196	0.9987
10885	WDR3	1	118472372	118503049	0.0918	-0.2848	0.0355	0.142	-0.2081	0.2469	0.313	-0.1496	-0.3204	0.0158	-0.0528	0.0918	0.216	0.1923	-0.4483	-0.6242	0.6574	-0.3877	1.1638	0.2075	-0.3229	-0.6056	-0.1543	0.6892	0.9476	-0.0934	0.0101
10896	OCLM	1	186369704	186370587	0.0606	0.6218	0.357	0.1713	0.4115	0.5989	0.0064	0.2082	0.1387	-0.4289	0.3036	0.0037	0.2162	0.1574	0.0658	0.0534	-0.4852	0.2821	0.4838	-0.1177	0.165	0.1872	0.026	-0.1597	0.1774	0.4774	-0.0019
10899	JTB	1	153946745	153950451	0.0532	0.549	0.3215	0.4093	0.5226	0.6287	-0.0342	0.2499	0.0588	-0.0606	0.2762	0.0018	0.1543	0.1188	0.0289	-0.0905	0.0459	0.1212	0.4409	0.1984	-0.3811	0.5773	-0.0685	0.237	0.1261	0.4314	-0.0223
10903	MTMR11	1	149900543	149908791	0.0901	0.5745	0.3483	0.5212	-0.26	0.5527	0.0039	0.2999	0.0802	-0.0659	0.28	0.0358	0.1837	0.1714	0.0338	-0.0503	0.0724	0.2079	0.4283	0.2528	-0.2889	0.5512	-0.1543	0.2685	0.1363	0.4728	0.0421
10905	MAN1A2	1	117910085	118068320	0.0918	-0.2848	0.0355	0.142	-0.2081	0.2469	0.313	-0.1496	-0.3204	-1.0238	-0.0528	0.0918	0.216	0.1923	-0.4483	-0.635	0.6574	-0.4025	1.1638	0.2075	-0.3541	-0.6056	-0.1543	1.0986	0.9476	-0.0934	0.0101
10911	UTS2	1	7907672	7913551	-0.6833	-0.005	-0.0759	-0.1513	0.1188	0.523	-0.5521	0.396	0.1476	-0.0742	-0.1022	0.0507	-0.3556	0.1024	-0.5692	-0.1602	0.7575	0.0949	-0.7763	-0.4688	0.0665	-0.6162	0.5745	-0.2174	-0.3444	-0.1661	-0.0757
10946	SF3A3	1	38422652	38455761	-0.6697	-0.3686	-0.0324	-0.1475	0.0982	0.1594	-0.0263	-0.2105	-0.3871	-0.0733	0.3314	0.0348	-0.3594	0.1234	-0.5172	-0.1432	0.0121	0.0845	-0.2298	0.8619	0.0665	-0.6329	-0.3	-0.2386	-0.3569	-0.1811	-0.0005
10962	MLLT11	1	151032151	151040973	0.0901	0.5745	0.3483	0.5212	0.5916	0.5527	0.0039	0.2999	0.0802	-0.0316	0.28	0.0358	0.1837	0.1714	0.0338	-0.0503	0.0724	0.2079	0.4283	0.2528	-0.2889	0.5512	-0.1543	0.2685	0.1473	0.4728	0.0421
10964	IFI44L	1	79086088	79111830	0.0923	-0.2655	0.0294	-0.0164	0.1563	0.246	0.0191	-0.1143	-0.2693	-0.025	0.5493	0.0572	0.2236	0.1826	-0.4097	-0.0085	0.5079	0.3018	-0.7561	0.2008	-0.2851	-0.1908	-0.2278	-0.1601	-0.1439	-0.0983	-0.0052
10969	EBNA1BP2	1	43629845	43638241	-0.6697	-0.3166	-0.0324	-0.1475	0.0982	0.1594	-0.0263	-0.2105	0.551	-0.0733	0.3314	0.0677	0.1801	0.1234	-0.5172	-0.1432	0.6272	0.113	-0.2298	0.1409	0.0665	-0.6275	-0.3	-0.2386	-0.2767	-0.1548	0.0056
11000	SLC27A3	1	153747768	153752633	0.0532	0.549	0.3215	-0.7459	0.5226	0.6287	-0.0342	0.2499	0.0588	-0.0606	0.2762	0.0018	0.1543	0.1188	0.0289	-0.0905	0.0459	0.1212	0.4409	0.1984	-0.3811	0.5773	-0.0685	0.237	0.1261	0.4314	-0.0223
11004	KIF2C	1	45205490	45233438	-0.6697	-0.3166	-0.0324	-0.1475	0.0982	0.1594	-0.0263	-0.2105	0.551	-0.0733	0.3314	0.0677	0.1801	0.1234	-0.5172	-0.1432	0.6272	0.113	-0.2298	0.1409	0.0665	-0.6275	-0.3	-0.2386	-0.2767	-0.1548	0.0056
11009	IL24	1	207070788	207077484	0.0768	-0.3311	0.348	0.1824	0.3784	0.2448	-0.5472	0.0344	0.1192	-0.0279	0.2883	0.0655	0.1974	0.164	0.0297	0.6118	0.0821	0.1436	-0.0997	-0.1636	0.0863	0.1888	-0.0342	0.2588	0.1234	0.4546	0.3986
11022	TDRKH	1	151744041	151763010	0.0901	0.5745	0.3483	-0.7198	0.5916	0.5527	0.0039	0.2999	0.0802	-0.0316	0.28	0.0358	0.1837	0.1714	0.0338	-0.0503	0.0724	0.2079	0.4283	0.2528	-0.2678	0.5512	-0.1543	0.2685	0.1473	0.4728	0.0421
1104	RCC1	1	28832455	28865708	-0.6697	-0.3686	-0.0324	-0.1628	0.0982	-0.3969	-0.5394	-0.2105	-0.3871	-0.0733	-0.6207	0.0348	-0.3594	0.1222	-0.5172	-0.145	0.0453	0.079	-0.2433	-0.4754	0.0665	-0.637	-0.3228	-0.2258	-0.3569	-0.1686	-0.0076
11079	RER1	1	2323214	2336885	-0.6709	-0.005	-0.0759	-0.1513	0.1188	0.523	-0.0063	-0.2267	0.1476	-0.0742	-0.0845	0.0507	-0.3556	0.1024	-0.5692	-0.1602	0.6933	0.0949	-0.2258	-0.4688	0.0032	-0.2953	0.5745	-0.2174	-0.3444	-0.1661	-0.0757
11080	DNAJB4	1	78470636	78482995	0.0923	-0.2655	0.0294	-0.0164	0.1563	0.246	0.0191	-0.1143	-0.2693	-0.025	0.5493	0.0572	0.2236	0.1658	-0.4097	-0.0085	0.5079	0.3018	-0.7561	0.2008	-0.2851	-0.1908	-0.2278	-0.1601	-0.1439	-0.0983	-0.0052
11085	ADAM30	1	120436156	120439147	0.0918	-0.2848	0.0355	0.142	-0.2081	0.8461	0.313	-0.1496	-0.3204	0.0158	-0.0284	0.0918	0.216	0.2073	-0.4483	-0.6242	0.6574	0.2258	1.8972	0.2075	0.2779	-0.0215	-0.1543	0.2908	0.9476	-0.0934	0.0101
11123	RCAN3	1	24828841	24863510	-0.6304	0.0199	-0.0324	-0.1336	0.1188	0.1565	-0.5394	-0.1969	-0.3871	-0.0733	-0.6207	0.0579	-0.3287	0.1443	-0.5389	-0.145	0.0453	0.079	-0.2103	-0.4501	0.0665	-0.637	-0.2744	-0.2258	-0.3569	-0.1546	-0.5474
11124	FAF1	1	50906935	51425936	-0.6697	-0.3166	-0.0324	-0.1475	0.0982	0.1964	-0.0263	-0.2105	-0.3317	-0.0733	0.2892	0.0677	0.1811	0.1234	-0.5172	-0.0944	0.5046	0.1461	-0.1959	0.1409	0.4562	-0.1846	-0.3	-0.2386	-0.2767	-0.1548	-0.0151
11126	CD160	1	145695798	145715565	0.0901	0.619	0.3887	0.5212	-0.2081	0.3426	0.313	0.3986	0.1053	0.0158	-0.015	0.0358	0.216	0.1714	0.0692	-0.0191	0.14	0.2079	0.9958	0.2528	-0.1538	0.6279	-0.1543	1.0003	0.2905	0.5322	0.0745
11146	GLMN	1	92711955	92764566	0.0923	-0.2655	0.0101	0.151	0.1563	0.2753	0.3838	-0.099	-0.308	-0.3983	0.5493	0.0606	0.208	0.1746	0.0947	-0.0082	0.7168	0.2835	-0.7895	0.196	-0.3001	-0.1831	-0.2335	-1.0854	1.2016	-0.0981	0.0442
11147	HHLA3	1	70820493	70833705	0.0903	-0.2655	-0.0324	-0.0926	0.1368	0.235	0.032	-0.098	-0.2815	-0.074	0.5241	0.0677	0.2432	0.1678	-0.4404	-0.0206	0.5098	0.2617	-0.6887	0.2008	0.2436	-0.1846	-0.2097	-0.1861	-0.2057	-0.1558	0.0231
1116	CHI3L1	1	203148059	203155922	0.0768	-0.3311	0.348	0.1824	0.3608	0.2017	-0.5472	0.058	0.1192	-0.0279	0.282	0.0655	0.1974	0.164	0.0297	0.6118	0.0698	0.1396	-0.0997	-0.1636	0.0863	0.1888	0.0287	0.2588	0.1234	0.4546	-0.004
1117	CHI3L2	1	111770281	111786062	-0.0027	-0.3255	-0.0253	0.1098	-0.3008	0.2045	0.3251	-0.2134	-0.3746	-0.5321	0.4239	0.0111	0.123	0.0899	0.0628	-0.711	0.6574	-0.5138	-0.7905	0.1619	-0.3541	-0.2767	-0.29	-1.186	0.6756	-0.1543	0.0101
1118	CHIT1	1	203185207	203198860	0.0768	-0.3311	0.348	0.1824	0.3608	0.2017	-0.5472	0.058	0.1192	-0.0279	0.282	0.0655	0.1974	0.164	0.0297	0.6118	0.0698	0.1396	-0.0997	-0.1636	0.0863	0.1888	0.0287	0.2588	0.1234	0.4546	-0.004
11189	CELF3	1	151672534	151689290	0.0901	0.5745	0.3483	-0.7198	0.5916	0.5527	0.0039	0.2999	0.0802	-0.0316	0.28	0.0358	0.1837	0.1714	0.0338	-0.0503	0.0724	0.2079	0.4283	0.2528	-0.2678	0.5512	-0.1543	0.2685	0.1473	0.4728	0.0421
11209	MST1P2	1	16972069	16976915	-0.6268	-0.5276	-0.8062	-0.1513	0.1188	0.2251	-0.5483	-0.3398	0.1477	-0.1072	0.0037	0.0165	-0.3041	0.1219	-0.183	-0.6608	0.4295	0.1486	-0.233	-0.4688	0.0665	-0.6162	-0.2742	-0.2509	-0.4187	-0.1661	-0.3861
11218	DDX20	1	112298190	112310199	-0.0027	-0.3255	-0.0253	0.082	-0.3008	0.2045	0.3251	-0.2134	-0.3746	-0.5278	0.4239	0.0111	0.123	0.0899	0.0628	-0.7645	0.6574	-0.5138	-0.7905	0.1619	-0.3541	-0.2767	-0.29	-1.186	1.0251	-0.1733	0.0101
1122	CHML	1	241792167	241799232	0.0468	0.5882	0.3101	0.2905	0.3867	0.2059	-0.4793	0.0731	0.1224	-0.069	-0.019	0.3327	0.1665	0.1336	0.6499	0.6204	0.1586	0.183	0.0572	0.3786	0.5438	0.1503	-0.0342	0.2846	0.1476	0.4347	0.3305
11221	DUSP10	1	221874764	221915516	0.0768	0.5922	0.353	0.2993	0.3867	0.2512	0.6526	0.1059	0.1125	-0.0359	0.2921	0.0655	0.1767	0.1336	0.7098	0.6283	0.7683	0.1904	0.0442	0.3486	0.1067	0.2025	-0.0342	0.2934	0.229	0.4571	0.38
11223	MST1P9	1	17081401	17090975	-0.6268	-0.5276	-0.0324	0.1529	0.1188	0.8776	-0.6198	0.3397	0.7519	0.801	0.6316	0.4951	0.3838	0.8412	-0.183	-0.2756	0.4295	0.8512	-0.233	-0.4501	0.0665	-0.6162	0.5074	0.5699	-0.4187	-0.1661	-0.3861
11240	PADI2	1	17393256	17445948	-0.6304	0.0199	-0.0324	-0.1336	0.1188	0.5947	-0.5394	-0.1969	0.1732	-0.0147	0.2959	0.0579	-0.3287	0.1443	-0.5128	-0.145	0.0453	0.1058	-0.2103	-0.4501	0.0665	-0.6162	-0.313	-0.2258	-0.3569	-0.1661	-0.3861
11243	PMF1	1	156182779	156209868	0.0606	0.549	0.3149	0.1704	0.5398	0.6287	-0.0342	0.2543	0.0588	-0.0761	0.2762	0.0018	0.1543	0.1188	0.03	-0.0905	0.0327	0.1243	-0.2504	0.1984	-0.3811	0.5773	-0.0609	0.2035	0.1261	0.4314	-0.0223
11266	DUSP12	1	161719581	161726952	0.0606	0.5863	0.3149	0.124	0.5707	0.605	0.0064	0.2644	0.1138	-0.0761	-0.5916	0.0018	0.1543	0.1181	0.03	-0.0964	0.0555	0.1794	0.4532	0.252	-0.29	0.7556	-0.0563	0.26	0.1647	0.4462	-0.0223
112770	C1orf85	1	156262478	156265480	0.0606	0.549	0.3149	0.1704	0.5398	0.6287	-0.0342	0.2543	0.0588	-0.0761	0.2762	0.0018	0.1543	0.1188	0.03	-0.0905	0.0327	0.1243	-0.2504	0.1984	-0.3811	0.5773	-0.0609	0.2035	0.1261	0.4314	-0.0223
112950	MED8	1	43849588	43855483	-0.6697	-0.3166	-0.0324	-0.1475	0.0982	0.1594	-0.0263	-0.2105	0.551	-0.0733	0.3314	0.0677	0.1801	0.1234	-0.5172	-0.1432	0.6272	0.113	-0.2298	0.1409	0.0665	-0.6275	-0.3	-0.2386	-0.2767	-0.1548	0.0056
112970	KTI12	1	52497777	52499472	-0.6697	-0.3166	-0.0324	-0.1103	0.0982	0.1964	-0.0263	-0.2105	-0.3317	-0.0733	0.2892	0.0677	0.1811	0.1234	-0.5172	-0.0944	0.5046	0.1461	-0.1959	0.1409	0.1294	-0.1846	-0.3	-0.2386	-0.2767	-0.1548	-0.0151
1130	LYST	1	235824345	236030220	0.0768	0.5882	0.3331	0.2905	0.3867	0.578	0.8469	0.0823	0.1224	-0.0549	-0.0421	0.2862	0.1645	0.1336	0.6692	0.6204	-0.4422	0.1904	0.0738	0.5275	-0.5619	0.1804	-0.0342	0.2934	0.1764	0.4571	0.3671
1131	CHRM3	1	239792373	240072717	0.0768	0.5882	0.3331	0.2905	0.3867	0.578	0.4709	1.0678	0.1224	-0.0399	-1.0513	0.2862	0.1645	0.1336	0.6692	0.6204	-0.4422	0.1904	0.0738	0.3786	0.5431	0.1503	-0.0342	0.2934	0.212	0.4571	0.3998
11311	VPS45	1	150039342	150117505	0.0901	0.5745	0.3483	0.5212	-0.26	0.5527	0.0039	0.2999	0.0802	-0.0659	0.28	0.0358	0.1837	0.1714	0.0338	-0.0503	0.0724	0.2079	0.4283	0.2528	-0.2889	0.5512	-0.1543	0.2685	0.1363	0.4728	0.0421
11313	LYPLA2	1	24117646	24122029	-0.6304	0.0199	-0.0324	-0.1336	0.1188	0.1565	-0.5394	-0.1969	-0.3871	-0.0733	-0.6207	0.0579	-0.3287	0.1443	-0.5389	-0.145	0.0453	0.079	-0.2103	-0.4501	0.0665	-0.637	-0.2744	-0.2258	-0.3569	-0.1546	-0.5474
11315	PARK7	1	8021714	8045342	-0.6833	-0.005	-0.0759	-0.1513	0.1188	0.523	-0.5521	0.396	0.1476	-0.0742	-0.1022	0.0507	-0.3556	0.1024	-0.5692	-0.1602	0.7575	0.0949	-0.7763	-0.4688	0.0665	-0.6162	0.5745	-0.2174	-0.3444	-0.1661	-0.0757
11330	CTRC	1	15764938	15773153	-0.6268	-0.005	-0.0671	-0.1513	0.1188	0.1633	-0.5483	-0.2607	0.1477	-0.1072	0.2882	0.0564	-0.3041	0.1219	-0.5629	-0.1275	0.0306	0.0721	-0.233	-0.4688	0.0665	-0.6162	-0.2742	-0.2509	-0.3444	-0.1661	-0.6256
11332	ACOT7	1	6324332	6453826	-0.6833	-0.005	-0.0759	-0.1513	0.1188	0.523	-0.5521	-0.2267	0.1476	-0.0742	-0.0845	0.0507	-0.3556	0.1024	-0.5692	-0.1602	0.7021	0.0949	-0.7763	-0.4688	0.0665	-0.6162	0.5745	-0.2174	-0.3444	-0.1661	-0.0757
113444	C1orf212	1	35315963	35325417	-0.6697	-0.3686	-0.0324	-0.1475	0.0982	-0.3746	-0.0104	-0.2105	-0.3871	-0.0733	0.3314	0.0348	-0.3594	0.1098	-0.5172	-0.1182	0.0121	0.0978	-0.2298	-0.4662	0.0665	-0.1145	-0.3	-0.2386	-0.3569	-0.1811	-0.0005
113451	ADC	1	33546714	33585995	-0.6697	-0.3686	-0.0324	-0.1475	0.0982	-0.3746	-0.0104	-0.2105	-0.3871	-0.0733	0.3314	0.0348	-0.3594	0.1222	-0.5172	-0.145	0.0121	0.0978	-0.2298	-0.4662	0.0665	-0.637	-0.3	-0.2258	-0.3569	-0.1811	-0.0005
113452	TMEM54	1	33360196	33366953	-0.6697	-0.3686	-0.0324	-0.1475	0.0982	-0.3746	-0.0104	-0.2105	-0.3871	-0.0733	0.3314	0.0348	-0.3594	0.1222	-0.5172	-0.145	0.0121	0.0978	-0.2298	0.0927	0.0665	-0.637	-0.3	-0.2258	-0.3569	-0.1811	-0.0005
113802	HENMT1	1	109190910	109204148	0.0701	-0.2665	0.0227	0.1098	-0.2224	0.2164	0.4085	-0.1498	-0.3423	-0.4453	0.2787	0.0438	0.1464	0.1417	0.1104	-0.6172	0.6823	-0.4462	-0.7905	0.2038	-0.2912	-0.1833	-0.2403	-1.0782	0.8986	-0.1191	0.0409
114034	TOE1	1	45805342	45809650	-0.6697	-0.3166	-0.0324	-0.1475	0.0982	0.1594	-0.0263	-0.2105	0.551	-0.0733	0.3314	0.0677	0.1801	0.1234	-0.5172	0.2781	0.6272	0.113	-0.2298	0.1409	0.0665	-0.6275	-0.3	-0.2386	-0.2767	-0.1548	0.0056
1141	CHRNB2	1	154540257	154552353	0.0532	0.549	0.3215	0.4093	0.5226	0.6287	-0.0342	0.2499	0.0588	0.3922	0.2762	0.0018	0.1543	0.1188	0.3732	-0.0905	0.0459	0.1212	0.4409	0.1984	-0.3811	0.5773	-0.0685	0.237	0.1261	0.4314	-0.0223
114548	NLRP3	1	247579458	247612406	0.0468	0.5882	0.2589	0.2905	0.3703	0.566	0.6152	0.107	0.1224	-0.0433	-0.0594	0.3327	0.1612	0.1336	0.6568	0.6204	-0.5384	0.2145	0.0572	0.3786	0.5489	0.1861	-0.0275	0.2846	0.1856	0.4347	0.3305
114625	ERMAP	1	43282776	43310660	-0.6697	-0.3166	-0.0324	-0.1475	0.0982	0.1594	-0.0263	-0.2105	0.551	-0.0733	0.3314	0.0677	0.1743	0.1234	-0.5172	-0.1432	0.5959	0.113	-0.2298	0.1409	0.0665	-0.6275	-0.3	-0.2386	-0.2767	-0.1548	0.0056
114771	PGLYRP3	1	153270338	153283194	0.0532	0.549	0.3215	-0.7459	0.5747	0.6287	-0.0342	0.2499	0.0588	-0.0606	0.2762	0.0018	0.1543	0.1188	0.0289	-0.0905	0.0559	0.1212	0.4409	0.1984	-0.3811	0.6129	-0.0685	0.2547	0.1261	0.4314	-0.0223
114784	CSMD2	1	33979609	34631443	-0.6697	-0.3686	-0.0324	-0.1475	0.0982	-0.3746	-0.0104	-0.2105	-0.3871	-0.0733	0.3314	0.0348	-0.3594	0.1222	-0.5172	-0.145	0.0121	0.0978	-0.2298	-0.4662	0.0665	-0.637	-0.3	-0.2258	-0.3569	-0.1811	-0.0005
114803	MYSM1	1	59120411	59165747	-0.6697	-0.3166	-0.0324	-0.1103	0.1595	0.2317	0.0256	-0.1549	-0.3185	-0.0211	0.5241	0.0677	0.1879	0.1678	-0.5172	-0.0329	0.4641	0.2333	-0.1959	0.2041	0.1587	-0.1846	-0.2531	-0.2042	-0.209	-0.1548	0.0231
114814	GNRHR2	1	145509820	145516076	0.0901	0.619	0.3887	0.5212	-0.2081	0.3426	0.313	0.3986	0.1053	0.0158	-0.015	0.0358	0.216	0.1714	0.0692	-0.0191	0.14	0.2079	0.9958	0.2528	-0.1538	0.6279	-0.1543	1.0003	0.2905	0.5322	0.0745
114819	CROCCP3	1	16793931	16819196	-0.6268	-0.005	-0.0671	-0.1513	0.1188	0.2251	-0.5483	-0.3398	0.1477	-0.1072	0.2882	0.0165	-0.3041	0.1219	-0.5629	-0.1275	0.0596	0.1486	-0.233	-0.4688	0.0665	-0.6162	-0.2742	-0.2509	-0.4187	-0.1661	-0.3861
114827	FHAD1	1	15573768	15724622	-0.7461	-0.005	-0.0671	-0.1513	0.1188	0.1633	-0.5483	-0.2607	0.1477	-0.1072	0.2882	0.0564	-0.3041	0.1219	-0.5629	-0.1275	0.0306	0.0721	-0.233	-0.4688	0.0665	-0.6162	-0.2742	-0.2509	-0.3444	-0.1661	-0.6256
114836	SLAMF6	1	160454820	160493052	0.0606	0.5696	0.3149	0.124	0.5707	0.5312	-0.0335	0.2644	0.1138	-0.0761	-0.5916	0.0018	0.1543	0.1057	0.03	-0.0952	0.0555	0.1794	0.4532	0.193	-0.3514	1.1004	-0.0563	0.2507	0.1076	0.4393	-0.0223
114883	OSBPL9	1	52082546	52254891	-0.6697	-0.3166	-0.0324	-0.1103	0.0982	0.1964	-0.0263	-0.2105	-0.3317	-0.0733	0.2892	0.0677	0.1811	0.1234	-0.5172	-0.0944	0.5046	0.1461	-0.1959	0.1409	0.1294	-0.1846	-0.3	-0.2386	-0.2767	-0.1548	-0.0151
115019	SLC26A9	1	205882177	205912588	0.0768	-0.3311	0.348	0.1824	0.3784	0.2448	-0.5472	0.058	0.1192	-0.0279	0.2883	0.0655	0.1974	0.164	0.0297	0.6118	0.0698	0.1396	-0.0997	-0.1636	0.0863	0.1888	0.0287	0.2588	0.1234	0.4546	0.3986
115110	LOC115110	1	2481359	2484284	-0.6709	-0.005	-0.0759	-0.1513	0.1188	0.523	-0.0063	-0.2267	0.1476	-0.0742	-0.0845	0.0507	-0.3556	0.1024	-0.5692	-0.1602	0.6933	0.0949	-0.2258	-0.4688	0.0032	-0.2953	0.5745	-0.2174	-0.3444	-0.1661	-0.0757
115209	OMA1	1	58946391	59012446	-0.6697	-0.3166	-0.0324	-0.1103	0.1595	0.2317	0.0256	-0.1549	-0.3185	-0.0211	0.5241	0.0677	0.1879	0.1678	-0.5172	-0.0329	0.4641	0.2333	-0.1959	0.2041	0.1587	-0.1846	-0.2531	-0.2042	-0.209	-0.1548	0.0231
115273	RAB42	1	28918712	28921088	-0.6697	-0.3686	-0.0324	-0.1628	0.0982	-0.3969	-0.5394	-0.2105	-0.3871	-0.0733	-0.6207	0.0348	-0.3594	0.1222	-0.5172	-0.145	0.0453	0.079	-0.2433	-0.4754	0.0665	-0.637	-0.3228	-0.2258	-0.3569	-0.1686	-0.0076
115350	FCRL1	1	157764194	157789940	0.0606	0.549	0.3149	0.1704	0.5398	0.6287	-0.0342	0.2543	0.0588	-0.0761	0.2762	0.0018	0.1543	0.1188	0.03	-0.0905	0.4265	0.1243	-0.2504	0.1984	-0.3811	0.5773	-0.0609	0.2035	0.1261	0.4314	-0.0223
115352	FCRL3	1	157647978	157670647	0.0606	0.549	0.3149	0.1704	0.5398	0.6287	-0.0342	0.2543	0.0588	-0.0761	0.2762	0.0018	0.1543	0.1188	0.03	-0.0905	0.4265	0.1243	-0.2504	0.1984	-0.3811	0.5773	-0.0609	0.2035	0.1261	0.4314	-0.0223
115353	LRRC42	1	54411999	54433841	-0.6697	-0.3166	-0.0324	-0.1103	0.0982	0.1964	-0.0263	-0.2105	1.6624	-0.0733	0.2892	0.0677	0.1811	0.1234	-0.5172	-0.0944	0.5046	0.1461	-0.1959	0.1409	0.1587	-0.1846	-0.3	-0.2386	-0.2767	-0.1548	-0.0151
115361	GBP4	1	89646831	89664633	0.0923	-0.2655	0.028	0.151	0.1563	0.2753	0.0191	-0.099	-0.308	-0.3983	0.5493	0.0606	0.2236	2.0856	0.1365	-0.0082	0.7043	0.1618	-0.7895	0.196	-0.3001	-1.3595	-0.2278	-0.1601	0.9115	-0.0981	0.0442
115362	GBP5	1	89724634	89738544	0.0923	-0.2655	0.028	0.151	0.1563	0.2753	0.0191	-0.099	-0.308	-0.3983	0.5493	0.0606	0.2236	0.1746	0.1365	-0.0082	0.7043	0.1618	-0.7895	0.196	-0.3001	-1.3595	-0.2278	-0.1601	1.2416	-0.0981	0.0442
115572	FAM46B	1	27331511	27339333	-0.6697	0.4091	-0.0324	-0.1628	0.0982	-0.3969	-0.5394	-0.2105	-0.3871	-0.0733	-0.6207	0.0348	-0.3594	0.1222	-0.5172	-0.145	0.0453	0.079	-0.2433	-0.4754	0.0665	-0.637	-0.3228	-0.2258	-0.3569	-0.1686	-0.0076
116123	FMO9P	1	166573153	166594473	0.0606	0.5863	0.3149	0.124	0.0996	0.2256	0.0064	0.2758	0.0925	-0.0761	-0.5842	0.0018	0.1543	0.1181	0.0449	-0.0246	0.0555	0.1794	-0.2177	0.2291	-0.29	0.1387	-0.0563	0.26	0.1647	0.4462	-0.0223
116228	COX20	1	244998639	245008359	0.0468	0.5882	0.3101	0.2905	0.3703	0.2059	-0.5222	0.0731	0.1224	-0.069	-0.055	0.3327	0.1665	0.1336	0.6499	0.6204	-0.4669	0.2145	0.0572	0.3786	0.4878	0.1137	-0.0468	0.2846	0.1856	0.4347	0.3305
1163	CKS1B	1	154947118	154951725	0.0532	0.549	0.3215	0.4093	0.5226	0.6287	-0.0342	0.2499	0.0588	-0.0822	0.2762	0.0018	0.1543	0.1188	0.3732	-0.0905	0.0459	0.1212	0.4409	0.1984	-0.3811	0.5773	-0.0685	0.237	0.1261	0.4314	-0.0223
116362	RBP7	1	10057255	10076078	-0.6833	-0.005	-0.0759	-0.1513	0.1188	0.1633	-0.5521	-0.2353	0.14	-0.0742	-0.1022	0.0507	-0.3584	0.1024	-0.5692	-0.1602	0.7367	0.0949	-0.233	-0.4688	0.0665	-0.6162	0.5745	-0.2174	-0.3444	-0.1661	-0.07
116461	TSEN15	1	184020811	184043344	0.0606	0.6218	0.357	0.1713	0.0926	0.5989	0.0064	0.2082	0.1387	-0.4289	0.3036	0.0037	0.1796	0.1574	0.0658	-0.0246	0.4662	0.1794	0.4838	-0.1177	-0.2983	0.1828	0.026	-0.1597	0.1774	0.4774	-0.0019
116496	FAM129A	1	184760166	184943682	0.0606	0.6218	0.357	0.1713	0.0926	0.5989	0.0064	0.2082	0.1387	-0.4289	0.3036	0.0037	0.1796	0.1574	0.0658	-0.0246	0.4662	0.2821	0.4838	-0.1177	-1.0595	0.1872	0.026	-0.1597	0.1774	0.4774	-0.0019
116841	SNAP47	1	227922697	227968932	0.0768	0.5922	0.353	0.2993	0.3867	0.2512	-0.5547	0.1059	0.1125	-0.0359	0.292	0.2862	0.1767	0.1336	0.672	0.6283	0.0882	0.1904	0.0738	0.3486	0.1067	0.1975	-0.0342	0.2934	0.1493	0.4571	0.38
116983	ACAP3	1	1227764	1243269	-0.6709	-0.005	-0.0759	-0.1513	0.1188	0.523	-0.0063	-0.2267	0.1476	-0.0742	-0.0845	0.0507	-0.3556	0.1297	-0.5692	-0.1602	0.6933	-0.6662	-0.2258	-0.4688	0.0032	0.1981	0.5745	-0.2174	-0.3444	-0.1201	-0.0757
117143	TADA1	1	166825749	166845654	0.0606	0.5863	0.3149	0.124	0.0996	0.2256	0.0064	0.2758	0.0925	-0.0761	-0.0588	0.0018	0.1543	0.1181	0.0449	-0.0246	0.0555	0.1794	-0.2177	0.2291	-0.29	0.1387	-0.0563	0.26	0.1647	0.4462	-0.0223
117145	THEM4	1	151843343	151882361	0.0901	0.5745	0.3483	-0.7198	0.5916	0.5527	0.0039	0.2999	0.0802	-0.0316	0.28	0.0358	0.1837	0.1714	0.0338	-0.0503	0.0724	0.2079	0.4283	0.2528	-0.2678	0.5512	-0.1543	0.2685	0.1473	0.4728	0.0421
117157	SH2D1B	1	162365056	162381928	0.0606	0.5863	0.3149	0.124	0.5707	0.605	0.0064	0.2644	0.1138	-0.0761	-0.5916	0.0018	0.1543	0.1181	0.03	-0.0246	0.0555	0.1794	0.4532	0.252	-0.29	0.1387	-0.0563	0.26	0.1647	0.4462	-0.0223
117178	SSX2IP	1	85109390	85156240	0.0923	-0.2655	0.028	0.151	0.1563	0.2753	0.0191	-0.099	-0.308	-0.0344	0.5493	0.0606	0.2236	0.1826	0.1365	-0.0082	0.7043	0.3018	-0.7561	0.196	-0.2554	-0.1908	-0.2278	-0.1601	-0.1439	-0.0983	0.0442
1179	CLCA1	1	86934526	86965974	0.0923	-0.2655	0.028	0.151	0.1563	0.2753	0.0191	-0.099	-0.308	-0.0344	0.5493	0.0606	0.2236	0.1826	0.1365	-0.0082	0.7043	0.3018	-0.7895	0.196	-0.3001	-0.1657	-0.2278	-0.1601	0.9115	-0.0983	0.0442
118424	UBE2J2	1	1189292	1209234	-0.6709	-0.005	-0.0759	-0.1513	0.1188	0.523	-0.0063	-0.2267	0.1476	-0.0742	-0.0845	0.0507	-0.3556	0.1297	-0.5692	-0.1602	0.6933	-0.6662	-0.2258	-0.4688	0.0032	-0.1553	0.5745	-0.2174	-0.3444	-0.1201	-0.0757
118427	OLFM3	1	102268127	102462790	0.0691	-0.2655	0.0101	0.1129	0.1563	0.2595	0.4053	-0.125	-0.2856	-0.446	0.4652	0.0606	0.1827	0.1601	0.1104	-0.115	0.6442	0.2847	-0.7895	0.1944	-0.2777	-0.2064	-0.2335	-1.0854	0.2834	-0.12	-0.0182
1185	CLCN6	1	11866153	11903201	-0.6833	-0.005	-0.0759	-0.1513	0.1188	0.1633	-0.5521	-0.2067	0.14	-0.0742	-0.1022	0.0507	-0.3584	0.1024	-0.5692	-0.1602	0.7367	0.0583	-0.233	-0.4688	0.0665	-0.6162	0.9776	-0.2174	-0.3444	-0.1661	-0.5801
1187	CLCNKA	1	16348486	16360545	-0.6268	-0.005	-0.0671	-0.1513	0.1188	0.5827	-0.5483	-0.2434	0.1477	-0.1072	0.2882	0.0165	-0.3041	0.1219	-0.5629	-0.1275	0.0596	0.1486	-0.233	-0.4688	0.0665	-0.6162	-0.2742	-0.2509	-0.4187	-0.1661	-0.6256
1188	CLCNKB	1	16370231	16383821	-0.6268	-0.005	-0.0671	-0.1513	0.1188	0.5827	-0.5483	-0.2434	0.1477	-0.1072	0.2882	0.0165	-0.3041	0.1219	-0.5629	-0.1275	0.0596	0.1486	-0.233	-0.4688	0.0665	-0.6162	-0.2742	-0.2509	-0.4187	-0.1661	-1.1419
1196	CLK2	1	155232659	155243281	0.0532	0.549	0.3215	0.4093	0.5226	0.6287	-0.0342	0.2499	0.0588	-0.0822	0.2762	0.0018	0.1543	0.1188	0.3732	-0.0905	0.0459	0.1212	0.8179	0.1984	-0.3811	0.5773	-0.0685	0.237	0.1261	0.4314	-0.0223
1263	PLK3	1	45266036	45271667	-0.6697	-0.3166	-0.0324	-0.1475	0.0982	0.1594	-0.0263	-0.2105	0.551	-0.0733	0.3314	0.0677	0.1801	0.1234	-0.5172	-0.1432	0.6272	0.113	-0.2298	0.1409	0.0665	-0.6275	-0.3	-0.2386	-0.2767	-0.1548	0.0056
1266	CNN3	1	95362507	95392735	0.0691	-0.2655	0.0101	0.2192	0.1563	0.2753	0.4053	-0.125	-0.2856	-0.3757	0.5432	0.0606	0.2889	0.1601	0.1624	-0.0082	0.7168	0.2847	-0.7895	0.1944	-0.2777	-0.1831	-0.2335	-1.0854	1.0662	-0.12	0.0442
126626	GABPB2	1	151043080	151091007	0.0901	0.5745	0.3483	0.5212	0.5916	0.5527	0.0039	0.2999	0.0802	-0.0316	0.28	0.0358	0.1837	0.1714	0.0338	-0.0503	0.0724	0.2079	0.4283	0.2528	-0.2889	0.5512	-0.1543	0.2685	0.1473	0.4728	0.0421
126637	TCHHL1	1	152056620	152061540	0.0901	0.5745	0.3483	-0.7198	0.5916	0.5527	0.0039	0.2999	0.0802	-0.0316	0.28	0.0358	0.1837	0.1714	0.0338	-0.0503	0.4789	0.2079	0.4283	0.2528	-0.2678	0.5512	-0.1543	0.2685	0.1473	0.4728	0.0421
126638	RPTN	1	152126071	152131704	0.0901	0.5745	0.3483	-0.7198	0.5916	0.5527	0.0039	0.2999	0.0802	-0.0316	0.28	0.0358	0.1837	0.1714	0.0338	-0.0503	0.4789	0.2079	0.4283	0.2528	-0.2678	0.5512	-0.1543	0.2685	0.1473	0.4728	0.0421
126661	CCDC163P	1	45959598	45965751	-0.6697	-0.3166	-0.0324	-0.1475	0.0982	0.1594	-0.0263	-0.2105	0.551	-0.0733	0.3314	0.0677	0.1801	0.1234	-0.5172	0.2781	0.6272	0.113	-0.2298	0.1409	0.0665	-0.6275	-0.3	-0.2386	-0.2767	-0.1548	0.0056
126668	TDRD10	1	154474695	154520623	0.0532	0.549	0.3215	0.4093	0.5226	0.6287	-0.0342	0.2499	0.0588	0.3922	0.2762	0.0018	0.1543	0.1188	0.3732	-0.0905	0.0459	0.1212	0.4409	0.1984	-0.3811	0.5773	-0.0685	0.237	0.1261	0.4314	-0.0223
126669	SHE	1	154451954	154474526	0.0532	0.549	0.3215	0.4093	0.5226	0.6287	-0.0342	0.2499	0.0588	0.3922	0.2762	0.0018	0.1543	0.1188	0.3732	-0.0905	0.0459	0.1212	0.4409	0.1984	-0.3811	0.5773	-0.0685	0.237	0.1261	0.4314	-0.0223
126695	C1orf172	1	27276047	27286901	-0.6697	0.4091	-0.0324	-0.1628	0.0982	-0.3969	-0.5394	-0.2105	-0.3871	-0.0733	-0.6207	0.0348	-0.3594	0.1222	-0.5172	-0.145	0.0453	0.079	-0.2433	-0.4754	0.0665	-0.637	-0.3228	-0.2258	-0.3569	-0.1686	-0.0076
126731	CCSAP	1	229456752	229478688	0.0768	0.5922	0.353	0.2993	0.3867	0.2512	-0.5547	0.1059	0.1125	-0.0359	0.292	0.2862	0.1767	0.1336	0.672	0.6283	-0.4927	0.1904	0.0738	0.3486	0.1067	0.1975	-0.0342	0.2934	0.1493	0.4571	0.38
126755	LRRC38	1	13801445	13840242	-0.7461	-0.005	-0.0671	-0.1513	0.1188	0.1633	-0.5483	-0.2607	0.1477	-0.1072	0.2882	0.0507	-0.3798	0.1219	-0.5629	-0.1255	0.7367	0.0721	-0.233	-0.4688	0.0665	-0.6162	-0.2742	-0.3445	-0.3444	-0.1661	-0.6256
126767	AADACL3	1	12776118	12788726	-0.6833	-0.005	-0.0759	-0.1513	0.1188	0.1633	-0.5521	-0.2067	0.14	-0.0742	0.28	0.0507	-0.3584	0.1024	-0.5692	-0.1602	0.7367	0.0583	-0.233	-0.4688	0.0665	-0.6162	-0.2742	-0.2174	-0.3444	-0.1661	-0.5801
126789	PUSL1	1	1243994	1247057	-0.6709	-0.005	-0.0759	-0.1513	0.1188	0.523	-0.0063	-0.2267	0.1476	-0.0742	-0.0845	0.0507	-0.3556	0.1297	-0.5692	-0.1602	0.6933	-0.6662	-0.2258	-0.4688	0.0032	0.1981	0.5745	-0.2174	-0.3444	-0.1201	-0.0757
126792	B3GALT6	1	1167629	1170420	-0.6709	-0.005	-0.0759	-0.1513	0.1188	0.523	-0.0063	-0.2267	0.1476	-0.0742	-0.0845	0.0507	-0.3556	0.1297	-0.5692	-0.1602	0.6933	-0.6662	-0.2258	-0.4688	0.0032	-0.1553	0.5745	-0.2174	-0.3444	-0.1201	-0.0757
126820	WDR63	1	85527993	85598821	0.0923	-0.2655	0.028	0.151	0.1563	0.2753	0.0191	-0.099	-0.308	-0.0344	0.5493	0.0606	0.2236	0.1826	0.1365	-0.0082	0.7043	0.3018	-0.7561	0.196	-0.2554	-0.1908	-0.2278	-0.1601	-0.1439	-0.0983	0.0442
126823	KLHDC9	1	161068151	161070138	0.0606	0.5696	0.3149	0.124	0.5707	0.5312	-0.0335	0.2644	0.1138	-0.0761	-0.5916	0.0018	0.1543	0.1057	0.03	-0.0964	0.0555	0.1794	0.4532	0.193	-0.3514	0.7556	-0.0563	0.2507	0.1076	0.4393	-0.0223
126859	AXDND1	1	179334855	179523870	0.0606	0.4902	-1.4716	-1.631	0.0926	-1.3551	0.0064	-1.275	0.1387	-1.8522	-1.269	0.0037	0.2062	0.1574	-1.6765	-0.0246	0.0555	0.1794	-0.2336	0.1961	-0.2983	0.1828	-0.036	1.0038	0.1774	0.4774	-0.0019
126868	MAB21L3	1	116654376	116677861	0.0918	-0.2848	0.0355	0.142	-0.2081	0.2469	0.313	-0.1496	-0.3204	-0.9615	0.4239	0.0918	0.216	0.1923	-0.4483	-0.635	0.6574	-0.4025	1.1638	0.2075	-0.3541	-0.5929	-0.1543	1.0986	0.9476	-0.0934	0.0101
1269	CNR2	1	24200460	24239817	-0.6304	0.0199	-0.0324	-0.1336	0.1188	0.1565	-0.5394	-0.1969	-0.3871	-0.0733	-0.6207	0.0579	-0.3287	0.1443	-0.5389	-0.145	0.0453	0.079	-0.2103	-0.4501	0.0665	-0.637	-0.2744	-0.2258	-0.3569	-0.1546	-0.5474
126917	IFFO2	1	19230774	19282826	-0.6304	0.0199	-0.0324	-0.1336	0.1188	0.1633	-0.5394	-0.1969	0.1732	2.6308	-0.6207	0.0579	-0.3287	0.1443	-0.5389	-0.145	0.0453	0.1058	-0.2103	-0.4501	0.0665	-0.6162	-0.313	-0.2258	-0.3569	-0.1661	-0.5474
126969	SLC44A3	1	95285898	95360803	0.0691	-0.2655	0.0101	0.2192	0.1563	0.2753	0.4053	-0.125	-0.2856	-0.3757	0.5432	0.0606	0.2889	0.1601	0.1624	-0.0082	0.7168	0.2847	-0.7895	0.1944	-0.2777	-0.1831	-0.2335	-1.0854	1.0662	-0.12	0.0442
127002	ATXN7L2	1	110026561	110035420	0.0701	-0.2665	0.0227	0.1098	-0.2224	0.2164	0.4085	-0.1498	-0.3423	-0.4453	0.2787	0.0438	0.1464	0.1417	0.1104	-0.6172	0.6823	-0.4462	-0.7905	0.2038	-0.2912	-0.2317	-0.2403	-1.0782	0.8986	-0.1191	0.0409
127003	C1orf194	1	109648573	109656479	0.0701	-0.2665	0.0227	0.1098	-0.2224	0.2164	0.4085	-0.1498	-0.3423	-0.4453	0.2787	0.0438	0.1464	0.1417	0.1104	-0.6172	0.6823	-0.4462	-0.7905	0.2038	-0.2912	-0.2317	-0.2403	-1.0782	0.8986	-0.1191	0.0409
127018	LYPLAL1	1	219347192	219386207	0.0768	-0.3127	0.353	0.3321	0.3867	0.2512	0.9769	0.1059	0.1125	-0.0359	0.3436	0.0655	0.1767	0.164	0.7098	0.6684	0.8525	0.1904	0.0894	0.4002	-1.1648	0.2025	-0.0342	0.2934	0.229	0.4571	0.38
127059	OR2M5	1	248308450	248309388	0.0468	0.5882	0.3027	0.2905	0.3703	0.566	0.6152	0.107	0.1224	-0.0433	0.3955	0.3327	0.1612	0.1336	0.6568	0.6204	-0.5384	0.2145	0.0572	0.389	0.5489	0.1861	-0.0275	0.2846	0.1856	0.4347	0.3305
127062	OR2M3	1	248366370	248367308	0.0468	0.5882	0.3027	0.2905	0.3703	0.566	0.6152	0.107	0.1224	-0.0433	0.3955	0.3327	0.1612	0.1336	0.6568	0.6204	-0.5384	0.2145	0.0572	0.389	0.5489	0.1861	-0.0275	0.2846	0.1856	0.4347	0.3305
127064	OR2T12	1	248457918	248458880	0.0468	0.5882	0.3027	0.2905	0.3703	0.566	0.6152	0.107	0.1224	-0.0433	0.3955	0.3327	0.1612	0.1336	0.6568	0.6204	-0.5384	0.2145	0.0572	0.389	0.5489	0.1861	-0.0275	0.2846	0.1856	0.4347	0.3305
127066	OR14C36	1	248512077	248513015	0.0468	0.5882	0.3027	0.2905	0.3703	0.566	0.6152	0.107	0.1224	-0.0433	0.3955	0.3327	0.1612	0.1336	0.6568	0.6204	-0.5384	0.2145	0.0572	0.389	0.5489	0.1861	-0.0275	0.2846	0.1856	0.4347	0.3305
127068	OR2T34	1	248737102	248738058	0.0468	1.0437	0.8634	0.2905	1.0081	0.566	-0.0349	-0.1463	0.1224	-0.0433	0.0159	0.0635	0.7202	-0.0664	1.5172	-0.5487	-0.6661	0.2145	0.8228	0.3678	-1.5464	0.8536	0.6238	0.2846	0.102	0.4347	0.3305
127069	OR2T10	1	248756131	248757069	1.0147	1.0437	0.8634	0.2905	1.0081	1.3816	0.6128	0.8187	0.1224	0.5885	0.6935	1.1054	0.7202	0.8329	1.5172	-0.5487	0.326	1.0934	0.8228	1.0433	-1.5464	0.8536	0.6238	0.2846	0.9369	1.1001	0.9231
127074	OR2T4	1	248524883	248525929	0.0468	0.5882	0.3027	0.2905	0.3703	0.566	0.6152	0.107	0.1224	-0.0433	0.0225	0.3327	0.1612	0.1336	0.6568	0.6204	-0.5384	0.2145	0.0572	0.389	0.5489	0.1861	-0.0275	0.2846	0.1856	0.4347	0.3305
127077	OR2T11	1	248789479	248790429	0.2932	1.0437	0.8634	0.2905	1.0081	1.3816	0.6128	0.8187	0.1224	0.5885	0.0909	1.1054	0.7202	0.8329	1.5172	-0.5487	0.326	1.0934	0.8228	1.0433	-1.5464	0.8536	0.6238	0.2846	0.9369	1.1001	0.9231
127124	ATP6V1G3	1	198492352	198510075	0.0768	0.639	0.348	0.2022	0.384	0.2723	-0.5472	0.1445	0.1734	-0.0083	0.3453	0.3678	0.1974	0.1892	0.1385	0.6774	0.1395	0.2851	-0.182	-0.1396	0.2162	0.1811	0.0351	-0.2029	0.1782	0.5066	0.0123
127247	ASB17	1	76384558	76398116	0.0923	-0.2655	0.0294	-0.0164	0.1563	0.246	0.0191	-0.1143	-0.2693	-0.025	0.5493	0.0572	0.1622	0.1658	-0.4097	-0.0085	0.5079	0.2937	-0.7561	0.2008	-0.2851	-0.1908	-0.2278	-0.1601	-0.1439	-0.0983	-0.0052
127253	TYW3	1	75198836	75232360	0.0923	-0.2655	0.0294	-0.0164	0.1563	0.246	0.0191	-0.1143	-0.2693	-0.0421	0.5813	0.0572	0.1622	0.1658	-0.4097	-0.0085	0.5079	0.2937	-0.7399	0.2008	-0.2851	-0.1908	-0.2278	-0.1601	-0.1439	-0.0983	-0.0052
127254	C1orf173	1	75033795	75139422	0.0923	-0.2655	0.0294	-0.0164	0.1563	0.246	0.0191	-0.1143	-0.2693	-0.0421	0.5813	0.0572	0.1622	0.1658	-0.4097	-0.0085	0.5079	0.2937	-0.7399	0.2008	-0.2851	-0.1908	-0.2278	-0.1601	-0.1439	-0.0983	-0.0052
127255	LRRIQ3	1	74491702	74663871	0.0923	-0.2655	0.0294	-0.0164	0.1563	0.246	0.0191	-0.1143	-0.2693	-0.0421	0.5813	0.0572	0.1622	0.1658	-0.4097	-0.0085	0.5079	0.2937	-0.7399	0.2008	-0.2851	-0.1908	-0.2278	-0.1601	-0.1439	-0.0983	-0.0052
127262	TPRG1L	1	3541556	3546694	-0.6709	-0.005	-0.0759	-0.1513	0.1188	0.523	-0.0063	-0.2267	0.1476	-0.0742	-0.0845	0.0507	-0.3556	0.1024	-0.5692	-0.1602	0.6933	0.0949	-0.2258	-0.4688	0.0032	-0.2953	0.5745	-0.2174	-0.3444	-0.1661	-0.0757
127281	FAM213B	1	2517899	2522908	-0.6709	-0.005	-0.0759	-0.1513	0.1188	0.523	-0.0063	-0.2267	0.1476	-0.0742	-0.0845	0.0507	-0.3556	0.1024	-0.5692	-0.1602	0.6933	0.0949	-0.2258	-0.4688	0.0032	-0.2953	0.5745	-0.2174	-0.3444	-0.1661	-0.0757
127294	MYOM3	1	24382531	24438665	-0.6304	0.0199	-0.0324	-0.1336	0.1188	0.1565	-0.5394	-0.1969	-0.3871	-0.0733	-0.6207	0.0579	-0.3287	0.1443	-0.5389	-0.145	0.0453	0.079	-0.2103	-0.4501	0.0665	-0.637	-0.2744	-0.2258	-0.3569	-0.1546	-0.5474
127343	DMBX1	1	46972668	46979886	-0.6697	-0.3166	-0.0324	-0.1475	0.0982	0.1594	-0.0263	-0.2105	0.551	-0.0733	0.2704	0.0677	0.1811	0.1234	-0.5172	0.2781	0.6272	0.1062	-0.2298	0.1409	0.1123	-0.6275	-0.3	-0.2386	-0.2767	-0.1548	0.0056
127385	OR10J5	1	159504868	159505797	0.0606	0.5696	0.3149	0.124	0.5707	0.5312	-0.0335	0.2644	0.1138	-0.0761	-0.5916	0.0018	0.1543	0.1057	0.03	-0.0576	0.0555	0.1794	-0.2504	0.193	-0.3514	0.5773	-0.0563	0.2457	0.1076	0.4393	-0.0223
127391	TMCO2	1	40713573	40717365	-0.6697	-0.3166	-0.0324	-0.1475	0.0982	0.1594	-0.0263	-0.2105	0.551	-0.0733	0.3314	0.0348	0.1743	0.1234	-0.5172	-0.1432	0.0121	0.094	-0.2298	0.5042	0.0665	-0.6329	-0.3	-0.2386	-0.3569	-0.1811	-0.0005
127396	ZNF684	1	40997233	41013841	-0.6697	-0.3166	-0.0324	-0.1475	0.0982	0.1594	-0.0263	-0.2105	0.551	-0.0733	0.3314	0.0348	0.1743	0.1234	-0.5172	-0.1432	0.5959	0.094	-0.2298	0.5042	0.0665	-0.6329	-0.3	-0.2386	-0.2767	-0.1548	-0.0005
127428	TCEANC2	1	54519274	54565416	-0.6697	-0.3166	-0.0324	-0.1103	0.0982	0.1964	-0.0263	-0.2105	0.9788	-0.0733	0.3071	0.0677	0.1811	0.1234	-0.5172	-0.0944	0.5169	0.1461	-0.1959	0.1409	0.1587	-0.1846	-0.3	-0.2386	-0.2767	-0.1548	-0.0151
127435	PODN	1	53527724	53551174	-0.6697	-0.3166	-0.0324	-0.1103	0.0982	0.1964	-0.0263	-0.2105	0.5057	-0.0733	0.2892	0.0677	0.1811	0.1234	-0.5172	-0.0944	0.5046	0.1461	-0.1959	0.1409	0.1294	-0.1846	-0.3	-0.2386	-0.2767	-0.1548	-0.0151
127495	LRRC39	1	100614004	100643829	0.0691	-0.2655	0.0101	0.1129	0.1563	0.2595	0.4053	-0.125	-0.2856	-0.446	0.4652	0.0606	0.1827	0.1601	0.1104	-0.115	0.6442	0.2847	-0.7895	0.1944	-0.2777	-0.2064	-0.2335	-1.0854	0.2834	-0.12	-0.0182
127534	GJB4	1	35225342	35229325	-0.6697	-0.3686	-0.0324	-0.1475	0.0982	-0.3746	-0.0104	-0.2105	-0.3871	-0.0733	0.3314	0.0348	-0.3594	0.1098	-0.5172	-0.1182	0.0121	0.0978	-0.2298	-0.4662	0.0665	-0.1145	-0.3	-0.2386	-0.3569	-0.1811	-0.0005
127540	HMGB4	1	34326076	34330392	-0.6697	-0.3686	-0.0324	-0.1475	0.0982	-0.3746	-0.0104	-0.2105	-0.3871	-0.0733	0.3314	0.0348	-0.3594	0.1222	-0.5172	-0.145	0.0121	0.0978	-0.2298	-0.4662	0.0665	-0.637	-0.3	-0.2258	-0.3569	-0.1811	-0.0005
127544	RNF19B	1	33402050	33430286	-0.6697	-0.3686	-0.0324	-0.1475	0.0982	-0.3746	-0.0104	-0.2105	-0.3871	-0.0733	0.3314	0.0348	-0.3594	0.1222	-0.5172	-0.145	0.0121	0.0978	-0.2298	0.0927	0.0665	-0.637	-0.3	-0.2258	-0.3569	-0.1811	-0.0005
127579	DCST2	1	154991003	155006257	0.0532	0.549	0.3215	0.4093	0.5226	0.6287	-0.0342	0.2499	0.0588	-0.0822	0.2762	0.0018	0.1543	0.1188	0.3732	-0.0905	0.0459	0.1212	0.4409	0.1984	-0.3811	0.5773	-0.0685	0.237	0.1261	0.4314	-0.0223
127602	DNAH14	1	225117356	225586996	0.0768	0.5922	0.353	0.2993	0.3867	0.2512	-0.5547	0.1059	0.1125	-0.0359	0.2921	0.0655	0.1767	0.1336	0.672	0.6283	0.7683	0.1904	0.0442	0.3486	0.1067	-0.2136	-0.0342	0.2934	0.1673	0.4571	0.38
127623	OR2B11	1	247614331	247615284	0.0468	0.5882	0.2589	0.2905	0.3703	0.566	0.6152	0.107	0.1224	-0.0433	-0.0594	0.3327	0.1612	0.1336	0.6568	0.6204	-0.5384	0.2145	0.0572	0.3786	0.5489	0.1861	-0.0275	0.2846	0.1856	0.4347	0.3305
127665	ZNF648	1	182023705	182030847	0.0606	0.6218	0.357	0.1713	0.0926	0.5989	0.0064	0.2082	0.1387	-0.4289	0.3036	0.0037	0.1559	0.1574	0.0658	-0.0246	0.4662	0.1794	0.4838	0.2109	-0.2983	0.1828	0.026	0.2608	0.1774	0.4774	-0.0019
127670	TEDDM1	1	182367252	182369751	0.0606	0.6218	0.357	0.1713	0.0926	0.5989	0.0064	0.2082	0.1387	-0.4289	0.3036	0.0037	0.1559	0.1574	0.0658	-0.0246	0.4662	0.1794	0.4838	0.2109	-0.2983	0.1828	0.026	0.2608	0.1774	0.4774	-0.0019
127687	C1orf122	1	38273473	38275126	-0.6697	-0.3686	-0.0324	-0.1475	0.0982	0.1594	-0.0263	-0.2105	-0.3871	-0.0733	0.3314	0.0348	-0.3594	0.1234	-0.5172	-0.1432	0.0121	0.0845	-0.2298	0.5261	0.0665	-0.6329	-0.3	-0.2386	-0.3569	-0.1811	-0.0005
127700	OSCP1	1	36883507	36916086	-0.6697	-0.3686	-0.0324	-0.1475	0.0982	0.1594	-0.0263	-0.2105	-0.3871	-0.0733	0.3314	0.0348	-0.3594	0.0946	-0.5172	-0.1432	0.0121	0.0845	-0.2298	-0.4662	0.0665	-0.6329	-0.3	-0.2386	-0.3569	-0.1811	-0.0005
127703	C1orf216	1	36179477	36184790	-0.6697	-0.3686	-0.0324	-0.1475	0.0982	-0.3746	-0.0104	-0.2105	-0.3871	-0.0733	0.3314	0.0348	-0.3594	0.0946	-0.5172	-0.1432	0.0121	0.0978	-0.2298	-0.4662	0.0665	-0.6329	-0.3	-0.2386	-0.3569	-0.1811	-0.0005
127707	KLHDC7A	1	18807424	18812480	-0.6304	0.0199	-0.0324	-0.1336	0.1188	0.1633	-0.5394	-0.1969	0.1732	-0.0147	0.2959	0.0579	-0.3287	0.1443	-0.5128	-0.145	0.0453	0.1058	-0.2103	-0.4501	0.0665	-0.6162	-0.313	-0.2258	-0.3569	-0.1661	-0.5474
127731	VWA5B1	1	20617412	20681387	-0.6304	0.0199	-0.0324	-0.1336	0.1188	0.1565	-0.5394	-0.1969	0.4973	-0.0733	-0.6207	0.0579	-0.3287	0.1443	-0.5389	-0.145	0.0453	0.1105	-0.2103	-0.4501	0.0665	-0.637	-0.313	-0.2258	-0.3569	-0.1661	-0.5474
127733	UBXN10	1	20512578	20519942	-0.6304	0.0199	-0.0324	-0.1336	0.1188	0.1565	-0.5394	-0.1969	0.4973	-0.0733	-0.6207	0.0579	-0.3287	0.1443	-0.5389	-0.145	0.0453	0.1105	-0.2103	-0.4501	0.0665	-0.637	-0.313	-0.2258	-0.3569	-0.1661	-0.5474
127795	C1orf87	1	60456066	60539442	0.0969	-0.2612	-0.0324	-0.1103	0.1595	0.2317	0.0256	-0.1549	-0.3185	-0.0211	0.5241	0.0677	0.1879	0.1678	-0.4625	-0.0329	0.5098	0.2333	-0.1959	0.2041	0.1587	-0.1846	-0.2531	-0.2042	-0.209	-0.1548	0.0231
127829	ARL8A	1	202102532	202113871	0.0768	-0.3311	0.348	0.1824	0.3608	0.2017	-0.5472	0.058	0.1192	-0.3961	0.282	0.1513	0.1974	0.164	0.0297	0.6118	0.0943	0.1396	-0.0997	-0.1636	0.0863	0.1888	0.0287	0.6461	0.1234	0.4546	0.0123
127833	SYT2	1	202559725	202679551	0.0768	-0.3311	0.348	0.1824	0.3608	0.2017	-0.5472	0.058	0.1192	-0.3961	0.282	1.2467	0.1974	0.164	0.0297	0.6118	0.0943	0.1396	-0.0997	-0.1636	0.0863	0.1888	0.0287	0.2588	0.1234	0.4546	0.0123
127841	LINC00628	1	204337558	204338847	0.0768	-0.3311	0.348	0.1824	0.3784	0.2337	-0.5472	0.058	0.1192	-0.0279	0.282	0.0655	0.1974	0.164	0.0297	0.6118	0.0698	0.1396	-0.0997	-0.1636	0.0863	0.1888	0.0287	0.2588	0.1234	0.4546	-0.004
127845	GOLT1A	1	204167288	204183220	0.0768	-0.3311	0.348	0.1824	0.3784	0.2337	-0.5472	0.058	0.1192	-0.0279	0.282	0.0655	0.1974	0.164	0.0297	0.6118	0.0698	0.1396	-0.0997	-0.1636	0.0863	0.1888	0.0287	0.2588	0.1234	0.4546	-0.004
127933	UHMK1	1	162466964	162499419	0.0606	0.5863	0.3149	0.124	0.5707	0.605	0.0064	0.2644	0.1138	-0.0761	-0.5916	0.0018	0.1543	0.1181	0.03	-0.0246	0.0555	0.1794	0.4532	0.252	-0.29	0.1387	-0.0563	0.26	0.1647	0.4462	-0.0223
127943	FCRLB	1	161692457	161697933	0.0606	0.5863	0.3149	0.124	0.5707	0.605	0.0064	0.2644	0.1138	-0.0761	-0.5916	0.0018	0.1543	0.1181	0.03	-0.0964	0.0555	0.1794	0.4532	0.2091	-0.29	0.7556	-0.0563	0.26	0.1647	0.4462	-0.0223
128025	WDR64	1	241815580	241965434	0.0468	0.5882	0.3101	0.2905	0.3867	0.2059	-0.4793	0.0731	0.1224	-0.069	-0.019	0.3327	0.1665	0.1336	0.6499	0.6204	-0.4887	0.183	0.0572	0.3786	0.5438	0.1503	-0.0342	0.2846	0.1476	0.4347	0.3305
128061	C1orf131	1	231359509	231376924	0.0768	0.5922	0.331	0.2993	0.3867	0.2512	-0.5547	0.1059	0.1125	-0.0549	0.3226	0.2862	0.1645	0.1336	0.6667	0.6204	-0.4422	0.1904	0.0738	0.5275	0.1067	0.1804	-0.0342	0.2934	0.1764	0.4571	0.38
128077	LIX1L	1	145477085	145499091	0.0901	0.619	0.3887	0.5212	-0.2081	0.3426	0.313	0.3986	0.1053	0.0158	-0.015	0.0358	0.216	0.1714	0.0692	-0.0191	0.14	0.2079	0.9958	0.2528	-0.1538	0.6279	-0.1543	1.0003	0.2905	0.5322	0.0745
128102	HSD3BP4	1	120106503	120115199	0.0918	-0.2848	0.0355	0.142	-0.2081	0.8461	0.313	-0.1496	-0.3204	0.0158	-0.0284	0.0918	0.216	0.1923	-0.4483	-0.6242	0.6574	0.2258	1.8972	0.2075	0.2534	-0.0215	-0.1543	0.2908	0.9476	-0.0934	0.0101
128153	SPATA17	1	217804695	218040484	0.0768	-0.3311	0.353	0.3321	0.3867	0.2512	0.9769	0.1059	0.1125	-0.0359	-0.4917	0.0655	0.1767	0.164	0.7098	0.7265	0.8525	0.1904	0.0894	0.4002	-1.1648	0.2025	-0.0342	0.2934	0.229	0.4571	0.38
128178	EDARADD	1	236557680	236648008	0.0768	0.5882	0.3331	0.2905	0.3867	0.578	0.8469	0.0823	0.1224	2.0456	-0.0421	0.2862	0.1645	0.1336	0.6692	0.6204	-0.4422	0.1904	0.0738	0.5275	-0.5999	0.1804	-0.0342	0.2934	0.212	0.4571	0.3671
128209	KLF17	1	44584522	44600809	-0.6697	-0.3166	-0.0324	-0.1475	0.0982	0.1594	-0.0263	-0.2105	0.551	-0.0733	0.3314	0.0677	0.1801	0.1234	-0.5172	-0.1432	0.6272	0.113	-0.2298	0.1409	0.0665	-0.6275	-0.3	-0.2386	-0.2767	-0.1548	0.0056
128218	TMEM125	1	43735665	43739673	-0.6697	-0.3166	-0.0324	-0.1475	0.0982	0.1594	-0.0263	-0.2105	0.551	-0.0733	0.3314	0.0677	0.1801	0.1234	-0.5172	-0.1432	0.6272	0.113	-0.2298	0.1409	0.0665	-0.6275	-0.3	-0.2386	-0.2767	-0.1548	0.0056
128229	TSACC	1	156307105	156316785	0.0606	0.549	0.3149	0.1704	0.5398	0.6287	-0.0342	0.2543	0.0588	-0.0761	0.2762	0.0018	0.1543	0.1188	0.03	-0.0905	0.0327	0.1243	-0.2504	0.1984	-0.3811	0.5773	-0.0609	0.2035	0.1261	0.4314	-0.0223
128239	IQGAP3	1	156495197	156542396	0.0606	0.549	0.3149	0.1704	0.5398	0.6287	-0.0342	0.2543	0.0588	-0.0761	0.2762	0.0018	0.1543	0.1188	0.03	-0.0905	0.4265	0.1243	-0.2504	0.1984	-0.3811	0.5773	-0.0609	0.2035	0.1261	0.4314	-0.0223
128240	APOA1BP	1	156561558	156564091	0.0606	0.549	0.3149	0.1704	0.5398	0.6287	-0.0342	0.2543	0.0588	-0.0761	0.2762	0.0018	0.1543	0.1188	0.03	-0.0905	0.4265	0.1243	-0.2504	0.1984	-0.3811	0.5773	-0.0609	0.2035	0.1261	0.4314	-0.0223
128272	ARHGEF19	1	16524599	16539104	-0.6268	-0.005	-0.0671	-0.1513	0.1188	0.2251	-0.5483	-1.0388	0.1477	-0.1072	0.2882	0.0165	-0.3041	0.1219	-0.5629	-0.1275	0.0596	0.1486	-0.233	-0.4688	0.0665	-0.6162	-0.2742	-0.2509	-0.4187	-0.1661	-0.3861
128308	MRPL55	1	228294380	228297013	0.0768	0.5922	0.353	0.2993	0.3867	0.2512	-0.5547	0.1059	0.1125	-0.0359	0.292	0.2862	0.1767	0.1336	0.672	0.6283	0.0882	0.1904	0.0738	0.3486	0.1067	0.1975	-0.0342	0.2934	0.1493	0.4571	0.38
128312	HIST3H2BB	1	228645808	228646259	0.0768	0.5922	0.353	0.2993	0.3867	0.2512	-0.5547	0.1059	0.1125	-0.0359	0.292	0.2862	0.1767	0.1336	0.672	0.6283	-0.4927	0.1904	0.0738	0.3486	0.1067	0.1975	-0.0342	0.2934	0.1493	0.4571	0.38
128338	DRAM2	1	111659954	111682838	-0.0027	-0.3255	-0.0253	0.1098	-0.3008	0.2045	0.3251	-0.2134	-0.3746	-0.5321	0.4239	0.0111	0.123	0.0899	0.0628	-0.711	0.6574	-0.5138	-0.7905	0.1619	-0.3541	-0.2767	-0.29	-1.186	0.6756	-0.1543	0.0101
128344	C1orf88	1	111889195	111895639	-0.0027	-0.3255	-0.0253	0.1098	-0.3008	0.2045	0.3251	-0.2134	-0.3746	-0.5278	0.4239	0.0111	0.123	0.0899	0.0628	-0.7645	0.6574	-0.5138	-0.7905	0.1619	-0.3541	-0.2767	-0.29	-1.186	0.6756	-0.1733	0.0101
128346	C1orf162	1	112016604	112021134	-0.0027	-0.3255	-0.0253	0.1098	-0.3008	0.2045	0.3251	-0.2134	-0.3746	-0.5278	0.4239	0.0111	0.123	0.0899	0.0628	-0.7645	0.6574	-0.5138	-0.7905	0.1619	-0.3541	-0.2767	-0.29	-1.186	0.6756	-0.1733	0.0101
128360	OR10T2	1	158368312	158369256	0.0606	0.549	0.3149	0.1704	0.5398	0.6287	-0.0342	0.2543	0.0588	-0.0761	0.0027	0.0018	0.1543	0.1188	0.03	-0.0905	0.0325	0.1243	-0.2504	0.1984	-0.3514	0.5773	-0.0609	0.2035	0.1261	0.4314	-0.0223
128366	OR6P1	1	158532441	158533394	0.0606	0.549	0.3149	0.1704	0.5398	0.6287	-0.0342	0.2543	0.1138	-0.0761	0.0603	0.0018	0.1543	0.1188	0.03	-0.0576	0.0325	0.1243	-0.2504	0.1984	-0.3514	0.5773	-0.0609	0.2035	0.1261	0.4314	-0.0223
128367	OR10X1	1	158548709	158549689	0.0606	0.549	0.3149	0.1704	0.5398	0.6287	-0.0342	0.2543	0.1138	-0.0761	0.0603	0.0018	0.1543	0.1188	0.03	-0.0576	0.0325	0.1243	-0.2504	0.1984	-0.3514	0.5773	-0.0609	0.2035	0.1261	0.4314	-0.0223
128368	OR10Z1	1	158576229	158577170	0.0606	0.549	0.3149	0.1704	0.5398	0.6287	-0.0342	0.2543	0.1138	-0.0761	0.0603	0.0018	0.1543	0.1188	0.03	-0.0576	0.0325	0.1243	-0.2504	0.1984	-0.3514	0.5773	-0.0609	0.2035	0.1261	0.4314	-0.0223
128371	OR6K6	1	158724606	158725637	0.0606	0.549	0.3149	0.1704	0.5398	0.6287	-0.0342	0.2543	0.1138	-0.0761	0.3597	0.0018	0.1543	0.1188	0.03	-0.0576	0.0555	0.1243	-0.2504	0.1984	-0.3514	0.5773	-0.0609	0.2035	0.1261	0.4314	-0.0223
128372	OR6N1	1	158735534	158736472	0.0606	0.549	0.3149	0.1704	0.5398	0.6287	-0.0342	0.2543	0.1138	-0.0761	-0.0572	0.0018	0.1543	0.1188	0.03	-0.0576	0.0555	0.1243	-0.2504	0.1984	-0.3514	0.5773	-0.0609	0.2035	0.1261	0.4314	-0.0223
128387	TATDN3	1	212965170	212990167	0.0768	-0.3311	0.353	0.3321	0.3879	0.2512	1.6418	0.1294	0.1192	-0.0359	-0.0753	0.0655	0.1767	0.164	0.7098	0.658	0.0821	0.209	0.0667	0.3707	-1.2625	0.2025	-0.0342	0.2752	0.1776	0.4571	0.382
1296	COL8A2	1	36560844	36565850	-0.6697	-0.3686	-0.0324	-0.1475	0.0982	0.1594	-0.0104	-0.2105	-0.3871	-0.0733	0.3314	0.0348	-0.3594	0.0946	-0.5172	-0.1432	0.0121	0.0978	-0.2298	-0.4662	0.0665	-0.6329	-0.3	-0.2386	-0.3569	-0.1811	-0.0005
1298	COL9A2	1	40766163	40782939	-0.6697	-0.3166	-0.0324	-0.1475	0.0982	0.1594	-0.0263	-0.2105	0.551	-0.0733	0.3314	0.0348	0.1743	0.1234	-0.5172	-0.1432	0.0121	0.094	-0.2298	0.5042	0.0665	-0.6329	-0.3	-0.2386	-0.3569	-0.1811	-0.0005
1301	COL11A1	1	103342023	103574052	0.0691	-0.2655	0.0101	0.1129	0.1563	0.2595	0.4053	-0.125	-0.2856	-0.446	0.4652	0.0606	0.1827	0.1601	0.1104	-0.0376	0.6442	0.2847	-0.7895	0.1944	-0.2804	-0.2064	-0.2335	-1.0854	0.2834	-0.12	-0.0182
1307	COL16A1	1	32117848	32169768	-0.6697	-0.3686	-0.0324	-0.1475	0.0982	-0.3746	-0.0104	-0.2105	-0.3871	-0.0733	0.3314	0.0348	-0.3594	0.1222	-0.5172	-0.145	0.0453	0.0978	-0.2433	0.0927	0.0665	-0.637	-0.3	-0.2258	-0.3569	-0.1811	0.0266
1314	COPA	1	160258377	160313354	0.0606	0.5696	0.3149	0.124	0.5707	0.5312	-0.0335	0.2644	0.1138	-0.0761	-0.5916	0.0018	0.1543	0.1057	0.03	-0.0952	0.0555	0.1794	0.4532	0.193	-0.3514	1.1004	-0.0563	0.2507	0.1076	0.4393	-0.0223
1325	CORT	1	10509776	10512060	-0.6833	-0.005	-0.0759	-0.1513	0.1188	0.1633	-0.5521	-0.2067	0.14	-0.0742	-0.1022	0.0507	-0.3584	0.1024	-0.5692	-0.1602	0.7367	0.0949	-0.233	-0.4688	0.0665	-0.6162	0.5745	-0.2174	-0.3444	-0.1661	-0.1035
134	ADORA1	1	203096836	203136533	0.0768	-0.3311	0.348	0.1824	0.3608	0.2017	-0.5472	0.058	0.1192	-0.0279	0.282	0.0655	0.1974	0.164	0.0297	0.6118	0.0698	0.1396	-0.0997	-0.1636	0.0863	0.1888	0.0287	0.2588	0.1234	0.4546	-0.004
1376	CPT2	1	53662101	53679869	-0.6697	-0.3166	-0.0324	-0.1103	0.0982	0.1964	-0.0263	-0.2105	0.5057	-0.0733	0.2892	0.0677	0.1811	0.1234	-0.5172	-0.0944	0.5046	0.1461	-0.1959	0.1409	0.1587	-0.1846	-0.3	-0.2386	-0.2767	-0.1548	-0.0151
1378	CR1	1	207669473	207815110	0.0768	-0.3311	0.348	0.1824	0.3784	0.2448	-0.5472	0.0344	0.1192	-0.0279	0.2883	0.0655	0.1974	0.164	0.0297	0.6118	0.0821	0.1436	-0.0997	-0.1636	0.0863	0.1888	-0.0342	0.2752	0.1234	0.4546	-0.7286
1379	CR1L	1	207818458	207897036	0.0768	-0.3311	0.348	0.1824	0.3784	0.2448	-0.5472	0.0344	0.1192	-0.0279	0.2883	0.0655	0.1974	0.164	0.0297	0.6118	0.0821	0.1436	-0.0997	-0.1636	-1.2363	0.1888	-0.0342	0.2752	0.1234	0.4546	0.4335
1380	CR2	1	207627645	207663240	0.0768	-0.3311	0.348	0.1824	0.3784	0.2448	-0.5472	0.0344	0.1192	-0.0279	0.2883	0.0655	0.1974	0.164	0.0297	0.6118	0.0821	0.1436	-0.0997	-0.1636	0.0863	0.1888	-0.0342	0.2752	0.1234	0.4546	0.3986
1382	CRABP2	1	156669400	156675608	0.0606	0.549	0.3149	0.1704	0.5398	0.6287	-0.0342	0.2543	0.0588	-0.0761	0.2762	0.0018	0.1543	0.1188	0.03	-0.0905	0.4265	0.1243	-0.2504	0.1984	-0.3811	0.5773	-0.0609	0.2035	0.1261	0.4314	-0.0223
140	ADORA3	1	112025970	112106597	-0.0027	-0.3255	-0.0253	0.6316	-0.3008	0.2045	0.3251	-0.2134	-0.3746	-0.5278	0.4239	0.0111	0.123	0.0899	0.0628	-0.7645	0.6574	-0.5138	-0.7905	0.1619	-0.3541	-0.2767	-0.29	-1.186	0.6756	-0.1733	0.0101
1401	CRP	1	159682079	159684379	0.0606	0.5696	0.3149	0.124	0.5707	0.5312	-0.0335	0.2644	0.1138	-0.0761	-0.5916	0.0018	0.1543	0.1057	0.03	-0.0576	0.0555	0.1794	-0.2504	0.193	-0.3514	0.5773	-0.0563	0.2457	0.1076	0.4393	-0.0223
140576	S100A16	1	153579367	153585514	0.0532	0.549	0.3215	-0.7459	0.5747	0.6287	-0.0342	0.2499	0.0588	-0.0606	0.2762	0.0018	0.1543	0.1188	0.0289	-0.0905	0.0459	0.1212	0.4409	0.1984	-0.3811	0.5773	-0.0685	0.6191	0.1261	0.4314	-0.0223
140609	NEK7	1	198126108	198291548	0.0768	0.639	0.4381	0.2022	0.384	0.2723	-0.5472	0.1616	0.1734	-0.0083	0.3453	0.3678	0.1974	0.1892	0.1385	0.6774	0.1395	0.2851	-0.182	-0.1396	0.2162	0.1811	0.0351	-0.2029	0.1782	0.5066	0.0123
140625	ACTRT2	1	2938046	2939467	-0.6709	-0.005	-0.0759	-0.1513	0.1188	0.523	-0.0063	-0.2267	0.1476	-0.0742	-0.0845	0.0507	-0.3556	0.1024	-0.5692	-0.1602	0.6933	0.0949	-0.2258	-0.4688	0.0032	-0.2953	0.5745	-0.2174	-0.3444	-0.1661	-0.0757
142	PARP1	1	226548392	226595801	0.0768	0.5922	0.353	0.2993	0.3867	0.2512	-0.5547	0.1059	0.1125	-0.0359	0.2921	0.2862	0.1767	0.1336	0.672	0.6283	0.7683	0.1904	0.0738	0.3486	0.1067	0.199	-0.0342	0.2934	0.1493	0.4571	0.38
142678	MIB2	1	1550795	1565990	-0.6709	-0.005	-0.0759	-0.1513	0.1188	0.523	-0.0063	-0.2267	0.1476	-0.0742	-0.0845	0.0507	-0.3556	0.1297	-0.5692	-0.1602	0.6933	-0.6662	-0.2258	-0.4688	0.0032	0.1981	0.5745	-0.2174	-0.3444	-0.1201	-0.0757
142683	ITLN2	1	160914816	160924589	0.0606	0.5696	0.3149	0.124	0.5707	0.5312	-0.0335	0.2644	0.1138	-0.0761	-0.5916	0.0018	0.1543	0.1057	0.03	-0.0964	0.0555	0.1794	0.4532	0.193	-0.3514	1.1004	-0.0563	0.2507	0.1076	0.4393	-0.0223
1429	CRYZ	1	75171172	75199092	0.0923	-0.2655	0.0294	-0.0164	0.1563	0.246	0.0191	-0.1143	-0.2693	-0.0421	0.5813	0.0572	0.1622	0.1658	-0.4097	-0.0085	0.5079	0.2937	-0.7399	0.2008	-0.2851	-0.1908	-0.2278	-0.1601	-0.1439	-0.0983	-0.0052
1435	CSF1	1	110453233	110473616	0.0411	-0.2665	-0.0253	0.1098	-0.2698	0.1947	0.3377	-0.2342	-0.3584	-0.4646	0.4872	0.0111	0.1223	0.1236	0.0682	-0.7189	0.6574	-0.49	-0.7905	0.173	-0.4786	-0.2294	-0.2403	-1.0782	0.8986	-0.1191	0.0101
1441	CSF3R	1	36931644	36948915	-0.6697	-0.3686	-0.0324	-0.1475	0.0982	0.1594	-0.0263	-0.2105	-0.3871	-0.0733	0.3314	0.0348	-0.3594	0.0946	-0.5172	-0.1432	0.0121	0.0845	-0.2298	-0.4662	0.0665	-0.6329	-0.3	-0.2386	-0.3569	-0.1811	-0.0005
1465	CSRP1	1	201452658	201476387	0.0768	-0.3311	0.348	0.1824	0.3608	0.2017	-0.5472	0.058	0.1192	-0.3961	0.282	0.1513	0.1974	0.164	0.0297	0.6118	0.0943	0.1396	-0.0997	-0.1636	0.0863	0.1957	0.0287	0.2745	0.1234	0.4546	0.0123
148281	SYT6	1	114631914	114696472	0.0918	-0.2848	0.0355	0.142	-0.2081	0.2469	0.313	-0.1496	-0.3204	-0.9956	0.4239	0.0918	0.216	0.1923	0.0628	-0.635	0.6574	-0.4025	1.7361	0.1619	-0.3541	-0.1899	-0.1543	-0.2668	0.9476	-0.0934	0.0101
148304	C1orf74	1	209955662	209957890	0.0768	-0.3311	0.348	0.3383	0.3784	0.2448	-0.5472	0.1294	0.1192	-0.0279	0.3043	0.0655	0.1974	0.164	0.0297	0.6118	0.0821	0.2096	-0.0997	-0.1636	-1.2752	0.2025	-0.0342	0.2752	0.1776	0.4571	0.4335
148327	CREB3L4	1	153940315	153946840	0.0532	0.549	0.3215	0.4093	0.5226	0.6287	-0.0342	0.2499	0.0588	-0.0606	0.2762	0.0018	0.1543	0.1188	0.0289	-0.0905	0.0459	0.1212	0.4409	0.1984	-0.3811	0.5773	-0.0685	0.237	0.1261	0.4314	-0.0223
148345	C1orf127	1	11006530	11042094	-0.6833	-0.005	-0.0759	-0.1513	0.1188	0.1633	-0.5521	-0.2067	0.14	-0.0742	-0.1022	0.0507	-0.3584	0.1024	-0.5692	-0.1602	0.7367	0.0583	-0.233	-0.4688	0.0665	-0.6162	0.5745	-0.2174	-0.3444	-0.1661	-0.1035
148362	BROX	1	222885906	222906106	0.0768	0.5922	0.353	0.2993	0.3867	0.2512	0.6526	0.1059	0.1125	-0.0359	0.2921	0.0655	0.1767	0.1336	0.672	0.6283	0.7683	0.1904	0.0442	0.3486	0.1067	0.2025	-0.0342	0.2934	0.229	0.4571	0.38
148398	SAMD11	1	861121	879961	-0.6709	-0.005	-0.0759	-0.1513	0.1188	0.523	-0.0063	-0.2267	0.8375	-0.0742	-0.0845	0.0507	-0.3556	0.1297	-0.5692	-0.1602	0.6933	-0.6662	-0.2258	-0.4688	0.0032	-0.1553	0.5745	-0.2174	-0.3444	-0.1201	-0.0757
148413	LOC148413	1	1334910	1337426	-0.6709	-0.005	-0.0759	-0.1513	0.1188	0.523	-0.0063	-0.2267	0.1476	-0.0742	-0.0845	0.0507	-0.3556	0.1297	-0.5692	-0.1602	0.6933	-0.6662	-0.2258	-0.4688	0.0032	0.1981	0.5745	-0.2174	-0.3444	-0.1201	-0.0757
148418	SAMD13	1	84764049	84816481	0.0923	-0.2655	0.028	0.151	0.1563	0.246	0.0191	-0.099	-0.308	-0.0344	0.5493	0.0606	0.2236	0.1826	0.1365	-0.0082	0.7043	0.3018	-0.7561	0.196	-0.2554	-0.1908	-0.2278	-0.1601	-0.1439	-0.0983	0.0442
148423	C1orf52	1	85715637	85725355	0.0923	-0.2655	0.028	0.151	0.1563	0.2753	0.0191	-0.099	-0.308	-0.0344	0.5493	0.0606	0.2236	0.1826	0.1365	-0.0082	0.7043	0.3018	-0.7561	0.196	-0.2554	-0.1908	-0.2278	-0.1601	-0.1439	-0.0983	0.0442
148479	PHF13	1	6673756	6684093	-0.6833	-0.005	-0.0759	-0.1513	0.1188	0.523	-0.5521	-0.2267	0.1476	-0.0742	-0.0845	0.0507	-0.3556	0.1024	-0.5692	-0.1602	0.7021	0.0949	-0.7763	-0.4688	0.0665	-0.6162	0.5745	-0.2174	-0.3444	-0.1661	-0.0757
148523	C1orf51	1	150255229	150259501	0.0901	0.5745	0.3483	0.5212	0.5916	0.5527	0.0039	0.2999	0.0802	-0.0659	0.28	0.0358	0.1837	0.1714	0.0338	-0.0503	0.0724	0.2079	0.4283	0.2528	-0.2889	0.5512	-0.1543	0.2685	0.1363	0.4728	0.0421
148534	TMEM56	1	95558073	95663161	0.0691	-0.2655	0.0101	0.2192	0.1563	0.2595	0.4053	-0.125	-0.2856	-0.3757	0.5432	0.0606	0.1827	0.1601	0.1624	-0.0082	0.7168	0.2847	-0.7895	0.1944	-0.2777	-0.1391	-0.2335	-1.0854	1.0662	-0.12	0.0442
148545	NBPF4	1	108765963	108786703	0.0701	-0.2665	0.0227	0.1098	-0.2224	-2.1515	0.4085	-0.1498	-0.3423	-0.4453	0.2787	0.0438	0.1464	0.1417	0.1104	-0.6172	0.6976	-0.4333	-0.7905	0.2038	-0.2912	-0.1833	-0.2403	-1.0782	0.8986	-0.1191	-1.3091
148581	UBE2U	1	64669490	64710027	0.0903	-0.2655	-0.0324	-0.0926	0.1595	0.2582	0.0256	-0.098	-0.3226	-0.0086	0.5241	0.0677	0.1781	0.1678	-0.4604	-0.0329	0.5098	0.2617	-0.2083	0.6296	0.1758	-0.1846	-0.2531	-0.1861	-0.2057	-0.1558	0.0231
1486	CTBS	1	85018804	85040163	0.0923	-0.2655	0.028	0.151	0.1563	-1.6269	0.0191	-0.099	-0.308	-0.0344	0.5493	0.0606	0.2236	0.1826	0.1365	-0.0082	0.7043	0.3018	-0.7561	0.196	-0.2554	-0.1908	-0.2278	-0.1601	-0.1439	-0.0983	0.0442
148641	SLC35F3	1	234040679	234460262	0.0768	0.5882	0.3331	0.2905	0.3867	0.2512	0.8392	0.1059	0.1224	-0.0549	-0.0421	0.2862	0.1645	0.1336	0.6577	0.6204	-0.4422	0.1904	0.0738	0.5275	-0.5953	0.1804	-0.0342	0.2934	0.1764	0.4571	0.38
148696	LOC148696	1	207991724	207995941	0.0768	-0.3311	0.348	0.3383	0.3784	0.2448	-0.5472	0.1294	0.1192	-0.0279	0.2883	0.0655	0.1974	0.164	0.0297	0.6118	0.0821	0.1374	-0.0997	-0.1636	-1.2363	0.1888	-0.0342	0.2752	0.1776	0.4546	0.4335
148709	LOC148709	1	202830882	202844369	0.0768	-0.3311	0.348	0.1824	0.3608	0.2017	-0.5472	0.058	0.1192	-0.0279	0.282	0.0655	0.1974	0.164	0.0297	0.6118	0.4314	0.1396	-0.0997	-0.1636	0.0863	0.1888	0.0287	0.2588	0.1234	0.4546	0.0123
148713	PTPRVP	1	202137179	202158577	0.0768	-0.3311	0.348	0.1824	0.3608	0.2017	-0.5472	0.058	0.1192	-0.3961	0.282	0.1513	0.1974	0.164	0.0297	0.6118	0.0943	0.1396	-0.0997	-0.1636	0.0863	0.1888	0.0287	0.6461	0.1234	0.4546	0.0123
148738	HFE2	1	145413191	145417545	0.0901	0.619	0.3887	0.5212	-0.2081	0.3426	0.313	0.3986	0.1053	0.0158	-0.015	0.0358	0.216	0.1714	0.0692	-0.0191	0.14	0.2079	0.9958	0.2528	-0.1538	0.6279	-0.1543	1.0003	0.2905	0.5322	0.0745
148741	ANKRD35	1	145549209	145568526	0.0901	0.619	0.3887	0.5212	-0.2081	0.3426	0.313	0.3986	0.1053	0.0158	-0.015	0.0358	0.216	0.1714	0.0692	-0.0191	0.14	0.2079	0.9958	0.2528	-0.1538	0.6279	-0.1543	1.0003	0.2905	0.5322	0.0745
148753	FAM163A	1	179712298	179785333	0.0606	0.569	0.357	0.1713	0.0926	0.2065	0.0064	0.2082	0.1387	-0.4289	0.3036	0.0037	0.2062	0.1574	0.0658	-0.0246	0.0555	0.1794	0.4838	0.1961	-0.2983	0.1828	-0.036	0.2608	0.1774	0.4774	-0.0019
148789	B3GALNT2	1	235610533	235667781	0.0768	0.5882	0.3331	0.2905	0.3867	0.1997	0.8469	0.0823	0.1224	-0.0549	-0.0421	0.2862	0.1645	0.1336	0.6692	0.6204	-0.4422	0.1904	0.0738	0.5275	-0.5619	0.1804	-0.0342	0.2934	0.1764	0.4571	0.4087
148808	MFSD4	1	205538112	205572046	0.0768	-0.3311	0.348	0.1824	0.3784	0.5323	-0.5472	0.058	0.1192	-0.0279	0.2883	0.0655	0.1974	0.164	0.0297	0.6118	0.0698	0.1396	-0.0997	-0.1636	0.0863	0.1888	0.0287	0.2588	0.1234	0.4546	0.3986
148811	PM20D1	1	205797150	205819276	0.0768	-0.3311	0.348	0.1824	0.3784	0.2448	-0.5472	0.058	0.1192	-0.0279	0.2883	0.0655	0.1974	0.164	0.0297	0.6118	0.0698	0.1396	-0.0997	-0.1636	0.0863	0.1888	0.0287	0.2588	0.1234	0.4546	0.3986
148823	GCSAML	1	247712451	247739848	0.0468	0.5882	0.2589	0.2905	0.3703	0.566	0.6152	0.107	0.1224	-0.0433	-0.5131	0.3327	0.1612	0.1336	0.6568	0.6204	-0.5384	0.2145	0.0572	0.3786	0.5489	0.1861	-0.0275	0.2846	0.1856	0.4347	0.3305
148824	GCSAML-AS1	1	247687981	247694106	0.0468	0.5882	0.2589	0.2905	0.3703	0.566	0.6152	0.107	0.1224	-0.0433	-0.0594	0.3327	0.1612	0.1336	0.6568	0.6204	-0.5384	0.2145	0.0572	0.3786	0.5489	0.1861	-0.0275	0.2846	0.1856	0.4347	0.3305
148867	SLC30A7	1	101361632	101447311	0.0691	-0.2655	0.0101	0.1129	0.1563	0.2595	0.4053	-0.125	-0.2856	-0.446	0.4652	0.0606	0.1827	0.1601	0.1104	-0.115	0.6442	0.2847	-0.7895	0.1944	-0.2777	-0.2064	-0.2335	-1.0854	0.2834	-0.12	-0.0182
148870	CCDC27	1	3668965	3688209	-0.2195	-0.005	-0.0759	-0.1513	0.1188	0.523	-0.0063	-0.2267	0.1476	-0.0742	-0.0845	0.0507	-0.3556	0.1024	-0.5692	-0.1602	0.6933	0.0949	-0.2258	-0.4688	0.0032	-0.2953	0.5745	-0.2174	-0.3444	-0.1661	-0.0757
148898	C1orf213	1	23695464	23698330	-0.6304	0.0199	-0.0324	-0.1336	0.1188	0.1565	-0.5394	-0.1969	-0.3871	-0.0733	-0.6207	0.0579	-0.3287	0.1443	-0.5389	-0.145	0.0453	0.0874	-0.2103	-0.4501	0.0665	-0.637	-0.2744	-0.2258	-0.3569	-0.1546	-0.5474
148930	KNCN	1	47011316	47016887	-0.6697	-0.3166	-0.0324	-0.1475	0.0982	0.1594	-0.0263	-0.2105	0.551	-0.0733	0.2704	0.0677	0.1811	0.1234	-0.5172	0.2781	0.6272	0.1062	-0.2298	0.1409	0.1123	-0.6275	-0.3	-0.2386	-0.2767	-0.1548	0.0056
148932	MOB3C	1	47073387	47082563	-0.6697	-0.3166	-0.0324	-0.1475	0.0982	0.1594	-0.0263	-0.2105	0.551	-0.0733	0.2704	0.0677	0.1811	0.1234	-0.5172	0.2781	0.6272	0.1062	-0.2298	0.1409	0.1123	-0.6275	-0.3	-0.2386	-0.2767	-0.1548	0.0056
148979	GLIS1	1	53971906	54199877	-0.6697	-0.3166	-0.0324	-0.1103	0.0982	0.1964	-0.0263	-0.2105	0.5057	-0.0733	0.2892	0.0677	0.1811	0.1234	-0.5172	-0.0944	0.5046	0.1461	-0.1959	0.1409	0.1587	-0.1846	-0.3	-0.2386	-0.2767	-0.1548	-0.0151
149018	LELP1	1	153175919	153177596	0.0532	0.549	0.3215	-0.7459	0.5747	0.6287	-0.0342	0.2499	0.0588	-0.0606	0.2762	0.0018	0.1543	0.1188	0.0289	-0.0905	0.0559	0.1212	0.4409	0.1984	-0.3811	0.6129	-0.0685	0.2547	0.1261	0.4314	-0.0223
149041	RC3H1	1	173900352	173962210	0.0606	0.5863	0.3575	0.1605	0.0996	0.2256	0.0064	0.2758	0.1114	-0.4428	-0.0539	0.0018	0.1543	0.1374	0.0449	-0.0246	0.0555	0.1794	-0.2413	0.2162	-0.29	0.1387	-0.0563	0.26	0.1647	0.4462	0.0182
149047	MGC27382	1	78695283	78835147	0.0923	-0.2655	0.0294	-0.0164	0.1563	0.246	0.0191	-0.1143	-0.2693	-0.025	0.5493	0.0572	0.2236	0.1658	-0.4097	-0.0085	0.5079	0.3018	-0.7561	0.2008	-0.2851	-0.1908	-0.2278	-0.1601	-0.1439	-0.0983	-0.0052
149069	DCDC2B	1	32674695	32681797	-0.6697	-0.3686	-0.0324	-0.1475	0.0982	-0.3746	-0.0104	-0.2105	-0.3871	-0.0733	0.3314	0.0348	-0.3594	0.1222	-0.5172	-0.145	0.0121	0.0978	0.1461	0.0927	0.0665	-0.637	-0.3	-0.2258	-0.3569	-0.1811	0.0266
149076	ZNF362	1	33722174	33766320	-0.6697	-0.3686	-0.0324	-0.1475	0.0982	-0.3746	-0.0104	-0.2105	-0.3871	-0.0733	0.3314	0.0348	-0.3594	0.1222	-0.5172	-0.145	0.0121	0.0978	-0.2298	-0.4662	0.0665	-0.637	-0.3	-0.2258	-0.3569	-0.1811	-0.0005
149086	LOC149086	1	31971839	31974167	-0.6697	-0.3686	-0.0324	-0.1475	0.0982	-0.3746	-0.0104	-0.2105	-0.3871	-0.0733	0.3314	0.0348	-0.3594	0.1222	-0.5172	-0.145	0.0453	0.0978	-0.2433	0.0927	0.0665	-0.637	-0.3	-0.2258	-0.3569	-0.1811	0.0266
149095	DCST1	1	155006282	155023406	0.0532	0.549	0.3215	0.4093	0.5226	0.6287	-0.0342	0.2499	0.0588	-0.0822	0.2762	0.0018	0.1543	0.1188	0.3732	-0.0905	0.0459	0.1212	0.8179	0.1984	-0.3811	0.5773	-0.0685	0.237	0.1261	0.4314	-0.0223
1491	CTH	1	70876901	70905534	0.0903	-0.2655	-0.0324	-0.0926	0.1368	0.235	0.032	-0.098	-0.2815	-0.074	0.5241	0.0677	0.2432	0.1678	-0.4404	-0.0206	0.5098	0.2617	-0.6887	0.2008	0.2436	-0.1846	-0.2097	-0.1861	-0.2057	-0.1558	0.0231
149111	CNIH3	1	224804179	224928249	0.0768	0.5922	0.353	0.2993	0.3867	0.2512	-0.5547	0.1059	0.1125	-0.0359	0.2921	0.0655	0.1767	0.1336	0.672	0.6283	0.7683	0.1904	0.0442	0.3486	0.1067	0.2025	-0.0342	0.2934	0.1673	0.4571	0.38
149134	LOC149134	1	246952919	246954788	0.0468	0.5882	0.2589	0.2905	0.3703	0.566	0.6152	0.107	0.1224	-0.0433	0.3378	0.3327	0.1612	0.1336	0.6568	0.6204	-0.5159	0.2145	0.0572	0.3786	0.5489	0.1861	-0.0275	0.2846	0.1856	0.4347	0.3305
149175	MANEAL	1	38259774	38267278	-0.6697	-0.3686	-0.0324	-0.1475	0.0982	0.1594	-0.0263	-0.2105	-0.3871	-0.0733	0.3314	0.0348	-0.3594	0.1234	-0.5172	-0.1432	0.0121	0.0845	-0.2298	0.5261	0.0665	-0.6329	-0.3	-0.2386	-0.3569	-0.1811	-0.0005
149233	IL23R	1	67632169	67725650	0.0903	-0.2655	-0.0324	-0.0926	0.1595	0.2582	0.032	-0.098	-0.2815	0.3971	0.5241	0.0677	0.2432	0.1678	-0.4404	-0.0206	0.5098	0.2617	-0.2083	0.1383	0.2436	-0.1846	-0.2531	-0.1861	-0.2057	-0.1558	0.0231
149281	METTL11B	1	170115188	170136923	0.0606	0.5863	0.3445	0.1605	0.0996	0.2256	0.0064	0.2758	0.1114	-0.4428	0.4598	0.0018	0.1543	0.1374	0.0449	-0.0246	0.0555	0.1794	0.4519	0.2162	-0.29	0.1387	-0.0563	0.26	0.1647	0.4462	-0.0202
149297	FAM78B	1	166039256	166135958	0.0606	0.5863	0.3149	0.124	0.0996	0.2256	0.0064	0.2758	0.0925	-0.0761	-0.5398	0.0018	0.1543	0.1181	0.0449	-0.0246	0.0555	0.1794	-0.2177	0.2291	-0.29	0.1387	-0.0563	0.26	0.1647	0.4462	-0.0223
149345	SHISA4	1	201857797	201861715	0.0768	-0.3311	0.348	0.1824	0.3608	0.2017	-0.5472	0.058	0.1192	-0.3961	0.282	0.1513	0.1974	0.164	0.0297	0.6118	0.0943	0.1396	-0.0997	-0.1636	0.0863	0.1888	0.0287	0.2745	0.1234	0.4546	0.0123
149371	EXOC8	1	231468482	231473578	0.0768	0.5922	0.331	0.2993	0.3867	0.2512	-0.5547	0.1059	0.1125	-0.0549	0.3226	0.2862	0.1645	0.1336	0.6667	0.6204	-0.4422	0.1904	0.0738	0.5275	0.1067	0.1804	-0.0342	0.2934	0.1764	0.4571	0.38
149373	LOC149373	1	231319845	231323373	0.0768	0.5922	0.331	0.2993	0.3867	0.2512	-0.5547	0.1059	0.1125	-0.0549	0.3226	0.2862	0.1645	0.1336	0.6667	0.6204	-0.4422	0.1904	0.0738	0.5275	0.1067	0.1804	-0.0342	0.2934	0.1764	0.4571	0.38
149420	PDIK1L	1	26437656	26452039	-0.6697	0.0199	-0.0324	-0.1628	0.0982	-0.3969	-0.5394	-0.2105	-0.3871	-0.0733	-0.6207	0.0348	-0.3594	0.1222	-0.5172	-0.145	0.0453	0.079	-0.2433	-0.4754	0.0665	-0.637	-0.3228	-0.2258	-0.3569	-0.1686	-0.5474
149428	BNIPL	1	151009029	151020076	0.0901	0.5745	0.3483	0.5212	0.5916	0.5527	0.0039	0.2999	0.0802	-0.0316	0.28	0.0358	0.1837	0.1714	0.0338	-0.0503	0.0724	0.2079	0.4283	0.2528	-0.2889	0.5512	-0.1543	0.2685	0.1473	0.4728	0.0421
149461	CLDN19	1	43198764	43205925	-0.6697	-0.3166	-0.0324	-0.1475	0.0982	0.1594	-0.0263	-0.2105	0.551	-0.0733	0.3314	0.0677	0.1743	0.1234	-0.5172	-0.1432	0.5959	0.113	-0.2298	0.1409	0.0665	-0.6275	-0.3	-0.2386	-0.2767	-0.1548	0.0056
149465	WDR65	1	43638001	43720029	-0.6697	-0.3166	-0.0324	-0.1475	0.0982	0.1594	-0.0263	-0.2105	0.551	-0.0733	0.3314	0.0677	0.1801	0.1234	-0.5172	-0.1432	0.6272	0.113	-0.2298	0.1409	0.0665	-0.6275	-0.3	-0.2386	-0.2767	-0.1548	0.0056
149466	C1orf210	1	43747557	43751288	-0.6697	-0.3166	-0.0324	-0.1475	0.0982	0.1594	-0.0263	-0.2105	0.551	-0.0733	0.3314	0.0677	0.1801	0.1234	-0.5172	-0.1432	0.6272	0.113	-0.2298	0.1409	0.0665	-0.6275	-0.3	-0.2386	-0.2767	-0.1548	0.0056
149473	CCDC24	1	44457280	44462198	-0.6697	-0.3166	-0.0324	-0.1475	0.0982	0.1594	-0.0263	-0.2105	0.551	-0.0733	0.3314	0.0677	0.1801	0.1234	-0.5172	-0.1432	0.6272	0.113	-0.2298	0.1409	0.0665	-0.6275	-0.3	-0.2386	-0.2767	-0.1548	0.0056
149478	BTBD19	1	45274154	45279801	-0.6697	-0.3166	-0.0324	-0.1475	0.0982	0.1594	-0.0263	-0.2105	0.551	-0.0733	0.3314	0.0677	0.1801	0.1234	-0.5172	-0.1432	0.6272	0.113	-0.2298	0.1409	0.0665	-0.6275	-0.3	-0.2386	-0.2767	-0.1548	0.0056
149483	CCDC17	1	46085716	46089731	-0.6697	-0.3166	-0.0324	-0.1475	0.0982	0.1594	-0.0263	-0.2105	0.551	-0.0733	0.3314	0.0677	0.1801	0.1234	-0.5172	0.2781	0.6272	0.113	-0.2298	0.1409	0.0665	-0.6275	-0.3	-0.2386	-0.2767	-0.1548	0.0056
149499	LRRC71	1	156890424	156902880	0.0606	0.549	0.3149	0.1704	0.5398	0.6287	-0.0342	0.2543	0.0588	-0.0761	0.2762	0.0018	0.1543	0.1188	0.03	-0.0905	0.4265	0.1243	-0.2504	0.1984	-0.3811	0.5773	-0.0609	0.2035	0.1261	0.4314	-0.0223
149563	C1orf64	1	16330731	16333184	-0.6268	-0.005	-0.0671	-0.1513	0.1188	0.1633	-0.5483	-0.2434	0.1477	-0.1072	0.2882	0.0165	-0.3041	0.1219	-0.5629	-0.1275	0.0596	0.1486	-0.233	-0.4688	0.0665	-0.6162	-0.2742	-0.2509	-0.4187	-0.1661	-0.6256
149603	RNF187	1	228675068	228683889	0.0768	0.5922	0.353	0.2993	0.3867	0.2512	-0.5547	0.1059	0.1125	-0.0359	0.292	0.2862	0.1767	0.1336	0.672	0.6283	-0.4927	0.1904	0.0738	0.3486	0.1067	0.1975	-0.0342	0.2934	0.1493	0.4571	0.38
149620	RP11-165H20.1	1	111823146	111828730	-0.0027	-0.3255	-0.0253	0.1098	-0.3008	0.2045	0.3251	-0.2134	-0.3746	-4.5923	0.4239	0.0111	0.123	0.0899	0.0628	-4.1191	0.6574	-0.5138	-0.7905	0.1619	-0.3541	-0.2767	-0.29	-1.186	0.6756	0.1757	0.0101
149628	PYHIN1	1	158901337	158946849	0.0606	0.5696	0.3149	0.124	0.5707	0.5312	-0.0335	0.2644	0.1138	-0.0761	-0.5916	0.0018	0.1543	0.1057	0.03	-0.0576	0.0555	0.1794	-0.2504	0.193	-0.3514	0.5773	-0.0563	0.2457	0.1076	0.4393	-0.0223
149643	C1orf227	1	213003485	213020991	0.0768	-0.3311	0.353	0.3321	0.3879	0.2512	1.6418	0.1294	0.1192	-0.0359	-0.0753	0.0655	0.1767	0.164	0.7098	0.658	0.0821	0.209	0.0667	0.3707	-1.2625	0.2025	-0.0342	0.2752	0.7026	0.4571	0.382
149647	FAM71A	1	212797789	212800120	0.0768	-0.3311	0.353	0.3321	0.3879	0.2512	1.6418	0.1294	0.1192	-0.0359	0.3043	0.0655	0.1767	0.164	0.7098	0.658	0.0821	0.209	0.0667	-0.1636	-1.2625	0.2025	-0.0342	0.2752	0.1776	0.4571	0.382
1503	CTPS1	1	41445007	41478235	-0.6697	-0.3166	-0.0324	-0.1475	0.0982	0.1594	-0.0263	-0.2105	0.551	-0.0733	0.3314	0.0348	0.1743	0.1234	-0.5172	-0.1432	0.5959	0.113	-0.2298	0.1173	0.0665	-0.6275	-0.3	-0.2386	-0.2767	-0.1548	0.0056
1510	CTSE	1	206317459	206332104	0.0768	-0.3311	0.348	0.1824	0.3784	0.2448	-0.5472	0.0344	0.1192	-0.0279	0.2883	0.0655	0.1974	0.164	0.0297	0.6118	0.0698	0.1396	-0.0997	-0.1636	0.0863	0.1888	-0.0342	0.2588	0.1234	0.4546	0.3986
1513	CTSK	1	150768684	150780917	0.0901	0.5745	0.3483	0.5212	0.5916	0.5527	0.0039	0.2999	0.0802	-0.1304	0.28	0.0358	0.1837	0.1714	0.0338	-0.0503	0.0724	0.2079	0.4283	0.2528	-0.2889	0.5512	-0.1543	0.2685	0.1473	0.4728	0.0421
1520	CTSS	1	150702672	150738433	0.0901	0.5745	0.3483	0.5212	0.5916	0.5527	0.0039	0.2999	0.0802	-0.1238	0.28	0.0358	0.1837	0.1714	0.0338	-0.0503	0.0724	0.2079	0.4283	0.2528	-0.2889	0.5512	-0.1543	0.2685	0.1473	0.4728	0.0421
155184	SLC2A7	1	9063359	9086404	-0.6833	-0.005	-0.0759	-0.1513	0.1188	0.523	-0.5521	-0.2353	0.1265	-0.0742	-0.1022	0.0507	-0.3556	0.1024	-0.5692	-0.1602	0.7367	0.0949	-0.233	-0.4688	0.0665	-0.6162	0.5745	-0.2174	-0.3444	-0.1661	-0.0757
1573	CYP2J2	1	60358980	60392423	0.0969	-0.2612	-0.0324	-0.1103	0.1595	0.2317	0.0256	-0.1549	-0.3185	-0.0211	0.5241	0.0677	0.1879	0.1678	-0.4625	-0.0329	0.5098	0.2333	-0.1959	0.2041	0.1587	-0.1846	-0.2531	-0.2042	-0.209	-0.1548	0.0231
1579	CYP4A11	1	47394846	47407156	-0.6697	-0.3166	-0.0324	-0.1475	0.0982	0.1594	-0.0263	-0.2105	0.551	-0.0733	0.2704	0.0677	0.1811	0.1234	-0.5172	-0.0888	0.6272	0.1062	-0.2298	0.1409	0.1123	-0.6275	-0.3	-0.2386	-0.2767	-0.1548	0.0056
1580	CYP4B1	1	47264670	47285021	-0.6697	-0.3166	-0.0324	-0.1475	0.0982	0.1594	-0.0263	-0.2105	0.551	-0.0733	0.2704	0.0677	0.1811	0.1234	-0.5172	-0.0888	0.6272	0.1062	-0.2298	0.1409	0.1123	-0.6275	-0.3	-0.2386	-0.2767	-0.1548	0.0056
159	ADSS	1	244571794	244615436	0.0468	0.5882	0.3101	0.2905	0.3703	0.2059	-0.5222	0.0731	0.1224	-0.069	-0.055	0.3327	0.1665	0.1336	0.6499	0.6204	-0.4669	0.2145	0.0572	0.3786	0.4878	0.1503	-0.0468	0.2846	0.1856	0.4347	0.3305
1600	DAB1	1	57463579	58716211	-0.6697	-0.3166	-0.0324	-0.1103	0.1595	0.2317	0.0256	-0.1549	-0.3185	-0.0211	-2.0313	0.0677	0.1879	-1.174	-0.5172	-0.0329	-1.1851	-1.6236	-0.1959	0.2041	0.1587	-0.1846	-0.2531	-0.2042	-0.209	-0.1548	0.0231
1604	CD55	1	207494817	207534311	0.0768	-0.3311	0.348	0.1824	0.3784	0.2448	-0.5472	0.0344	0.1192	-0.0279	0.2883	0.0655	0.1974	0.164	0.0297	0.6118	0.0821	0.1436	-0.0997	-0.1636	0.0863	0.1888	-0.0342	0.2752	0.1234	0.4546	0.3986
1629	DBT	1	100652478	100715409	0.0691	-0.2655	0.0101	0.1129	0.1563	0.2595	0.4053	-0.125	-0.2856	-0.446	0.4652	0.0606	0.1827	0.1601	0.1104	-0.115	0.6442	0.2847	-0.7895	0.1944	-0.2777	-0.2064	-0.2335	-1.0854	0.2834	-0.12	-0.0182
163259	DENND2C	1	115127196	115212732	0.0918	-0.2848	0.0355	0.142	-0.2081	0.2469	0.313	-0.1496	-0.3204	-0.9956	0.4239	0.0918	0.216	0.1923	-0.4483	-0.635	0.6574	-0.4025	1.7361	0.1619	-0.3541	-0.5929	-0.1543	-0.2668	0.9476	-0.0934	0.0101
163351	GBP6	1	89829436	89853719	0.0923	-0.2655	0.028	0.151	0.1563	0.2753	0.0191	-0.099	-0.308	-0.3983	0.5493	0.0606	0.2236	0.1746	0.1365	-0.0082	0.7043	0.1618	-0.7895	0.196	-0.3001	-0.1831	-0.2278	-0.1601	1.2416	-0.0981	0.0442
163404	LPPR5	1	99355801	99470449	0.0691	-0.2655	0.0101	0.1129	0.1563	0.2595	0.4053	-0.125	-0.2856	-0.446	0.4652	0.0606	0.1827	0.1601	0.1624	0.3995	0.6442	0.2847	-0.7895	0.1944	-0.2777	-0.2064	-0.2335	-1.0854	0.3964	-0.12	-0.0182
163479	FNDC7	1	109255556	109285367	0.0701	-0.2665	0.0227	0.1098	-0.2224	0.2164	0.4085	-0.1498	-0.3423	-0.4453	0.2787	0.0438	0.1464	0.1417	0.1104	-0.6172	0.6823	-0.4462	-0.7905	0.2038	-0.2912	-0.1833	-0.2403	-1.0782	0.8986	-0.1191	0.0409
163486	DENND1B	1	197473879	197744623	0.0768	0.639	0.4381	0.2022	0.384	-1.49	-0.5472	0.1616	0.7794	-0.0083	0.3453	0.3678	0.1974	0.1892	0.1385	0.6774	0.1395	0.2851	-0.182	-0.1396	0.2162	0.1811	0.0351	-0.2029	0.1782	0.5066	0.0123
163589	TDRD5	1	179560748	179660407	0.0606	-1.8586	0.357	0.1713	0.0926	0.2065	0.0064	0.2082	0.1387	-0.4289	0.3036	0.0037	0.2062	0.1574	-0.8222	-0.0246	0.0555	0.1794	-0.2336	0.1961	-0.2983	0.1828	-0.036	0.2608	0.1774	0.4774	-0.0019
163590	TOR1AIP2	1	179809102	179846941	0.0606	0.569	0.357	0.1713	0.0926	0.2065	0.0064	0.2082	0.1387	-0.4289	0.3036	0.0037	0.2062	0.1574	0.0658	-0.0246	0.0555	0.1794	0.4838	0.1961	-0.2983	0.1828	-0.036	0.2608	0.1774	0.4774	-0.0019
163688	CALML6	1	1846266	1848733	-0.6709	-0.005	-0.0759	-0.1513	0.1188	0.523	-0.0063	-0.2267	0.1476	-0.0742	-0.0845	0.0507	-0.3556	0.1024	-0.5692	-0.1602	0.6933	0.0949	-0.2258	-0.4688	0.0032	0.1981	0.5745	-0.2174	-0.3444	-0.1201	-0.0757
163702	IL28RA	1	24480647	24513765	-0.6304	0.0199	-0.0324	-0.1336	0.1188	0.1565	-0.5394	-0.1969	-0.3871	-0.0733	-0.6207	0.0579	-0.3287	0.1443	-0.5389	-0.145	0.0453	0.079	-0.2103	-0.4501	0.0665	-0.637	-0.2744	-0.2258	-0.3569	-0.1546	-0.5474
163720	CYP4Z2P	1	47308767	47366147	-0.6697	-0.3166	-0.0324	-0.1475	0.0982	0.1594	-0.0263	-0.2105	0.551	-0.0733	0.2704	0.0677	0.1811	0.1234	-0.5172	-0.0888	0.6272	0.1062	-0.2298	0.1409	0.1123	-0.6275	-0.3	-0.2386	-0.2767	-0.1548	0.0056
163732	CITED4	1	41326728	41328018	-0.6697	-0.3166	-0.0324	-0.1475	0.0982	0.1594	-0.0263	-0.2105	0.551	-0.0733	0.3314	0.0348	0.1743	0.1234	-0.5172	-0.1432	0.5959	0.113	-0.2298	0.1173	0.0665	-0.0837	-0.3	-0.2386	-0.2767	-0.1548	0.0056
163742	SLC25A3P1	1	53904043	53905693	-0.6697	-0.3166	-0.0324	-0.1103	0.0982	0.1964	-0.0263	-0.2105	0.5057	-0.0733	0.2892	0.0677	0.1811	0.1234	-0.5172	-0.0944	0.5046	0.1461	-0.1959	0.1409	0.1587	-0.1846	-0.3	-0.2386	-0.2767	-0.1548	-0.0151
163747	C1orf177	1	55271736	55307937	-0.6697	-0.3166	-0.0324	-0.1103	0.0982	0.2046	0.0256	-0.2105	0.9788	-0.0733	0.2803	0.0677	0.1769	0.1673	-0.5172	-0.0944	0.5025	0.14	-0.1959	0.5815	0.1587	-0.1846	-0.3	-0.2386	-0.2767	-0.1548	-0.0151
163778	SPRR4	1	152943128	152945069	0.0532	0.5745	0.3215	-0.7459	0.5747	0.6287	0.383	0.2499	0.1966	-0.0606	0.2762	0.0018	0.1543	0.1188	0.0289	-0.0905	0.0559	0.1212	0.4409	0.1984	-0.3811	0.6129	-0.0685	0.2547	0.1261	0.4314	-0.0223
163782	KANK4	1	62701837	62785083	-0.9499	-0.3254	-0.0324	-0.0926	0.1595	0.2582	0.0256	-1.467	-0.3226	-0.0086	0.5241	0.0677	0.1781	0.1678	-0.4604	-0.0329	0.5098	0.2333	-0.2083	0.2041	0.1758	-0.1846	-0.2531	-0.1861	-0.2057	-0.1558	0.0231
163786	SASS6	1	100549102	100598511	0.0691	-0.2655	0.0101	0.1129	0.1563	0.2595	0.4053	-0.125	-0.2856	-0.446	0.4652	0.0606	0.1827	0.1601	0.1104	0.3995	0.6442	0.2847	-0.7895	0.1944	-0.2777	-0.2064	-0.2335	-1.0854	0.2834	-0.12	-0.0182
163859	SDE2	1	226170403	226187066	0.0768	0.5922	0.353	0.2993	0.3867	0.2512	-0.5547	0.1059	0.1125	-0.0359	0.2921	0.1157	0.1767	0.1336	0.672	0.6283	0.7683	0.1904	0.5518	0.3486	0.1067	0.199	-0.0342	0.2934	0.1493	0.4571	0.38
163882	CNST	1	246729639	246831884	0.0468	0.5882	0.3101	0.2905	0.3703	0.5845	0.6152	0.107	0.1224	-0.0433	0.3378	0.3327	0.1612	0.1336	0.6568	0.6204	0.2459	0.2145	0.0572	0.3786	0.5489	0.1861	-0.0275	0.2846	0.1856	0.4347	0.3305
163933	FAM43B	1	20878932	20881513	-0.6304	0.0199	-0.0324	-0.1336	0.1188	0.1565	-0.5394	-0.1969	0.4973	-0.0733	-0.6207	0.0579	-0.3287	0.1443	-0.5389	-0.145	0.0453	0.1105	-0.2103	-0.4501	0.0665	-0.637	-0.313	-0.2258	-0.3569	-0.1661	-0.5474
164045	HFM1	1	91726323	91870426	0.0923	-0.2655	0.028	0.151	0.1563	0.2753	0.3838	-0.099	-0.308	-0.3983	0.5493	0.0606	0.208	0.1746	0.1365	-0.0082	0.7168	0.2835	-0.7895	0.196	-0.3001	-0.1831	-0.2335	-1.0854	1.2016	-0.0981	0.0442
164091	PAQR7	1	26187975	26197744	-0.6697	0.0199	-0.0324	-0.1628	0.0982	-0.3969	-0.5394	-0.2105	-0.3871	-0.0733	-0.6207	0.0348	-0.3594	0.1222	-0.5172	-0.145	0.0453	0.079	-0.2433	-0.4754	0.0665	-0.637	-0.3228	-0.2258	-0.3569	-0.1686	-0.5474
164118	TTC24	1	156549519	156556562	0.0606	0.549	0.3149	0.1704	0.5398	0.6287	-0.0342	0.2543	0.0588	-0.0761	0.2762	0.0018	0.1543	0.1188	0.03	-0.0905	0.4265	0.1243	-0.2504	0.1984	-0.3811	0.5773	-0.0609	0.2035	0.1261	0.4314	-0.0223
164127	C1orf65	1	223566715	223568812	0.0768	0.5922	0.353	0.2993	0.3867	0.2512	-0.5547	0.1059	0.1125	-0.0359	0.2921	0.0655	0.1767	0.1336	0.672	0.6283	0.7683	0.1904	0.0442	0.3486	0.1067	0.2025	-0.0342	0.2934	0.229	0.4571	0.38
164153	UBL4B	1	110655062	110656569	0.0411	-0.2665	-0.0253	0.1098	-0.2698	0.1947	0.3377	-0.2342	-0.3584	-0.4646	0.4872	0.0111	0.1223	0.1236	0.0682	-0.7189	0.6574	-0.49	-0.7905	0.173	-0.4786	-0.2294	-0.2403	-1.0782	0.8986	-0.1191	0.0101
1647	GADD45A	1	68150860	68154021	0.0903	-0.2655	-0.0324	-0.0926	0.1595	0.2582	0.032	-0.098	-0.2815	-0.074	0.5241	0.0677	0.2432	0.1678	-0.4404	-0.0206	0.5098	0.2617	-0.2083	0.2008	0.2436	-0.1846	-0.2531	-0.1861	-0.2057	-0.1558	0.0231
1650	DDOST	1	20978260	20988037	-0.6304	0.0199	-0.0324	-0.1336	0.1188	0.1565	-0.5394	-0.1969	0.4973	-0.0733	-0.6207	0.0579	-0.3287	0.1443	-0.5389	-0.145	0.0453	0.1105	-0.2103	-0.4501	0.0665	-0.637	-0.313	-0.2258	-0.3569	-0.1661	-0.5474
1660	DHX9	1	182808439	182857117	0.0606	0.6218	0.357	0.1713	0.0926	0.5989	0.0064	0.2082	0.1387	-0.4289	0.3036	0.0037	0.1559	0.1574	0.0658	-0.0246	0.4662	0.1794	0.4838	0.2109	-0.2983	0.1828	0.026	0.2608	0.1774	0.4774	-0.0019
1676	DFFA	1	10520603	10532613	-0.6833	-0.005	-0.0759	-0.1513	0.1188	0.1633	-0.5521	-0.2067	0.14	-0.0742	-0.1022	0.0507	-0.3584	0.1024	-0.5692	-0.1602	0.7367	0.0949	-0.233	-0.4688	0.0665	-0.6162	0.5745	-0.2174	-0.3444	-0.1661	-0.1035
1677	DFFB	1	3773845	3801993	-0.2195	-0.005	-0.0759	-0.1513	0.1188	0.523	-0.0063	-0.2267	0.1476	-0.0742	-0.0845	0.0507	-0.3556	0.1024	-0.5692	-0.1602	0.6933	0.0949	-0.2258	-0.4688	0.0032	-0.2953	0.5745	-0.2174	-0.3444	-0.1661	-0.0757
171423	PDIA3P	1	146649430	146651528	0.0901	0.619	0.3887	0.5212	-0.2081	0.3426	0.313	0.3986	0.1053	0.0158	-0.015	0.0358	0.216	0.1714	0.0692	-0.0191	0.14	0.2079	0.9958	0.2528	-0.1538	0.6279	-0.1543	0.3342	0.2905	0.5322	0.0745
1718	DHCR24	1	55315300	55352921	-0.6697	-0.3166	-0.0324	-0.1103	0.0982	0.2046	0.0256	-0.2105	0.9788	-0.0733	0.2803	0.0677	0.1769	0.1673	-0.5172	-0.0944	0.5025	0.5022	-0.1959	0.5815	0.1587	-0.1846	-0.3	-0.2386	-0.2767	-0.1548	-0.0151
1733	DIO1	1	54359861	54376759	-0.6697	-0.3166	-0.0324	-0.1103	0.0982	0.1964	-0.0263	-0.2105	0.5057	-0.0733	0.2892	0.0677	0.1811	0.1234	-0.5172	-0.0944	0.5046	0.1461	-0.1959	0.1409	0.1587	-0.1846	-0.3	-0.2386	-0.2767	-0.1548	-0.0151
178	AGL	1	100315640	100389579	0.0691	-0.2655	0.0101	0.1129	0.1563	0.2595	0.4053	-0.125	-0.2856	-0.446	0.4652	0.0606	0.1827	0.1601	0.1104	0.3995	0.6442	0.2847	-0.7895	0.1944	-0.2777	-0.2064	-0.2335	-1.0854	0.2834	-0.12	-0.0182
1802	DPH2	1	44435653	44439043	-0.6697	-0.3166	-0.0324	-0.1475	0.0982	0.1594	-0.0263	-0.2105	0.551	-0.0733	0.3314	0.0677	0.1801	0.1234	-0.5172	-0.1432	0.6272	0.113	-0.2298	0.1409	0.0665	-0.6275	-0.3	-0.2386	-0.2767	-0.1548	0.0056
1805	DPT	1	168664695	168698442	0.0606	0.5863	1.0699	0.1605	0.0996	0.2256	0.0064	0.2758	0.0925	-0.9811	-0.0588	0.0018	0.1543	0.1573	0.0449	-0.0246	0.0555	0.1794	-0.2177	0.2291	-0.29	0.1387	-0.0563	0.26	0.1647	0.4462	-0.0223
1806	DPYD	1	97543300	98386615	0.0691	-0.2655	0.0101	0.2192	0.1563	0.2595	0.4053	-0.125	-0.2856	-1.6582	0.4652	0.0606	0.1827	0.1601	0.1624	0.3995	0.7168	0.2847	-0.7895	0.1944	-0.2777	-0.6096	-0.2335	-1.0854	0.467	-0.12	1.2026
1810	DR1	1	93811478	93828148	0.0923	-0.2655	0.0101	0.151	0.1563	0.2753	0.3838	-0.099	-0.308	-0.3983	0.5493	0.0606	0.208	0.1746	0.0947	-0.0082	0.7168	0.2835	-0.7895	0.196	-0.3001	-0.1831	-0.2335	-1.0854	1.2016	-0.0981	0.0442
183	AGT	1	230838272	230850336	0.0768	0.5922	0.331	0.2993	0.3867	0.2512	-0.5547	0.1059	0.1125	-0.0549	0.3226	0.2862	0.1645	0.1336	0.6667	0.6283	-0.5215	0.1904	0.0738	0.5275	0.1067	0.1804	-0.0342	0.2934	0.1764	0.4571	0.38
1855	DVL1	1	1270658	1284492	-0.6709	-0.005	-0.0759	-0.1513	0.1188	0.523	-0.0063	-0.2267	0.1476	-0.0742	-0.0845	0.0507	-0.3556	0.1297	-0.5692	-0.1602	0.6933	-0.6662	-0.2258	-0.4688	0.0032	0.1981	0.5745	-0.2174	-0.3444	-0.1201	-0.0757
1870	E2F2	1	23832920	23857712	-0.6304	0.0199	-0.0324	-0.1336	0.1188	0.1565	-0.5394	-0.1969	-0.3871	-0.0733	-0.6207	0.0579	-0.3287	0.1443	-0.5389	-0.145	0.0453	0.0874	-0.2103	-0.4501	0.0665	-0.637	-0.2744	-0.2258	-0.3569	-0.1546	-0.5474
1889	ECE1	1	21543740	21672034	-0.6304	0.0199	-0.0324	-0.1336	0.1188	0.1565	-0.5394	-0.1969	0.4973	-0.0733	-0.6207	0.0579	-0.3287	0.1443	-0.5389	-0.145	0.0453	0.1105	-0.2103	-0.4501	0.0665	-0.637	-0.313	-0.2258	-0.3569	-0.1661	-0.5474
1893	ECM1	1	150480487	150486265	0.0901	0.5745	0.3483	0.5212	0.5916	0.5527	0.0039	0.2999	0.0802	-0.0659	0.28	0.0358	0.1837	0.1714	0.0338	-0.0503	0.0724	0.2079	0.4283	0.2528	-0.2889	0.5512	-0.1543	0.2685	0.1363	0.4728	0.0421
1901	S1PR1	1	101702305	101707076	0.0691	-0.2655	0.0101	0.1129	0.1563	0.2595	0.4053	-0.125	-0.2856	-0.446	0.4652	0.0606	0.1827	0.1601	0.1104	-0.115	0.6442	0.2847	-0.7895	0.1944	-0.2777	-0.2064	-0.2335	-1.0854	0.2834	-0.12	-0.0182
1907	EDN2	1	41944446	41950344	-0.6697	-0.3166	-0.0324	-0.1475	0.0982	0.1594	-0.0263	-0.2105	0.551	-0.0733	0.3314	0.0348	0.1743	0.1234	-0.5172	-0.1432	0.5959	0.113	-0.2298	0.5867	0.0665	-0.6275	-0.3	-0.2386	-0.2767	-0.1548	0.0056
1912	PHC2	1	33789224	33841194	-0.6697	-0.3686	-0.0324	-0.1475	0.0982	-0.3746	-0.0104	-0.2105	-0.3871	-0.0733	0.3314	0.0348	-0.3594	0.1222	-0.5172	-0.145	0.0121	0.0978	-0.2298	-0.4662	0.0665	-0.637	-0.3	-0.2258	-0.3569	-0.1811	-0.0005
192669	EIF2C3	1	36396683	36522063	-0.6697	-0.3686	-0.0324	-0.1475	0.0982	0.1594	-0.0104	-0.2105	-0.3871	-0.0733	0.3314	0.0348	-0.3594	0.0946	-0.5172	-0.1432	0.0121	0.0978	-0.2298	-0.4662	0.0665	-0.6329	-0.3	-0.2386	-0.3569	-0.1811	-0.0005
192670	EIF2C4	1	36273828	36323490	-0.6697	-0.3686	-0.0324	-0.1475	0.0982	-0.3746	-0.0104	-0.2105	-0.3871	-0.0733	0.3314	0.0348	-0.3594	0.0946	-0.5172	-0.1432	0.0121	0.0978	-0.2298	-0.4662	0.0665	-0.6329	-0.3	-0.2386	-0.3569	-0.1811	-0.0005
1939	EIF2D	1	206764974	206785904	0.0768	-0.3311	0.348	0.1824	0.3784	0.2448	-0.5472	0.0344	0.1192	-0.0279	0.2883	0.0655	0.1974	0.164	0.0297	0.6118	1.0622	0.1436	-0.0997	-0.1636	0.0863	0.1888	-0.0342	0.2588	0.1234	0.4546	0.3986
1942	EFNA1	1	155100349	155107386	0.0532	0.549	0.3215	0.4093	0.5226	0.6287	-0.0342	0.2499	0.0588	-0.0822	0.2762	0.0018	0.1543	0.1188	0.3732	-0.0905	0.0459	0.1212	0.8179	0.1984	-0.3811	0.5773	-0.0685	0.237	0.1261	0.4314	-0.0223
1944	EFNA3	1	155051348	155060014	0.0532	0.549	0.3215	0.4093	0.5226	0.6287	-0.0342	0.2499	0.0588	-0.0822	0.2762	0.0018	0.1543	0.1188	0.3732	-0.0905	0.0459	0.1212	0.8179	0.1984	-0.3811	0.5773	-0.0685	0.237	0.1261	0.4314	-0.0223
1945	EFNA4	1	155036213	155042029	0.0532	0.549	0.3215	0.4093	0.5226	0.6287	-0.0342	0.2499	0.0588	-0.0822	0.2762	0.0018	0.1543	0.1188	0.3732	-0.0905	0.0459	0.1212	0.8179	0.1984	-0.3811	0.5773	-0.0685	0.237	0.1261	0.4314	-0.0223
1952	CELSR2	1	109792641	109818378	0.0701	-0.2665	0.0227	0.1098	-0.2224	0.2164	0.4085	-0.1498	-0.3423	-0.4453	0.2787	0.0438	0.1464	0.1417	0.1104	-0.6172	0.6823	-0.4462	-0.7905	0.2038	-0.2912	-0.2317	-0.2403	-1.0782	0.8986	-0.1191	0.0409
1953	MEGF6	1	3404506	3528059	-0.6709	-0.005	-0.0759	-0.1513	0.1188	0.523	-0.0063	-0.2267	0.1476	-0.0742	-0.0845	0.0507	-0.3556	0.1024	-0.5692	-0.1602	0.6933	0.0949	-0.2258	-0.4688	0.0032	-0.2953	0.5745	-0.2174	-0.3444	-0.1661	-0.0757
1969	EPHA2	1	16450832	16482582	-0.6268	-0.005	-0.0671	-0.1513	0.1188	0.5827	-0.5483	-1.53	0.1477	-0.1072	0.2882	0.0165	-0.3041	0.1219	-0.5629	-0.1275	0.0596	0.1486	-0.233	-0.4688	0.0665	-0.6162	-0.2742	-0.2509	-0.4187	-0.1661	-0.3861
1996	ELAVL4	1	50513686	50667540	-0.6697	-0.3166	-0.0324	-0.1475	0.0982	0.1964	-0.0263	-0.2105	-0.3317	-0.0733	0.2892	0.0677	0.1811	0.1234	-0.5172	-0.0944	0.5046	0.1461	-0.1959	0.1409	0.1123	-0.1846	-0.3	-0.2386	-0.2767	-0.1548	-0.0151
199834	LCE4A	1	152681523	152681910	0.0509	0.5745	0.4076	-0.7198	0.547	0.8327	0.352	0.3074	0.1966	-0.0407	0.3548	0.0358	0.2049	0.1798	0.0338	0.0024	0.068	0.2105	0.5104	0.1984	-0.2844	0.5872	-0.0685	0.2685	0.2094	0.509	-0.0112
199857	ALG14	1	95448279	95538507	0.0691	-0.2655	0.0101	0.2192	0.1563	-0.9801	0.4053	-0.125	-0.2856	-0.3757	0.5432	0.0606	-3.7489	0.1601	0.1624	-0.0082	0.7168	0.2847	-0.7895	0.1944	-0.2777	-1.303	-0.2335	-1.0854	1.0662	-0.12	0.0442
199870	FAM76A	1	28052490	28089423	-0.6697	-0.3686	-0.0324	-0.1628	0.0982	-0.3969	-0.5394	-0.2105	-0.3871	-0.0733	-0.6207	0.0348	-0.3594	0.1222	-0.5172	-0.145	0.0453	0.079	-0.2433	-0.4754	0.0665	-0.637	-0.3228	-0.2258	-0.3569	-0.1686	-0.0076
199899	LINC00466	1	63624754	63782901	0.0903	-0.2655	-0.0324	-0.0926	0.1595	0.2582	0.0256	-0.098	-0.3226	-0.0086	0.5241	0.0677	0.1781	0.1678	-0.4604	-0.0329	0.5098	0.2333	-0.2083	0.2041	0.1758	-0.1846	-0.2531	-0.1861	-0.2057	-0.1558	0.0231
1999	ELF3	1	201979690	201986315	0.0768	-0.3311	0.348	0.1824	0.3608	0.2017	-0.5472	0.058	0.1192	-0.3961	0.282	0.1513	0.1974	0.164	0.0297	0.6118	0.0943	0.1396	-0.0997	-0.1636	0.0863	0.1888	0.0287	0.6461	0.1234	0.4546	0.0123
199920	C1orf168	1	57184477	57285369	-0.6697	-0.3166	-0.0324	-0.1103	0.1595	0.2317	0.0256	-0.1549	-0.3185	-0.0211	0.3453	0.0677	0.1879	0.0899	-0.5172	-0.0329	0.4783	0.1679	-0.1959	0.2041	0.1587	-0.1846	-0.2531	-0.2042	-0.209	-0.1548	0.0231
199953	TMEM201	1	9648932	9674935	-0.6833	-0.005	-0.0759	-0.1513	0.1188	0.523	-0.5521	-0.2353	0.1325	-0.0742	-0.1022	0.0507	-0.3556	0.1024	-0.5692	-0.1602	0.7367	0.0949	-0.233	-0.4688	0.0665	-0.6162	0.5745	-0.2174	-0.3444	-0.1661	-0.07
199964	TMEM61	1	55446465	55457966	-0.6697	-0.3166	-0.0324	-0.1103	0.0982	0.2046	0.0256	-0.2105	0.9788	-0.0733	0.2803	0.0677	0.1769	0.1673	-0.5172	-0.0944	0.5025	0.6189	-0.1959	0.2119	0.1587	-0.1846	-0.3	-0.2386	-0.2767	-0.1548	-0.0151
199974	CYP4Z1	1	47533160	47583992	-0.6697	-0.3166	-0.0324	-0.1475	0.0982	0.1964	-0.0263	-0.2105	0.551	-0.0733	0.2704	0.0677	0.1811	0.1234	-0.5172	-0.0888	0.6272	0.1062	-0.2298	0.1409	0.1123	-0.6275	-0.3	-0.2386	-0.2767	-0.1548	0.0056
199990	C1orf86	1	2115899	2144159	-0.6709	-0.005	-0.0759	-0.1513	0.1188	0.523	-0.0063	-0.2267	0.1476	-0.0742	-0.0845	0.0507	-0.3556	0.1024	-0.5692	-0.1602	0.6933	0.0949	-0.2258	-0.4688	0.0032	-0.2953	0.5745	-0.2174	-0.3444	-0.1661	-0.0757
200008	CDCP2	1	54604668	54619443	-0.6697	-0.3166	-0.0324	-0.1103	0.0982	0.1964	-0.0263	-0.2105	0.9788	-0.0733	0.3071	0.0677	0.1811	0.1234	-0.5172	-0.0944	0.5169	0.1461	-0.1959	0.1409	0.1587	-0.1846	-0.3	-0.2386	-0.2767	-0.1548	-0.0151
200010	SLC5A9	1	48688357	48714316	-0.6697	-0.3166	-0.0324	-0.1475	0.0982	0.1964	-0.0263	-0.2105	0.551	-0.0733	0.2892	0.0677	0.1811	0.1234	-0.5172	-0.0888	0.5046	0.1461	-0.2298	0.1409	0.1123	-0.6275	-0.3	-0.2386	-0.2767	-0.1548	0.0056
200014	CC2D1B	1	52816265	52831877	-0.6697	-0.3166	-0.0324	-0.1103	0.0982	0.1964	-0.0263	-0.2105	-0.3317	-0.0733	0.2892	0.0677	0.1811	0.1234	-0.5172	-0.0944	0.5046	0.1461	-0.1959	0.1409	0.1294	-0.1846	-0.3	-0.2386	-0.2767	-0.1548	-0.0151
200030	NBPF11	1	146032542	147624469	0.0901	0.619	0.3887	0.5212	-0.2081	0.3426	0.313	0.3986	0.1053	0.0158	-0.4822	0.0358	0.216	0.1714	0.0692	-0.0191	0.14	0.2079	0.9958	0.2528	-0.1538	0.6279	-0.1543	1.0003	0.2905	0.5322	0.0745
200035	NUDT17	1	145586493	145589435	0.0901	0.619	0.3887	0.5212	-0.2081	0.3426	0.313	0.3986	0.1053	0.0158	-0.015	0.0358	0.216	0.1714	0.0692	-0.0191	0.14	0.2079	0.9958	0.2528	-0.1538	0.6279	-0.1543	1.0003	0.2905	0.5322	0.0745
200058	FLJ23867	1	180167144	180169859	0.0606	0.569	0.357	0.1713	0.0926	0.5989	0.0064	0.2082	0.1387	-0.4289	0.3036	0.0037	0.2062	0.1574	0.0658	-0.0246	0.0555	0.1794	0.4838	0.1961	-0.2983	0.1828	-0.036	0.2608	0.1774	0.4774	-0.0019
200081	TXLNA	1	32645345	32663886	-0.6697	-0.3686	-0.0324	-0.1475	0.0982	-0.3746	-0.0104	-0.2105	-0.3871	-0.0733	0.3314	0.0348	-0.3594	0.1222	-0.5172	-0.145	0.0121	0.0978	0.1461	0.0927	0.0665	-0.637	-0.3	-0.2258	-0.3569	-0.1811	0.0266
200132	TCTEX1D1	1	67218140	67244730	0.0903	-0.2655	-0.0324	-0.0926	0.1595	0.2582	0.032	-0.098	-0.2815	-0.1547	0.5241	0.0677	0.1781	0.1678	-0.4404	-0.0206	0.5098	0.2617	-0.2083	0.1768	0.2436	-0.1846	-0.2531	-0.1861	-0.2057	-0.1558	0.0231
200150	PLD5	1	242251689	242687998	0.0468	0.5882	0.3101	0.2905	0.3867	0.2059	-0.5589	0.0731	0.1224	-0.069	-0.019	0.3327	0.1665	0.1336	0.6499	0.6204	-0.4887	0.183	0.0572	0.3786	0.5438	0.1503	-0.0342	0.2846	0.1476	0.4347	0.3305
200159	C1orf100	1	244515937	244552393	0.0468	0.5882	0.3101	0.2905	0.3703	0.2059	-0.5222	0.0731	0.1224	-0.069	-0.055	0.3327	0.1665	0.1336	0.6499	0.6204	-0.4669	0.2145	0.0572	0.3786	0.4878	0.1503	-0.0468	0.2846	0.1856	0.4347	0.3305
200162	SPAG17	1	118496288	118727848	0.0918	-0.2848	0.0355	0.142	-0.2081	0.2469	0.313	-0.1496	-0.3204	0.0158	-0.0528	0.0918	0.216	0.1923	-0.4483	-0.6242	0.6574	-0.3877	1.1638	0.2075	-0.3229	-0.6056	-0.1543	0.6892	0.9476	-0.0934	0.0101
200172	SLFNL1	1	41481269	41487427	-0.6697	-0.3166	-0.0324	-0.1475	0.0982	0.1594	-0.0263	-0.2105	0.551	-0.0733	0.3314	0.0348	0.1743	0.1234	-0.5172	-0.1432	0.5959	0.113	-0.2298	0.1173	0.0665	-0.6275	-0.3	-0.2386	-0.2767	-0.1548	0.0056
200185	KRTCAP2	1	155141884	155145804	0.0532	0.549	0.3215	0.4093	0.5226	0.6287	-0.0342	0.2499	0.0588	-0.0822	0.2762	0.0018	0.1543	0.1188	0.3732	-0.0905	0.0459	0.1212	0.8179	0.1984	-0.3811	0.5773	-0.0685	0.237	0.1261	0.4314	-0.0223
200186	CRTC2	1	153920148	153931132	0.0532	0.549	0.3215	0.4093	0.5226	0.6287	-0.0342	0.2499	0.0588	-0.0606	0.2762	0.0018	0.1543	0.1188	0.0289	-0.0905	0.0459	0.1212	0.4409	0.1984	-0.3811	0.5773	-0.0685	0.237	0.1261	0.4314	-0.0223
200197	C1orf126	1	15438311	15478960	-0.7461	-0.005	-0.0671	-0.1513	0.1188	0.1633	-0.5483	-0.2607	0.1477	-0.1072	0.2882	0.0564	-0.3798	0.1219	-0.5629	-0.1275	0.0306	0.0721	-0.233	-0.4688	0.0665	-0.6162	-0.2742	-0.2509	-0.3444	-0.1661	-0.6256
200205	IBA57	1	228353429	228369958	0.0768	0.5922	0.353	0.2993	0.3867	0.2512	-0.5547	0.1059	0.1125	-0.0359	0.292	0.2862	0.1767	0.1336	0.672	0.6283	0.0882	0.1904	0.0738	0.3486	0.1067	0.1975	-0.0342	0.2934	0.1493	0.4571	0.38
2005	ELK4	1	205577071	205602000	0.0768	-0.3311	0.348	0.1824	0.3784	0.5323	-0.5472	0.058	0.1192	-0.0279	0.2883	0.0655	0.1974	0.164	0.0297	0.6118	0.0698	0.1396	-0.0997	-0.1636	0.0863	0.1888	0.0287	0.2588	0.1234	0.4546	0.3986
2023	ENO1	1	8921059	8939151	-0.6833	-0.005	-0.0759	-0.1513	0.1188	0.523	-0.5521	-0.2353	0.1265	-0.0742	-0.1022	0.0507	-0.3556	0.1024	-0.5692	-0.1602	0.7367	0.0949	-0.7763	-0.4688	0.0665	-0.6162	0.5745	-0.2174	-0.3444	-0.1661	-0.0757
2029	ENSA	1	150594599	150602098	0.0901	0.5745	0.3483	0.5212	0.5916	0.5527	0.0039	0.2999	0.0802	-0.0659	0.28	0.0358	0.1837	0.1714	0.0338	-0.0503	0.0724	0.2079	0.4283	0.2528	-0.2889	0.5512	-0.1543	0.2685	0.1363	0.4728	0.0421
2035	EPB41	1	29213603	29446558	-0.6697	-0.3686	-0.0324	-0.1628	0.0982	-0.3969	-0.5394	-0.2105	-0.3871	-0.0733	-0.6207	0.0348	-0.3594	0.1222	-0.5172	-0.145	0.0453	0.079	-0.2433	-0.4754	0.0665	-0.637	-0.3228	-0.2258	-0.3569	-0.1686	-0.0076
204	AK2	1	33473541	33502512	-0.6697	-0.3686	-0.0324	-0.1475	0.0982	-0.3746	-0.0104	-0.2105	-0.3871	-0.0733	0.3314	0.0348	-0.3594	0.1222	-0.5172	-0.145	0.0121	0.0978	-0.2298	0.0927	0.0665	-0.637	-0.3	-0.2258	-0.3569	-0.1811	-0.0005
2046	EPHA8	1	22890004	22930087	-0.6304	0.0199	-0.0324	-0.1336	0.1188	0.1565	-0.5394	-0.1969	-0.3871	-0.0733	-0.6207	0.0579	-0.3287	0.1443	-0.5389	-0.145	0.0453	0.0874	-0.2103	-0.4501	0.0665	-0.637	-0.2744	-0.2258	-0.3569	-0.1546	-0.5474
2048	EPHB2	1	23037331	23241823	-0.6304	0.0199	-0.0324	-0.1336	0.1188	0.1565	-0.5394	-0.1969	-0.3871	-0.0733	-0.6207	0.0579	-0.3287	0.1443	-0.5389	-0.145	0.0453	0.0874	-0.2103	-0.4501	0.0665	-0.637	-0.2744	-0.2258	-0.3569	-0.1546	-0.5474
204851	HIPK1	1	114471996	114520491	0.0918	-0.2848	0.0355	0.142	-0.2081	0.2469	0.313	-0.1496	-0.3204	-0.9956	0.4239	0.0918	0.216	0.1923	0.0628	-0.635	0.6574	-0.4025	1.7361	0.1619	-0.3541	-0.1899	-0.1543	-0.2668	0.9476	-0.0934	0.0101
204962	SLC44A5	1	75667816	76076799	0.0923	-0.2655	0.0294	-0.0164	0.1563	0.246	0.0191	-0.1143	-0.2693	-0.025	-1.1046	0.0572	0.1622	0.1658	-0.4097	-0.0085	0.5079	0.2937	-0.7561	0.2008	-0.2851	-0.1908	-0.2278	-0.1601	-0.1439	-0.0983	-0.0052
205	AK4	1	65613232	65697828	0.0903	-0.2655	-0.0324	-0.0926	0.1595	0.2582	0.0256	-0.098	-0.3202	-0.1547	0.5241	0.0677	0.1781	0.1678	-0.4404	-0.0329	0.5098	0.2617	-0.2083	0.1768	0.2436	-0.1846	-0.2531	-0.1861	-0.2057	-0.1558	0.0231
2052	EPHX1	1	225997797	226033262	0.0768	0.5922	0.353	0.2993	0.3867	0.2512	-0.5547	0.1059	0.1125	-0.0359	0.2921	1.6588	0.1767	0.1336	0.672	0.6283	0.7683	0.1904	0.5518	0.3486	0.1067	0.199	-0.0342	0.2934	0.1971	0.4571	0.38
2058	EPRS	1	220141942	220220000	0.0768	-0.3127	0.353	0.3321	0.3867	0.2512	0.9769	0.1059	0.1125	-0.0359	0.2921	0.0655	0.1767	0.164	0.7098	0.6684	0.8525	0.1904	0.0894	0.4002	0.1067	0.2025	-0.0342	0.2934	0.229	0.4571	0.38
2060	EPS15	1	51819935	51984995	-0.6697	-0.3166	-0.0324	-0.1475	0.0982	0.1964	-0.0263	-0.2105	-0.3317	-0.0733	0.2892	0.0677	0.1811	0.1234	-0.5172	-0.0944	0.5046	0.1461	-0.1959	0.1409	0.1294	-0.1846	-0.3	-0.2386	-0.2767	-0.1548	-0.0151
2104	ESRRG	1	216676588	217311097	0.0768	-0.3311	0.353	0.3321	0.8274	0.2512	1.6418	0.1294	0.1192	-0.0359	-0.4917	0.0655	0.1767	0.164	0.7098	0.658	0.8039	-1.4799	0.0894	0.4002	-1.2625	0.2025	-0.0342	-0.7323	0.229	0.4571	0.38
2117	ETV3	1	157094459	157108383	0.0606	0.549	0.3149	0.1704	0.5398	0.6287	-0.0342	0.2543	0.0588	-0.0761	0.2762	0.0018	0.1543	0.1188	0.03	-0.0905	0.4265	0.1243	-0.2504	0.1984	-0.3811	0.5773	-0.0609	0.2035	0.1261	0.4314	-0.0223
2134	EXTL1	1	26348271	26362954	-0.6697	0.0199	-0.0324	-0.1628	0.0982	-0.3969	-0.5394	-0.2105	-0.3871	-0.0733	-0.6207	0.0348	-0.3594	0.1222	-0.5172	-0.145	0.0453	0.079	-0.2433	-0.4754	0.0665	-0.637	-0.3228	-0.2258	-0.3569	-0.1686	-0.5474
2135	EXTL2	1	101337928	101360735	0.0691	-0.2655	0.0101	0.1129	0.1563	0.2595	0.4053	-0.125	-0.2856	-0.446	0.4652	0.0606	0.1827	0.1601	0.1104	-0.115	0.6442	0.2847	-0.7895	0.1944	-0.2777	-0.2064	-0.2335	-1.0854	0.2834	-0.12	-0.0182
2140	EYA3	1	28296855	28415148	-0.6697	-0.3686	-0.0324	-0.1628	0.0982	-0.3969	-0.5394	-0.2105	-0.3871	-0.0733	-0.6207	0.0348	-0.3594	0.1222	-0.5172	-0.145	0.0453	0.079	-0.2433	-0.4754	0.0665	-0.637	-0.3228	-0.2258	-0.3569	-0.1686	-0.0076
2152	F3	1	94994732	95007413	0.0923	-0.2655	0.0101	0.151	0.1563	0.2753	0.3838	-0.099	-0.308	-0.3983	0.5493	0.0606	0.208	0.1746	0.0947	-0.0082	0.7168	0.2835	-0.7895	0.196	-0.157	-0.1831	-0.2335	-1.0854	1.2016	-0.0981	0.0442
2153	F5	1	169481192	169555769	0.0606	0.5863	0.3445	0.1605	0.0996	0.2256	0.0064	0.2758	0.4476	-0.9811	0.4598	0.0018	0.1543	0.1374	0.0449	-0.0246	0.0555	0.1794	0.4519	0.2162	-0.29	0.1387	-0.0563	0.26	0.1647	0.4462	-0.0202
2165	F13B	1	197008321	197036397	0.0768	0.639	0.4381	0.2022	0.384	0.3344	-0.5472	0.1616	0.2027	-0.0083	0.3453	0.3678	0.1974	0.1892	0.1385	0.6774	0.1395	0.2851	-0.182	-0.1396	0.2162	0.1811	0.0351	-0.2029	0.1782	0.5066	0.0123
2166	FAAH	1	46859939	46879520	-0.6697	-0.3166	-0.0324	-0.1475	0.0982	0.1594	-0.0263	-0.2105	0.551	-0.0733	0.2704	0.0677	0.1811	0.1234	-0.5172	0.2781	0.6272	0.1062	-0.2298	0.1409	0.1123	-0.6275	-0.3	-0.2386	-0.2767	-0.1548	0.0056
2170	FABP3	1	31838100	31845923	-0.6697	-0.3686	-0.0324	-0.1475	0.0982	-0.3746	-0.0104	-0.2105	-0.3871	-0.0733	0.3314	0.0348	-0.3594	0.1222	-0.5172	-0.145	0.0453	0.0978	-0.2433	0.0927	0.0665	-0.637	-0.3	-0.2258	-0.3569	-0.1811	0.0266
219293	ATAD3C	1	1385069	1405538	-0.6709	-0.005	-0.0759	-0.1513	0.1188	0.523	-0.0063	-0.2267	0.1476	-0.0742	-0.0845	0.0507	-0.3556	0.1297	-0.5692	-0.1602	0.6933	-0.6662	-0.2258	-0.4688	0.0032	0.1981	0.5745	-0.2174	-0.3444	-0.1201	-0.0757
2205	FCER1A	1	159259504	159278014	0.0606	0.5696	0.3149	0.124	0.5707	0.5312	-0.0335	0.2644	0.1138	-0.0761	-0.5916	0.0018	0.1543	0.1057	0.03	-0.0576	0.0555	0.1794	-0.2504	0.193	-0.3514	0.5773	-0.0563	0.2457	0.1076	0.4393	-0.0223
2207	FCER1G	1	161185087	161189038	0.0606	0.5696	0.3149	0.124	0.5707	0.5312	-0.0335	0.2644	0.1138	-0.0761	-0.5916	0.0018	0.1543	0.1057	0.03	-0.0964	0.0555	0.1794	0.4532	0.193	-0.3514	0.7556	-0.0563	0.2507	0.1076	0.4393	-0.0223
2209	FCGR1A	1	149754250	149764074	0.0901	0.5745	0.3483	0.5212	-0.26	0.139	0.0039	0.2999	0.0802	-0.0659	0.28	0.0358	0.1837	0.1714	0.0338	-0.0503	0.0724	0.2079	0.4283	0.2528	-0.2889	0.5512	-0.1543	0.2685	0.5242	0.4728	0.0421
2210	FCGR1B	1	120926128	120935944	0.0918	-0.2848	0.0355	0.41	-0.2081	0.8461	0.313	-0.1009	-0.3204	0.0158	-0.0284	0.0918	0.216	0.2073	-0.4483	-0.6242	0.6574	0.2258	1.8972	0.2075	0.2779	-0.0215	-0.1543	-0.0752	0.9476	-0.0934	0.0101
2212	FCGR2A	1	161475205	161489360	0.0606	0.5696	0.3149	0.124	0.5707	0.5312	-0.0335	0.2644	0.1138	-0.0761	-0.5916	0.0018	0.1543	0.5574	0.03	-0.0964	0.0555	0.1794	0.4532	0.193	-0.3514	0.7556	-0.0563	0.5778	0.1076	0.8412	-0.0223
2213	FCGR2B	1	161632905	161648444	0.0606	0.5863	0.3149	0.124	0.5707	0.605	0.5057	0.2644	0.1138	-0.0761	-0.5916	0.0018	0.1543	0.7681	0.03	-0.0964	0.0555	0.1794	0.4532	0.8989	0.168	0.7556	-0.0563	0.5778	0.1647	0.8412	-0.0223
2214	FCGR3A	1	161511551	161520413	0.0606	-0.0101	0.3149	0.124	0.5707	0.2025	-0.0335	0.2644	0.1138	-0.0761	-0.5916	0.0018	0.1543	0.5574	0.03	-0.0964	0.0555	0.1794	0.4532	0.8989	-0.3514	0.7556	-0.0563	0.5778	0.1076	0.8412	-0.0223
2215	FCGR3B	1	161592988	161601753	0.0606	-0.0101	0.3149	0.124	0.5707	0.2025	0.5057	0.2644	0.1138	-0.0761	-0.5916	0.0018	0.1543	0.5574	0.03	-0.0964	0.0555	0.1794	0.4532	0.8989	0.168	0.7556	-0.0563	0.5778	0.1076	0.8412	-0.0223
2224	FDPS	1	155278539	155290457	0.0532	0.549	0.3215	0.4093	0.5226	0.6287	-0.0342	0.2499	0.0588	-0.0822	0.2762	0.0018	0.1543	0.1188	0.3732	-0.0905	0.0459	0.1212	0.8179	0.1984	-0.3811	0.5773	-0.0685	0.237	0.1261	0.4314	-0.0223
223	ALDH9A1	1	165631449	165667900	0.0606	0.5863	0.3149	0.124	0.0996	0.2256	0.0064	0.2758	0.0925	-0.0761	-0.015	0.0018	0.1543	0.1181	0.03	-0.0246	0.0555	0.1794	-0.2177	0.252	-0.29	0.1387	-0.0563	0.26	0.1647	0.4462	-0.0223
2268	FGR	1	27938801	27961727	-0.6697	-0.3686	-0.0324	-0.1628	0.0982	-0.3969	-0.5394	-0.2105	-0.3871	-0.0733	-0.6207	0.0348	-0.3594	0.1222	-0.5172	-0.145	0.0453	0.079	-0.2433	-0.4754	0.0665	-0.637	-0.3228	-0.2258	-0.3569	-0.1686	-0.0076
2271	FH	1	241660857	241683085	0.0468	0.5882	0.3101	0.2905	0.3867	0.2059	-0.4793	0.0731	0.1224	-0.069	-0.019	0.3327	0.1665	0.1336	0.6499	0.6204	-0.4422	0.183	0.0572	0.3786	0.5438	0.1503	-0.0342	0.2846	0.1476	0.4347	0.3305
2275	FHL3	1	38462442	38471187	-0.6697	-0.3686	-0.0324	-0.1475	0.0982	0.1594	-0.0263	-0.2105	-0.3871	-0.0733	0.3314	0.0348	-0.3594	0.1234	-0.5172	-0.1432	0.0121	0.0845	-0.2298	0.8619	0.0665	-0.6329	-0.3	-0.2386	-0.3569	-0.1811	-0.0005
22796	COG2	1	230778202	230829731	0.0768	0.5922	0.331	0.2993	0.3867	0.2512	-0.5547	0.1059	0.1125	-0.0549	0.3226	0.2862	0.1645	0.1336	0.6667	0.6283	-0.5215	0.1904	0.0738	0.5275	0.1067	0.1804	-0.0342	0.2934	0.1764	0.4571	0.38
22802	CLCA4	1	87012759	87046432	0.0923	-0.2655	0.028	0.151	0.1563	0.2753	0.0191	-0.099	-0.308	-0.0344	0.5493	0.0606	0.2236	0.1826	0.1365	-0.0082	0.7043	0.3018	-0.7895	0.196	-0.3001	-0.1657	-0.2278	-0.1601	0.9115	-0.0983	0.0442
22823	MTF2	1	93544792	93604638	0.0923	-0.2655	0.0101	0.151	0.1563	0.2753	0.3838	-0.099	-0.308	-0.3983	0.5493	0.0606	0.208	0.1746	0.0947	-0.0082	0.7168	0.2835	-0.7895	0.196	-0.3001	-0.1831	-0.2335	-1.0854	1.2016	-0.0981	0.0442
22826	DNAJC8	1	28526790	28559542	-0.6697	-0.3686	-0.0324	-0.1628	0.0982	-0.3969	-0.5394	-0.2105	-0.3871	-0.0733	-0.6207	0.0348	-0.3594	0.1222	-0.5172	-0.145	0.0453	0.079	-0.2433	-0.4754	0.0665	-0.637	-0.3228	-0.2258	-0.3569	-0.1686	-0.0076
22854	NTNG1	1	107682629	108024475	0.0701	-0.2665	0.0227	0.1098	-0.2224	0.2407	0.4085	-0.1498	-0.2434	-0.4453	0.3119	0.0438	0.1464	0.1417	0.1104	-0.6172	0.6976	0.2604	-0.7905	0.2038	-0.2912	-0.1833	-0.2403	-1.0782	0.8986	-0.1191	-0.0393
22874	PLEKHA6	1	204187979	204329057	0.0768	-0.3311	0.348	0.1824	0.3784	0.2337	-0.5472	0.058	0.1192	-0.0279	0.282	0.0655	0.1974	0.164	0.0297	0.6118	0.0698	0.1396	-0.0997	-0.1636	0.0863	0.1888	0.0287	0.2588	0.1234	0.4546	-0.004
22883	CLSTN1	1	9789079	9884550	-0.6833	-0.005	-0.0759	-0.1513	0.1188	0.1633	-0.5521	-0.2353	-1.1593	-0.0742	-0.1022	0.0507	-3.4066	0.1024	-0.5692	-0.1602	0.7367	0.0949	-0.233	-0.4688	0.0665	-0.6162	0.5745	-0.2174	-0.3444	-0.1661	-0.07
22887	FOXJ3	1	42642210	42801548	-0.6697	-0.3166	-0.0324	-0.1475	0.0982	0.1594	-0.0263	-0.2105	0.551	-0.0733	0.3314	0.0677	0.1743	0.1234	-0.5172	-0.1432	0.5959	0.113	-0.2298	0.1409	0.0665	-0.6275	-0.3	-0.2386	-0.2767	-0.1548	0.0056
22889	KIAA0907	1	155882836	155904188	0.0606	0.549	0.3149	0.1704	0.5398	0.6287	-0.0342	0.2543	0.0588	-0.0761	0.2762	0.0018	0.1543	0.1188	0.03	-0.0905	0.0327	0.1243	-0.2504	0.1984	-0.3811	0.5773	-0.0609	0.5678	0.1261	0.4314	-0.0223
22911	WDR47	1	109512838	109584850	0.0701	-0.2665	0.0227	0.1098	-0.2224	0.2164	0.4085	-0.1498	-0.3423	-0.4453	0.2787	0.0438	0.1464	0.1417	0.1104	-0.6172	0.6823	-0.4462	-0.7905	0.2038	-0.2912	-0.2317	-0.2403	-1.0782	0.8986	-0.1191	0.0409
22920	KIFAP3	1	169890470	170043879	0.0606	0.5863	0.3445	0.1605	0.0996	0.2256	0.0064	0.2758	0.4476	-0.4428	0.4598	0.0018	0.1543	0.1374	0.0449	-0.0246	0.0555	0.1794	0.4519	0.2162	-0.29	0.1387	-0.0563	0.26	0.1647	0.4462	-0.0202
22926	ATF6	1	161736034	161933860	0.0606	0.5863	0.3149	0.124	0.5707	0.605	0.0064	0.2644	0.1138	-0.0761	-0.5916	0.0018	0.1543	0.1181	0.03	-0.0964	0.0555	0.1794	0.4532	0.252	-0.29	0.7556	-0.0563	0.26	0.1647	0.4462	-0.0223
22955	SCMH1	1	41492871	41707815	-0.6697	-0.3166	-0.0324	-0.1475	0.0982	0.1594	-0.0263	-0.2105	0.551	-0.0733	0.3314	0.0348	0.1743	0.1234	-0.5172	-0.1432	0.5959	0.113	-0.2298	0.5867	0.0665	-0.6275	-0.3	-0.2386	-0.2767	-0.1548	0.0056
22977	AKR7A3	1	19609057	19615280	-0.6304	0.0199	-0.0324	-0.1336	0.1188	0.1633	-0.5394	-0.1969	0.1732	-0.0733	-0.6207	0.0579	-0.3287	0.1443	-0.5389	-0.145	0.0453	0.1058	-0.2103	-0.4501	0.0665	-0.6162	-0.313	-0.2258	-0.3569	-0.1661	-0.5474
22996	TTC39A	1	51752930	51810785	-0.6697	-0.3166	-0.0324	-0.1475	0.0982	0.1964	-0.0263	-0.2105	-0.3317	-0.0733	0.2892	0.0677	0.1811	0.1234	-0.5172	-0.0944	0.5046	0.1461	-0.1959	0.1409	0.1294	-0.1846	-0.3	-0.2386	-0.2767	-0.1548	-0.0151
2301	FOXE3	1	47881744	47883724	-0.6697	-0.3166	-0.0324	-0.1475	0.0982	0.1964	-0.0263	-0.2105	0.551	-0.0733	0.2704	0.0677	0.1811	0.1234	-0.5172	-0.0888	0.6272	0.1062	-0.2298	0.1409	0.1123	-0.6275	-0.3	-0.2386	-0.2767	-0.1548	0.0056
23013	SPEN	1	16174359	16266950	-0.6268	-0.005	-0.0671	-0.1513	0.1188	0.1633	-0.5483	-0.2434	0.1477	-0.1072	0.2882	0.0165	-0.3041	0.1219	-0.5629	-0.1275	0.0596	0.1486	-0.233	-0.4688	0.0665	-0.6162	-0.2742	-0.2509	-0.4187	-0.1661	-0.6256
23028	KDM1A	1	23345941	23410184	-0.6304	0.0199	-0.0324	-0.1336	0.1188	0.1565	-0.5394	-0.1969	-0.3871	-0.0733	-0.6207	0.0579	-0.3287	0.1443	-0.5389	-0.145	0.0453	0.0874	-0.2103	-0.4501	0.0665	-0.637	-0.2744	-0.2258	-0.3569	-0.1546	-0.5474
23029	RBM34	1	235294498	235324571	0.0768	0.5882	0.3331	0.2905	0.3867	0.1997	1.6105	0.0823	0.1224	-0.0549	-0.0421	0.2862	0.1645	0.1336	0.6692	0.6204	-0.4422	0.1904	0.0738	0.5275	-0.5619	0.1804	-0.0342	0.2934	0.1764	0.4571	0.4087
23032	USP33	1	78161674	78225564	0.0923	-0.2655	0.0294	-0.0164	0.1563	0.246	0.0191	-0.1143	-0.2693	-0.025	0.5493	0.0572	0.2236	0.1658	-0.4097	-0.0085	0.5079	0.2937	-0.7561	0.2008	-0.2851	-0.1908	-0.2278	-0.1601	-0.1439	-0.0983	-0.0052
23038	WDTC1	1	27561007	27635110	-0.6697	0.4091	-0.0324	-0.1628	0.0982	-0.3969	-0.5394	-0.2105	-0.3871	-0.0733	-0.6207	0.0348	-0.3594	0.1222	-0.5172	-0.145	0.0453	0.079	-0.2433	-0.4754	0.0665	-0.637	-0.3228	-0.2258	-0.3569	-0.1686	-0.0076
23046	KIF21B	1	200938514	200992828	0.0768	-0.3311	0.348	0.1824	0.3608	0.2017	-0.5472	0.058	0.1192	-0.0513	0.282	0.1513	0.1974	0.164	0.0297	0.6118	0.0943	0.1396	-0.0997	-0.1636	0.0863	0.1744	0.0287	0.2667	0.1234	0.4546	0.0123
23057	NMNAT2	1	183217372	183387634	0.0606	0.6218	0.357	0.1713	0.0926	0.5989	0.0064	0.2082	0.1387	-0.4289	0.3036	0.0037	-2.3276	0.1574	0.0658	-0.0246	0.4662	0.1794	0.4838	0.2109	-0.2983	0.1828	0.026	-0.1597	0.1774	0.4774	-0.0019
2306	FOXD2	1	47901689	47906363	-0.6697	-0.3166	-0.0324	-0.1475	0.0982	0.1964	-0.0263	-0.2105	0.551	-0.0733	0.2704	0.0677	0.1811	0.1234	-0.5172	-0.0888	0.6272	0.1062	-0.2298	0.1409	0.1123	-0.6275	-0.3	-0.2386	-0.2767	-0.1548	0.0056
23065	EMC1	1	19544584	19578046	-0.6304	0.0199	-0.0324	-0.1336	0.1188	0.1633	-0.5394	-0.1969	0.1732	-0.0733	-0.6207	0.0579	-0.3287	0.1443	-0.5389	-0.145	0.0453	0.1058	-0.2103	-0.4501	0.0665	-0.6162	-0.313	-0.2258	-0.3569	-0.1661	-0.5474
23095	KIF1B	1	10270764	10441661	-0.6833	-0.005	-0.0759	-0.1513	0.1188	0.1633	-0.5521	-0.2353	0.14	-0.0742	-0.1022	0.0507	-0.3584	0.1024	-0.5692	-0.1602	0.7367	0.0949	-0.233	-0.4688	0.0665	-0.6162	0.5745	-0.2174	-0.3444	-0.1661	0.2311
23114	NFASC	1	204797782	204991950	0.0768	-0.3311	0.348	0.1824	0.3784	0.5323	-0.5472	0.058	0.1192	-0.0279	0.2883	0.0655	0.1974	0.164	0.0297	0.6118	0.0698	0.1396	-0.0997	-0.1636	0.0863	0.1888	0.0287	0.2588	0.1234	0.4546	-0.004
2312	FLG	1	152274651	152297679	0.0901	0.5745	0.3483	-0.7198	0.5916	0.8482	0.0039	0.2999	0.0802	-0.0316	0.28	0.0358	0.1837	0.1714	0.0338	-0.0503	0.0177	0.2079	0.4283	0.2528	-0.2678	0.5512	-0.1543	0.2685	0.1473	0.4728	0.0421
23126	POGZ	1	151375200	151431941	0.0901	0.5745	0.3483	0.5212	0.5916	0.5527	0.0039	0.2999	0.0802	-0.0316	0.28	0.0358	0.1837	0.1714	0.0338	-0.0503	0.0724	0.2079	0.4283	0.2528	-0.2889	0.5512	-0.1543	0.2685	0.1473	0.4728	0.0421
23127	GLT25D2	1	183904966	184006863	0.0606	0.6218	0.357	0.1713	0.0926	0.5989	0.0064	0.2082	0.1387	-0.4289	0.3036	0.0037	0.1796	0.1574	0.0658	-0.0246	0.4662	0.1794	0.4838	-0.1177	-0.2983	0.1828	0.026	-0.1597	0.1774	0.4774	-0.0019
23139	MAST2	1	46269285	46501796	-0.6697	-0.3166	-0.0324	-0.1475	0.0982	0.1594	-0.0263	-0.2105	0.551	-0.0733	0.3314	0.0677	1.3212	0.1234	-0.5172	0.2781	0.6272	0.4163	-0.2298	0.1409	0.569	-0.6275	-0.3	-0.2386	-0.2767	-0.1548	0.0056
23154	NCDN	1	36023393	36032380	-0.6697	-0.3686	-0.0324	-0.1475	0.0982	-0.3746	-0.0104	-0.2105	-0.3871	-0.0733	0.3314	0.0348	-0.3594	0.0946	-0.5172	-0.1432	0.0121	0.0978	-0.2298	-0.4662	0.0665	-0.6329	-0.3	-0.2386	-0.3569	-0.1811	-0.0005
23155	CLCC1	1	109472130	109506111	0.0701	-0.2665	0.0227	0.1098	-0.2224	0.2164	0.4085	-0.1498	-0.3423	-0.4453	0.2787	0.0438	0.1464	0.1417	0.1104	-0.6172	0.6823	-0.4462	-0.7905	0.2038	-0.2912	-0.2317	-0.2403	-1.0782	0.8986	-0.1191	0.0409
23169	SLC35D1	1	67465015	67520080	0.0903	-0.2655	-0.0324	-0.0926	0.1595	0.2582	0.032	-0.098	-0.2815	-0.1547	0.5241	0.0677	0.1781	0.1678	-0.4404	-0.0206	0.5098	0.2617	-0.2083	0.1383	0.2436	-0.1846	-0.2531	-0.1861	-0.2057	-0.1558	0.0231
23179	RGL1	1	183605208	183897666	0.0606	0.6218	0.357	0.1713	0.0926	0.5989	0.0064	0.2082	0.1387	-0.4289	0.3036	0.0037	0.1796	0.1574	0.0658	-0.0246	0.4662	0.1794	0.4838	0.2109	-0.2983	0.1828	0.026	-0.1597	0.1774	0.4774	-0.0019
23207	PLEKHM2	1	16010827	16061264	-0.6268	-0.005	-0.0671	-0.1513	0.1188	0.1633	-0.5483	-0.2607	0.1477	-0.1072	0.2882	0.0564	-0.3041	0.1219	-0.5629	-0.1275	0.0306	0.0721	-0.233	-0.4688	0.0665	-0.6162	-0.2742	-0.2509	-0.3444	-0.1661	-0.6256
23208	SYT11	1	155829260	155854990	0.0606	0.549	0.3149	0.1704	0.5398	0.6287	-0.0342	0.2543	0.0588	-0.0761	0.2762	0.0018	0.1543	0.1188	0.03	-0.0905	0.0327	0.1243	0.3666	0.1984	-0.3811	0.5773	-0.0609	0.5678	0.1261	0.4314	-0.0223
23215	PRRC2C	1	171454666	171562650	0.0606	0.5863	0.3575	0.1605	0.0996	0.2256	0.0064	0.2758	0.1114	-0.4428	-0.0539	0.0018	0.1543	0.1374	0.0449	-0.0246	0.0555	0.1794	0.4804	0.2162	-0.29	0.1387	-0.0563	0.26	0.1647	0.4462	-0.0202
23219	FBXO28	1	224301789	224349749	0.0768	0.5922	0.353	0.2993	0.3867	0.2512	-0.5547	0.1059	0.1125	-0.0359	0.2921	0.0655	0.1767	0.1336	0.672	0.6283	0.7683	0.1904	0.0442	0.3486	0.1067	0.2025	-0.0342	0.2934	0.1673	0.4571	0.38
23248	RPRD2	1	150336990	150449041	0.0901	0.5745	0.3483	0.5212	0.5916	0.5527	0.0039	0.2999	0.0802	-0.0659	0.28	0.0358	0.1837	0.1714	0.0338	-0.0503	0.0724	0.2079	0.4283	0.2528	-0.2889	0.5512	-0.1543	0.2685	0.1363	0.4728	0.0421
23252	OTUD3	1	20208888	20239437	-0.6304	0.0199	-0.0324	-0.1336	0.1188	0.1633	-0.5394	-0.1969	0.4973	-0.0733	-0.6207	0.0579	-0.3287	0.1443	-0.5389	-0.145	0.0453	0.1333	-0.2103	-0.4501	0.0665	-0.637	-0.313	-0.2258	-0.3569	-0.1661	-0.5474
23254	KAZN	1	14925213	15444544	-0.7461	-0.005	-0.0671	-0.1513	0.1188	0.1633	-0.5483	-0.2607	0.1477	-0.1072	0.2882	-0.4357	-0.3798	0.1219	-0.5629	0.6878	0.0306	0.0721	-0.233	-0.4688	0.0665	-0.6162	-0.2742	-0.2509	-0.3444	-0.1661	-0.6256
2326	FMO1	1	171217663	171255113	0.0606	0.5863	0.3575	0.1605	0.0996	0.2256	0.0064	0.2758	0.1114	-0.4428	-0.0539	0.0018	0.1543	0.1374	0.0449	-0.0246	0.0555	0.1794	0.4804	0.2162	-0.29	0.1387	-0.0563	0.26	0.1647	0.4462	-0.0202
23261	CAMTA1	1	6845384	7829766	-0.6833	-0.005	-0.0759	-0.1513	0.1188	0.523	-0.5521	0.396	0.1476	-0.0742	-1.2918	0.0507	-0.3556	0.1024	-0.5692	-0.1602	0.7575	0.0949	-0.7763	-0.4688	0.0665	-0.6162	0.5745	-0.2174	-0.3444	-0.1661	-0.0757
23266	LPHN2	1	82266082	82458107	0.0923	-0.2655	0.0294	0.151	0.1563	0.246	0.0191	-0.099	-0.2693	-0.025	0.5493	0.0606	0.2236	0.1826	0.1365	0.0391	0.5079	0.3018	-0.7561	-2.06	-0.2851	-0.1908	-0.2278	-0.1601	-0.1439	-0.0983	0.0442
2327	FMO2	1	171154388	171181822	0.0606	0.5863	0.3575	0.1605	0.0996	0.2256	0.0064	0.2758	0.1114	-0.4428	-0.0539	0.0018	0.1543	0.1374	0.0449	-0.0246	0.0555	0.1794	0.4804	0.2162	-0.29	0.1387	-0.0563	0.26	0.1647	0.4462	-0.0202
23271	CAMSAP2	1	200708686	200829831	0.0768	-0.3311	0.348	0.1824	0.3608	0.2017	-0.5472	0.058	0.1192	-0.0513	0.282	0.1513	0.1974	0.164	0.0297	0.6118	0.6214	0.2022	-0.0997	-0.1636	0.0863	0.1744	0.0287	0.2667	0.1416	0.4546	0.0123
2328	FMO3	1	171060018	171086959	0.0606	0.5863	0.3575	0.1605	0.0996	0.2256	0.0064	0.2758	0.1114	-0.4428	-0.5449	0.0018	0.1543	0.1374	0.0449	-0.0246	0.0555	0.1794	0.4804	0.2162	-0.29	0.1387	-0.0563	0.26	0.1647	0.4462	-0.0202
23285	KIAA1107	1	92632609	92650280	0.0923	-0.2655	0.0101	0.151	0.1563	0.2753	0.3838	-0.099	-0.308	-0.3983	0.5493	0.0606	0.208	0.1746	0.0947	-0.0082	0.7168	0.2835	-0.7895	0.196	-0.3001	-0.1831	-0.2335	-1.0854	1.2016	-0.0981	0.0442
2329	FMO4	1	171283486	171311223	0.0606	0.5863	0.3575	0.1605	0.0996	0.2256	0.0064	0.2758	0.1114	-0.4428	-0.0539	0.0018	0.1543	0.1374	0.0449	-0.0246	0.0555	0.1794	0.4804	0.2162	-0.29	0.1387	-0.0563	0.26	0.1647	0.4462	-0.0202
2330	FMO5	1	146655884	146697230	0.0901	0.619	0.3887	0.5212	-0.2081	0.3426	0.313	0.3986	0.1053	0.0158	-0.015	0.0358	0.216	0.1714	0.0692	-0.0191	0.14	0.2079	0.9958	0.2528	-0.1538	0.6279	-0.1543	0.3342	0.2905	0.5322	0.0745
2331	FMOD	1	203309752	203320289	0.0768	-0.3311	0.348	0.1824	0.3608	0.2017	-0.5472	0.058	0.1192	-0.0279	0.282	0.0655	0.1974	0.164	0.0297	0.6118	0.0698	0.1396	-0.0997	-0.1636	0.0863	0.1888	0.0287	0.2588	0.1234	0.4546	-0.004
23318	ZCCHC11	1	52888948	53018762	-0.6697	-0.3166	-0.0324	-0.1103	0.0982	0.1964	-0.0263	-0.2105	0.5057	-0.0733	0.2892	0.0677	0.1811	0.1234	-0.5172	-0.0944	0.5046	0.1461	-0.1959	0.1409	0.1294	-0.1846	-0.3	-0.2386	-0.2767	-0.1548	-0.0151
23334	SZT2	1	43855556	43919918	-0.6697	-0.3166	-0.0324	-0.1475	0.0982	0.1594	-0.0263	-0.2105	0.551	-0.0733	0.3314	0.0677	0.1801	0.1234	-0.5172	-0.1432	0.6272	0.113	-0.2298	0.1409	0.0665	-0.6275	-0.3	-0.2386	-0.2767	-0.1548	0.0056
23341	DNAJC16	1	15853352	15898228	-0.6268	-0.005	-0.0671	-0.1513	0.1188	0.1633	-0.5483	-0.2607	0.1477	-0.1072	0.2882	0.0564	-0.3041	0.1219	-0.5629	-0.1275	0.0306	0.0721	-0.233	-0.4688	0.0665	-0.6162	-0.2742	-0.2509	-0.3444	-0.1661	-0.6256
23352	UBR4	1	19401000	19536746	-0.6304	0.0199	-0.0324	-0.1336	0.1188	0.1633	-0.5394	-0.1969	0.1732	-0.0733	-0.6207	0.0579	-0.3287	0.1443	-0.5389	-0.145	0.0453	0.1058	-0.2103	-0.4501	0.0665	-0.6162	-0.313	-0.2258	-0.3569	-0.1661	-0.5474
23358	USP24	1	55532032	55681039	-0.6697	-0.3166	-0.0324	-0.1103	0.0982	0.2046	0.0256	-0.2105	1.3435	-0.0733	0.2803	0.0677	0.1769	0.1673	-0.5172	-0.0944	0.5025	0.6189	-0.1959	0.2119	0.1587	-0.1846	-0.3	-0.2386	-0.2767	-0.1548	-0.0151
23380	SRGAP2	1	206516200	206637783	0.0768	-0.3311	0.348	0.1824	0.3784	0.2448	-0.5472	0.0344	0.1192	-0.0279	0.2883	0.0655	0.1974	0.164	0.0297	0.6118	0.0698	0.6956	-0.0997	-0.1636	0.0863	0.1888	-0.0342	0.2588	0.1234	0.4546	0.3986
23381	SMG5	1	156219015	156252620	0.0606	0.549	0.3149	0.1704	0.5398	0.6287	-0.0342	0.2543	0.0588	-0.0761	0.2762	0.0018	0.1543	0.1188	0.03	-0.0905	0.0327	0.1243	-0.2504	0.1984	-0.3811	0.5773	-0.0609	0.2035	0.1261	0.4314	-0.0223
23385	NCSTN	1	160313063	160328742	0.0606	0.5696	0.3149	0.124	0.5707	0.5312	-0.0335	0.2644	0.1138	-0.0761	-0.5916	0.0018	0.1543	0.1057	0.03	-0.0952	0.0555	0.1794	0.4532	0.193	-0.3514	1.1004	-0.0563	0.2507	0.1076	0.4393	-0.0223
23400	ATP13A2	1	17312453	17338423	-0.6304	0.0199	-0.0324	-0.1336	0.1188	0.5947	-0.5394	-0.1969	0.1732	-0.0147	0.2959	0.0579	-0.3287	0.1443	-0.5128	-0.145	0.0453	0.1058	-0.2103	-0.4501	0.0665	-0.6162	-0.313	-0.2258	-0.3569	-0.1661	-0.3861
23418	CRB1	1	197170592	197447585	0.0768	0.639	0.4381	0.2022	0.384	0.3344	-0.5472	0.1616	0.2027	-0.0083	0.3453	0.3678	0.1974	0.1892	0.1385	0.6774	0.1395	0.2851	-0.182	-0.1396	0.2162	0.1811	0.0351	-0.2029	0.1782	0.5066	0.0123
23421	ITGB3BP	1	63906441	63988944	0.0903	-0.2655	-0.0324	-0.0926	0.1595	0.2582	0.0256	-0.098	-0.3226	-0.0086	0.5241	0.0677	0.1781	0.1678	-0.4604	-0.0329	0.5098	0.2333	-0.2083	0.2041	0.1758	-0.1846	-0.2531	-0.1861	-0.2057	-0.1558	0.0231
23432	GPR161	1	168048780	168106905	0.0606	0.5863	0.3149	0.1605	0.0996	0.2256	0.0064	0.2758	0.0925	-0.0761	-0.0588	0.0018	0.1543	0.1573	0.0449	-0.0246	0.0555	0.1794	-0.2177	0.2291	-0.29	0.1387	-0.0563	0.26	0.1647	0.4462	-0.0223
23435	TARDBP	1	11072679	11085549	-0.6833	-0.005	-0.0759	-0.1513	0.1188	0.1633	-0.5521	-0.2067	0.14	-0.0742	-0.1022	0.0507	-0.3584	0.1024	-0.5692	-0.1602	0.7367	0.0583	-0.233	-0.4688	0.0665	-0.6162	0.5745	-0.2174	-0.3444	-0.1661	-0.1035
23436	CELA3B	1	22303418	22315847	-0.6304	0.0199	-0.0324	-0.1336	0.1188	0.1565	-0.5394	-0.1969	-0.3871	-0.0733	-0.6207	0.0579	-0.3287	0.1443	-0.5389	-0.145	0.0453	0.1105	-0.2103	-0.4501	0.0665	-0.637	0.9962	-0.2258	-0.3569	-0.1661	-0.5474
23443	SLC35A3	1	100435540	100489006	0.0691	-0.2655	0.0101	0.1129	0.1563	0.2595	0.4053	-0.125	-0.2856	-0.446	0.4652	0.0606	0.1827	0.1601	0.1104	0.3995	0.6442	0.2847	-0.7895	0.1944	-0.2777	-0.2064	-0.2335	-1.0854	0.2834	-0.12	-0.0182
23456	ABCB10	1	229652329	229694442	0.0768	0.5922	0.353	0.2993	0.3867	0.2512	-0.5547	0.1059	0.1125	-0.0359	0.292	0.2862	0.1767	0.1336	0.672	0.6283	-0.4927	0.1904	0.0738	0.3486	0.1067	0.1975	-0.0342	0.2934	0.1493	0.4571	0.38
23463	ICMT	1	6281253	6296044	-0.6833	-0.005	-0.0759	-0.1513	0.1188	0.523	-0.5521	-0.2267	0.1476	-0.0742	-0.0845	0.0507	-0.3556	0.1024	-0.5692	-0.1602	0.7021	0.0949	-0.7763	-0.4688	0.0665	-0.6162	0.5745	-0.2174	-0.3444	-0.1661	-0.0757
23499	MACF1	1	39547089	39952810	-0.6697	-0.3166	-0.0324	-0.1475	0.0982	0.1594	-0.0263	-0.2105	0.551	-0.0733	0.3314	0.0348	0.1743	0.1234	-0.5172	-0.1432	0.0121	0.0845	-0.2298	0.5042	0.0665	-0.6329	-0.3	-0.2386	-0.3569	-0.1811	-0.0005
23507	LRRC8B	1	89990397	90063420	0.0923	-0.2655	0.028	0.151	0.1563	0.2753	0.0191	-0.099	-0.308	-0.3983	0.5493	0.0606	-0.0911	0.1746	0.1365	-0.0082	0.7043	0.2835	-0.7895	0.196	-0.3001	-0.1831	-0.2278	-0.1601	1.2016	-0.0981	0.0442
23528	ZNF281	1	200375420	200379166	0.0768	-0.3311	0.348	0.1824	0.3608	0.2017	-0.5472	0.058	0.1192	-0.0513	0.282	0.1513	0.1974	0.164	0.0297	0.6118	0.1078	0.2022	-0.0997	-0.1636	0.0863	0.1744	0.0287	-0.2076	0.1416	0.4546	0.0123
23557	SNAPIN	1	153631130	153634328	0.0532	0.549	0.3215	-0.7459	0.5747	0.6287	-0.0342	0.2499	0.0588	-0.0606	0.2762	0.0018	0.1543	0.1188	0.0289	-0.0905	0.0459	0.1212	0.4409	0.1984	-0.3811	0.5773	-0.0685	0.6191	0.1261	0.4314	-0.0223
23566	LPAR3	1	85279086	85358896	0.0923	-0.2655	0.028	0.151	0.1563	0.2753	0.0191	-0.099	-0.308	-0.0344	0.5493	0.0606	0.2236	0.1826	0.1365	-0.0082	0.7043	0.3018	-0.7561	0.196	-0.2554	-0.1908	-0.2278	-0.1601	-0.1439	-0.0983	0.0442
23569	PADI4	1	17634690	17690495	-0.6304	0.0199	-0.0324	-0.1336	0.1188	0.1633	-0.5394	-0.1969	0.1732	-0.0147	0.2959	0.0579	-0.3287	0.1443	-0.5128	-0.145	0.0453	0.1058	-0.2103	-0.4501	0.0665	-0.6162	-0.313	-0.2258	-0.3569	-0.1661	-0.5474
23576	DDAH1	1	85784168	86044046	0.0923	-0.2655	0.028	0.151	0.1563	0.2753	0.0191	-0.099	-0.308	-0.0344	0.5493	0.0606	0.2236	0.1826	0.1365	-0.0082	0.7043	0.3018	-0.7895	0.196	-0.2554	0.4571	-0.2278	-0.1601	0.9115	-0.0983	0.0442
23585	TMEM50A	1	25664789	25688852	-0.6697	0.0199	-0.0324	-0.1628	0.0982	-0.3969	-0.5394	-0.2105	-0.3871	-0.0733	-0.6207	0.0348	-0.3594	0.1222	-0.5172	-0.145	0.0453	0.079	-0.2433	-0.4754	0.0665	-0.637	0.0419	-0.2258	-0.3569	-0.1686	-0.5474
23596	OPN3	1	241756452	241803701	0.0468	0.5882	0.3101	0.2905	0.3867	0.2059	-0.4793	0.0731	0.1224	-0.069	-0.019	0.3327	0.1665	0.1336	0.6499	0.6204	-0.4887	0.183	0.0572	0.3786	0.5438	0.1503	-0.0342	0.2846	0.1476	0.4347	0.3305
23612	PHLDA3	1	201434607	201438299	0.0768	-0.3311	0.348	0.1824	0.3608	0.2017	-0.5472	0.058	0.1192	-0.3961	0.282	0.1513	0.1974	0.164	0.0297	0.6118	0.0943	0.1396	-0.0997	-0.1636	0.0863	0.1957	0.0287	0.2745	0.1234	0.4546	0.0123
23623	RUSC1	1	155290640	155300909	0.0532	0.549	0.3215	0.4093	0.5226	0.6287	-0.0342	0.2499	0.0588	-0.0822	0.2762	0.0018	0.1543	0.1188	0.3732	-0.0905	0.0459	0.1212	0.8179	0.1984	-0.3811	0.5773	-0.0685	0.237	0.1261	0.4314	-0.0223
23632	CA14	1	150230218	150237480	0.0901	0.5745	0.3483	0.5212	-0.26	0.5527	0.0039	0.2999	0.0802	-0.0659	0.28	0.0358	0.1837	0.1714	0.0338	-0.0503	0.0724	0.2079	0.4283	0.2528	-0.2889	0.5512	-0.1543	0.2685	0.1363	0.4728	0.0421
23633	KPNA6	1	32573644	32642168	-0.6697	-0.3686	-0.0324	-0.1475	0.0982	-0.3746	-0.0104	-0.2105	-0.3871	-0.0733	0.3314	0.0348	-0.3594	0.1222	-0.5172	-0.145	0.0121	0.0978	-0.2433	0.0927	0.0665	-0.637	-0.3	-0.2258	-0.3569	-0.1811	0.0266
23648	SSBP3	1	54692195	54872092	-0.6697	-0.3166	-0.0324	-0.1103	0.0982	0.1964	-0.0263	-0.2105	0.9788	-0.0733	0.3071	0.0677	0.1811	0.1234	-0.5172	-0.0944	0.5169	0.1461	-0.1959	0.1409	0.1587	-0.1846	-0.3	-0.2386	-0.2767	-0.1548	-0.0151
23673	STX12	1	28099694	28150963	-0.6697	-0.3686	-0.0324	-0.1628	0.0982	-0.3969	-0.5394	-0.2105	-0.3871	-0.0733	-0.6207	0.0348	-0.3594	0.1222	-0.5172	-0.145	0.0453	0.079	-0.2433	-0.4754	0.0665	-0.637	-0.3228	-0.2258	-0.3569	-0.1686	-0.0076
24	ABCA4	1	94458394	94586705	0.0923	-0.2655	0.0101	0.151	0.1563	0.2753	0.3838	-0.099	-0.308	-0.3983	0.5493	0.0606	0.208	0.1746	0.0947	-0.0082	0.7168	0.2835	-0.7895	0.196	-1.2907	-0.1831	-0.2335	-1.0854	1.2016	-0.0981	0.0442
246181	AKR7L	1	19592476	19600568	-0.6304	0.0199	-0.0324	-0.1336	0.1188	0.1633	-0.5394	-0.1969	0.1732	-0.0733	-0.6207	0.0579	-0.3287	0.1443	-0.5389	-0.145	0.0453	0.1058	-0.2103	-0.4501	0.0665	-0.6162	-0.313	-0.2258	-0.3569	-0.1661	-0.5474
246182	AKR7A2P1	1	113465972	113467295	0.0918	-0.2774	0.0355	0.142	-0.2081	0.2469	0.313	-0.1496	-0.3204	-0.9503	0.4239	0.0918	0.216	0.1923	0.0628	-0.635	0.6574	-0.4025	-0.7975	0.1619	-0.3541	-0.1899	-0.1543	-0.2668	0.9476	-0.0934	0.0101
2475	MTOR	1	11166588	11322608	-0.6833	-0.005	-0.0759	-0.1513	0.1188	0.1633	-0.5521	-0.2067	0.14	-0.0742	-0.1022	0.0507	-0.3584	0.1024	-0.5692	-0.1602	0.7367	0.0583	-0.233	-0.4688	0.0665	-0.6162	0.5745	-0.2174	-0.3444	-0.1661	-0.5801
249	ALPL	1	21835858	21904905	-0.6304	0.0199	-0.0324	-0.1336	0.1188	0.1565	-0.5394	-0.1969	-0.3871	-0.0733	-0.6207	0.0579	-0.3287	0.1443	-0.5389	-0.145	0.0453	0.1105	-0.2103	-0.4501	0.0665	-0.637	-0.313	-0.2258	-0.3569	-0.1661	-0.5474
2494	NR5A2	1	199996770	200146550	0.0768	-0.3311	0.348	0.1824	0.3608	0.2017	-0.5472	0.058	0.1192	-0.0513	0.282	0.1513	0.1974	0.164	0.0297	0.6118	0.1078	0.2022	-0.0997	-0.1636	0.0863	0.1744	0.0287	-0.2076	0.1416	0.4546	0.0123
2517	FUCA1	1	24171572	24194859	-0.6304	0.0199	-0.0324	-0.1336	0.1188	0.1565	-0.5394	-0.1969	-0.3871	-0.0733	-0.6207	0.0579	-0.3287	0.1443	-0.5389	-0.145	0.0453	0.079	-0.2103	-0.4501	0.0665	-0.637	-0.2744	-0.2258	-0.3569	-0.1546	-0.5474
252839	TMEM9	1	201103900	201123632	0.0768	-0.3311	0.348	0.1824	0.3608	0.2017	-0.5472	0.058	0.1192	-0.0513	0.282	0.1513	0.1974	0.164	0.0297	0.6118	0.0943	0.1396	-0.0997	-0.1636	0.0863	0.1744	0.0287	0.2667	0.1234	0.4546	0.0123
252995	FNDC5	1	33327869	33338082	-0.6697	-0.3686	-0.0324	-0.1475	0.0982	-0.3746	-0.0104	-0.2105	-0.3871	-0.0733	0.3314	0.0348	-0.3594	0.1222	-0.5172	-0.145	0.0121	0.0978	-0.2298	0.0927	0.0665	-0.637	-0.3	-0.2258	-0.3569	-0.1811	-0.0005
253152	EPHX4	1	92495533	92529093	0.0923	-0.2655	0.0101	0.151	0.1563	0.2753	0.3838	-0.099	-0.308	-0.3983	0.5493	0.0606	0.208	0.1746	0.0947	-0.0082	0.7168	0.2835	-0.7895	0.196	-0.3001	-0.1831	-0.2335	-1.0854	1.2016	-0.0981	0.0442
2532	DARC	1	159173803	159176290	0.0606	0.5696	0.3149	0.124	0.5707	0.5312	-0.0335	0.2644	0.1138	-0.0761	-0.5916	0.0018	0.1543	0.1057	0.03	-0.0576	0.0555	0.1794	-0.2504	0.193	-0.3514	0.5773	-0.0563	0.2457	0.1076	0.4393	-0.0223
2537	IFI6	1	27992572	27998724	-0.6697	-0.3686	-0.0324	-0.1628	0.0982	-0.3969	-0.5394	-0.2105	-0.3871	-0.0733	-0.6207	0.0348	-0.3594	0.1222	-0.5172	-0.145	0.0453	0.079	-0.2433	-0.4754	0.0665	-0.637	-0.3228	-0.2258	-0.3569	-0.1686	-0.0076
254099	LOC254099	1	1072397	1079434	-0.6709	-0.005	-0.0759	-0.1513	0.1188	0.523	-0.0063	-0.2267	0.1476	-0.0742	-0.0845	0.0507	-0.3556	0.1297	-0.5692	-0.1602	0.6933	-0.6662	-0.2258	-0.4688	0.0032	-0.1553	0.5745	-0.2174	-0.3444	-0.1201	-0.0757
254173	TTLL10	1	1109286	1133313	-0.6709	-0.005	-0.0759	-0.1513	0.1188	0.523	-0.0063	-0.2267	0.1476	-0.0742	-0.0845	0.0507	-0.3556	0.1297	-0.5692	-0.1602	0.6933	-0.6662	-0.2258	-0.4688	0.0032	-0.1553	0.5745	-0.2174	-0.3444	-0.1201	-0.0757
254268	AKNAD1	1	109358520	109400864	0.0701	-0.2665	0.0227	0.1098	-0.2224	0.2164	0.4085	-0.1498	-0.3423	-0.4453	0.2787	0.0438	0.1464	0.1417	0.1104	-0.6172	0.6823	-0.4462	-0.7905	0.2038	-0.2912	-1.9203	-0.2403	-1.0782	0.8986	-0.1191	0.0409
254428	SLC41A1	1	205758221	205782161	0.0768	-0.3311	0.348	0.1824	0.3784	0.2448	-0.5472	0.058	0.1192	-0.0279	0.2883	0.0655	0.1974	0.164	0.0297	0.6118	0.0698	0.1396	-0.0997	-0.1636	0.0863	0.1888	0.0287	0.2588	0.1234	0.4546	0.3986
254879	OR2T6	1	248550910	248551836	0.0468	0.5882	0.3027	0.2905	0.3703	0.566	-0.0349	0.107	0.1224	-0.0433	0.0225	0.3327	0.1612	0.1336	0.6568	0.6204	-0.5384	0.2145	0.0572	0.389	0.5489	0.1861	-0.0275	0.2846	0.1856	0.4347	0.3305
254910	LCE5A	1	152483320	152484653	0.0901	0.5745	0.3483	-0.7198	0.5916	0.8482	0.3553	0.2999	0.0802	-0.0316	0.28	0.0358	0.1837	0.1714	0.0338	-0.0503	0.0177	0.2079	0.4283	0.2528	-0.2678	0.5512	-0.1543	0.2685	0.1473	0.4728	0.0421
255104	TMCO4	1	20008706	20126410	-0.6304	0.0199	-0.0324	-0.1336	0.1188	0.1633	-0.5394	-0.1969	0.4973	-0.0733	-0.6207	0.0579	-0.3287	0.1443	-0.5389	-0.145	0.0453	0.1058	-0.2103	-0.4501	0.0665	-0.637	-0.313	-0.2258	-0.3569	-0.1661	-0.5474
255231	MCOLN2	1	85391266	85462796	0.0923	-0.2655	0.028	0.151	0.1563	0.2753	0.0191	-0.099	-0.308	-0.0344	0.5493	0.0606	0.2236	0.1826	0.1365	-0.0082	0.7043	0.3018	-0.7561	0.196	-0.2554	-0.1908	-0.2278	-0.1601	-0.1439	-0.0983	0.0442
255631	COL24A1	1	86194916	86622121	0.0923	-0.2655	0.028	0.151	0.1563	0.2753	0.0191	-0.099	-0.308	-0.0344	0.5493	0.0606	0.2236	0.1826	0.1365	-0.0082	0.7043	0.3018	-0.7895	0.196	0.4893	-0.1657	-0.2278	-0.1601	0.9115	-0.0983	0.0442
255654	LOC255654	1	246679341	246687589	0.0468	0.5882	0.3101	0.2905	0.3703	0.5845	0.6152	0.107	0.1224	-0.0433	0.3378	0.3327	0.1612	0.1336	0.6568	0.6204	-0.5474	0.2145	0.0572	0.3786	0.5489	0.1861	-0.0275	0.2846	0.1856	0.4347	0.3305
255738	PCSK9	1	55505149	55530526	-0.6697	-0.3166	-0.0324	-0.1103	0.0982	0.2046	0.0256	-0.2105	0.9788	-0.0733	0.2803	0.0677	0.1769	0.1673	-0.5172	-0.0944	0.5025	0.6189	-0.1959	0.2119	0.1587	-0.1846	-0.3	-0.2386	-0.2767	-0.1548	-0.0151
255928	SYT14	1	210111519	210337633	0.0768	-0.3311	0.353	0.3888	0.3879	0.2512	-0.5472	0.1294	0.1192	-0.0359	0.3043	0.0655	0.1767	0.164	0.0488	0.658	0.0821	0.258	0.0667	-0.1636	-1.2752	0.2025	-0.0342	0.2752	0.1776	0.4571	0.382
2563	GABRD	1	1950768	1962192	-0.6709	-0.005	-0.0759	-0.1513	0.1188	0.523	-0.0063	-0.2267	0.1476	-0.0742	-0.0845	0.0507	-0.3556	0.1024	-0.5692	-0.1602	0.6933	0.0949	-0.2258	-0.4688	0.0032	0.1981	0.5745	-0.2174	-0.3444	-0.1201	-0.0757
256435	ST6GALNAC3	1	76540389	77096669	0.0923	-0.2655	0.0294	-0.0164	0.1563	0.246	0.0191	-0.1143	-0.2693	-0.025	0.5493	0.0572	0.1622	0.1658	-0.4097	-0.0085	0.5079	0.2937	-0.7561	0.2008	-0.2851	-0.1908	-0.2278	-0.1601	-0.1439	-0.0983	-0.0052
257	ALX3	1	110602997	110613322	0.0411	-0.2665	-0.0253	0.1098	-0.2698	0.1947	0.3377	-0.2342	-0.3584	-0.4646	0.4872	0.0111	0.1223	0.1236	0.0682	-0.7189	0.6574	-0.49	-0.7905	0.173	-0.4786	-0.2294	-0.2403	-1.0782	0.8986	-0.1191	0.0101
257044	C1orf101	1	244624673	244803662	0.0468	0.5882	0.3101	0.2905	0.3703	0.2059	-0.5222	0.0731	0.1224	-0.069	-0.055	0.3327	0.1665	0.1336	0.6499	0.6204	-0.4669	0.2145	0.0572	0.3786	0.4878	0.1503	-0.0468	0.2846	0.1856	0.4347	0.3305
257101	ZNF683	1	26688125	26699266	-0.6697	0.4839	-0.0324	-0.1628	0.0982	-0.3969	-0.5394	-0.2105	-0.3871	-0.0733	-0.6207	0.0348	-0.3594	0.1222	-0.5172	-0.145	0.0453	0.079	-0.2433	-0.4754	0.0665	-0.637	-0.3228	-0.2258	-0.3569	-0.1686	-0.5474
257106	ARHGAP30	1	161016732	161039760	0.0606	0.5696	0.3149	0.124	0.5707	0.5312	-0.0335	0.2644	0.1138	-0.0761	-0.5916	0.0018	0.1543	0.1057	0.03	-0.0964	0.0555	0.1794	0.4532	0.193	-0.3514	1.1004	-0.0563	0.2507	0.1076	0.4393	-0.0223
257177	C1orf192	1	161334521	161337664	0.0606	0.5696	0.3149	0.124	0.5707	0.5312	-0.0335	0.2644	0.1138	-0.0761	-0.5916	0.0018	0.1543	0.1057	0.03	-0.0964	0.0555	0.1794	0.4532	0.193	-0.3514	0.7556	-0.0563	0.2507	0.1076	0.4393	-0.0223
257194	NEGR1	1	71868625	72748277	0.5366	-0.2655	-0.0324	-0.0926	0.113	0.235	0.032	-4.4374	-0.2815	-0.8638	0.5241	0.0677	0.2432	0.1678	-0.4404	-0.0206	0.5098	0.2617	-0.6887	0.2008	-1.0636	-0.1846	-0.2097	-0.2075	-0.2057	-0.1558	0.0231
25778	DSTYK	1	205111631	205180727	0.0768	-0.3311	0.348	0.1824	0.3784	0.5323	-0.5472	0.058	0.1192	-0.0279	0.2883	0.0655	0.1974	0.164	0.0297	0.6118	0.0698	0.1396	-0.0997	-0.1636	0.0863	0.1888	0.0287	0.2588	0.1234	0.4546	0.3986
25782	RAB3GAP2	1	220321610	220445843	0.0768	-0.3127	0.353	0.3321	0.3867	0.2512	0.9769	0.1059	0.1125	-0.0359	0.2921	0.0655	0.1767	0.164	0.7098	-1.2455	0.8525	0.1904	0.0894	0.4002	0.1067	0.2025	-0.0342	0.2934	0.229	0.4571	0.38
25790	CCDC19	1	159842154	159869906	0.0606	0.5696	0.3149	0.124	0.5707	0.5312	-0.0335	0.2644	0.1138	-0.0761	-0.5916	0.0018	0.1543	0.1057	0.03	-0.0576	0.0555	0.1794	-0.2504	0.193	-0.3514	0.5773	-0.0563	0.2457	0.1076	0.4393	-0.0223
25802	LMOD1	1	201865584	201915716	0.0768	-0.3311	0.348	0.1824	0.3608	0.2017	-0.5472	0.058	0.1192	-0.3961	0.282	0.1513	0.1974	0.164	0.0297	0.6118	0.0943	0.1396	-0.0997	-0.1636	0.0863	0.1888	0.0287	0.6461	0.1234	0.4546	0.0123
2582	GALE	1	24122089	24127294	-0.6304	0.0199	-0.0324	-0.1336	0.1188	0.1565	-0.5394	-0.1969	-0.3871	-0.0733	-0.6207	0.0579	-0.3287	0.1443	-0.5389	-0.145	0.0453	0.079	-0.2103	-0.4501	0.0665	-0.637	-0.2744	-0.2258	-0.3569	-0.1546	-0.5474
25832	NBPF14	1	148003642	148025848	0.0901	0.619	0.3887	0.5212	-0.2081	0.3426	0.313	0.3986	0.1053	0.0158	0.4894	0.0358	0.216	0.1714	0.0692	-0.0191	0.14	0.2079	0.9958	0.2528	0.3273	0.6279	-0.1543	0.3342	0.2905	0.5322	0.0745
25874	MPC2	1	167885913	167906307	0.0606	0.5863	0.3149	0.1605	0.0996	0.2256	0.0064	0.2758	0.0925	-0.0761	-0.0588	0.0018	0.1543	0.1573	0.0449	-0.0246	0.0555	0.1794	-0.2177	0.2291	-0.29	0.1387	-0.0563	0.26	0.1647	0.4462	-0.0223
25893	TRIM58	1	248020501	248043438	0.0468	0.5882	0.3027	0.2905	0.3703	0.566	0.6152	0.107	0.1224	-0.0433	0.0704	0.3327	0.1612	0.1336	0.6568	0.6204	-0.5384	0.2145	0.0572	0.3786	0.5489	0.1861	-0.0275	0.2846	0.1856	0.4347	0.3305
25896	INTS7	1	212113741	212209002	0.0768	-0.3311	0.353	0.3321	0.3879	0.2512	-0.5472	0.1294	0.1192	-0.0359	0.3043	0.0655	0.1767	0.164	0.7098	0.658	0.0821	0.209	0.0667	-0.1636	-1.2625	0.2025	-0.0342	0.2752	0.1776	0.4571	0.382
2590	GALNT2	1	230202956	230417875	0.0768	0.5922	0.331	0.2993	0.3867	0.2512	-0.5547	0.1059	0.1125	-1.4868	0.3226	0.2862	0.1645	0.1336	-3.0182	0.6283	-0.5215	0.1904	0.0738	0.5275	0.1067	0.1804	-0.0342	0.2934	0.1764	0.4571	0.38
25903	OLFML2B	1	161952982	161993644	0.0606	0.5863	0.3149	0.124	0.5707	0.605	0.0064	0.2644	0.1138	-0.0761	-0.5916	0.0018	0.1543	0.1181	0.03	-0.0964	0.0555	0.1794	0.4532	0.252	-0.29	0.7556	-0.0563	0.26	0.1647	0.4462	-0.0223
25909	AHCTF1	1	247002402	247094726	0.0468	0.5882	0.2589	0.2905	0.3703	0.566	0.6152	0.107	0.1224	-0.0433	0.3378	0.3327	0.1612	0.1336	0.6568	0.6204	-0.5384	0.2145	0.0572	0.3786	0.5489	0.1861	-0.0275	0.2846	0.1856	0.4347	0.3305
25912	C1orf43	1	154179183	154193273	0.0532	0.549	0.3215	0.4093	0.5226	0.6287	-0.0342	0.2499	0.0588	-0.0606	0.2762	0.0018	0.1543	0.1188	0.0289	-0.0905	0.0459	0.1212	0.4409	0.1984	-0.3811	0.5773	-0.0685	0.237	0.1261	0.4314	-0.0223
259266	ASPM	1	197053257	197115824	0.0768	0.639	0.4381	0.2022	0.384	0.3344	-0.5472	0.1616	0.2027	-0.0083	0.3453	0.3678	0.1974	0.1892	0.1385	0.6774	0.1395	0.2851	-0.182	-0.1396	0.2162	0.1811	0.0351	-0.2029	0.1782	0.5066	0.0123
259283	MDS2	1	23953824	23967056	-0.6304	0.0199	-0.0324	-0.1336	0.1188	0.1565	-0.5394	-0.1969	-0.3871	-0.0733	-0.6207	0.0579	-0.3287	0.1443	-0.5389	-0.145	0.0453	-1.9557	-0.2103	-0.4501	0.0665	-0.637	-0.2744	-0.2258	-0.3569	-0.1546	-0.5474
25932	CLIC4	1	25071760	25170815	-0.6304	0.0199	-0.0324	-0.1336	0.1188	0.1565	-0.5394	-0.1969	-0.3871	-0.0733	-0.6207	0.0579	-0.3287	0.1443	-0.5389	-0.145	0.0453	0.079	-0.2103	-0.4501	0.0665	-0.637	-0.2744	-0.2258	-0.3569	-0.1546	-0.5474
25936	NSL1	1	212899495	212965139	0.0768	-0.3311	0.353	0.3321	0.3879	0.2512	1.6418	0.1294	0.1192	-0.0359	0.3043	0.0655	0.1767	0.164	0.7098	0.658	0.0821	0.209	0.0667	0.3707	-1.2625	0.2025	-0.0342	0.2752	0.1776	0.4571	0.382
25949	SYF2	1	25548767	25559013	-0.6304	0.0199	-0.0324	-0.1265	0.0982	0.1565	-0.5394	-0.1969	-0.3871	-0.0733	-0.6207	0.0579	-0.3594	0.1618	-0.5172	-0.145	0.0453	0.079	-0.2103	-0.4501	0.0665	-0.637	-0.2744	-0.2258	-0.3569	-0.1546	-0.5474
25950	RWDD3	1	95699711	95712781	0.0691	-0.2655	0.0101	0.2192	0.1563	0.2595	0.4053	-0.125	-0.2856	-0.3757	0.4652	0.0606	0.1827	0.1601	0.1624	-0.0082	0.7168	0.2847	-0.7895	0.1944	-0.2777	-0.1391	-0.2335	-1.0854	1.0662	-0.12	0.0442
25973	PARS2	1	55222571	55230226	-0.6697	-0.3166	-0.0324	-0.1103	0.0982	0.2046	0.0256	-0.2105	0.9788	-0.0733	0.2803	0.0677	0.1769	0.1673	-0.5172	-0.0944	0.5025	0.14	-0.1959	0.5815	0.1587	-0.1846	-0.3	-0.2386	-0.2767	-0.1548	-0.0151
25974	MMACHC	1	45965856	45976739	-0.6697	-0.3166	-0.0324	-0.1475	0.0982	0.1594	-0.0263	-0.2105	0.551	-0.0733	0.3314	0.0677	0.1801	0.1234	-0.5172	0.2781	0.6272	0.113	-0.2298	0.1409	0.0665	-0.6275	-0.3	-0.2386	-0.2767	-0.1548	0.0056
26009	ZZZ3	1	78030190	78148343	0.0923	-0.2655	0.0294	-0.0164	0.1563	0.246	0.0191	-0.1143	-0.2693	-0.025	0.5493	0.0572	0.2236	0.1658	-0.4097	-0.0085	0.5079	0.2937	-0.7561	0.2008	-0.2851	-0.1908	-0.2278	-0.1601	-0.1439	-0.0983	-0.0052
26027	ACOT11	1	55013807	55100417	-0.6697	-0.3166	-0.0324	-0.1103	0.0982	-1.3012	-1.6875	-0.2105	0.9788	-0.0733	-1.0474	0.0677	-1.2916	-1.9781	-0.5172	-0.0944	-1.3729	-1.4468	-0.1959	0.5815	0.1587	-0.1846	-0.3	-0.2386	-0.2767	-0.1548	-0.0151
260293	CYP4X1	1	47489240	47516423	-0.6697	-0.3166	-0.0324	-0.1475	0.0982	-1.078	-0.0263	-0.2105	0.551	-0.0733	0.2704	0.0677	0.1811	0.1234	-0.5172	-0.0888	0.6272	0.1062	-0.2298	0.1409	0.1123	-0.6275	-0.3	-0.2386	-0.2767	-0.1548	0.0056
26038	CHD5	1	6161847	6240194	-0.6833	-0.005	-0.0759	-0.1513	0.1188	0.523	-0.5521	-0.2267	0.1476	-0.0742	-0.0845	0.0507	-0.3556	0.1024	-0.5692	-0.1602	0.7021	0.0949	-0.2258	-0.4688	0.0665	-0.6162	0.5745	-0.2174	-0.3444	-0.1661	-0.0757
260425	MAGI3	1	113933475	114228545	0.0918	-0.2848	0.0355	0.142	-0.2081	0.2469	0.313	-0.1496	-0.3204	-0.9956	0.4239	0.0918	0.216	0.1923	0.0628	-0.635	0.6574	-0.4025	1.8599	0.1619	-0.3541	-0.1899	-0.1543	-0.2668	0.9476	-0.0934	0.0101
26052	DNM3	1	171810621	172381857	0.0606	0.5863	0.3575	0.1605	0.0996	0.2256	0.0064	0.2758	0.1114	-0.4428	-0.0539	0.0018	0.1543	0.1374	0.0449	-0.0246	0.0555	0.1794	0.4804	0.2162	-0.29	0.1387	-0.0563	0.26	0.1647	0.4462	-0.0202
26092	TOR1AIP1	1	179851177	179889212	0.0606	0.569	0.357	0.1713	0.0926	0.2065	0.0064	0.2082	0.1387	-0.4289	0.3036	0.0037	0.2062	0.1574	0.0658	-0.0246	0.0555	0.1794	0.4838	0.1961	-0.2983	0.1828	-0.036	0.2608	0.1774	0.4774	-0.0019
26097	CHTOP	1	153606458	153618782	0.0532	0.549	0.3215	-0.7459	0.5747	0.6287	-0.0342	0.2499	0.0588	-0.0606	0.2762	0.0018	0.1543	0.1188	0.0289	-0.0905	0.0459	0.1212	0.4409	0.1984	-0.3811	0.5773	-0.0685	0.6191	0.1261	0.4314	-0.0223
26099	SZRD1	1	16693583	16724640	-0.6268	-0.005	-0.0671	-0.1513	0.1188	0.2251	-0.5483	-0.3398	0.1477	-0.1072	0.2882	0.0165	-0.3041	0.1219	-0.5629	-0.1275	0.0596	0.1486	-0.233	-0.4688	0.0665	-0.6162	-0.2742	-0.2509	-0.4187	-0.1661	-0.3861
26119	LDLRAP1	1	25870076	25895377	-0.6697	0.0199	-0.0324	-0.1628	0.0982	-0.3969	-0.5394	-0.2105	-0.3871	-0.0733	-0.6207	0.0348	-0.3594	0.1222	-0.5172	-0.145	0.0453	0.079	-0.2433	-0.4754	0.0665	-0.637	-0.3228	-0.2258	-0.3569	-0.1686	-0.5474
26135	SERBP1	1	67873493	67896123	0.0903	-0.2655	-0.0324	-0.0926	0.1595	0.2582	0.032	-0.098	-0.2815	0.3971	0.5241	0.0677	0.2432	0.1678	-0.4404	-0.0206	0.5098	0.2617	-0.2083	0.1383	0.2436	-0.1846	-0.2531	-0.1861	-0.2057	-0.1558	0.0231
26155	NOC2L	1	879583	894679	-0.6709	-0.005	-0.0759	-0.1513	0.1188	0.523	-0.0063	-0.2267	0.8375	-0.0742	-0.0845	0.0507	-0.3556	0.1297	-0.5692	-0.1602	0.6933	-0.6662	-0.2258	-0.4688	0.0032	-0.1553	0.5745	-0.2174	-0.3444	-0.1201	-0.0757
261726	TIPRL	1	168148171	168171351	0.0606	0.5863	0.3149	0.1605	0.0996	0.2256	0.0064	0.2758	0.0925	-0.0761	-0.0588	0.0018	0.1543	0.1573	0.0449	-0.0246	0.0555	0.1794	-0.2177	0.2291	-0.29	0.1387	-0.0563	0.26	0.1647	0.4462	-0.0223
261734	NPHP4	1	5922870	6052533	-0.6833	-0.005	-0.0759	-0.1513	0.1188	0.523	-0.5521	-0.2267	0.1476	-0.0742	-0.0845	0.0507	-0.3556	0.1024	-0.5692	-0.1602	0.7021	0.0949	-0.2258	-0.4688	0.0665	-0.6162	0.5745	-0.2174	-0.3444	-0.1661	-0.0757
26188	OR1C1	1	247920764	247921708	0.0468	0.5882	0.2589	0.2905	0.3703	0.566	0.6152	0.107	0.1224	-0.0433	0.0704	0.3327	0.1612	0.1336	0.6568	0.6204	-0.5384	0.2145	0.0572	0.3786	0.5489	0.1861	-0.0275	0.2846	0.1856	0.4347	0.3305
26191	PTPN22	1	114356433	114414375	0.0918	-0.2848	0.0355	0.142	-0.2081	0.2469	0.313	-0.1496	-0.3204	-0.9956	0.4239	0.0918	0.216	0.1923	0.0628	-0.635	0.6574	-0.4025	1.7361	0.1619	-0.3541	-0.1899	-0.1543	-0.2668	0.9476	-0.0934	0.0101
26227	PHGDH	1	120254419	120286849	0.0918	-0.2848	0.0355	0.142	-0.2081	0.8461	0.313	-0.1496	-0.3204	0.0158	-0.0284	0.0918	0.216	0.2073	-0.4483	-0.6242	0.6574	0.2258	1.8972	0.2075	0.2534	-0.0215	-0.1543	0.2908	0.9476	-0.0934	0.0101
26232	FBXO2	1	11708418	11714888	-0.6833	-0.005	-0.0759	-0.1513	0.1188	0.1633	-0.5521	-0.2067	0.14	-0.0742	-0.1022	0.0507	-0.3584	0.1024	-0.5692	-0.1602	0.7367	0.0583	-0.233	-0.4688	0.0665	-0.6162	0.5745	-0.2174	-0.3444	-0.1661	-0.5801
26239	LCE2B	1	152658599	152659876	0.0509	0.5745	0.4076	-0.7198	0.547	0.8327	0.352	0.3074	0.1966	-0.0407	0.3548	0.0358	0.2049	0.1798	0.0338	0.0024	0.068	0.2105	0.5104	0.1984	-0.2844	0.5872	-0.0685	0.2685	0.2094	0.509	-0.0112
26245	OR2M4	1	248402231	248403166	0.0468	0.5882	0.3027	0.2905	0.3703	0.566	0.6152	0.107	0.1224	-0.0433	0.3955	0.3327	0.1612	0.1336	0.6568	0.6204	-0.5384	0.2145	0.0572	0.389	0.5489	0.1861	-0.0275	0.2846	0.1856	0.4347	0.3305
26246	OR2L2	1	248201474	248202607	0.0468	0.5882	0.3027	0.2905	0.3703	0.566	0.6152	0.107	0.1224	-0.0433	0.3955	0.3327	0.1612	0.1336	0.6568	0.6204	-0.5384	0.2145	0.0572	0.389	0.5489	0.1861	-0.0275	0.2846	0.1856	0.4347	0.3305
26247	OR2L1P	1	248153569	248154493	0.0468	0.5882	0.3027	0.2905	0.3703	0.566	0.6152	0.107	0.1224	-0.0433	0.3955	0.3327	0.1612	0.1336	0.6568	0.6204	-0.5384	0.2145	0.0572	0.3786	0.5489	0.1861	-0.0275	0.2846	0.1856	0.4347	0.3305
26254	OPTC	1	203463271	203478077	0.0768	-0.3311	0.348	0.1824	0.7094	0.2017	-0.5472	0.058	0.1192	-0.0279	0.282	0.0655	0.1974	0.164	0.0297	0.6118	0.0698	0.1396	-0.0997	-0.1636	0.0863	0.1888	0.0287	0.2588	0.1234	0.4546	-0.004
26270	FBXO6	1	11724150	11734409	-0.6833	-0.005	-0.0759	-0.1513	0.1188	0.1633	-0.5521	-0.2067	0.14	-0.0742	-0.1022	0.0507	-0.3584	0.1024	-0.5692	-0.1602	0.7367	0.0583	-0.233	-0.4688	0.0665	-0.6162	0.5745	-0.2174	-0.3444	-0.1661	-0.5801
26279	PLA2G2D	1	20438434	20446008	-0.6304	0.0199	-0.0324	-0.1336	0.1188	0.1565	-0.5394	-0.1969	0.4973	-0.0733	-0.6207	0.0579	-0.3287	0.1443	-0.5389	-0.145	0.0453	0.1105	-0.2103	-0.4501	0.0665	-0.637	-0.313	-0.2258	-0.3569	-0.1661	-0.5474
26289	AK5	1	77747662	78025654	0.0923	-0.2655	0.0294	-0.0164	0.1563	0.246	0.0191	-0.1143	-0.2693	-0.025	0.5493	0.0572	-2.8288	0.1658	-0.4097	-0.0085	0.5079	0.2937	-0.7561	0.2008	-0.2851	-0.1908	-0.2278	-0.1601	-0.1439	-0.0983	-0.0052
2629	GBA	1	155204239	155214653	0.0532	0.549	0.3215	0.4093	0.5226	0.6287	-0.0342	0.2499	0.0588	-0.0822	0.2762	0.0018	0.1543	0.1188	0.3732	-0.0905	0.0459	0.1212	0.8179	0.1984	-0.3811	0.5773	-0.0685	0.237	0.1261	0.4314	-0.0223
26292	MYCBP	1	39328162	39339050	-0.6697	-0.3166	-0.0324	-0.1475	0.0982	0.1594	-0.0263	-0.2105	-0.3871	-0.0733	0.3314	0.0348	-0.3594	0.1234	-0.5172	-0.1432	0.0121	0.0845	-0.2298	0.5042	0.0665	-0.6329	-0.3	-0.2386	-0.3569	-0.1811	-0.0005
2630	GBAP1	1	155183616	155197325	0.0532	0.549	0.3215	0.4093	0.5226	0.6287	-0.0342	0.2499	0.0588	-0.0822	0.2762	0.0018	0.1543	0.1188	0.3732	-0.0905	0.0459	0.1212	0.8179	0.1984	-0.3811	0.5773	-0.0685	0.237	0.1261	0.4314	-0.0223
2633	GBP1	1	89517987	89531043	0.0923	-0.2655	0.028	0.151	0.1563	0.2753	0.0191	-0.099	-0.308	-0.0344	0.5493	0.0606	0.2236	0.1826	0.1365	-0.0082	0.7043	0.1618	-0.7895	0.196	-0.3001	-1.3595	-0.2278	-0.1601	0.9115	-0.0981	0.0442
2634	GBP2	1	89573310	89591799	0.0923	-0.2655	0.028	0.151	0.1563	0.2753	0.0191	-0.099	-0.308	-0.0344	0.5493	0.0606	0.2236	0.1826	0.1365	-0.0082	0.7043	0.1618	-0.7895	0.196	-0.3001	-1.3595	-0.2278	-0.1601	0.9115	-0.0981	0.0442
2635	GBP3	1	89472360	89488549	0.0923	-0.2655	0.028	0.151	0.1563	0.2753	0.0191	-0.099	-0.308	-0.0344	0.5493	0.0606	0.2236	0.1826	0.1365	-0.0082	0.7043	0.1618	-0.7895	0.196	-0.3001	-1.3595	-0.2278	-0.1601	0.9115	-1.8219	0.0442
26476	OR10J1	1	159409512	159410600	0.0606	0.5696	0.3149	0.124	0.5707	0.5312	-0.0335	0.2644	0.1138	-0.0761	-0.5916	0.0018	0.1543	0.1057	0.03	-0.0576	0.0555	0.1794	-0.2504	0.193	-0.3514	0.5773	-0.0563	0.2457	0.1076	0.4393	-0.0223
26508	HEYL	1	40089103	40105348	-0.6697	-0.3166	-0.0324	-0.1475	0.0982	0.1594	-0.0263	-0.2105	0.551	-0.0733	0.3314	0.0348	0.1743	0.1234	-0.5172	-0.1432	0.0121	0.0845	-0.2298	0.5042	0.0665	-0.6329	-0.3	-0.2386	-0.3569	-0.1811	-0.0005
26523	EIF2C1	1	36348810	36389899	-0.6697	-0.3686	-0.0324	-0.1475	0.0982	-0.3746	-0.0104	-0.2105	-0.3871	-0.0733	0.3314	0.0348	-0.3594	0.0946	-0.5172	-0.1432	0.0121	0.0978	-0.2298	-0.4662	0.0665	-0.6329	-0.3	-0.2386	-0.3569	-0.1811	-0.0005
266675	BEST4	1	45249257	45253426	-0.6697	-0.3166	-0.0324	-0.1475	0.0982	0.1594	-0.0263	-0.2105	0.551	-0.0733	0.3314	0.0677	0.1801	0.1234	-0.5172	-0.1432	0.6272	0.113	-0.2298	0.1409	0.0665	-0.6275	-0.3	-0.2386	-0.2767	-0.1548	0.0056
26696	OR2T1	1	248569296	248570405	0.0468	0.5882	0.3027	0.2905	0.3703	0.566	-0.0349	0.107	0.1224	-0.0433	0.0225	0.3327	0.1612	0.1336	0.6568	0.6204	-0.5384	0.2145	0.0572	0.389	0.5489	0.1861	-0.0275	0.2846	0.1856	0.4347	0.3305
267002	PGBD2	1	249200442	249213345	0.0567	0.6379	0.3103	0.2905	0.415	0.2091	0.024	0.6944	0.0133	-0.1269	-0.508	0.4596	0.1357	0.1489	0.6401	0.6136	-1.741	0.1649	0.108	0.2971	0.4835	0.0838	-0.1293	0.2662	0.1224	0.3548	0.4174
2672	GFI1	1	92940318	92952433	0.0923	-0.2655	0.0101	0.151	0.1563	0.2753	0.3838	-0.099	-0.308	-0.3983	0.5493	0.0606	0.208	0.1746	0.0947	-0.0082	0.7168	0.2835	-0.7895	0.196	-0.3001	-0.1831	-0.2335	-1.0854	1.2016	-0.0981	0.0442
26750	RPS6KC1	1	213224588	213446808	0.0768	-0.3311	0.353	0.3321	0.3879	0.2512	1.6418	0.1294	0.1192	-0.0359	-0.1341	0.0655	0.1767	0.164	0.7098	0.658	0.0821	0.209	0.0667	0.3707	-1.2625	0.2025	-0.0342	0.2752	0.229	0.4571	0.382
26769	SNORD81	1	173833313	173833355	0.0606	0.5863	0.3575	0.1605	0.0996	0.2256	0.0064	0.2758	0.1114	-0.4428	-0.0539	0.0018	0.1543	0.1374	0.0449	-0.0246	0.0555	0.1794	-0.2413	0.2162	-0.29	0.1387	-0.0563	0.26	0.1647	0.4462	0.0182
26770	SNORD79	1	173834488	173834568	0.0606	0.5863	0.3575	0.1605	0.0996	0.2256	0.0064	0.2758	0.1114	-0.4428	-0.0539	0.0018	0.1543	0.1374	0.0449	-0.0246	0.0555	0.1794	-0.2413	0.2162	-0.29	0.1387	-0.0563	0.26	0.1647	0.4462	0.0182
26774	SNORD80	1	173833971	173834041	0.0606	0.5863	0.3575	0.1605	0.0996	0.2256	0.0064	0.2758	0.1114	-0.4428	-0.0539	0.0018	0.1543	0.1374	0.0449	-0.0246	0.0555	0.1794	-0.2413	0.2162	-0.29	0.1387	-0.0563	0.26	0.1647	0.4462	0.0182
26782	SNORA66	1	93306276	93306408	0.0923	-0.2655	0.0101	0.151	0.1563	0.2753	0.3838	-0.099	-0.308	-0.3983	0.5493	0.0606	0.208	0.1746	0.0947	-0.0082	0.7168	0.2835	-0.7895	0.196	-0.3001	-0.1831	-0.2335	-1.0854	1.2016	-0.0981	0.0442
26802	SNORD47	1	173833507	173833583	0.0606	0.5863	0.3575	0.1605	0.0996	0.2256	0.0064	0.2758	0.1114	-0.4428	-0.0539	0.0018	0.1543	0.1374	0.0449	-0.0246	0.0555	0.1794	-0.2413	0.2162	-0.29	0.1387	-0.0563	0.26	0.1647	0.4462	0.0182
26804	SNORD45B	1	76255162	76255232	0.0923	-0.2655	0.0294	-0.0164	0.1563	0.246	0.0191	-0.1143	-0.2693	-0.025	0.5493	0.0572	0.1622	0.1658	-0.4097	-0.0085	0.5079	0.2937	-0.7561	0.2008	-0.2851	-0.1908	-0.2278	-0.1601	-0.1439	-0.0983	-0.0052
26805	SNORD45A	1	76253574	76253657	0.0923	-0.2655	0.0294	-0.0164	0.1563	0.246	0.0191	-0.1143	-0.2693	-0.025	0.5493	0.0572	0.1622	0.1658	-0.4097	-0.0085	0.5079	0.2937	-0.7561	0.2008	-0.2851	-0.1908	-0.2278	-0.1601	-0.1439	-0.0983	-0.0052
26806	SNORD44	1	173835106	173835166	0.0606	0.5863	0.3575	0.1605	0.0996	0.2256	0.0064	0.2758	0.1114	-0.4428	-0.0539	0.0018	0.1543	0.1374	0.0449	-0.0246	0.0555	0.1794	-0.2413	0.2162	-0.29	0.1387	-0.0563	0.26	0.1647	0.4462	0.0182
26811	SNORD55	1	45241537	45241610	-0.6697	-0.3166	-0.0324	-0.1475	0.0982	0.1594	-0.0263	-0.2105	0.551	-0.0733	0.3314	0.0677	0.1801	0.1234	-0.5172	-0.1432	0.6272	0.113	-0.2298	0.1409	0.0665	-0.6275	-0.3	-0.2386	-0.2767	-0.1548	0.0056
26824	RNU11	1	28975112	28975246	-0.6697	-0.3686	-0.0324	-0.1628	0.0982	-0.3969	-0.5394	-0.2105	-0.3871	-0.0733	-0.6207	0.0348	-0.3594	0.1222	-0.5172	-0.145	0.0453	0.079	-0.2433	-0.4754	0.0665	-0.637	-0.3228	-0.2258	-0.3569	-0.1686	-0.0076
26828	RNU5F-1	1	220046619	220292777	0.0768	-0.3127	0.353	0.3321	0.3867	0.2512	0.9769	0.1059	0.1125	-0.0359	0.2921	0.0655	0.1767	0.164	0.7098	0.6684	0.8525	0.1904	0.0894	0.4002	0.1067	0.2025	-0.0342	0.2934	0.229	0.4571	0.38
26829	RNU5E-1	1	80501462	80746718	0.0923	-0.2655	0.0294	-0.0164	0.1563	0.246	0.0191	-0.099	-0.2693	-0.025	0.5493	0.0572	0.2236	0.1826	-0.4097	-0.0085	0.5079	0.3018	-0.7561	0.2008	-0.2851	-0.1908	-0.2278	-0.1601	-0.1439	-0.0983	-0.0052
26830	RNU5D-1	1	80501463	80746718	0.0923	-0.2655	0.0294	-0.0164	0.1563	0.246	0.0191	-0.099	-0.2693	-0.025	0.5493	0.0572	0.2236	0.1826	-0.4097	-0.0085	0.5079	0.3018	-0.7561	0.2008	-0.2851	-0.1908	-0.2278	-0.1601	-0.1439	-0.0983	-0.0052
26994	RNF11	1	51701945	51739119	-0.6697	-0.3166	-0.0324	-0.1475	0.0982	0.1964	-0.0263	-0.2105	-0.3317	-0.0733	0.2892	0.0677	0.1811	0.1234	-0.5172	-0.0944	0.5046	0.1461	-0.1959	0.1409	0.1294	-0.1846	-0.3	-0.2386	-0.2767	-0.1548	-0.0151
27	ABL2	1	179068462	179198819	0.0606	0.5701	0.3421	0.1605	0.0926	0.2386	0.0064	0.3288	0.1387	-0.3656	0.308	0.0037	0.2062	0.1574	0.0449	-0.0246	0.0555	0.1794	-0.2336	0.2763	-0.2983	0.1828	-0.036	0.2367	0.1774	0.4774	-0.0019
270	AMPD1	1	115215720	115238239	0.0918	-0.2848	0.0355	0.142	-0.2081	0.2469	0.313	-0.1496	-0.3204	-0.9956	0.4239	0.0918	0.216	0.1923	-0.4483	-0.635	0.6574	-0.4025	1.7361	0.1619	-0.3541	-0.5929	-0.1543	-0.2668	0.9476	-0.0934	0.0101
27005	USP21	1	161129254	161135516	0.0606	0.5696	0.3149	0.124	0.5707	0.5312	-0.0335	0.2644	0.1138	-0.0761	-0.5916	0.0018	0.1543	0.1057	0.03	-0.0964	0.0555	0.1794	0.4532	0.193	-0.3514	0.7556	-0.0563	0.2507	0.1076	0.4393	-0.0223
2701	GJA4	1	35258599	35261348	-0.6697	-0.3686	-0.0324	-0.1475	0.0982	-0.3746	-0.0104	-0.2105	-0.3871	-0.0733	0.3314	0.0348	-0.3594	0.1098	-0.5172	-0.1182	0.0121	0.0978	-0.2298	-0.4662	0.0665	-0.1145	-0.3	-0.2386	-0.3569	-0.1811	-0.0005
2702	GJA5	1	147228332	147245484	0.0901	0.619	0.3887	0.5212	-0.2081	0.3426	0.313	0.3986	0.1053	0.0158	0.0007	0.0358	0.216	0.1714	0.0692	-0.0191	0.14	0.2079	0.9958	0.2528	-0.1538	0.6279	-0.1543	0.3342	0.2905	0.5322	0.0745
27022	FOXD3	1	63788730	63790797	0.0903	-0.2655	-0.0324	-0.0926	0.1595	0.2582	0.0256	-0.098	-0.3226	-0.0086	0.5241	0.0677	0.1781	0.1678	-0.4604	-0.0329	0.5098	0.2333	-0.2083	0.2041	0.1758	-0.1846	-0.2531	-0.1861	-0.2057	-0.1558	0.0231
2703	GJA8	1	147374946	147381395	0.0901	0.619	0.3887	0.5212	-0.2081	0.3426	0.313	0.3986	0.1053	0.0158	0.0007	0.0358	0.216	0.1714	0.0692	-0.0191	0.14	0.2079	0.9958	0.2528	-0.1538	0.6279	-0.1543	0.3342	0.2905	0.5322	0.0745
27042	DIEXF	1	210001312	210030910	0.0768	-0.3311	0.348	0.3895	0.3784	0.2448	-0.5472	0.1294	0.1192	-0.0279	0.3043	0.0655	0.1974	0.164	0.0297	0.6118	0.0821	0.2096	-0.0997	-0.1636	-1.2752	0.2025	-0.0342	0.2752	0.1776	0.4571	0.4335
2707	GJB3	1	35246790	35251967	-0.6697	-0.3686	-0.0324	-0.1475	0.0982	-0.3746	-0.0104	-0.2105	-0.3871	-0.0733	0.3314	0.0348	-0.3594	0.1098	-0.5172	-0.1182	0.0121	0.0978	-0.2298	-0.4662	0.0665	-0.1145	-0.3	-0.2386	-0.3569	-0.1811	-0.0005
2709	GJB5	1	35220721	35224112	-0.6697	-0.3686	-0.0324	-0.1475	0.0982	-0.3746	-0.0104	-0.2105	-0.3871	-0.0733	0.3314	0.0348	-0.3594	0.1098	-0.5172	-0.1182	0.0121	0.0978	-0.2298	-0.4662	0.0665	-0.1145	-0.3	-0.2386	-0.3569	-0.1811	-0.0005
27095	TRAPPC3	1	36602173	36615067	-0.6697	-0.3686	-0.0324	-0.1475	0.0982	0.1594	-0.0104	-0.2105	-0.3871	-0.0733	0.3314	0.0348	-0.3594	0.0946	-0.5172	-0.1432	0.0121	0.0978	-0.2298	-0.4662	0.0665	-0.6329	-0.3	-0.2386	-0.3569	-0.1811	-0.0005
27097	TAF5L	1	229728866	229761794	0.0768	0.5922	0.353	0.2993	0.3867	0.2512	-0.5547	0.1059	0.1125	-0.0359	-0.1325	0.2862	0.1767	0.1336	0.672	0.6283	-0.4927	0.1904	0.0738	0.3486	0.1067	0.1975	-0.0342	0.2934	0.1493	0.4571	0.38
271	AMPD2	1	110162435	110174677	0.0701	-0.2665	0.0227	0.1098	-0.2224	0.2164	0.4085	-0.1498	-0.3423	-0.4453	0.2787	0.0438	0.1464	0.1417	0.1104	-0.6172	0.6823	-0.4462	-0.7905	0.2038	-0.2912	-0.2317	-0.2403	-1.0782	0.8986	-0.1191	0.0409
27101	CACYBP	1	174968571	174981163	0.0606	0.5701	0.3421	0.1605	0.0996	0.2242	0.0064	0.3133	0.0607	-0.4428	-0.0526	0.0037	0.1668	0.1374	0.0449	-0.0246	0.0555	0.1794	-0.2413	0.2162	-0.2983	0.1375	-0.036	0.26	0.1205	0.4774	-0.0019
27129	HSPB7	1	16340523	16345285	-0.6268	-0.005	-0.0671	-0.1513	0.1188	0.1633	-0.5483	-0.2434	0.1477	-0.1072	0.2882	0.0165	-0.3041	0.1219	-0.5629	-0.1275	0.0596	0.1486	-0.233	-0.4688	0.0665	-0.6162	-0.2742	-0.2509	-0.4187	-0.1661	-0.6256
27159	CHIA	1	111833474	111863188	-0.0027	-0.3255	-0.0253	0.1098	-0.3008	0.2045	0.3251	-0.2134	-0.3746	-1.1793	0.4239	0.0111	0.123	0.0899	0.0628	-4.1191	0.6574	-0.5138	-0.7905	0.1619	-0.3541	-0.2767	-0.29	-1.186	0.6756	0.1757	0.0101
27173	SLC39A1	1	153931588	153940188	0.0532	0.549	0.3215	0.4093	0.5226	0.6287	-0.0342	0.2499	0.0588	-0.0606	0.2762	0.0018	0.1543	0.1188	0.0289	-0.0905	0.0459	0.1212	0.4409	0.1984	-0.3811	0.5773	-0.0685	0.237	0.1261	0.4314	-0.0223
27184	DISC2	1	231950372	231954263	0.0768	0.5854	0.331	0.2905	0.3867	0.2512	-0.5547	0.1059	0.1165	-0.0549	0.3114	0.2862	0.1645	0.1336	0.6577	0.6204	-0.4422	0.1904	0.0738	0.5275	0.1067	0.1804	-0.0342	0.2934	0.1764	0.4571	0.38
27185	DISC1	1	231762561	232177019	0.0768	1.6765	0.331	0.2905	0.3867	0.2512	-0.5547	0.1059	1.0859	-0.0549	0.3694	0.2862	0.1645	0.1336	0.6577	0.6204	-0.4422	0.1904	0.0738	0.5275	0.1067	0.1804	-0.0342	0.2934	0.1764	0.4571	0.38
27237	ARHGEF16	1	3371147	3397677	-0.6709	-0.005	-0.0759	-0.1513	0.1188	0.523	-0.0063	-0.2267	0.1476	-0.0742	-0.0845	0.0507	-0.3556	0.1024	-0.5692	-0.1602	0.6933	0.0949	-0.2258	-0.4688	0.0032	-0.2953	0.5745	-0.2174	-0.3444	-0.1661	-0.0757
27245	AHDC1	1	27860756	27930143	-0.6697	-0.3686	-0.0324	-0.1628	0.0982	-0.3969	-0.5394	-0.2105	-0.3871	-0.0733	-0.6207	0.0348	-0.3594	0.1222	-0.5172	-0.145	0.0453	0.079	-0.2433	-0.4754	0.0665	-0.637	-0.3228	-0.2258	-0.3569	-0.1686	-0.0076
27246	RNF115	1	145611036	145688776	0.0901	0.619	0.3887	0.5212	-0.2081	0.3426	0.313	0.3986	0.1053	0.0158	-0.015	0.0358	0.216	0.1714	0.0692	-0.0191	0.14	0.2079	0.9958	0.2528	-0.1538	0.6279	-0.1543	1.0003	0.2905	0.5322	0.0745
27252	KLHL20	1	173684080	173755840	0.0606	0.5863	0.3575	0.1605	0.0996	0.2256	0.0064	0.2758	0.1114	-0.4428	-0.0539	0.0018	0.1543	0.1374	0.0449	-0.0246	0.0555	0.1794	-0.2413	0.2162	-0.29	0.1387	-0.0563	0.26	0.1647	0.4462	0.0182
27285	TEKT2	1	36549676	36553876	-0.6697	-0.3686	-0.0324	-0.1475	0.0982	0.1594	-0.0104	-0.2105	-0.3871	-0.0733	0.3314	0.0348	-0.3594	0.0946	-0.5172	-0.1432	0.0121	0.0978	-0.2298	-0.4662	0.0665	-0.6329	-0.3	-0.2386	-0.3569	-0.1811	-0.0005
27293	SMPDL3B	1	28261504	28285663	-0.6697	-0.3686	-0.0324	-0.1628	0.0982	-0.3969	-0.5394	-0.2105	-0.3871	-0.0733	-0.6207	0.0348	-0.3594	0.1222	-0.5172	-0.145	0.0453	0.079	-0.2433	-0.4754	0.0665	-0.637	-0.3228	-0.2258	-0.3569	-0.1686	-0.0076
2730	GCLM	1	94352590	94375012	0.0923	-0.2655	0.0101	0.151	0.1563	0.2753	0.3838	-0.099	-0.308	-0.3983	0.5493	0.0606	0.208	0.1746	0.0947	-0.0082	0.7168	0.2835	-0.7895	0.196	-0.3001	-0.1831	-0.2335	-1.0854	1.2016	-0.0981	0.0442
27329	ANGPTL3	1	63063187	63071180	0.0903	-0.2655	-0.0324	-0.0926	0.1595	0.2582	0.0256	-0.098	-0.3226	-0.0086	0.5241	0.0677	0.1781	0.1678	-0.4604	-0.0329	0.5098	0.2333	-0.2083	0.2041	0.1758	-0.1846	-0.2531	-0.1861	-0.2057	-0.1558	0.0231
2752	GLUL	1	182350839	182361341	0.0606	0.6218	0.357	0.1713	0.0926	0.5989	0.0064	0.2082	0.1387	-0.4289	0.3036	0.0037	0.1559	0.1574	0.0658	-0.0246	0.4662	0.1794	0.4838	0.2109	-0.2983	0.1828	0.026	0.2608	0.1774	0.4774	-0.0019
2773	GNAI3	1	110091186	110138454	0.0701	-0.2665	0.0227	0.1098	-0.2224	0.2164	0.4085	-0.1498	-0.3423	-0.4453	0.2787	0.0438	0.1464	0.1417	0.1104	-0.6172	0.6823	-0.4462	-0.7905	0.2038	-0.2912	-0.2317	-0.2403	-1.0782	0.8986	-0.1191	0.0409
2780	GNAT2	1	110145889	110155705	0.0701	-0.2665	0.0227	0.1098	-0.2224	0.2164	0.4085	-0.1498	-0.3423	-0.4453	0.2787	0.0438	0.1464	0.1417	0.1104	-0.6172	0.6823	-0.4462	-0.7905	0.2038	-0.2912	-0.2317	-0.2403	-1.0782	0.8986	-0.1191	0.0409
2782	GNB1	1	1716725	1822526	-0.6709	-0.005	-0.0759	-0.1513	0.1188	0.523	-0.0063	-0.2267	0.1476	-0.0742	-0.0845	0.0507	-0.3556	0.1024	-0.5692	-0.1602	0.6933	0.0949	-0.2258	-0.4688	0.0032	0.1981	0.5745	-0.2174	-0.3444	-0.1201	-0.0757
2786	GNG4	1	235710985	235814054	0.0768	0.5882	0.3331	0.2905	0.3867	0.578	0.8469	0.0823	0.1224	-0.0549	-0.0421	0.2862	0.1645	0.1336	0.6692	0.6204	-0.4422	0.1904	0.0738	0.5275	-0.5619	0.1804	-0.0342	0.2934	0.1764	0.4571	-0.6323
2787	GNG5	1	84964006	84972262	0.0923	-0.2655	0.028	0.151	0.1563	0.246	0.0191	-0.099	-0.308	-0.0344	0.5493	0.0606	0.2236	0.1826	0.1365	-0.0082	0.7043	0.3018	-0.7561	0.196	-0.2554	-0.1908	-0.2278	-0.1601	-0.1439	-0.0983	0.0442
279	AMY2A	1	104159999	104168400	-0.7997	-0.2655	0.0101	0.1129	0.1563	0.2595	0.4053	0.6111	-0.2856	0.269	0.4652	0.0606	0.1827	1.1957	0.1104	-0.0376	0.2768	0.2847	-0.1964	0.1944	-0.2804	0.2685	0.3517	-1.0854	0.2834	-0.12	-0.6502
280	AMY2B	1	104097322	104122149	0.0691	-0.2655	0.0101	0.1129	0.1563	0.2595	0.4053	-0.125	-0.2856	-0.446	0.4652	0.0606	0.1827	0.1601	0.1104	-0.0376	0.6442	0.2847	-0.7895	0.1944	-0.2804	-0.2064	-0.2335	-1.0854	0.2834	-0.12	-0.0182
2810	SFN	1	27189633	27190947	-0.6697	0.4091	-0.0324	-0.1628	0.0982	-0.3969	-0.5394	-0.2105	-0.3871	-0.0733	-0.6207	0.0348	-0.3594	0.1222	-0.5172	-0.145	0.0453	0.079	-0.2433	-0.4754	0.0665	-0.637	-0.3228	-0.2258	-0.3569	-0.1686	-0.5474
2827	GPR3	1	27719152	27722317	-0.6697	-0.3686	-0.0324	-0.1628	0.0982	-0.3969	-0.5394	-0.2105	-0.3871	-0.0733	-0.6207	0.0348	-0.3594	0.1222	-0.5172	-0.145	0.0453	0.079	-0.2433	-0.4754	0.0665	-0.637	-0.3228	-0.2258	-0.3569	-0.1686	-0.0076
284467	FAM19A3	1	113263189	113269856	0.0918	-0.2774	0.0355	0.142	-0.2081	0.2469	0.313	-0.1496	-0.3204	-0.9503	0.4239	0.0918	0.216	0.1923	0.0628	-0.635	0.6574	-0.4025	-0.7975	0.1619	-0.3541	-0.1899	-0.1543	-0.2668	0.9476	-0.0934	0.0101
284485	RIIAD1	1	151694013	151702082	0.0901	0.5745	0.3483	-0.7198	0.5916	0.5527	0.0039	0.2999	0.0802	-0.0316	0.28	0.0358	0.1837	0.1714	0.0338	-0.0503	0.0724	0.2079	0.4283	0.2528	-0.2678	0.5512	-0.1543	0.2685	0.1473	0.4728	0.0421
284486	THEM5	1	151819577	151826173	0.0901	0.5745	0.3483	-0.7198	0.5916	0.5527	0.0039	0.2999	0.0802	-0.0316	0.28	0.0358	0.1837	0.1714	0.0338	-0.0503	0.0724	0.2079	0.4283	0.2528	-0.2678	0.5512	-0.1543	0.2685	0.1473	0.4728	0.0421
284521	OR2L13	1	248100493	248264224	0.0468	0.5882	0.3027	0.2905	0.3703	0.566	0.6152	0.107	0.1224	-0.0433	0.3955	0.3327	0.1612	0.1336	0.6568	0.6204	-0.5384	0.2145	0.0572	-2.7737	0.5489	0.1861	-0.0275	0.2846	0.1856	0.4347	0.3305
284525	SLC9C2	1	173469604	173572233	0.0606	0.5863	0.3575	0.1605	0.0996	0.2256	0.0064	0.2758	0.1114	-0.4428	-0.0539	0.0018	0.1543	0.1374	0.0449	-0.0246	0.0555	0.1794	-0.2413	0.2162	-0.29	0.1387	-0.0563	0.26	0.1647	0.4462	0.0182
284532	OR14A16	1	247978102	247979031	0.0468	0.5882	0.3027	0.2905	0.3703	0.566	0.6152	0.107	0.1224	-0.0433	0.0704	0.3327	0.1612	0.1336	0.6568	0.6204	-0.5384	0.2145	0.0572	0.3786	0.5489	0.1861	-0.0275	0.2846	0.1856	0.4347	0.3305
284541	CYP4A22	1	47603107	47614526	-0.6697	-0.3166	-0.0324	-0.1475	0.0982	0.1964	-0.0263	-0.2105	0.551	-0.0733	0.2704	0.0677	0.1811	0.1234	-0.5172	-0.0888	0.6272	0.1062	-0.2298	0.1409	0.1123	-0.6275	-0.3	-0.2386	-0.2767	-0.1548	0.0056
284546	C1orf185	1	51567906	51613754	-0.6697	-0.3166	-0.0324	-0.1475	0.0982	0.1964	-0.0263	-0.2105	-0.3317	-0.0733	0.2892	0.0677	0.1811	0.1234	-0.5172	-0.0944	0.5046	0.1461	-0.1959	0.1409	0.1294	-0.1846	-0.3	-0.2386	-0.2767	-0.1548	-0.0151
284551	LOC284551	1	31984036	31989846	-0.6697	-0.3686	-0.0324	-0.1475	0.0982	-0.3746	-0.0104	-0.2105	-0.3871	-0.0733	0.3314	0.0348	-0.3594	0.1222	-0.5172	-0.145	0.0453	0.0978	-0.2433	0.0927	0.0665	-0.637	-0.3	-0.2258	-0.3569	-0.1811	0.0266
284565	NBPF15	1	148558188	148596267	0.0901	0.619	0.3887	0.5212	-0.2081	0.3426	0.313	0.3986	0.1053	0.0158	0.4894	0.0358	0.216	0.1714	-1.0704	-0.0191	0.14	0.2079	0.9958	0.2528	0.3273	0.6279	-0.1543	0.3342	0.853	0.5322	0.0745
284573	LINC00303	1	204001575	204010392	0.0768	-0.3311	0.348	0.1824	0.3784	0.2337	-0.5472	0.058	0.1192	-0.0279	0.282	0.0655	0.1974	0.164	0.0297	0.6118	0.0698	0.1396	-0.0997	-0.1636	0.0863	0.1888	0.0287	0.2588	0.1234	0.4546	-0.004
284576	LEMD1-AS1	1	205342380	205356568	0.0768	-0.3311	0.348	0.1824	0.3784	0.5323	-0.5472	0.058	0.1192	-0.0279	0.2883	0.0655	0.1974	0.164	0.0297	0.6118	0.0698	0.1396	-0.0997	-0.1636	0.0863	0.1888	0.0287	0.2588	0.1234	0.4546	0.3986
284578	LOC284578	1	205523401	205525763	0.0768	-0.3311	0.348	0.1824	0.3784	0.5323	-0.5472	0.058	0.1192	-0.0279	0.2883	0.0655	0.1974	0.164	0.0297	0.6118	0.0698	0.1396	-0.0997	-0.1636	0.0863	0.1888	0.0287	0.2588	0.1234	0.4546	0.3986
284581	LOC284581	1	205831207	205865215	0.0768	-0.3311	0.348	0.1824	0.3784	0.2448	-0.5472	0.058	0.1192	-0.0279	0.2883	0.0655	0.1974	0.164	0.0297	0.6118	0.0698	0.1396	-0.0997	-0.1636	0.0863	0.1888	0.0287	0.2588	0.1234	0.4546	0.3986
284593	FAM41C	1	803451	812182	-0.6709	-0.005	-0.0759	-0.1513	0.1188	0.523	-0.0063	-0.2267	0.8375	-0.0742	-0.0845	0.0507	-0.3556	0.1297	-0.5692	-0.1602	0.6933	-0.6662	-0.2258	-0.4688	0.0032	-0.1553	0.5745	-0.2174	-0.3444	-0.1201	-0.0757
284611	FAM102B	1	109102971	109181949	0.0701	-0.2665	0.0227	0.1098	-0.2224	0.2164	0.4085	-0.1498	-0.3423	-0.4453	0.2787	0.0438	0.1464	0.1417	0.1104	-0.6172	0.6823	-0.4462	-0.7905	0.2038	-0.2912	-0.1833	-0.2403	-1.0782	0.8986	-0.1191	0.0409
284612	SYPL2	1	110009100	110024764	0.0701	-0.2665	0.0227	0.1098	-0.2224	0.2164	0.4085	-0.1498	-0.3423	-0.4453	0.2787	0.0438	0.1464	0.1417	0.1104	-0.6172	0.6823	-0.4462	-0.7905	0.2038	-0.2912	-0.2317	-0.2403	-1.0782	0.8986	-0.1191	0.0409
284613	CYB561D1	1	110036658	110043063	0.0701	-0.2665	0.0227	0.1098	-0.2224	0.2164	0.4085	-0.1498	-0.3423	-0.4453	0.2787	0.0438	0.1464	0.1417	0.1104	-0.6172	0.6823	-0.4462	-0.7905	0.2038	-0.2912	-0.2317	-0.2403	-1.0782	0.8986	-0.1191	0.0409
284615	ANKRD34A	1	145470508	145475647	0.0901	0.619	0.3887	0.5212	-0.2081	0.3426	0.313	0.3986	0.1053	0.0158	-0.015	0.0358	0.216	0.1714	0.0692	-0.0191	0.14	0.2079	0.9958	0.2528	-0.1538	0.6279	-0.1543	1.0003	0.2905	0.5322	0.0745
284618	RUSC1-AS1	1	155290251	155293938	0.0532	0.549	0.3215	0.4093	0.5226	0.6287	-0.0342	0.2499	0.0588	-0.0822	0.2762	0.0018	0.1543	0.1188	0.3732	-0.0905	0.0459	0.1212	0.8179	0.1984	-0.3811	0.5773	-0.0685	0.237	0.1261	0.4314	-0.0223
284632	LOC284632	1	24526730	24538180	-0.6304	0.0199	-0.0324	-0.1336	0.1188	0.1565	-0.5394	-0.1969	-0.3871	-0.0733	-0.6207	0.0579	-0.3287	0.1443	-0.5389	-0.145	0.0453	0.079	-0.2103	-0.4501	0.0665	-0.637	-0.2744	-0.2258	-0.3569	-0.1546	-0.5474
284648	LOC284648	1	182584275	182585764	0.0606	0.6218	0.357	0.1713	0.0926	0.5989	0.0064	0.2082	0.1387	-0.4289	0.3036	0.0037	0.1559	0.1574	0.0658	-0.0246	0.4662	0.1794	0.4838	0.2109	-0.2983	0.1828	0.026	0.2608	0.1774	0.4774	-0.0019
284649	SMG7-AS1	1	183430011	183441117	0.0606	0.6218	0.357	0.1713	0.0926	0.5989	0.0064	0.2082	0.1387	-0.4289	0.3036	0.0037	0.1796	0.1574	0.0658	-0.0246	0.4662	0.1794	0.4838	0.2109	-0.2983	0.1828	0.026	-0.1597	0.1774	0.4774	-0.0019
284654	RSPO1	1	38076951	38100595	-0.6697	-0.3686	-0.0324	-0.1475	0.0982	0.1594	-0.0263	-0.2105	-0.3871	-0.0733	0.3314	0.0348	-0.3594	0.1234	-0.5172	-0.1432	0.0121	0.0845	-0.2298	-0.4803	0.0665	-0.6329	-0.3	-0.2386	-0.3569	-0.1811	-0.0005
284656	EPHA10	1	38181646	38230824	-0.6697	-0.3686	-0.0324	-0.1475	0.0982	0.1594	-0.0263	-0.2105	-0.3871	-0.0733	0.3314	0.0348	-0.3594	0.1234	-0.5172	-0.1432	0.0121	0.0845	-0.2298	0.5261	0.0665	-0.6329	-0.3	-0.2386	-0.3569	-0.1811	-0.0005
284661	LOC284661	1	4472111	4484744	-0.6833	-0.005	-0.0759	-0.1513	0.1188	0.523	-0.0063	-0.2267	0.1476	-0.0742	-0.0845	0.0507	-0.3556	0.1024	-0.5692	-0.1602	0.6933	0.0949	-0.2258	-0.4688	0.0032	-0.2953	0.5745	-0.2174	-0.3444	-0.1661	-0.0757
284677	C1orf204	1	159804264	159825137	0.0606	0.5696	0.3149	0.124	0.5707	0.5312	-0.0335	0.2644	0.1138	-0.0761	-0.5916	0.0018	0.1543	0.1057	0.03	-0.0576	0.0555	0.1794	-0.2504	0.193	-0.3514	0.5773	-0.0563	0.2457	0.1076	0.4393	-0.0223
284680	C1orf111	1	162343515	162346644	0.0606	0.5863	0.3149	0.124	0.5707	0.605	0.0064	0.2644	0.1138	-0.0761	-0.5916	0.0018	0.1543	0.1181	0.03	-0.0246	0.0555	0.1794	0.4532	0.252	-0.29	0.1387	-0.0563	0.26	0.1647	0.4462	-0.0223
284688	LOC284688	1	170240546	170253349	0.0606	0.5863	0.3445	0.1605	0.0996	0.2256	0.0064	0.2758	0.1114	-0.4428	0.4598	0.0018	0.1543	0.1374	0.0449	-0.0246	0.0555	0.1794	0.4519	0.2162	-0.29	0.1387	-0.0563	0.26	0.1647	0.4462	-0.0202
284695	ZNF326	1	90460678	90494094	0.0923	-0.2655	0.028	0.151	0.1563	0.2753	0.0191	-0.099	-0.308	-0.3983	0.5493	0.0606	0.208	0.1746	0.1365	-0.0082	0.7043	0.2835	-0.7895	0.196	-0.3001	-0.1831	-0.2278	-0.1601	1.2016	-0.0981	0.0442
284697	BTBD8	1	92545862	92613401	0.0923	-0.2655	0.0101	0.151	0.1563	0.2753	0.3838	-0.099	-0.308	-0.3983	0.5493	0.0606	0.208	0.1746	0.0947	-0.0082	0.7168	0.2835	-0.7895	0.196	-0.3001	-0.1831	-0.2335	-1.0854	1.2016	-0.0981	0.0442
284702	HNRNPU-AS1	1	245003940	245010243	0.0468	0.5882	0.3101	0.2905	0.3703	0.2059	-0.5222	0.0731	0.1224	-0.069	-0.055	0.3327	0.1665	0.1336	0.6499	0.6204	-0.4669	0.2145	0.0572	0.3786	0.4878	0.1137	-0.0468	0.2846	0.1856	0.4347	0.3305
284716	RIMKLA	1	42846468	42889900	-0.6697	-0.3166	-0.0324	-0.1475	0.0982	0.1594	-0.0263	-0.2105	0.551	-0.0733	0.3314	0.0677	0.1743	0.1234	-0.5172	-0.1432	0.5959	0.113	-0.2298	0.1409	0.0665	-0.6275	-0.3	-0.2386	-0.2767	-0.1548	0.0056
284723	SLC25A34	1	16062809	16067884	-0.6268	-0.005	-0.0671	-0.1513	0.1188	0.1633	-0.5483	-0.2607	0.1477	-0.1072	0.2882	0.0564	-0.3041	0.1219	-0.5629	-0.1275	0.0306	0.0721	-0.233	-0.4688	0.0665	-0.6162	-0.2742	-0.2509	-0.3444	-0.1661	-0.6256
284729	ESPNP	1	17017713	17046652	-0.6268	-0.5276	-0.0324	0.1529	0.1188	0.8776	-0.6198	-0.3398	0.1477	0.0418	-0.0113	0.4951	-0.4888	-0.1745	-0.183	-0.2756	0.4295	0.8512	-0.233	-1.0862	0.0665	-0.6162	0.5074	-0.2509	-0.4187	-0.1661	-0.3861
2848	GPR25	1	200842166	200843251	0.0768	-0.3311	0.348	0.1824	0.3608	0.2017	-0.5472	0.058	0.1192	-0.0513	0.282	0.1513	0.1974	0.164	0.0297	0.6118	0.0943	0.2022	-0.0997	-0.1636	0.0863	0.1744	0.0287	0.2667	0.1416	0.4546	0.0123
286826	LIN9	1	226418850	226497449	0.0768	0.5922	0.353	0.2993	0.3867	0.2512	-0.5547	0.1059	0.1125	-0.0359	0.2921	0.2862	0.1767	0.1336	0.672	0.6283	0.7683	0.1904	0.0738	0.3486	0.1067	0.199	-0.0342	0.2934	0.1493	0.4571	0.38
2882	GPX7	1	53068043	53074723	-0.6697	-0.3166	-0.0324	-0.1103	0.0982	0.1964	-0.0263	-0.2105	0.5057	-0.0733	0.2892	0.0677	0.1811	0.1234	-0.5172	-0.0944	0.5046	0.1461	-0.1959	0.1409	0.1294	-0.1846	-0.3	-0.2386	-0.2767	-0.1548	-0.0151
28956	LAMTOR2	1	156024517	156028301	0.0606	0.549	0.3149	0.1704	0.5398	0.6287	-0.0342	0.2543	0.0588	-0.0761	0.2762	0.0018	0.1543	0.1188	0.03	-0.0905	0.0327	0.1243	-0.2504	0.1984	-0.3811	0.5773	-0.0609	0.2035	0.1261	0.4314	-0.0223
28982	FLVCR1	1	213031597	213072705	0.0768	-0.3311	0.353	0.3321	0.3879	0.2512	1.6418	0.1294	0.1192	-0.0359	-0.5554	0.0655	0.1767	0.164	0.7098	0.658	0.0821	0.209	0.0667	0.3707	-1.2625	0.2025	-0.0342	0.2752	0.229	0.4571	0.382
2899	GRIK3	1	37261128	37499844	-0.6697	-0.3686	-0.0324	-0.1475	0.0982	0.1594	-0.0263	-0.2105	-0.3871	-0.0733	0.3314	0.0348	-0.3594	0.0946	-0.5172	-0.1432	0.0121	0.0845	-0.2298	-0.4662	0.0665	-0.6329	-0.3	-0.2386	-0.3569	-0.1811	-0.0005
29089	UBE2T	1	202300785	202311094	0.0768	-0.3311	0.348	0.1824	0.3608	0.2017	-0.5472	0.058	0.1192	-0.3961	0.282	0.1513	0.1974	0.164	0.0297	0.6118	0.0943	0.1396	-0.0997	-0.1636	0.0863	0.1888	0.0287	0.2588	0.1234	0.4546	0.0123
29092	LINC00339	1	22351707	22357715	-0.6304	0.0199	-0.0324	-0.1336	0.1188	0.1565	-0.5394	-0.1969	-0.3871	-0.0733	-0.6207	0.0579	-0.3287	0.1443	-0.5389	-0.145	0.0453	0.384	-0.2103	-0.4501	0.0665	-0.637	-0.2744	-0.2258	-0.3569	-0.1546	-0.5474
29097	CNIH4	1	224544595	224563695	0.0768	0.5922	0.353	0.2993	0.3867	0.2512	-0.5547	0.1059	0.1125	-0.0359	0.2921	0.0655	0.1767	0.1336	0.672	0.6283	0.7683	0.1904	0.0442	0.3486	0.1067	0.2025	-0.0342	0.2934	0.1673	0.4571	0.38
29101	SSU72	1	1477053	1510262	-0.6709	-0.005	-0.0759	-0.1513	0.1188	0.523	-0.0063	-0.2267	0.1476	-0.0742	-0.0845	0.0507	-0.3556	0.1297	-0.5692	-0.1602	0.6933	-0.6662	-0.2258	-0.4688	0.0032	0.1981	0.5745	-0.2174	-0.3444	-0.1201	-0.0757
2944	GSTM1	1	110230418	110236367	-2.2262	-0.2665	-1.8806	0.1098	0.6495	0.6618	-0.0152	0.4256	-2.112	-2.0101	-1.5912	-1.567	-1.891	-0.5862	0.1104	-2.814	-1.67	-2.5085	-0.7905	-1.8365	-2.0183	-1.9266	-0.2403	-1.0782	0.8986	-0.1191	-1.3897
2946	GSTM2	1	110210644	110226619	-0.4685	-0.2665	-0.7673	0.1098	-0.2224	0.2164	0.4085	0.4256	-0.3423	-0.4453	0.2787	0.0438	0.1464	0.1417	0.1104	-0.6172	0.6823	-0.4462	-0.7905	-0.3546	-0.2912	-0.2317	-0.2403	-1.0782	0.8986	-0.1191	-0.2559
2947	GSTM3	1	110276554	110283660	0.0411	-0.2665	-0.0253	0.1098	-0.2698	0.1947	0.3377	-0.2342	-0.3584	-0.4646	0.4872	0.0111	0.1223	0.1236	0.0682	-0.7189	0.6574	-0.49	-0.7905	0.173	-0.4786	-0.2294	-0.2403	-1.0782	0.8986	-0.1191	0.0101
2948	GSTM4	1	110198698	110208123	0.0701	-0.2665	0.0227	0.1098	-0.2224	0.2164	0.4085	-0.1498	-0.3423	-0.4453	0.2787	0.0438	0.1464	0.1417	0.1104	-0.6172	0.6823	-0.4462	-0.7905	0.2038	-0.2912	-0.2317	-0.2403	-1.0782	0.8986	-0.1191	0.0409
2949	GSTM5	1	110254864	110260890	0.0411	-0.2665	-0.0253	0.1098	0.6495	0.1947	0.3377	-0.2342	-0.3584	-0.4646	0.4872	0.0111	0.1223	0.1236	0.0682	-0.7189	0.6574	-0.49	-0.7905	0.173	-0.4786	-0.2294	-0.2403	-1.0782	0.8986	-0.1191	0.0101
2959	GTF2B	1	89318321	89357301	0.0923	-0.2655	0.028	0.151	0.1563	0.2753	0.0191	-0.099	-0.308	-0.0344	0.5493	0.0606	0.2236	0.1826	0.1365	-0.0082	0.7043	0.1618	-0.7895	0.196	-0.3001	-1.3595	-0.2278	-0.1601	0.9115	-0.0983	0.0442
29765	TMOD4	1	151142463	151148547	0.0901	0.5745	0.3483	0.5212	0.5916	0.5527	0.0039	0.2999	0.0802	-0.0316	0.28	0.0358	0.1837	0.1714	0.0338	-0.0503	0.0724	0.2079	0.4283	0.2528	-0.2889	0.5512	-0.1543	0.2685	0.1473	0.4728	0.0421
2980	GUCA2A	1	42628362	42630395	-0.6697	-0.3166	-0.0324	-0.1475	0.0982	0.1594	-0.0263	-0.2105	0.551	-0.0733	0.3314	0.0677	0.1743	0.1234	-0.5172	-0.1432	0.5959	0.113	-0.2298	0.1409	0.0665	-0.6275	-0.3	-0.2386	-0.2767	-0.1548	0.0056
2981	GUCA2B	1	42619092	42621495	-0.6697	-0.3166	-0.0324	-0.1475	0.0982	0.1594	-0.0263	-0.2105	0.551	-0.0733	0.3314	0.0677	0.1743	0.1234	-0.5172	-0.1432	0.5959	0.113	-0.2298	0.1409	0.0665	-0.6275	-0.3	-0.2386	-0.2767	-0.1548	0.0056
2987	GUK1	1	228327785	228336655	0.0768	0.5922	0.353	0.2993	0.3867	0.2512	-0.5547	0.1059	0.1125	-0.0359	0.292	0.2862	0.1767	0.1336	0.672	0.6283	0.0882	0.1904	0.0738	0.3486	0.1067	0.1975	-0.0342	0.2934	0.1493	0.4571	0.38
29889	GNL2	1	38032413	38061586	-0.6697	-0.3686	-0.0324	-0.1475	0.0982	0.1594	-0.0263	-0.2105	-0.3871	-0.0733	0.3314	0.0348	-0.3594	0.1234	-0.5172	-0.1432	0.0121	0.0845	-0.2298	-0.4803	0.0665	-0.6329	-0.3	-0.2386	-0.3569	-0.1811	-0.0005
29899	GPSM2	1	109419603	109473044	0.0701	-0.2665	0.0227	0.1098	-0.2224	0.2164	0.4085	-0.1498	-0.3423	-0.4453	0.2787	0.0438	0.1464	0.1417	0.1104	-0.6172	0.6823	-0.4462	-0.7905	0.2038	-0.2912	-0.2317	-0.2403	-1.0782	0.8986	-0.1191	0.0409
29914	UBIAD1	1	11333255	11348491	-0.6833	-0.005	-0.0759	-0.1513	0.1188	0.1633	-0.5521	-0.2067	0.14	-0.0742	-0.1022	0.0507	-0.3584	0.1024	-0.5692	-0.1602	0.7367	0.0583	-0.233	-0.4688	0.0665	-0.6162	0.5745	-0.2174	-0.3444	-0.1661	-0.5801
29920	PYCR2	1	226107580	226111965	0.0768	0.5922	0.353	0.2993	0.3867	0.2512	-0.5547	0.1059	0.1125	-0.0359	0.2921	0.1157	0.1767	0.1336	0.672	0.6283	0.7683	0.1904	0.5518	0.3486	0.1067	0.199	-0.0342	0.2934	0.1493	0.4571	0.38
29922	NME7	1	169101769	169337186	0.0606	0.5863	0.3445	0.1605	0.0996	0.2256	0.0064	0.2758	1.1288	-0.9811	0.4598	0.0018	0.1543	0.5061	0.0449	-0.0246	0.0555	0.1794	-0.2177	-4.4133	-0.29	0.1387	-0.0563	0.26	0.1647	0.4462	-1.1749
29929	ALG6	1	63833261	63904233	0.0903	-0.2655	-0.0324	-0.0926	0.1595	0.2582	0.0256	-0.098	-0.3226	-0.0086	0.5241	0.0677	0.1781	0.1678	-0.4604	-0.0329	0.5098	0.2333	-0.2083	0.2041	0.1758	-0.1846	-0.2531	-0.1861	-0.2057	-0.1558	0.0231
29937	NENF	1	212606229	212619721	0.0768	-0.3311	0.353	0.3321	0.3879	0.2512	1.6418	0.1294	0.1192	-0.0359	0.3043	0.0655	0.1767	0.164	0.7098	0.658	0.0821	0.209	0.0667	-0.1636	-1.2625	0.2025	-0.0342	0.2752	0.1776	0.4571	0.382
29943	PADI1	1	17531621	17572501	-0.6304	0.0199	-0.0324	-0.1336	0.1188	0.1633	-0.5394	-0.1969	0.1732	-0.0147	0.2959	0.0579	-0.3287	0.1443	-0.5128	-0.145	0.0453	0.1058	-0.2103	-0.4501	0.0665	-0.6162	-0.313	-0.2258	-0.3569	-0.1661	-0.3861
29949	IL19	1	206972215	207016326	0.0768	-0.3311	0.348	0.1824	0.3784	0.2448	-0.5472	0.0344	0.1192	-0.0279	0.2883	0.0655	0.1974	0.164	0.0297	0.6118	0.0821	0.1436	-0.0997	-0.1636	0.0863	0.1888	-0.0342	0.2588	0.1234	0.4546	0.3986
29956	CERS2	1	150937649	150947479	0.0901	0.5745	0.3483	0.5212	0.5916	0.5527	0.0039	0.2999	0.0802	-0.0316	0.28	0.0358	0.1837	0.1714	0.0338	-0.0503	0.0724	0.2079	0.4283	0.2528	-0.2889	0.5512	-0.1543	0.2685	0.1473	0.4728	0.0421
29957	SLC25A24	1	108677344	108742980	0.0701	-0.2665	0.0227	0.1098	-0.2224	-0.9734	0.4085	-0.1498	-0.3423	-0.4453	-2.4489	0.0438	0.1464	0.1417	0.1104	-0.6172	0.6976	-0.4333	-0.7905	0.2038	-0.2912	-0.1833	-0.2403	-1.0782	0.8986	-0.1191	-1.4571
3020	H3F3A	1	226250408	226259703	0.0768	0.5922	0.353	0.2993	0.3867	0.2512	-0.5547	0.1059	0.1125	-0.0359	0.2921	-1.3327	0.1767	0.1336	0.672	0.6283	0.7683	0.1904	0.5518	0.3486	0.1067	0.199	-0.0342	0.2934	0.1493	0.4571	0.38
3061	HCRTR1	1	32083301	32092919	-0.6697	-0.3686	-0.0324	-0.1475	0.0982	-0.3746	-0.0104	-0.2105	-0.3871	-0.0733	0.3314	0.0348	-0.3594	0.1222	-0.5172	-0.145	0.0453	0.0978	-0.2433	0.0927	0.0665	-0.637	-0.3	-0.2258	-0.3569	-0.1811	0.0266
3065	HDAC1	1	32757708	32799224	-0.6697	-0.3686	-0.0324	-0.1475	0.0982	-0.3746	-0.0104	-0.2105	-0.3871	-0.0733	0.3314	0.0348	-0.3594	0.1222	-0.5172	-0.145	0.0121	0.0978	-0.2298	0.0927	0.0665	-0.637	-0.3	-0.2258	-0.3569	-0.1811	0.0266
3068	HDGF	1	156711899	156722240	0.0606	0.549	0.3149	0.1704	0.5398	0.6287	-0.0342	0.2543	0.0588	-0.0761	0.2762	0.0018	0.1543	0.1188	0.03	-0.0905	0.4265	0.1243	-0.2504	0.1984	-0.3811	0.5773	-0.0609	0.2035	0.1261	0.4314	-0.0223
3075	CFH	1	196621008	196716634	0.0781	0.692	0.383	0.1592	0.4263	0.261	-0.475	0.1449	0.2155	-0.0259	0.3505	0.3674	0.2041	0.1786	0.128	0.6597	0.0724	0.2821	-0.171	-0.103	0.2275	0.186	0.026	-0.1046	0.2068	0.4774	0.0201
3078	CFHR1	1	196788861	196801319	1.2569	1.8843	1.8367	1.2034	-0.0105	1.2231	0.387	0.2275	1.1149	1.0019	1.3604	0.7334	1.2174	1.1958	1.2266	1.8748	1.1948	1.38	0.9882	-1.0109	1.1983	1.2636	0.0351	0.6705	1.1406	1.5196	0.9987
3080	CFHR2	1	196912934	196928356	0.0768	0.639	0.4381	0.2022	0.384	0.3344	-0.5472	0.1616	0.2027	-0.0083	0.3453	0.3678	0.1974	0.1892	0.1385	0.6774	0.1395	0.2851	-0.182	-0.1396	0.2162	0.1811	0.0351	-0.2029	0.1782	0.5066	0.0123
30814	PLA2G2E	1	20246800	20250110	-0.6304	0.0199	-0.0324	-0.1336	0.1188	0.1633	-0.5394	-0.1969	0.4973	-0.0733	-0.6207	0.0579	-0.3287	0.1443	-0.5389	-0.145	0.0453	0.1333	-0.2103	-0.4501	0.0665	-0.637	-0.313	-0.2258	-0.3569	-0.1661	-0.5474
30836	DNTTIP2	1	94335014	94344762	0.0923	-0.2655	0.0101	0.151	0.1563	0.2753	0.3838	-0.099	-0.308	-0.3983	0.5493	0.0606	0.208	0.1746	0.0947	-0.0082	0.7168	0.2835	-0.7895	0.196	-0.3001	-0.1831	-0.2335	-1.0854	1.2016	-0.0981	0.0442
3104	ZBTB48	1	6640063	6649340	-0.6833	-0.005	-0.0759	-0.1513	0.1188	0.523	-0.5521	-0.2267	0.1476	-0.0742	-0.0845	0.0507	-0.3556	0.1024	-0.5692	-0.1602	0.7021	0.0949	-0.7763	-0.4688	0.0665	-0.6162	0.5745	-0.2174	-0.3444	-0.1661	-0.0757
3140	MR1	1	181002561	181031074	0.0606	0.569	0.357	0.1713	0.0926	0.5989	0.0064	0.2082	0.1387	-0.4289	0.3036	0.0037	0.2062	0.1574	0.0658	-0.0246	0.4662	0.1794	0.4838	0.2109	-0.2983	0.1828	-0.036	0.2608	0.1774	0.4774	-0.0019
3142	HLX	1	221052743	221058400	0.0768	-0.3127	0.353	0.3321	0.3867	0.2512	0.9769	0.1059	0.1125	-0.0359	0.2921	0.0655	0.1767	0.164	0.7098	0.6283	0.7683	0.1904	0.0894	0.3486	0.1067	0.2025	-0.0342	0.2934	0.229	0.4571	0.38
3151	HMGN2	1	26798902	26803133	-0.6697	0.4839	-0.0324	-0.1628	0.0982	-0.3969	-0.5394	-0.2105	-0.3871	-0.0733	-0.6207	0.0348	-0.3594	0.1222	-0.5172	-0.145	0.0453	0.079	-0.2433	-0.4754	0.0665	-0.637	-0.3228	-0.2258	-0.3569	-0.1686	-0.5474
3155	HMGCL	1	24128367	24151949	-0.6304	0.0199	-0.0324	-0.1336	0.1188	0.1565	-0.5394	-0.1969	-0.3871	-0.0733	-0.6207	0.0579	-0.3287	0.1443	-0.5389	-0.145	0.0453	0.079	-0.2103	-0.4501	0.0665	-0.637	-0.2744	-0.2258	-0.3569	-0.1546	-0.5474
3158	HMGCS2	1	120290619	120311555	0.0918	-0.2848	0.0355	0.142	-0.2081	0.8461	0.313	-0.1496	-0.3204	0.0158	-0.0284	0.0918	0.216	0.2073	-0.4483	-0.6242	0.6574	0.2258	1.8972	0.2075	-0.5351	-0.0215	-0.1543	0.2908	0.9476	-0.0934	0.0101
317705	VN1R5	1	247419374	247420447	0.0468	0.5882	0.2589	0.2905	0.3703	0.566	0.6152	0.107	0.1224	-0.0433	-0.0594	0.3327	0.1612	0.1336	0.6568	0.6204	-0.5384	0.2145	0.0572	0.3786	0.5489	0.1861	-0.0275	0.2846	0.1856	0.4347	0.3305
317772	HIST2H2AB	1	149859019	149859466	0.0901	0.5745	0.3483	0.5212	-0.26	0.5527	0.0039	0.2999	0.0802	-0.0659	0.28	0.0358	0.1837	0.1714	0.0338	-0.0503	0.0724	0.2079	0.4283	0.2528	-0.2889	0.5512	-0.1543	0.2685	0.1363	0.4728	0.0421
3192	HNRNPU	1	245013602	245027827	0.0468	0.5882	0.3101	0.2905	0.3703	0.2059	-0.5222	0.0731	0.1224	-0.069	-0.055	0.3327	0.1665	0.1336	0.6499	0.6204	-0.4669	0.2145	0.0572	0.3786	0.4878	0.1137	-0.0468	0.2846	0.1856	0.4347	0.3305
3208	HPCA	1	33352098	33360247	-0.6697	-0.3686	-0.0324	-0.1475	0.0982	-0.3746	-0.0104	-0.2105	-0.3871	-0.0733	0.3314	0.0348	-0.3594	0.1222	-0.5172	-0.145	0.0121	0.0978	-0.2298	0.0927	0.0665	-0.637	-0.3	-0.2258	-0.3569	-0.1811	-0.0005
325	APCS	1	159557616	159558661	0.0606	0.5696	0.3149	0.124	0.5707	0.5312	-0.0335	0.2644	0.1138	-0.0761	-0.5916	0.0018	0.1543	0.1057	0.03	-0.0576	0.0555	0.1794	-0.2504	0.193	-0.3514	0.5773	-0.0563	0.2457	0.1076	0.4393	-0.0223
3283	HSD3B1	1	120049826	120057681	0.0918	-0.2848	0.0355	0.142	-0.2081	0.8461	0.313	-0.1496	-0.3204	0.0158	-0.0284	0.0918	0.216	0.1923	-0.4483	-0.6242	0.6574	0.2258	1.8972	0.2075	0.2534	-0.0215	-0.1543	0.2908	0.9476	-0.0934	0.0101
3284	HSD3B2	1	119957554	119965662	0.0918	-0.2848	0.0355	0.142	-0.2081	0.8461	0.313	-0.1496	-0.3204	0.0158	-0.0284	0.0918	0.216	0.1923	-0.4483	-0.6242	0.6574	0.2258	1.8972	0.2075	0.2534	-0.6056	-0.1543	0.2908	0.9476	-0.0934	0.0101
3290	HSD11B1	1	209859525	209908295	0.0768	-0.3311	0.348	0.3383	0.3784	0.2448	-0.5472	0.1294	0.1192	-0.0279	0.3043	0.0655	0.1974	0.164	0.0297	0.6118	0.0821	0.2096	-0.0997	-0.1636	-1.2752	0.2025	-0.0342	0.2752	0.1776	0.4571	0.4335
3310	HSPA6	1	161494036	161496687	0.0606	-0.0101	0.3149	0.124	0.5707	0.2025	-0.0335	0.2644	0.1138	-0.0761	-0.5916	0.0018	0.1543	0.5574	0.03	-0.0964	0.0555	0.1794	0.4532	0.193	-0.3514	0.7556	-0.0563	0.5778	0.1076	0.8412	-0.0223
3311	HSPA7	1	161575849	161578341	0.0606	-0.0101	0.3149	0.124	0.5707	0.2025	0.5057	0.2644	0.1138	-0.0761	-0.5916	0.0018	0.1543	0.5574	0.03	-0.0964	0.0555	0.1794	0.4532	0.8989	0.168	0.7556	-0.0563	0.5778	0.1076	0.8412	-0.0223
3321	IGSF3	1	117117031	117210314	0.0918	-0.2848	0.0355	0.142	-0.2081	0.2469	0.313	-0.1496	-0.3204	-0.9615	-0.0528	0.0918	0.216	0.1923	-0.4483	-0.635	0.6574	-0.4025	1.1638	0.2075	-0.3541	-0.5929	-0.1543	1.0986	0.9476	-0.0934	0.0101
3339	HSPG2	1	22148737	22263750	-0.6304	0.0199	-0.0324	-0.1336	0.1188	0.1565	-0.5394	-0.1969	-0.3871	-0.0733	-0.6207	0.0579	-0.3287	0.1443	-0.5389	-0.145	0.0453	0.1105	-0.2103	-0.4501	0.0665	-0.637	-0.313	-0.2258	-0.3569	-0.1661	-0.5474
333926	PPM1J	1	113252616	113257950	0.0918	-0.2774	0.0355	0.142	-0.2081	0.2469	0.313	-0.1496	-0.3204	-0.9503	0.4239	0.0918	0.216	0.1923	0.0628	-0.635	0.6574	-0.4025	-0.7975	0.1619	-0.3541	-0.1899	-0.1543	-0.2668	0.9476	-0.0934	0.0101
3352	HTR1D	1	23518388	23521222	-0.6304	0.0199	-0.0324	-0.1336	0.1188	0.1565	-0.5394	-0.1969	-0.3871	-0.0733	-0.6207	0.0579	-0.3287	0.1443	-0.5389	-0.145	0.0453	0.0874	-0.2103	-0.4501	0.0665	-0.637	-0.2744	-0.2258	-0.3569	-0.1546	-0.5474
336	APOA2	1	161192083	161193418	0.0606	0.5696	0.3149	0.124	0.5707	0.5312	-0.0335	0.2644	0.1138	-0.0761	-0.5916	0.0018	0.1543	0.1057	0.03	-0.0964	0.0555	0.1794	0.4532	0.193	-0.3514	0.7556	-0.0563	0.2507	0.1076	0.4393	-0.0223
3362	HTR6	1	19991780	20006055	-0.6304	0.0199	-0.0324	-0.1336	0.1188	0.1633	-0.5394	-0.1969	0.4973	-0.0733	-0.6207	0.0579	-0.3287	0.1443	-0.5389	-0.145	0.0453	0.1058	-0.2103	-0.4501	0.0665	-0.637	-0.313	-0.2258	-0.3569	-0.1661	-0.5474
337873	HIST2H2BC	1	149821759	149822340	0.0901	0.5745	0.3483	0.5212	-0.26	0.139	0.0039	0.2999	0.0802	-0.0659	0.28	0.0358	0.1837	0.1714	0.0338	-0.0503	0.0724	0.2079	0.4283	0.2528	-0.2889	0.5512	-0.1543	0.2685	0.1363	0.4728	0.0421
337875	HIST2H2BA	1	120906034	120914842	0.0918	-0.2848	0.0355	0.41	-0.2081	0.8461	0.313	-0.1009	-0.3204	0.0158	-0.0284	0.0918	0.216	0.2073	-0.4483	-0.6242	0.6574	0.2258	1.8972	0.2075	0.2779	-0.0215	-0.1543	-0.0752	0.9476	-0.0934	0.0101
338094	FAM151A	1	55074850	55089200	-0.6697	-0.3166	-0.0324	-0.1103	0.0982	0.242	-0.0263	-0.2105	0.9788	-0.0733	0.3071	0.0677	0.1811	0.1234	-0.5172	-0.0944	0.5169	0.1461	-0.1959	0.5815	0.1587	-0.1846	-0.3	-0.2386	-0.2767	-0.1548	-0.0151
338324	S100A7A	1	153389000	153395701	0.0532	0.549	0.3215	-0.7459	0.5747	0.6287	-0.0342	0.2499	0.0588	-0.0606	0.2762	0.0018	0.1543	0.1188	0.0289	-0.0905	0.0459	0.1212	0.4409	0.1984	-0.3811	0.9249	-0.0685	0.6191	0.1261	0.4314	-0.0223
339398	LINGO4	1	151772765	151777882	0.0901	0.5745	0.3483	-0.7198	0.5916	0.5527	0.0039	0.2999	0.0802	-0.0316	0.28	0.0358	0.1837	0.1714	0.0338	-0.0503	0.0724	0.2079	0.4283	0.2528	-0.2678	0.5512	-0.1543	0.2685	0.1473	0.4728	0.0421
339403	RXFP4	1	155911480	155912625	0.0606	0.549	0.3149	0.1704	0.5398	0.6287	-0.0342	0.2543	0.0588	-0.0761	0.2762	0.0018	0.1543	0.1188	0.03	-0.0905	0.0327	0.1243	-0.2504	0.1984	-0.3811	0.5773	-0.0609	0.5678	0.1261	0.4314	-0.0223
339416	ANKRD45	1	173577475	173639001	0.0606	0.5863	0.3575	0.1605	0.0996	0.2256	0.0064	0.2758	0.1114	-0.4428	-0.0539	0.0018	0.1543	0.1374	0.0449	-0.0246	0.0555	0.1794	-0.2413	0.2162	-0.29	0.1387	-0.0563	0.26	0.1647	0.4462	0.0182
339442	LOC339442	1	38674706	38680439	-0.6697	-0.3686	-0.0324	-0.1475	0.0982	0.1594	-0.0263	-0.2105	-0.3871	-0.0733	0.3314	0.0348	-0.3594	0.1234	-0.5172	-0.1432	0.0121	0.0845	-0.2298	0.5042	0.0665	-0.6329	-0.3	-0.2386	-0.3569	-0.1811	-0.0005
339448	C1orf174	1	3805697	3816857	-0.2195	-0.005	-0.0759	-0.1513	0.1188	0.523	-0.0063	-0.2267	0.1476	-0.0742	-0.0845	0.0507	-0.3556	0.1024	-0.5692	-0.1602	0.6933	0.0949	-0.2258	-0.4688	0.0032	-0.2953	0.5745	-0.2174	-0.3444	-0.1661	-0.0757
339451	KLHL17	1	895967	901099	-0.6709	-0.005	-0.0759	-0.1513	0.1188	0.523	-0.0063	-0.2267	0.1476	-0.0742	-0.0845	0.0507	-0.3556	0.1297	-0.5692	-0.1602	0.6933	-0.6662	-0.2258	-0.4688	0.0032	-0.1553	0.5745	-0.2174	-0.3444	-0.1201	-0.0757
339453	TMEM240	1	1470158	1475740	-0.6709	-0.005	-0.0759	-0.1513	0.1188	0.523	-0.0063	-0.2267	0.1476	-0.0742	-0.0845	0.0507	-0.3556	0.1297	-0.5692	-0.1602	0.6933	-0.6662	-0.2258	-0.4688	0.0032	0.1981	0.5745	-0.2174	-0.3444	-0.1201	-0.0757
339456	TMEM52	1	1849029	1850740	-0.6709	-0.005	-0.0759	-0.1513	0.1188	0.523	-0.0063	-0.2267	0.1476	-0.0742	-0.0845	0.0507	-0.3556	0.1024	-0.5692	-0.1602	0.6933	0.0949	-0.2258	-0.4688	0.0032	0.1981	0.5745	-0.2174	-0.3444	-0.1201	-0.0757
339479	FAM5C	1	190066797	190446759	0.0606	0.6218	0.383	0.1713	0.4115	0.6492	-0.5227	0.1127	0.1387	-0.4018	-0.4229	0.1044	0.2162	0.1786	0.107	0.6597	-0.4852	0.2821	-0.1663	-0.1383	0.2481	0.1888	0.026	-0.1597	0.2068	0.4774	0.0201
339483	MTMR9LP	1	32697261	32707311	-0.6697	-0.3686	-0.0324	-0.1475	0.0982	-0.3746	-0.0104	-0.2105	-0.3871	-0.0733	0.3314	0.0348	-0.3594	0.1222	-0.5172	-0.145	0.0121	0.0978	0.1461	0.0927	0.0665	-0.637	-0.3	-0.2258	-0.3569	-0.1811	0.0266
339487	ZBTB8OS	1	33087307	33116185	-0.6697	-0.3686	-0.0324	-0.1475	0.0982	-0.3746	-0.0104	-0.2105	-0.3871	-0.0733	0.3314	0.0348	-0.3594	0.1222	-0.5172	-0.145	0.0121	0.0978	-0.2298	0.0927	0.0665	-0.637	-0.3	-0.2258	-0.3569	-0.1811	-0.0005
339488	TFAP2E	1	36038971	36060927	-0.6697	-0.3686	-0.0324	-0.1475	0.0982	-0.3746	-0.0104	-0.2105	-0.3871	-0.0733	0.3314	0.0348	-0.3594	0.0946	-0.5172	-0.1432	0.0121	0.0978	-0.2298	-0.4662	0.0665	-0.6329	-0.3	-0.2386	-0.3569	-0.1811	-0.0005
339500	ZNF678	1	227751220	227850164	0.0768	0.5922	0.353	0.2993	0.3867	0.2512	-0.5547	0.1059	0.1125	-0.0359	0.292	0.2862	0.1767	0.1336	0.672	0.6283	0.0882	0.1904	0.0738	0.3486	0.1067	0.1975	-0.0342	0.2934	0.1493	0.4571	0.38
339501	PRSS38	1	228003418	228034171	0.0768	0.5922	0.353	0.2993	0.3867	0.2512	-0.5547	0.1059	0.1125	-0.0359	0.292	0.2862	0.1767	0.1336	0.672	0.6283	0.0882	0.1904	0.0738	0.3486	0.1067	0.1975	-0.0342	0.2934	0.1493	0.4571	0.38
339505	LOC339505	1	20686294	20755287	-0.6304	0.0199	-0.0324	-0.1336	0.1188	0.1565	-0.5394	-0.1969	0.4973	-0.0733	-0.6207	0.0579	-0.3287	0.1443	-0.5389	-0.145	0.0453	0.1105	-0.2103	-0.4501	0.0665	-0.637	-0.313	-0.2258	-0.3569	-0.1661	-0.5474
339512	C1orf110	1	162824087	162838605	0.0606	0.5863	0.3149	0.124	0.5707	0.605	0.0064	0.2644	0.1138	-0.0761	-0.5916	0.0018	0.1543	0.1181	0.03	-0.0246	0.0555	0.1794	0.4532	0.252	-0.29	0.1387	-0.0563	0.26	0.1647	0.4462	-0.0223
339521	FAM58BP	1	200182656	200183643	0.0768	-0.3311	0.348	0.1824	0.3608	0.2017	-0.5472	0.058	0.1192	-0.0513	0.282	0.1513	0.1974	0.164	0.0297	0.6118	0.1078	0.2022	-0.0997	-0.1636	0.0863	0.1744	0.0287	-0.2076	0.1416	0.4546	0.0123
339524	LOC339524	1	87595448	87634886	0.0923	-0.2655	0.028	0.151	0.1563	0.2753	0.0191	-0.099	-0.308	-0.0344	0.5493	0.0606	0.2236	0.1826	0.1365	-0.0082	0.7043	0.3018	-0.7895	0.196	-0.3001	-0.1657	-0.2278	-0.1601	0.9115	-0.0983	0.0442
339529	LOC339529	1	244080704	244210619	0.0468	0.5882	0.3101	0.2905	0.3703	0.2059	-0.5222	0.0731	0.1224	-0.069	-0.5383	0.3327	0.1665	0.1336	0.6499	0.6204	-0.4669	0.2145	0.0572	0.3786	0.4878	0.1503	-0.0468	0.2846	0.1856	0.4347	0.3305
339535	LOC339535	1	238643684	238649317	0.0768	0.5882	0.3331	0.2905	0.3867	0.578	-0.5182	0.1355	0.1224	-0.0399	0.0082	0.2862	0.1645	0.1336	0.6692	0.6204	-0.4422	0.1904	0.0738	0.3786	0.5431	0.1804	-0.0342	0.2934	0.212	0.4571	0.3998
339541	C1orf228	1	45140394	45191263	-0.6697	-0.3166	-0.0324	-0.1475	0.0982	0.1594	-0.0263	-0.2105	0.551	-0.0733	0.3314	0.0677	0.1801	0.1234	-0.5172	-0.1432	0.6272	0.113	-0.2298	0.1409	0.0665	-0.6275	-0.3	-0.2386	-0.2767	-0.1548	0.0056
339559	ZNF642	1	40943302	40962015	-0.6697	-0.3166	-0.0324	-0.1475	0.0982	0.1594	-0.0263	-0.2105	0.551	-0.0733	0.3314	0.0348	0.1743	0.1234	-0.5172	-0.1432	0.0121	0.094	-0.2298	0.5042	0.0665	-0.6329	-0.3	-0.2386	-0.3569	-0.1811	-0.0005
3399	ID3	1	23884421	23886285	-0.6304	0.0199	-0.0324	-0.1336	0.1188	0.1565	-0.5394	-0.1969	-0.3871	-0.0733	-0.6207	0.0579	-0.3287	0.1443	-0.5389	-0.145	0.0453	0.0874	-0.2103	-0.4501	0.0665	-0.637	-0.2744	-0.2258	-0.3569	-0.1546	-0.5474
34	ACADM	1	76190043	76229355	0.0923	-0.2655	0.0294	-0.0164	0.1563	0.246	0.0191	-0.1143	-0.2693	-0.025	0.5493	0.0572	0.1622	0.1658	-0.4097	-0.0085	0.5079	0.2937	-0.7561	0.2008	-0.2851	-0.1908	-0.2278	-0.1601	-0.1439	-0.0983	-0.0052
3428	IFI16	1	158979682	159024945	0.0606	0.5696	0.3149	0.124	0.5707	0.5312	-0.0335	0.2644	0.1138	-0.0761	-0.5916	0.0018	0.1543	0.1057	0.03	-0.0576	0.0555	0.1794	-0.2504	0.193	-0.3514	0.5773	-0.0563	0.2457	0.1076	0.4393	-0.0223
343035	RD3	1	211649864	211666259	0.0768	-0.3311	0.353	0.3321	0.3879	0.2512	-0.5472	0.1294	0.1192	-0.0359	0.3043	0.0655	0.1767	0.164	0.7098	0.658	0.0821	0.209	0.0667	-0.1636	-1.2963	0.2025	-0.0342	0.2752	0.1776	0.4571	0.382
343066	AADACL4	1	12704566	12727097	-0.6833	-0.005	-0.0759	-0.1513	0.1188	0.1633	-0.5521	-0.2067	0.14	-0.0742	0.28	0.0507	-0.3584	0.1024	-0.5692	-0.1602	0.7367	0.0583	-0.233	-0.4688	0.0665	-0.6162	-0.2742	-0.2174	-0.3444	-0.1661	-0.5801
343069	HNRNPCL1	1	12907261	12908578	-0.1951	-0.005	0.362	-0.1513	0.1188	0.1633	-0.089	-0.0441	-0.2146	0.3692	0.28	0.0507	0.2647	0.1024	0.21	-0.1602	0.7367	-1.1324	-0.233	-0.4688	0.0665	-0.6162	-0.2742	0.2687	-0.3444	-0.1661	-0.5801
343070	PRAMEF9	1	13421176	13648988	-0.7461	-0.005	-0.0671	-0.1513	0.1188	0.1633	-0.5483	-0.2607	0.1477	-0.1072	0.2882	0.0507	-1.8264	0.1219	-2.0876	-2.1801	0.7367	0.0721	-0.233	-0.4688	0.0665	-0.6162	-0.2742	-0.3445	-0.3444	-0.1661	-0.6256
343071	PRAMEF10	1	12952727	12958094	-0.1951	-0.005	0.362	-0.1513	0.1188	0.1633	-0.089	-0.0441	-0.2146	0.3692	0.28	0.0507	0.2647	0.1024	0.21	-0.1602	0.7367	-1.1324	-0.233	-0.4688	0.0665	-0.6162	-0.2742	0.2687	-0.3444	-0.1661	-0.5801
343099	CCDC18	1	93646281	93744287	0.0923	-0.2655	0.0101	0.151	0.1563	0.2753	0.3838	-0.099	-0.308	-0.3983	0.5493	0.0606	0.208	0.1746	0.0947	-0.0082	0.7168	0.2835	-0.7895	0.196	-0.3001	-0.1831	-0.2335	-1.0854	1.2016	-0.0981	0.0442
343169	OR6F1	1	247875131	247876057	0.0468	0.5882	0.2589	0.2905	0.3703	0.566	0.6152	0.107	0.1224	-0.0433	-0.5131	0.3327	0.1612	0.1336	0.6568	0.6204	-0.5384	0.2145	0.0572	0.3786	0.5489	0.1861	-0.0275	0.2846	0.1856	0.4347	0.3305
343171	OR2W3	1	248058889	248059833	0.0468	0.5882	0.3027	0.2905	0.3703	0.566	0.6152	0.107	0.1224	-0.0433	0.0704	0.3327	0.1612	0.1336	0.6568	0.6204	-0.5384	0.2145	0.0572	0.3786	0.5489	0.1861	-0.0275	0.2846	0.1856	0.4347	0.3305
343172	OR2T8	1	248084320	248085258	0.0468	0.5882	0.3027	0.2905	0.3703	0.566	0.6152	0.107	0.1224	-0.0433	0.3955	0.3327	0.1612	0.1336	0.6568	0.6204	-0.5384	0.2145	0.0572	0.3786	0.5489	0.1861	-0.0275	0.2846	0.1856	0.4347	0.3305
343173	OR2T3	1	248636652	248637608	0.0468	0.5882	0.3027	0.2905	0.3703	0.566	-0.0349	0.107	0.1224	-0.0433	-0.7524	0.0635	0.1612	-0.0664	0.6568	0.6204	-0.6661	0.2145	0.0572	0.3678	0.5489	0.1861	-0.0275	0.2846	-0.8646	0.4347	0.3305
343263	MYBPHL	1	109834987	109849663	0.0701	-0.2665	0.0227	0.1098	-0.2224	0.2164	0.4085	-0.1498	-0.3423	-0.4453	0.2787	0.0438	0.1464	0.1417	0.1104	-0.6172	0.6823	-0.4462	-0.7905	0.2038	-0.2912	-0.2317	-0.2403	-1.0782	0.8986	-0.1191	0.0409
343406	OR10R2	1	158449668	158450675	0.0606	0.549	0.3149	0.1704	0.5398	0.6287	-0.0342	0.2543	0.0588	-0.0761	0.0027	0.0018	0.1543	0.1188	0.03	-0.0905	0.0325	0.1243	-0.2504	0.1984	-0.3514	0.5773	-0.0609	0.2035	0.1261	0.4314	-0.0223
343413	FCRL6	1	159772173	159786047	0.0606	0.5696	0.3149	0.124	0.5707	0.5312	-0.0335	0.2644	0.1138	-0.0761	-0.5916	0.0018	0.1543	0.1057	0.03	-0.0576	0.0555	0.1794	-0.2504	0.193	-0.3514	0.5773	-0.0563	0.2457	0.1076	0.4393	-0.0223
343450	KCNT2	1	196194913	196577499	0.0781	0.692	0.383	0.1592	0.4263	0.261	-0.475	0.1449	0.2155	-0.0259	0.3505	0.3674	0.2041	0.1786	0.128	0.6597	0.0724	0.2821	-0.171	-0.103	0.2275	0.186	0.026	-0.1046	0.2068	0.4774	0.0201
343472	BARHL2	1	91177579	91182794	0.0923	-0.2655	0.028	0.151	0.1563	0.2753	0.0191	-0.099	-0.308	-0.3983	0.5493	0.0606	0.208	0.1746	0.1365	-0.0082	0.7043	0.2835	-0.7895	0.196	-0.3001	-0.1831	-0.2335	-1.0854	1.2016	-0.0981	0.0442
343477	HSP90B3P	1	92100568	92109335	0.0923	-0.2655	0.028	0.151	0.1563	0.2753	0.3838	-0.099	-0.308	-0.3983	0.5493	0.0606	0.208	0.1746	0.1365	-0.0082	0.7168	0.2835	-0.7895	0.196	-0.3001	-0.1831	-0.2335	-1.0854	1.2016	-0.0981	0.0442
343505	NBPF7	1	120377388	120387779	0.0918	-0.2848	0.0355	0.142	-0.2081	0.8461	0.313	-0.1496	-0.3204	0.0158	-0.0284	0.0918	0.216	0.2073	-0.4483	-0.6242	0.6574	0.2258	1.8972	0.2075	0.2779	-0.0215	-0.1543	0.2908	0.9476	-0.0934	0.0101
343521	TCTEX1D4	1	45271586	45272957	-0.6697	-0.3166	-0.0324	-0.1475	0.0982	0.1594	-0.0263	-0.2105	0.551	-0.0733	0.3314	0.0677	0.1801	0.1234	-0.5172	-0.1432	0.6272	0.113	-0.2298	0.1409	0.0665	-0.6275	-0.3	-0.2386	-0.2767	-0.1548	0.0056
343563	OR2T29	1	248721845	248722792	0.0468	1.0437	0.3027	0.2905	1.0081	0.566	-0.0349	-0.1463	0.1224	-0.0433	0.0159	0.0635	0.7202	-0.0664	1.5172	0.6204	-0.6661	0.2145	0.8228	0.3678	0.5489	0.8536	0.6238	0.2846	0.102	0.4347	0.3305
347735	SERINC2	1	31882412	31907527	-0.6697	-0.3686	-0.0324	-0.1475	0.0982	-0.3746	-0.0104	-0.2105	-0.3871	-0.0733	0.3314	0.0348	-0.3594	0.1222	-0.5172	-0.145	0.0453	0.0978	-0.2433	0.0927	0.0665	-0.637	-0.3	-0.2258	-0.3569	-0.1811	0.0266
348378	FAM159A	1	53099066	53122737	-0.6697	-0.3166	-0.0324	-0.1103	0.0982	0.1964	-0.0263	-0.2105	0.5057	-0.0733	0.2892	0.0677	0.1811	0.1234	-0.5172	-0.0944	0.5046	0.1461	-0.1959	0.1409	0.1294	-0.1846	-0.3	-0.2386	-0.2767	-0.1548	-0.0151
348487	FAM131C	1	16384264	16400127	-0.6268	-0.005	-0.0671	-0.1513	0.1188	0.5827	-0.5483	-0.2434	0.1477	-0.1072	0.2882	0.0165	-0.3041	0.1219	-0.5629	-0.1275	0.0596	0.1486	-0.233	-0.4688	0.0665	-0.6162	-0.2742	-0.2509	-0.4187	-0.1661	-1.1419
3491	CYR61	1	86046444	86049648	0.0923	-0.2655	0.028	0.151	0.1563	0.2753	0.0191	-0.099	-0.308	-0.0344	0.5493	0.0606	0.2236	0.1826	0.1365	-0.0082	0.7043	0.3018	-0.7895	0.196	-0.2554	-0.1657	-0.2278	-0.1601	0.9115	-0.0983	0.0442
353131	LCE1A	1	152799949	152800573	0.0532	0.5745	0.3215	-0.7459	0.5747	0.6287	0.383	0.2499	0.1966	-0.0606	0.2762	0.0018	0.1543	0.1188	0.0289	-0.0905	0.0559	0.1212	0.4409	0.1984	-0.3811	0.6129	-0.0685	0.2547	0.1261	0.4314	-0.0223
353132	LCE1B	1	152784447	152785585	0.0532	0.5745	0.3215	-0.7459	0.5747	0.6287	0.383	0.2499	0.1966	-0.0606	0.2762	0.0018	0.1543	0.1188	0.0289	-0.0905	0.0559	0.1212	0.4409	0.1984	-0.3811	0.6129	-0.0685	0.2547	0.1261	0.4314	-0.0223
353133	LCE1C	1	152777311	152779107	0.0532	0.5745	0.3215	-0.7459	0.5747	0.6287	0.383	0.2499	0.1966	-0.0606	0.747	0.0018	0.1543	0.1188	0.0289	-0.0905	0.0559	0.1212	0.4409	0.1984	-0.3811	0.6129	-0.0685	0.2547	0.646	0.4314	-0.0223
353134	LCE1D	1	152769227	152770657	0.6999	0.5745	-1.5474	-0.7459	1.0644	1.2071	0.383	0.2499	0.1966	-0.0606	0.747	0.0018	0.1543	0.1188	0.0289	-0.0905	0.0559	0.6729	0.4409	0.1984	-0.3811	1.049	-0.0685	-0.4566	0.646	0.4314	-0.7205
353135	LCE1E	1	152758753	152760901	0.6999	0.5745	-1.5474	-0.2815	0.547	1.2071	0.9368	0.3074	0.1966	0.2665	0.747	0.5596	0.7466	0.1798	0.0338	0.0024	0.068	0.2105	0.5104	0.1984	0.6262	0.5872	-0.0685	0.2685	0.646	0.509	-0.0112
353137	LCE1F	1	152748848	152749445	0.0509	0.5745	0.4076	-0.7198	0.547	0.8327	0.352	0.3074	0.1966	-0.0407	0.3548	0.0358	0.2049	0.1798	0.0338	0.0024	0.068	0.2105	0.5104	0.1984	-0.3529	0.5872	-0.0685	0.2685	0.2094	0.509	-0.0112
353139	LCE2A	1	152670840	152671918	0.0509	0.5745	0.4076	-0.7198	0.547	0.8327	0.352	0.3074	0.1966	-0.0407	0.3548	0.0358	0.2049	0.1798	0.0338	0.0024	0.068	0.2105	0.5104	0.1984	-0.2844	0.5872	-0.0685	0.2685	0.2094	0.509	-0.0112
353140	LCE2C	1	152647771	152649049	0.0509	0.5745	0.4076	-0.7198	0.547	0.8327	0.352	0.3074	0.1966	-0.0407	0.3548	0.0358	0.2049	0.1798	0.0338	0.0024	0.068	0.2105	0.5104	0.1984	-0.2844	0.5872	-0.0685	0.2685	0.2094	0.509	-0.0112
353141	LCE2D	1	152635872	152637135	0.0509	0.5745	0.4076	-0.7198	0.547	0.8327	0.352	0.3074	0.1966	-0.0407	0.3548	0.0358	0.2049	0.1798	0.0338	0.0024	0.068	0.2105	0.5104	0.1984	-0.2844	0.5872	-0.0685	0.2685	0.2094	0.509	-0.0112
353142	LCE3A	1	152595310	152595579	0.0509	0.5745	0.4076	-0.7198	0.547	0.8327	0.352	0.3074	0.1966	-0.0407	0.3548	0.0358	0.2049	0.1798	0.0338	0.0024	0.068	0.2105	0.5104	0.1984	-0.2844	0.5872	-0.0685	0.2685	0.2094	0.509	-0.0112
353143	LCE3B	1	152586287	152586574	-2.8377	0.5745	0.9073	-0.7198	-2.8369	0.3412	0.352	-0.9107	-0.3619	-0.8754	-2.945	0.0358	-3.0743	-0.4204	0.0338	0.0024	-3.359	-3.6601	-3.0615	-2.8007	-0.2844	-0.397	-2.2503	0.2685	-0.31	-0.3722	-0.9829
353144	LCE3C	1	152573138	152573562	-2.8377	0.5745	0.9073	-0.7198	-2.8369	0.3412	0.8535	-0.9107	-0.3619	-0.8754	-2.945	0.0358	-3.0743	-0.4204	0.0338	0.0024	-3.359	-3.6601	-3.0615	-2.8007	-0.2844	-0.397	-2.2503	0.2685	-0.31	-0.3722	-0.9829
353145	LCE3E	1	152538130	152539248	0.0901	0.5745	0.3483	-0.7198	0.5916	0.8482	0.3553	0.2999	0.0802	-0.0316	0.28	0.0358	0.1837	0.1714	0.0338	-0.0503	-1.0775	0.2079	0.4283	0.2528	-0.2678	0.5512	-0.1543	0.2685	0.1473	0.4728	0.0421
353238	PADI6	1	17698741	17728195	-0.6304	0.0199	-0.0324	-0.1336	0.1188	0.1633	-0.5394	-0.1969	0.1732	-0.0147	0.2959	0.0579	-0.3287	0.1443	-0.5128	-0.145	0.0453	0.1058	-0.2103	-0.4501	0.0665	-0.6162	-0.313	-0.2258	-0.3569	-0.1661	-0.5474
353299	RGSL1	1	182419256	182529732	0.0606	0.6218	0.357	0.1713	0.0926	0.5989	0.0064	0.2082	0.1387	-0.4289	0.3036	0.0037	0.1559	0.1574	0.0658	-0.0246	0.4662	0.1794	0.4838	0.2109	-0.2983	0.1828	0.026	0.2608	0.1774	0.4774	-0.0019
353500	BMP8A	1	39957318	39995541	-0.6697	-0.3166	-0.0324	-0.1475	0.0982	0.1594	-0.0263	-0.2105	0.551	-0.0733	0.3314	0.0348	0.1743	0.1234	-0.5172	-0.1432	0.0121	0.0845	-0.2298	0.5042	0.0665	-0.6329	-0.3	-0.2386	-0.3569	-0.1811	-0.0005
356	FASLG	1	172628185	172636012	0.0606	0.5863	0.3575	0.1605	0.0996	0.2256	0.0064	0.2758	0.1114	-0.4428	-0.0539	0.0018	0.1543	0.1374	0.0449	-0.0246	0.0555	0.1794	-0.2413	0.2162	-0.29	0.1387	-0.0563	0.26	0.1647	0.4462	-0.0202
3570	IL6R	1	154377669	154441926	0.0532	0.549	0.3215	0.4093	0.5226	0.6287	-0.0342	0.2499	0.0588	0.3922	0.2762	0.0018	0.1543	0.1188	0.3732	-0.0905	0.0459	0.1212	0.4409	0.1984	-0.3811	0.5773	-0.0685	0.237	0.1261	0.4314	-0.0223
3586	IL10	1	206940948	206945839	0.0768	-0.3311	0.348	0.1824	0.3784	0.2448	-0.5472	0.0344	0.1192	-0.0279	0.2883	0.0655	0.1974	0.164	0.0297	0.6118	0.0821	0.1436	-0.0997	-0.1636	0.0863	0.1888	-0.0342	0.2588	0.1234	0.4546	0.3986
3595	IL12RB2	1	67773047	67862583	0.0903	-0.2655	-0.0324	-0.0926	0.1595	0.2582	0.032	-0.098	-0.2815	0.3971	0.5241	0.0677	0.2432	0.1678	-0.4404	-0.0206	0.5098	0.2617	-0.2083	0.1383	0.2436	-0.1846	-0.2531	-0.1861	-0.2057	-0.1558	0.0231
359948	IRF2BP2	1	234740015	234745271	0.0768	0.5882	0.3331	0.2905	0.3867	0.1914	0.8392	0.3812	0.1224	-0.0549	-0.0421	0.2862	0.1645	0.1336	0.6692	0.6204	-0.4422	0.1904	0.0738	0.5275	-0.5953	0.1804	-0.0342	0.2934	0.1764	0.4571	0.38
360023	ZBTB41	1	197122814	197169672	0.0768	0.639	0.4381	0.2022	0.384	0.3344	-0.5472	0.1616	0.2027	-0.0083	0.3453	0.3678	0.1974	0.1892	0.1385	0.6774	0.1395	0.2851	-0.182	-0.1396	0.2162	0.1811	0.0351	-0.2029	0.1782	0.5066	0.0123
360155	CYCSP52	1	157098154	157098463	0.0606	0.549	0.3149	0.1704	0.5398	0.6287	-0.0342	0.2543	0.0588	-0.0761	0.2762	0.0018	0.1543	0.1188	0.03	-0.0905	0.4265	0.1243	-0.2504	0.1984	-0.3811	0.5773	-0.0609	0.2035	0.1261	0.4314	-0.0223
3604	TNFRSF9	1	7975931	8003225	-0.6833	-0.005	-0.0759	-0.1513	0.1188	0.523	-0.5521	0.396	0.1476	-0.0742	-0.1022	0.0507	-0.3556	0.1024	-0.5692	-0.1602	0.7575	0.0949	-0.7763	-0.4688	0.0665	-0.6162	0.5745	-0.2174	-0.3444	-0.1661	-0.0757
3608	ILF2	1	153634264	153643504	0.0532	0.549	0.3215	-0.7459	0.5747	0.6287	-0.0342	0.2499	0.0588	-0.0606	0.2762	0.0018	0.1543	0.1188	0.0289	-0.0905	0.0459	0.1212	0.4409	0.1984	-0.3811	0.5773	-0.0685	0.6191	0.1261	0.4314	-0.0223
3633	INPP5B	1	38326369	38412729	-0.6697	-0.3686	-0.0324	-0.1475	0.0982	0.1594	-0.0263	-0.2105	-0.3871	-0.0733	0.3314	0.0348	-0.3594	0.1234	-0.5172	-0.1432	0.0121	0.0845	-0.2298	0.5261	0.0665	-0.6329	-0.3	-0.2386	-0.3569	-0.1811	-0.0005
3645	INSRR	1	156810665	156828712	0.0606	0.549	0.3149	0.1704	0.5398	0.6287	-0.0342	0.2543	0.0588	-0.0761	0.2762	0.0018	0.1543	0.1188	0.03	-0.0905	0.4265	0.1243	-0.2504	0.1984	-0.3811	0.5773	-0.0609	0.2035	0.1261	0.4314	-0.0223
3652	IPP	1	46159998	46216485	-0.6697	-0.3166	-0.0324	-0.1475	0.0982	0.1594	-0.0263	-0.2105	0.551	-0.0733	0.3314	0.0677	0.1801	0.1234	-0.5172	0.2781	0.6272	0.113	-0.2298	0.1409	0.0665	-0.6275	-0.3	-0.2386	-0.2767	-0.1548	0.0056
3664	IRF6	1	209958968	209979520	0.0768	-0.3311	0.348	0.3383	0.3784	0.2448	-0.5472	0.1294	0.1192	-0.0279	0.3043	0.0655	0.1974	0.164	0.0297	0.6118	0.0821	0.2096	-0.0997	-0.1636	-1.2752	0.2025	-0.0342	0.2752	0.1776	0.4571	0.4335
3707	ITPKB	1	226819391	226926876	0.0768	0.5922	0.353	0.2993	0.3867	0.2512	-0.5547	0.1059	0.1125	-0.0359	0.2921	0.2862	0.1767	0.1336	0.672	0.6283	0.0367	0.1904	0.0738	0.3486	0.1067	0.199	-0.0342	0.2934	0.1493	0.4571	0.38
3713	IVL	1	152881039	152884362	0.0532	0.5745	0.3215	-0.7459	0.5747	0.6287	0.383	0.2499	0.1966	-0.0606	0.2762	0.0018	0.1543	0.1188	0.0289	-0.0905	0.0559	0.1212	0.4409	0.1984	-0.3811	0.6129	-0.0685	0.2547	0.1261	0.4314	-0.0223
3716	JAK1	1	65298906	65432187	0.0903	-0.2655	-0.0324	-0.0926	0.1595	0.2582	0.0256	-0.098	0.5746	-0.7342	0.5241	0.0677	0.1781	0.1678	-1.9138	-0.0329	0.5098	0.2617	-0.2083	0.1768	0.2436	-0.1846	-0.2531	-0.1861	-0.2057	-0.1558	0.0231
3725	JUN	1	59246463	59249785	0.518	-0.3166	-0.0324	-0.1103	0.1595	0.2317	0.0256	-0.1549	-0.3185	-0.0211	0.5241	0.0677	0.1879	0.1678	-0.5172	-0.0329	0.4641	0.2333	-0.1959	0.2041	0.1587	-0.1846	-0.2531	-0.2042	-0.209	-0.1548	0.0231
3737	KCNA2	1	111136202	111174096	0.0411	-0.2665	-0.0253	0.1098	-0.2698	0.1947	0.3377	-0.2342	-0.3584	-0.4646	0.4872	0.0111	0.1223	0.1236	0.0682	-0.7189	0.6574	-0.49	-0.7905	0.173	-0.4786	-0.2294	-0.2403	-1.1886	0.8986	-0.1191	0.0101
3738	KCNA3	1	111214310	111217655	0.0411	-0.2665	-0.0253	0.1098	-0.2698	0.1947	0.3377	-0.2342	-0.3584	-0.4646	0.4872	0.0111	0.1223	0.1236	0.0682	-0.7189	0.6574	-0.49	-0.7905	0.173	-0.4786	-0.2294	-0.2403	-1.1886	0.8986	-0.1191	0.0101
3744	KCNA10	1	111059839	111061797	0.0411	-0.2665	-0.0253	0.1098	-0.2698	0.1947	0.3377	-0.2342	-0.3584	-0.4646	0.4872	0.0111	0.1223	0.1236	0.0682	-0.7189	0.6574	-0.49	-0.7905	0.173	-0.4786	-0.2294	-0.2403	-1.1886	0.8986	-0.1191	0.0101
3749	KCNC4	1	110753336	110776674	0.0411	-0.2665	-0.0253	0.1098	-0.2698	0.1947	0.3377	-0.2342	-0.3584	-0.4646	0.4872	0.0111	0.1223	0.1236	0.0682	-0.7189	0.6574	-0.49	-0.7905	0.173	-0.4786	-0.2294	-0.2403	-1.0782	0.8986	-0.1191	0.0101
374946	DRAXIN	1	11751781	11780336	-0.6833	-0.005	-0.0759	-0.1513	0.1188	0.1633	-0.5521	-0.2067	0.14	-0.0742	-0.1022	0.0507	-0.3584	0.1024	-0.5692	-0.1602	0.7367	0.0583	-0.233	-0.4688	0.0665	-0.6162	0.5745	-0.2174	-0.3444	-0.1661	-0.5801
374955	SPATA21	1	16725138	16763919	-0.6268	-0.005	-0.0671	-0.1513	0.1188	0.2251	-0.5483	-0.3398	0.1477	-0.1072	0.2882	0.0165	-0.3041	0.1219	-0.5629	-0.1275	0.0596	0.1486	-0.233	-0.4688	0.0665	-0.6162	-0.2742	-0.2509	-0.4187	-0.1661	-0.3861
374969	CCDC23	1	43272723	43283059	-0.6697	-0.3166	-0.0324	-0.1475	0.0982	0.1594	-0.0263	-0.2105	0.551	-0.0733	0.3314	0.0677	0.1743	0.1234	-0.5172	-0.1432	0.5959	0.113	-0.2298	0.1409	0.0665	-0.6275	-0.3	-0.2386	-0.2767	-0.1548	0.0056
374973	ATPAF1-AS1	1	47137497	47139256	-0.6697	-0.3166	-0.0324	-0.1475	0.0982	0.1594	-0.0263	-0.2105	0.551	-0.0733	0.2704	0.0677	0.1811	0.1234	-0.5172	0.2781	0.6272	0.1062	-0.2298	0.1409	0.1123	-0.6275	-0.3	-0.2386	-0.2767	-0.1548	0.0056
374977	HEATR8	1	55107427	55175939	-0.6697	-0.3166	-0.0324	-0.1103	0.0982	0.2046	0.0256	-0.2105	0.9788	-0.0733	0.2803	0.0677	0.1769	0.1673	-0.5172	-0.0944	0.5025	0.14	-0.1959	0.5815	0.1587	-0.1846	-0.3	-0.2386	-0.2767	-0.1548	-0.0151
374986	FAM73A	1	78245309	78345225	0.0923	-0.2655	0.0294	-0.0164	0.1563	0.246	0.0191	-0.1143	-0.2693	-0.025	0.5493	0.0572	0.2236	0.1658	-0.4097	-0.0085	0.5079	0.7116	-0.7561	0.2008	-0.2851	-0.1908	-0.2278	-0.1601	-0.1439	-0.0983	-0.0052
375	ARF1	1	228270361	228286913	0.0768	0.5922	0.353	0.2993	0.3867	0.2512	-0.5547	0.1059	0.1125	-0.0359	0.292	0.2862	0.1767	0.1336	0.672	0.6283	0.0882	0.1904	0.0738	0.3486	0.1067	0.1975	-0.0342	0.2934	0.1493	0.4571	0.38
375033	PEAR1	1	156863523	156886226	0.0606	0.549	0.3149	0.1704	0.5398	0.6287	-0.0342	0.2543	0.0588	-0.0761	0.2762	0.0018	0.1543	0.1188	0.03	-0.0905	0.4265	0.1243	-0.2504	0.1984	-0.3811	0.5773	-0.0609	0.2035	0.1261	0.4314	-0.0223
375035	SFT2D2	1	168195255	168212088	0.0606	0.5863	0.4231	0.1605	0.0996	0.2256	0.0064	0.2758	0.0925	-0.0761	-0.0588	0.0018	0.1543	0.1573	0.0449	-0.0246	0.0555	0.1794	-0.2177	0.2291	-0.29	0.1387	-0.0563	0.26	0.1647	0.4462	-0.0223
375056	MIA3	1	222791444	222841351	0.0768	0.5922	0.353	0.2993	0.3867	0.2512	0.6526	0.1059	0.1125	-0.0359	0.2921	0.0655	0.1767	0.1336	0.672	0.6283	0.7683	0.1904	0.0442	0.3486	0.1067	0.2025	-0.0342	0.2934	0.229	0.4571	0.38
375057	C1orf95	1	226736501	226796915	0.0768	0.5922	0.353	0.2993	0.3867	0.2512	-0.5547	0.1059	0.1125	-0.0359	0.2921	0.2862	0.1767	0.1336	0.672	0.6283	0.0367	0.1904	0.0738	0.3486	0.1067	0.199	-0.0342	0.2934	0.1493	0.4571	0.38
375061	FAM89A	1	231154704	231175995	0.0768	0.5922	0.331	0.2993	0.3867	0.2512	-0.5547	0.1059	0.1125	-0.0549	0.3226	0.2862	0.1645	0.1336	0.6667	0.6204	-1.5682	0.1904	0.0738	0.5275	0.1067	0.1804	-0.0342	0.2934	0.1764	0.4571	0.38
3752	KCND3	1	112318454	112531777	-0.0027	-0.3255	-0.0253	0.082	-0.3008	0.1746	0.3251	-0.2134	-0.3746	-0.5278	0.4239	0.0111	0.123	0.0899	0.0628	-0.7645	0.6574	-0.5138	-0.7905	0.1619	-0.3541	-0.2767	-0.29	-3.7389	1.0251	-0.1733	0.0101
3756	KCNH1	1	210851657	211307457	0.0768	-0.3311	0.353	0.3321	0.3879	0.2512	-0.5472	0.1294	0.1192	-0.0359	0.3043	0.0655	0.1767	0.164	0.7098	0.658	0.0821	0.209	0.0667	-0.1636	-3.511	0.2025	-0.0342	0.2752	0.1776	0.4571	0.382
375790	AGRN	1	955503	991499	-0.6709	-0.005	-0.0759	-0.1513	0.1188	0.523	-0.0063	-0.2267	0.1476	-0.0742	-0.0845	0.0507	-0.3556	0.1297	-0.5692	-0.1602	0.6933	-0.6662	-0.2258	-0.4688	0.0032	-0.1553	0.5745	-0.2174	-0.3444	-0.1201	-0.0757
3765	KCNJ9	1	160051360	160059212	0.0606	0.5696	0.3149	0.124	0.5707	0.5312	-0.0335	0.2644	0.1138	-0.0761	-0.5916	0.0018	0.1543	0.1057	0.03	-0.0576	0.0555	0.1794	-0.2504	0.193	-0.3514	0.5773	-0.0563	0.2507	0.1076	0.4393	-0.0223
3766	KCNJ10	1	160007257	160040051	0.0606	0.5696	0.3149	0.124	0.5707	0.5312	-0.0335	0.2644	0.1138	-0.0761	-0.5916	0.0018	0.1543	0.1057	0.03	-0.0576	0.0555	0.1794	-0.2504	0.193	-0.3514	0.5773	-0.0563	0.2507	0.1076	0.4393	-0.0223
376693	RPS10P7	1	201489032	201489720	0.0768	-0.3311	0.348	0.1824	0.3608	0.2017	-0.5472	0.058	0.1192	-0.3961	0.282	0.1513	0.1974	0.164	0.0297	0.6118	0.0943	0.1396	-0.0997	-0.1636	0.0863	0.1957	0.0287	0.2745	0.1234	0.4546	0.0123
3775	KCNK1	1	233749750	233808258	0.0768	0.5882	0.331	0.2905	0.3867	0.2512	-0.5547	0.1059	0.1224	-0.0549	-0.0421	0.2862	0.1645	0.1336	0.6577	0.6204	-0.4422	0.1904	0.0738	0.5275	-0.5953	0.1804	-0.0342	0.2934	0.1764	0.4571	0.38
3776	KCNK2	1	215178885	215410436	0.0768	-0.3311	0.353	0.3321	0.3879	0.2512	1.6418	0.1294	0.1192	-0.0359	0.3656	0.0655	0.1767	0.164	0.7098	0.658	0.2059	0.209	0.0667	0.3707	-1.2625	0.2025	-0.0342	0.2752	0.229	0.4571	0.38
3782	KCNN3	1	154669942	154842754	0.0532	0.549	0.3215	0.4093	0.5226	0.6287	-0.0342	0.2499	0.0588	0.3922	0.2762	0.0018	0.1543	0.1188	0.3732	-0.0905	0.0459	0.1212	0.4409	0.1984	-0.3811	0.5773	-0.0685	0.237	0.1261	0.4314	-0.0223
378708	APITD1	1	10490159	10502872	-0.6833	-0.005	-0.0759	-0.1513	0.1188	0.1633	-0.5521	-0.2067	0.14	-0.0742	-0.1022	0.0507	-0.3584	0.1024	-0.5692	-0.1602	0.7367	0.0949	-0.233	-0.4688	0.0665	-0.6162	0.5745	-0.2174	-0.3444	-0.1661	-0.1035
378807	CATSPER4	1	26517119	26529033	-0.6697	0.0199	-0.0324	-0.1628	0.0982	-0.3969	-0.5394	-0.2105	-0.3871	-0.0733	-0.6207	0.0348	-0.3594	0.1222	-0.5172	-0.145	0.0453	0.079	-0.2433	-0.4754	0.0665	-0.637	-0.3228	-0.2258	-0.3569	-0.1686	-0.5474
3814	KISS1	1	204159469	204165619	0.0768	-0.3311	0.348	0.1824	0.3784	0.2337	-0.5472	0.058	0.1192	-0.0279	0.282	0.0655	0.1974	0.164	0.0297	0.6118	0.0698	0.1396	-0.0997	-0.1636	0.0863	0.1888	0.0287	0.2588	0.1234	0.4546	-0.004
387338	NSUN4	1	46805849	46830824	-0.6697	-0.3166	-0.0324	-0.1475	0.0982	0.1594	-0.0263	-0.2105	0.551	-0.0733	0.2704	0.0677	0.1811	0.1234	-0.5172	0.2781	0.6272	0.1062	-0.2298	0.1409	0.1123	-0.6275	-0.3	-0.2386	-0.2767	-0.1548	0.0056
387509	GPR153	1	6307406	6321035	-0.6833	-0.005	-0.0759	-0.1513	0.1188	0.523	-0.5521	-0.2267	0.1476	-0.0742	-0.0845	0.0507	-0.3556	0.1024	-0.5692	-0.1602	0.7021	0.0949	-0.7763	-0.4688	0.0665	-0.6162	0.5745	-0.2174	-0.3444	-0.1661	-0.0757
387597	ILDR2	1	166882441	166944561	0.0606	0.5863	0.3149	0.124	0.0996	0.2256	0.0064	0.2758	0.0925	-0.0761	-0.0588	0.0018	0.1543	0.1181	0.0449	-0.0246	0.0555	0.1794	-0.2177	0.2291	-0.29	0.1387	-0.0563	0.26	0.1647	0.4462	-0.0223
388581	FAM132A	1	1177826	1182102	-0.6709	-0.005	-0.0759	-0.1513	0.1188	0.523	-0.0063	-0.2267	0.1476	-0.0742	-0.0845	0.0507	-0.3556	0.1297	-0.5692	-0.1602	0.6933	-0.6662	-0.2258	-0.4688	0.0032	-0.1553	0.5745	-0.2174	-0.3444	-0.1201	-0.0757
388585	HES5	1	2460184	2461684	-0.6709	-0.005	-0.0759	-0.1513	0.1188	0.523	-0.0063	-0.2267	0.1476	-0.0742	-0.0845	0.0507	-0.3556	0.1024	-0.5692	-0.1602	0.6933	0.0949	-0.2258	-0.4688	0.0032	-0.2953	0.5745	-0.2174	-0.3444	-0.1661	-0.0757
388588	SMIM1	1	3689352	3692546	-0.2195	-0.005	-0.0759	-0.1513	0.1188	0.523	-0.0063	-0.2267	0.1476	-0.0742	-0.0845	0.0507	-0.3556	0.1024	-0.5692	-0.1602	0.6933	0.0949	-0.2258	-0.4688	0.0032	-0.2953	0.5745	-0.2174	-0.3444	-0.1661	-0.0757
388591	RNF207	1	6266189	6281359	-0.6833	-0.005	-0.0759	-0.1513	0.1188	0.523	-0.5521	-0.2267	0.1476	-0.0742	-0.0845	0.0507	-0.3556	0.1024	-0.5692	-0.1602	0.7021	0.0949	-0.7763	-0.4688	0.0665	-0.6162	0.5745	-0.2174	-0.3444	-0.1661	-0.0757
388595	TMEM82	1	16068917	16074477	-0.6268	-0.005	-0.0671	-0.1513	0.1188	0.1633	-0.5483	-0.2607	0.1477	-0.1072	0.2882	0.0564	-0.3041	0.1219	-0.5629	-0.1275	0.0306	0.0721	-0.233	-0.4688	0.0665	-0.6162	-0.2742	-0.2509	-0.3444	-0.1661	-0.6256
388610	TRNP1	1	27320195	27327377	-0.6697	0.4091	-0.0324	-0.1628	0.0982	-0.3969	-0.5394	-0.2105	-0.3871	-0.0733	-0.6207	0.0348	-0.3594	0.1222	-0.5172	-0.145	0.0453	0.079	-0.2433	-0.4754	0.0665	-0.637	-0.3228	-0.2258	-0.3569	-0.1686	-0.0076
388611	CD164L2	1	27705596	27709805	-0.6697	-0.3686	-0.0324	-0.1628	0.0982	-0.3969	-0.5394	-0.2105	-0.3871	-0.0733	-0.6207	0.0348	-0.3594	0.1222	-0.5172	-0.145	0.0453	0.079	-0.2433	-0.4754	0.0665	-0.637	-0.3228	-0.2258	-0.3569	-0.1686	-0.0076
388630	TRABD2B	1	48226200	48462562	-0.6697	-0.3166	-0.0324	-0.1475	0.0982	0.1964	-0.0263	-0.2105	0.551	-0.0733	-1.8868	0.0677	0.1811	0.1234	-0.5172	-0.0888	0.5046	0.1461	-0.2298	0.1409	0.1123	-0.6275	-0.3	-0.2386	-0.2767	-0.1548	0.0056
388633	LDLRAD1	1	54474506	54483803	-0.6697	-0.3166	-0.0324	-0.1103	0.0982	0.1964	-0.0263	-0.2105	0.9788	-0.0733	0.3071	0.0677	0.1811	0.1234	-0.5172	-0.0944	0.5169	0.1461	-0.1959	0.1409	0.1587	-0.1846	-0.3	-0.2386	-0.2767	-0.1548	-0.0151
388646	GBP7	1	89597434	89641723	0.0923	-0.2655	0.028	0.151	0.1563	0.2753	0.0191	-0.099	-0.308	-0.0344	0.5493	0.0606	0.2236	0.1826	0.1365	-0.0082	0.7043	0.1618	-0.7895	0.196	-0.3001	-1.3595	-0.2278	-0.1601	0.9115	-0.0981	0.0442
388649	C1orf146	1	92683573	92711367	0.0923	-0.2655	0.0101	0.151	0.1563	0.2753	0.3838	-0.099	-0.308	-0.3983	0.5493	0.0606	0.208	0.1746	0.0947	-0.0082	0.7168	0.2835	-0.7895	0.196	-0.3001	-0.1831	-0.2335	-1.0854	1.2016	-0.0981	0.0442
388650	FAM69A	1	93298286	93427079	0.0923	-0.2655	0.0101	0.151	0.1563	0.2753	0.3838	-0.099	-0.308	-0.3983	0.5493	0.0606	0.208	0.1746	0.0947	-0.0082	0.7168	0.2835	-0.7895	0.196	-0.3001	-0.1831	-0.2335	-1.0854	1.2016	-0.0981	0.0442
388662	SLC6A17	1	110693132	110744823	0.0411	-0.2665	-0.0253	0.1098	-0.2698	0.1947	0.3377	-0.2342	-0.3584	-0.4646	0.4872	0.0111	0.1223	0.1236	0.0682	-0.7189	0.6574	-0.49	-0.7905	0.173	-0.4786	-0.2294	-0.2403	-1.0782	0.8986	-0.1191	0.0101
388677	NOTCH2NL	1	145209111	145285912	0.0901	0.1557	0.3887	0.5212	-0.2081	0.3426	0.313	0.3986	0.1053	0.0158	-0.015	0.0358	0.216	0.1714	0.0692	-0.0191	0.14	0.2079	0.9958	0.2528	-0.1538	0.6279	-0.1543	0.3273	0.2905	0.5322	0.0745
388692	LOC388692	1	149279476	149291742	0.0901	0.619	0.3483	0.5212	-0.2081	-0.1768	0.0131	-0.3128	-0.7005	0.0158	0.1228	0.0358	0.1837	0.1714	-1.0956	-0.0503	0.14	0.2079	0.9958	0.2528	-0.5195	0.247	-0.1543	-0.4172	0.7115	0.4728	0.0421
388695	LYSMD1	1	151132224	151138424	0.0901	0.5745	0.3483	0.5212	0.5916	0.5527	0.0039	0.2999	0.0802	-0.0316	0.28	0.0358	0.1837	0.1714	0.0338	-0.0503	0.0724	0.2079	0.4283	0.2528	-0.2889	0.5512	-0.1543	0.2685	0.1473	0.4728	0.0421
388697	HRNR	1	152184558	152196669	0.0901	0.5745	0.3483	-0.7198	0.5916	0.9078	0.0039	0.2999	0.0802	-0.0316	0.28	0.0358	0.1837	0.1714	0.0338	-0.0503	0.4789	0.2079	0.4283	0.2528	-0.2678	0.5512	-0.1543	0.2685	0.1473	0.4728	0.0421
388698	FLG2	1	152321213	152332482	0.0901	0.5745	0.3483	-0.7198	0.5916	0.8482	0.0039	0.2999	0.0802	-0.0316	0.28	0.0358	0.1837	0.1714	0.0338	-0.0503	0.0177	0.2079	0.4283	0.2528	-0.2678	0.5512	-0.1543	0.2685	0.1473	0.4728	0.0421
388701	C1orf189	1	154171848	154178809	0.0532	0.549	0.3215	0.4093	0.5226	0.6287	-0.0342	0.2499	0.0588	-0.0606	0.2762	0.0018	0.1543	0.1188	0.0289	-0.0905	0.0459	0.1212	0.4409	0.1984	-0.3811	0.5773	-0.0685	0.237	0.1261	0.4314	-0.0223
388714	FMO6P	1	171106879	171130702	0.0606	0.5863	0.3575	0.1605	0.0996	0.2256	0.0064	0.2758	0.1114	-0.4428	-0.0539	0.0018	0.1543	0.1374	0.0449	-0.0246	0.0555	0.1794	0.4804	0.2162	-0.29	0.1387	-0.0563	0.26	0.1647	0.4462	-0.0202
388719	LINC00272	1	182376756	182383948	0.0606	0.6218	0.357	0.1713	0.0926	0.5989	0.0064	0.2082	0.1387	-0.4289	0.3036	0.0037	0.1559	0.1574	0.0658	-0.0246	0.4662	0.1794	0.4838	0.2109	-0.2983	0.1828	0.026	0.2608	0.1774	0.4774	-0.0019
388722	C1orf53	1	197871682	197876497	0.0768	0.639	0.4381	0.2022	0.384	0.2723	-0.5472	0.1616	0.7794	-0.0083	0.3453	0.3678	0.1974	0.1892	0.1385	0.6774	0.1395	0.2851	-0.182	-0.1396	0.2162	0.1811	0.0351	-0.2029	0.1782	0.5066	0.0123
388730	TMEM81	1	205052257	205053588	0.0768	-0.3311	0.348	0.1824	0.3784	0.5323	-0.5472	0.058	0.1192	-0.0279	0.2883	0.0655	0.1974	0.164	0.0297	0.6118	0.0698	0.1396	-0.0997	-0.1636	0.0863	0.1888	0.0287	0.2588	0.1234	0.4546	-0.004
388743	CAPN8	1	223714972	223853436	0.0768	0.5922	0.353	0.2993	0.3867	0.2512	-0.5547	0.1059	0.1125	-0.0359	0.2921	0.0655	0.1767	0.1336	0.672	0.6283	0.7683	0.1904	0.0442	0.3486	0.1067	0.2025	-0.0342	0.2934	0.1673	0.4571	0.38
388753	C1orf31	1	234509214	234519795	0.0768	0.5882	0.3331	0.2905	0.3867	0.2512	0.8392	0.1059	0.1224	-0.0549	-0.0421	0.2862	0.1645	0.1336	0.6577	0.6204	-0.4422	0.1904	0.0738	0.5275	-0.5953	0.1804	-0.0342	0.2934	0.1764	0.4571	0.38
388759	C1orf229	1	247273462	247275719	0.0468	0.5882	0.2589	0.2905	0.3703	0.566	0.6152	0.107	0.1224	-0.0433	0.3378	0.3327	0.1612	0.1336	0.6568	0.6204	-0.5384	0.2145	0.0572	0.3786	0.5489	0.1861	-0.0275	0.2846	0.1856	0.4347	0.3305
388762	OR2M1P	1	248285438	248286082	0.0468	0.5882	0.3027	0.2905	0.3703	0.566	0.6152	0.107	0.1224	-0.0433	0.3955	0.3327	0.1612	0.1336	0.6568	0.6204	-0.5384	0.2145	0.0572	0.389	0.5489	0.1861	-0.0275	0.2846	0.1856	0.4347	0.3305
389	RHOC	1	113243749	113250025	0.0918	-0.2774	0.0355	0.142	-0.2081	0.2469	0.313	-0.1496	-0.3204	-0.9503	0.4239	0.0918	0.216	0.1923	0.0628	-0.635	0.6574	-0.4025	-0.7975	0.1619	-0.3541	-0.1899	-0.1543	-0.2668	0.9476	-0.0934	0.0101
3898	LAD1	1	201349966	201368669	0.0768	-0.3311	0.348	0.1824	0.3608	0.2017	-0.5472	0.058	0.1192	-0.3961	0.282	0.1513	0.1974	0.164	0.0297	0.6118	0.0943	0.1396	-0.0997	-0.1636	0.0863	0.1957	0.0287	0.2745	0.1234	0.4546	0.0123
390992	HES3	1	6304252	6305638	-0.6833	-0.005	-0.0759	-0.1513	0.1188	0.523	-0.5521	-0.2267	0.1476	-0.0742	-0.0845	0.0507	-0.3556	0.1024	-0.5692	-0.1602	0.7021	0.0949	-0.7763	-0.4688	0.0665	-0.6162	0.5745	-0.2174	-0.3444	-0.1661	-0.0757
390999	PRAMEF12	1	12834984	12838048	-0.6833	-0.005	-0.0759	-0.1513	0.1188	0.1633	-0.5521	-0.2067	0.14	-0.0742	0.28	0.0507	-0.3584	0.1024	-0.5692	-0.1602	0.7367	0.0583	-0.233	-0.4688	0.0665	-0.6162	-0.2742	-0.2174	-0.3444	-0.1661	-0.5801
391001	PRAMEF21	1	13521963	13747803	-0.7461	-0.005	-0.0671	-0.1513	0.1188	0.1633	-0.5483	-0.2607	0.1477	-0.1072	0.2882	0.0507	-0.3798	0.1219	-0.5629	-0.1255	0.7367	0.0721	-0.233	-0.4688	0.0665	-0.6162	-0.2742	-0.3445	-0.3444	-0.1661	-0.6256
391003	PRAMEF18	1	13474053	13698405	-0.7461	-0.005	-0.0671	-0.1513	0.1188	0.1633	-0.5483	-0.2607	0.1477	-0.1072	0.2882	0.0507	-0.3798	0.1219	-0.5629	-0.1255	0.7367	0.0721	-0.233	-0.4688	0.0665	-0.6162	-0.2742	-0.3445	-0.3444	-0.1661	-0.6256
391004	PRAMEF17	1	13716088	13719064	-0.7461	-0.005	-0.0671	-0.1513	0.1188	0.1633	-0.5483	-0.2607	0.1477	-0.1072	0.2882	0.0507	-0.3798	0.1219	-0.5629	-0.1255	0.7367	0.0721	-0.233	-0.4688	0.0665	-0.6162	-0.2742	-0.3445	-0.3444	-0.1661	-0.6256
391013	PLA2G2C	1	20490484	20501687	-0.6304	0.0199	-0.0324	-0.1336	0.1188	0.1565	-0.5394	-0.1969	0.4973	-0.0733	-0.6207	0.0579	-0.3287	0.1443	-0.5389	-0.145	0.0453	0.1105	-0.2103	-0.4501	0.0665	-0.637	-0.313	-0.2258	-0.3569	-0.1661	-0.5474
391037	SKINTL	1	48567387	48648100	-0.6697	-0.3166	-0.0324	-0.1475	0.0982	0.1964	-0.0263	-0.2105	0.551	-0.0733	0.2892	0.0677	0.1811	0.1234	-0.5172	-0.0888	0.5046	0.1461	-0.2298	0.1409	0.1123	-0.6275	-0.3	-0.2386	-0.2767	-0.1548	0.0056
391051	UOX	1	84830641	84863576	0.0923	-0.2655	0.028	0.151	0.1563	0.246	0.0191	-0.099	-0.308	-0.0344	0.5493	0.0606	0.2236	0.1826	0.1365	-0.0082	0.7043	0.3018	-0.7561	0.196	-0.2554	-0.1908	-0.2278	-0.1601	-0.1439	-0.0983	0.0442
391059	FRRS1	1	100174259	100231349	0.0691	-0.2655	0.0101	0.1129	0.1563	0.2595	0.4053	-0.125	-0.2856	-0.446	0.4652	0.0606	0.1827	0.1601	0.1104	0.3995	0.6442	0.2847	-0.7895	0.1944	-0.2777	-0.2064	-0.2335	-1.0854	0.2834	-0.12	-0.0182
391104	VHLL	1	156268415	156269428	0.0606	0.549	0.3149	0.1704	0.5398	0.6287	-0.0342	0.2543	0.0588	-0.0761	0.2762	0.0018	0.1543	0.1188	0.03	-0.0905	0.0327	0.1243	-0.2504	0.1984	-0.3811	0.5773	-0.0609	0.2035	0.1261	0.4314	-0.0223
391107	OR10K2	1	158389718	158390656	0.0606	0.549	0.3149	0.1704	0.5398	0.6287	-0.0342	0.2543	0.0588	-0.0761	0.0027	0.0018	0.1543	0.1188	0.03	-0.0905	0.0325	0.1243	-0.2504	0.1984	-0.3514	0.5773	-0.0609	0.2035	0.1261	0.4314	-0.0223
391109	OR10K1	1	158435352	158436293	0.0606	0.549	0.3149	0.1704	0.5398	0.6287	-0.0342	0.2543	0.0588	-0.0761	0.0027	0.0018	0.1543	0.1188	0.03	-0.0905	0.0325	0.1243	-0.2504	0.1984	-0.3514	0.5773	-0.0609	0.2035	0.1261	0.4314	-0.0223
391112	OR6Y1	1	158516918	158517895	0.0606	0.549	0.3149	0.1704	0.5398	0.6287	-0.0342	0.2543	0.1138	-0.0761	0.0603	0.0018	0.1543	0.1188	0.03	-0.0576	0.0325	0.1243	-0.2504	0.1984	-0.3514	0.5773	-0.0609	0.2035	0.1261	0.4314	-0.0223
391114	OR6K3	1	158686958	158687905	0.0606	0.549	0.3149	0.1704	0.5398	0.6287	-0.0342	0.2543	0.1138	-0.0761	0.3597	0.0018	0.1543	0.1188	0.03	-0.0576	0.0555	0.1243	-0.2504	0.1984	-0.3514	0.5773	-0.0609	0.2035	0.1261	0.4314	-0.0223
391123	VSIG8	1	159824106	159832447	0.0606	0.5696	0.3149	0.124	0.5707	0.5312	-0.0335	0.2644	0.1138	-0.0761	-0.5916	0.0018	0.1543	0.1057	0.03	-0.0576	0.0555	0.1794	-0.2504	0.193	-0.3514	0.5773	-0.0563	0.2457	0.1076	0.4393	-0.0223
391189	OR11L1	1	248004230	248005198	0.0468	0.5882	0.3027	0.2905	0.3703	0.566	0.6152	0.107	0.1224	-0.0433	0.0704	0.3327	0.1612	0.1336	0.6568	0.6204	-0.5384	0.2145	0.0572	0.3786	0.5489	0.1861	-0.0275	0.2846	0.1856	0.4347	0.3305
391190	OR2L8	1	248112160	248113098	0.0468	0.5882	0.3027	0.2905	0.3703	0.566	0.6152	0.107	0.1224	-0.0433	0.3955	0.3327	0.1612	0.1336	0.6568	0.6204	-0.5384	0.2145	0.0572	0.3786	0.5489	0.1861	-0.0275	0.2846	0.1856	0.4347	0.3305
391191	OR2AK2	1	248128634	248129641	0.0468	0.5882	0.3027	0.2905	0.3703	0.566	0.6152	0.107	0.1224	-0.0433	0.3955	0.3327	0.1612	0.1336	0.6568	0.6204	-0.5384	0.2145	0.0572	0.3786	0.5489	0.1861	-0.0275	0.2846	0.1856	0.4347	0.3305
391192	OR2L3	1	248223984	248224922	0.0468	0.5882	0.3027	0.2905	0.3703	0.566	0.6152	0.107	0.1224	-0.0433	0.3955	0.3327	0.1612	0.1336	0.6568	0.6204	-0.5384	0.2145	0.0572	0.389	0.5489	0.1861	-0.0275	0.2846	0.1856	0.4347	0.3305
391194	OR2M2	1	248343288	248344331	0.0468	0.5882	0.3027	0.2905	0.3703	0.566	0.6152	0.107	0.1224	-0.0433	0.3955	0.3327	0.1612	0.1336	0.6568	0.6204	-0.5384	0.2145	0.0572	0.389	0.5489	0.1861	-0.0275	0.2846	0.1856	0.4347	0.3305
391195	OR2T33	1	248436154	248437116	0.0468	0.5882	0.3027	0.2905	0.3703	0.566	0.6152	0.107	0.1224	-0.0433	0.3955	0.3327	0.1612	0.1336	0.6568	0.6204	-0.5384	0.2145	0.0572	0.389	0.5489	0.1861	-0.0275	0.2846	0.1856	0.4347	0.3305
391196	OR2M7	1	248486932	248487870	0.0468	0.5882	0.3027	0.2905	0.3703	0.566	0.6152	0.107	0.1224	-0.0433	0.3955	0.3327	0.1612	0.1336	0.6568	0.6204	-0.5384	0.2145	0.0572	0.389	0.5489	0.1861	-0.0275	0.2846	0.1856	0.4347	0.3305
391211	OR2G6	1	248684948	248685898	0.0468	1.0437	0.3027	0.2905	0.3703	0.566	-0.0349	-0.1463	0.1224	-0.0433	0.0159	0.0635	0.1612	-0.0664	0.6568	0.6204	-0.6661	0.2145	0.0572	0.3678	0.5489	0.1861	-0.0275	0.2846	0.102	0.4347	0.3305
3914	LAMB3	1	209788218	209825820	0.0768	-0.3311	0.348	0.3383	0.3784	0.2448	-0.5472	0.1294	0.1192	-0.0279	0.3043	0.0655	0.1974	0.164	0.0297	0.6118	0.0821	0.2096	-0.0997	-0.1636	-5.8587	0.2025	-0.0342	0.2752	0.1776	0.4571	0.4335
3915	LAMC1	1	182992595	183114727	0.0606	0.6218	0.357	0.1713	0.0926	0.5989	0.0064	0.2082	0.1387	-0.4289	0.3036	0.0037	0.1559	0.1574	0.0658	-0.0246	0.4662	0.1794	0.4838	0.2109	-0.2983	0.1828	0.026	0.2608	0.1774	0.4774	-0.0019
3918	LAMC2	1	183155174	183214262	0.0606	0.6218	0.357	0.1713	0.0926	0.5989	0.0064	0.2082	0.1387	-0.4289	0.3036	0.0037	0.1559	0.1574	0.0658	-0.0246	0.4662	0.1794	0.4838	0.2109	-0.2983	0.1828	0.026	-0.1597	0.1774	0.4774	-0.0019
3925	STMN1	1	26210677	26233368	-0.6697	0.0199	-0.0324	-0.1628	0.0982	-0.3969	-0.5394	-0.2105	-0.3871	-0.0733	-0.6207	0.0348	-0.3594	0.1222	-0.5172	-0.145	0.0453	0.079	-0.2433	-0.4754	0.0665	-0.637	-0.3228	-0.2258	-0.3569	-0.1686	-0.5474
3930	LBR	1	225589204	225616557	0.0768	0.5922	0.353	0.2993	0.3867	0.2512	-0.5547	0.1059	0.1125	-0.0359	0.2921	0.0655	0.1767	0.1336	0.672	0.6283	0.7683	0.1904	0.0442	0.3486	0.1067	0.199	-0.0342	0.2934	0.1673	0.4571	0.38
3932	LCK	1	32716840	32751766	-0.6697	-0.3686	-0.0324	-0.1475	0.0982	-0.3746	-0.0104	-0.2105	-0.3871	-0.0733	0.3314	0.0348	-0.3594	0.1222	-0.5172	-0.145	0.0121	0.0978	-0.2298	0.0927	0.0665	-0.637	-0.3	-0.2258	-0.3569	-0.1811	0.0266
3953	LEPR	1	65886335	66103176	0.0903	-0.2655	-0.0324	-0.0926	0.1595	0.2582	0.0256	-0.098	-0.3202	-0.1547	0.5241	0.0677	0.1781	0.1678	-0.4404	-0.0329	0.5098	0.2617	-0.2083	0.1768	0.2436	-0.1846	-0.2531	-0.1861	-0.2057	-0.1558	0.0231
3964	LGALS8	1	236681514	236716279	0.0768	0.5882	0.3331	0.2905	0.3867	0.578	0.8469	0.0823	0.1224	-0.0399	-0.0421	0.2862	0.1645	0.1336	0.6692	0.6204	-0.4422	0.1904	0.0738	0.5275	-0.5999	0.1804	-0.0342	0.2934	0.212	0.4571	0.3671
399474	TMEM200B	1	29445937	29450421	-0.6697	-0.3686	-0.0324	-0.1628	0.0982	-0.3969	-0.5394	-0.2105	-0.3871	-0.0733	-0.6207	0.0348	-0.3594	0.1222	-0.5172	-0.145	0.0453	0.079	-0.2433	-0.4754	0.0665	-0.637	-0.3228	-0.2258	-0.3569	-0.1686	-0.0076
4000	LMNA	1	156052369	156109880	0.0606	0.549	0.3149	0.1704	0.5398	0.6287	-0.0342	0.2543	0.0588	-0.0761	0.2762	0.0018	0.1543	0.1188	0.03	-0.0905	0.0327	0.1243	-0.2504	0.1984	-0.3811	0.5773	-0.0609	0.2035	0.1261	0.4314	-0.0223
400735	PRAMEF4	1	12939033	12946025	-0.1951	-0.005	0.362	-0.1513	0.1188	0.1633	-0.089	-0.0441	-0.2146	0.3692	0.28	0.0507	0.2647	0.1024	0.21	-0.1602	0.7367	-1.1324	-0.233	-0.4688	0.0665	-0.6162	-0.2742	0.2687	-0.3444	-0.1661	-0.5801
400736	PRAMEF13	1	13447414	13452656	-0.7461	-0.005	-0.0671	-0.1513	0.1188	0.1633	-0.5483	-0.2607	0.1477	-0.1072	0.2882	0.0507	-1.8264	0.1219	-2.0876	-2.1801	0.7367	0.0721	-0.233	-0.4688	0.0665	-0.6162	-0.2742	-0.3445	-0.3444	-0.1661	-0.6256
400745	SH2D5	1	21046225	21059133	-0.6304	0.0199	-0.0324	-0.1336	0.1188	0.1565	-0.5394	-0.1969	0.4973	-0.0733	-0.6207	0.0579	-0.3287	0.1443	-0.5389	-0.145	0.0453	0.1105	-0.2103	-0.4501	0.0665	-0.637	-0.313	-0.2258	-0.3569	-0.1661	-0.5474
400746	NCMAP	1	24882567	24935818	-0.6304	0.0199	-0.0324	-0.1336	0.1188	0.1565	-0.5394	-0.1969	-0.3871	-0.0733	-0.6207	0.0579	-0.3287	0.1443	-0.5389	-0.145	0.0453	0.079	-0.2103	-0.4501	0.0665	-0.637	-0.2744	-0.2258	-0.3569	-0.1546	-0.5474
400752	LOC400752	1	45769582	45771291	-0.6697	-0.3166	-0.0324	-0.1475	0.0982	0.1594	-0.0263	-0.2105	0.551	-0.0733	0.3314	0.0677	0.1801	0.1234	-0.5172	0.2781	0.6272	0.113	-0.2298	0.1409	0.0665	-0.6275	-0.3	-0.2386	-0.2767	-0.1548	0.0056
400757	C1orf141	1	67557859	67594220	0.0903	-0.2655	-0.0324	-0.0926	0.1595	0.2582	0.032	-0.098	-0.2815	0.3971	0.5241	0.0677	0.6686	0.1678	-0.4404	-0.0206	0.5098	0.2617	-0.2083	0.1383	0.2436	-0.1846	-0.2531	-0.1861	-0.2057	-0.1558	0.0231
400759	GBP1P1	1	89873238	89890493	0.0923	-0.2655	0.028	0.151	0.1563	0.2753	0.0191	-0.099	-0.308	-0.3983	0.5493	0.0606	0.2236	0.1746	0.1365	-0.0082	0.7043	0.1618	-0.7895	0.196	-0.3001	-0.1831	-0.2278	-0.1601	1.2416	-0.0981	0.0442
400761	FLJ27354	1	90090408	90098453	0.0923	-0.2655	0.028	0.151	0.1563	0.2753	0.0191	-0.099	-0.308	-0.3983	0.5493	0.0606	-0.0911	0.1746	0.1365	-0.0082	0.7043	0.2835	-0.7895	0.196	-0.3001	-0.1831	-0.2278	-0.1601	1.2016	-0.0981	0.0442
400765	MIR137HG	1	98453556	98515249	0.0691	-0.2655	0.0101	0.2192	0.1563	0.2595	0.4053	-0.125	-0.2856	-0.446	0.4652	0.0606	0.1827	0.1601	0.1624	0.3995	0.6442	0.2847	-0.7895	0.1944	-0.2777	-0.2064	-0.2335	-1.0854	0.3964	-0.12	-0.0182
400793	C1orf226	1	162348696	162356608	0.0606	0.5863	0.3149	0.124	0.5707	0.605	0.0064	0.2644	0.1138	-0.0761	-0.5916	0.0018	0.1543	0.1181	0.03	-0.0246	0.0555	0.1794	0.4532	0.252	-0.29	0.1387	-0.0563	0.26	0.1647	0.4462	-0.0223
400794	LOC400794	1	165446079	165551341	0.0606	0.5863	0.3149	0.124	0.0996	0.2256	0.0064	0.2758	0.0925	-0.0761	-0.015	0.0018	0.1543	0.1181	0.03	-0.0246	0.0555	0.1794	-0.2177	0.252	-0.29	0.1387	-0.0563	0.26	0.1647	0.4462	-0.0223
400798	C1orf220	1	178511931	178518024	0.0606	0.5701	0.3421	0.1605	0.0996	0.2242	0.0064	0.3133	0.0976	-0.4428	0.3392	0.0037	0.1668	0.1374	0.0449	-0.0246	0.0555	0.1794	-0.2413	0.2763	-0.2983	0.1828	-0.036	0.2367	0.1774	0.4774	-0.0019
400804	C1orf140	1	221503270	221509638	0.0768	-0.3127	0.353	0.3321	0.3867	0.2512	0.9769	0.1059	0.1125	-0.0359	0.2921	0.0655	0.1767	0.1336	0.7098	0.6283	0.7683	0.1904	0.0281	0.3486	0.1067	0.2025	-0.0342	0.2934	0.229	0.4571	0.38
400818	NBPF9	1	144614959	144828810	-0.2383	1.8979	0.0355	0.4556	-0.2081	0.3426	0.313	0.3986	-0.3204	0.0158	-0.0284	0.0358	0.216	-0.453	-0.4483	-0.0191	0.1671	0.2258	1.3492	0.6772	-0.1538	-0.0215	-0.1543	-0.0752	0.3626	0.3014	0.0745
400823	FAM177B	1	222910558	222924002	0.0768	0.5922	0.353	0.2993	0.3867	0.2512	0.6526	0.1059	0.1125	-0.0359	0.2921	0.0655	0.1767	0.1336	0.672	0.6283	0.7683	0.1904	0.0442	0.3486	0.1067	0.2025	-0.0342	0.2934	0.229	0.4571	0.38
4009	LMX1A	1	165171104	165325952	0.0606	0.5863	0.3149	0.124	0.0996	0.2256	0.0064	0.2758	0.0925	-0.0761	-0.015	0.0018	0.1543	0.1181	0.03	-0.0246	0.0555	0.1794	-0.2177	0.252	-0.29	0.1387	-0.0563	0.26	0.1647	0.4462	-0.0223
4014	LOR	1	153232179	153234600	0.0532	0.549	0.3215	-0.7459	0.5747	0.6287	-0.0342	0.2499	0.0588	-0.0606	0.2762	0.0018	0.1543	0.1188	0.0289	-0.0905	0.0559	0.1212	0.4409	0.1984	-0.3811	0.6129	-0.0685	0.2547	0.1261	0.4314	-0.0223
401934	RNF223	1	1007126	1009687	-0.6709	-0.005	-0.0759	-0.1513	0.1188	0.523	-0.0063	-0.2267	0.1476	-0.0742	-0.0845	0.0507	-0.3556	0.1297	-0.5692	-0.1602	0.6933	-0.6662	-0.2258	-0.4688	0.0032	-0.1553	0.5745	-0.2174	-0.3444	-0.1201	-0.0757
401940	PRAMEF3	1	13328196	13331692	-0.7461	-0.005	0.362	-0.1513	0.1188	0.1633	-0.5483	-0.2607	-0.2146	0.3692	0.28	0.0507	-0.5478	0.1024	-0.5805	-1.3578	0.7367	-1.3463	-0.233	-0.4688	0.0665	-0.6162	-0.2742	-0.3445	-0.3444	-0.1661	-0.5801
401944	LDLRAD2	1	22138758	22151714	-0.6304	0.0199	-0.0324	-0.1336	0.1188	0.1565	-0.5394	-0.1969	-0.3871	-0.0733	-0.6207	0.0579	-0.3287	0.1443	-0.5389	-0.145	0.0453	0.1105	-0.2103	-0.4501	0.0665	-0.637	-0.313	-0.2258	-0.3569	-0.1661	-0.5474
401980	LOC401980	1	202955580	202976393	0.0768	-0.3311	0.348	0.1824	0.3608	0.2017	-0.5472	0.058	0.1192	-0.0279	0.282	0.0655	0.1974	0.164	0.0297	0.6118	0.4314	0.1396	-0.0997	-0.1636	0.0863	0.1888	0.0287	0.2588	0.1234	0.4546	-0.004
401983	ZNF847P	1	227884733	227885408	0.0768	0.5922	0.353	0.2993	0.3867	0.2512	-0.5547	0.1059	0.1125	-0.0359	0.292	0.2862	0.1767	0.1336	0.672	0.6283	0.0882	0.1904	0.0738	0.3486	0.1067	0.1975	-0.0342	0.2934	0.1493	0.4571	0.38
401992	OR2T2	1	248616099	248617073	0.0468	0.5882	0.3027	0.2905	0.3703	0.566	-0.0349	0.107	0.1224	-0.0433	0.0225	-3.2054	0.1612	0.1336	0.6568	0.6204	-3.6779	0.2145	0.0572	0.3678	0.5489	0.1861	-0.0275	0.2846	0.1856	0.4347	0.3305
401993	OR2T5	1	248651890	248652837	0.0468	0.5882	0.3027	0.2905	0.3703	0.566	-0.0349	-1.4967	0.1224	-0.0433	-0.7524	0.0635	0.1612	-0.0664	0.6568	0.6204	-0.6661	0.2145	0.0572	0.3678	0.5489	0.1861	-0.0275	0.2846	-0.8646	0.4347	0.3305
401994	OR14I1	1	248844670	248845605	0.0567	0.6379	0.3103	0.2905	0.415	0.5713	0.024	0.0262	0.0133	-0.1269	-0.508	0.4596	0.1357	0.1489	0.6401	0.6136	-0.3503	0.1649	0.108	0.3029	0.4835	0.0838	-0.1293	0.2846	0.0679	-0.0293	0.4174
402779	LOC402779	1	34334557	34351059	-0.6697	-0.3686	-0.0324	-0.1475	0.0982	-0.3746	-0.0104	-0.2105	-0.3871	-0.0733	0.3314	0.0348	-0.3594	0.1222	-0.5172	-0.145	0.0121	0.0978	-0.2298	-0.4662	0.0665	-0.637	-0.3	-0.2258	-0.3569	-0.1811	-0.0005
403239	OR2T27	1	248813232	248814185	-1.4695	0.6379	-2.1927	0.2905	0.415	0.5713	0.024	0.0262	0.0133	-0.1269	-0.508	0.4596	-0.9894	0.1489	0.6401	0.6136	-0.3503	-0.6456	0.108	0.3029	0.4835	0.0838	-0.1293	0.2846	0.0679	-0.0293	-0.3393
403244	OR2T35	1	248801588	248802559	0.2932	0.6379	-0.1337	0.2905	0.415	0.5713	0.024	0.0262	0.1224	-0.1269	-0.508	0.4596	0.7202	0.1489	0.6401	0.6136	-0.3503	-0.6456	0.108	1.0433	0.4835	0.0838	-0.1293	0.2846	0.0679	0.738	0.9231
403314	APOBEC4	1	183615411	183622448	0.0606	0.6218	0.357	0.1713	0.0926	0.5989	0.0064	0.2082	0.1387	-0.4289	0.3036	0.0037	0.1796	0.1574	0.0658	-0.0246	0.4662	0.1794	0.4838	0.2109	-0.2983	0.1828	0.026	-0.1597	0.1774	0.4774	-0.0019
405	ARNT	1	150782181	150849244	0.0901	0.5745	0.3483	0.5212	0.5916	0.5527	0.0039	0.2999	0.0802	0.7876	0.28	0.0358	0.1837	0.1714	0.0338	-0.0503	0.0724	0.2079	0.4283	0.2528	-0.2889	0.5512	-0.1543	0.2685	0.1473	0.4728	0.0421
4063	LY9	1	160765864	160798045	0.0606	0.5696	0.3149	0.124	0.5707	0.5312	-0.0335	0.2644	0.1138	-0.0761	-0.5916	0.0018	0.1543	0.1057	0.03	-0.0964	0.0555	0.1794	0.4532	0.193	-0.3514	1.1004	-0.0563	0.2507	0.1076	0.4393	-0.0223
406893	MIR101-1	1	65524117	65524191	0.0903	-0.2655	-0.0324	-0.0926	0.1595	0.2582	0.0256	-0.098	-0.3202	-0.1547	0.5241	0.0677	0.1781	0.1678	-0.4404	-0.0329	0.5098	0.2617	-0.2083	0.1768	0.2436	-0.1846	-0.2531	-0.1861	-0.2057	-0.1558	0.0231
406928	MIR137	1	98511626	98511727	0.0691	-0.2655	0.0101	0.2192	0.1563	0.2595	0.4053	-0.125	-0.2856	-0.446	0.4652	0.0606	0.1827	0.1601	0.1624	0.3995	0.6442	0.2847	-0.7895	0.1944	-0.2777	-0.2064	-0.2335	-1.0854	0.3964	-0.12	-0.0182
406955	MIR181B1	1	198828002	198828111	0.0768	0.639	0.348	0.2022	0.384	0.2723	-0.5472	0.1096	0.1734	-0.0083	0.3453	0.3678	0.1974	0.1892	0.1385	0.6774	0.1395	0.2851	-0.182	-0.1396	0.2162	0.1811	0.0351	-0.2029	0.1782	0.5066	0.0123
406962	MIR186	1	71533314	71533399	0.016	-0.2655	-0.0324	-0.0926	0.113	0.235	0.032	-0.098	-0.2815	-0.074	0.5241	0.0677	0.2432	0.1678	-0.4404	-0.0206	0.5098	0.2617	-0.6887	0.2008	0.2121	-0.1846	-0.2097	-0.2075	-0.2057	-0.1558	0.0231
406969	MIR194-1	1	220291499	220291583	0.0768	-0.3127	0.353	0.3321	0.3867	0.2512	0.9769	0.1059	0.1125	-0.0359	0.2921	0.0655	0.1767	0.164	0.7098	0.6684	0.8525	0.1904	0.0894	0.4002	0.1067	0.2025	-0.0342	0.2934	0.229	0.4571	0.38
406974	MIR197	1	110141515	110141589	0.0701	-0.2665	0.0227	0.1098	-0.2224	0.2164	0.4085	-0.1498	-0.3423	-0.4453	0.2787	0.0438	0.1464	0.1417	0.1104	-0.6172	0.6823	-0.4462	-0.7905	0.2038	-0.2912	-0.2317	-0.2403	-1.0782	0.8986	-0.1191	0.0409
406977	MIR199A2	1	172113675	172113784	0.0606	0.5863	0.3575	0.1605	0.0996	0.2256	0.0064	0.2758	0.1114	-0.4428	-0.0539	0.0018	0.1543	0.1374	0.0449	-0.0246	0.0555	0.1794	0.4804	0.2162	-0.29	0.1387	-0.0563	0.26	0.1647	0.4462	-0.0202
406983	MIR200A	1	1103243	1103332	-0.6709	-0.005	-0.0759	-0.1513	0.1188	0.523	-0.0063	-0.2267	0.1476	-0.0742	-0.0845	0.0507	-0.3556	0.1297	-0.5692	-0.1602	0.6933	-0.6662	-0.2258	-0.4688	0.0032	-0.1553	0.5745	-0.2174	-0.3444	-0.1201	-0.0757
406984	MIR200B	1	1102484	1102578	-0.6709	-0.005	-0.0759	-0.1513	0.1188	0.523	-0.0063	-0.2267	0.1476	-0.0742	-0.0845	0.0507	-0.3556	0.1297	-0.5692	-0.1602	0.6933	-0.6662	-0.2258	-0.4688	0.0032	-0.1553	0.5745	-0.2174	-0.3444	-0.1201	-0.0757
406988	MIR205	1	209605478	209605587	0.0768	-0.3311	0.348	0.3383	0.3784	0.2448	-0.5472	0.1294	0.1192	-0.0279	1.1069	0.0655	0.1974	0.164	0.0297	0.6118	0.0821	0.2096	-0.0997	-0.1636	-1.3866	0.5832	-0.0342	0.2752	0.1776	0.4571	0.4335
406995	MIR181A1	1	198828173	198828282	0.0768	0.639	0.348	0.2022	0.384	0.2723	-0.5472	0.1096	0.1734	-0.0083	0.3453	0.3678	0.1974	0.1892	0.1385	0.6774	0.1395	0.2851	-0.182	-0.1396	0.2162	0.1811	0.0351	-0.2029	0.1782	0.5066	0.0123
406996	MIR214	1	172107938	172108047	0.0606	0.5863	0.3575	0.1605	0.0996	0.2256	0.0064	0.2758	0.1114	-0.4428	-0.0539	0.0018	0.1543	0.1374	0.0449	-0.0246	0.0555	0.1794	0.4804	0.2162	-0.29	0.1387	-0.0563	0.26	0.1647	0.4462	-0.0202
406997	MIR215	1	220291195	220291304	0.0768	-0.3127	0.353	0.3321	0.3867	0.2512	0.9769	0.1059	0.1125	-0.0359	0.2921	0.0655	0.1767	0.164	0.7098	0.6684	0.8525	0.1904	0.0894	0.4002	0.1067	0.2025	-0.0342	0.2934	0.229	0.4571	0.38
4070	TACSTD2	1	59041095	59043166	-0.6697	-0.3166	-0.0324	-0.1103	0.1595	0.2317	0.0256	-0.1549	-0.3185	-0.0211	0.5241	0.0677	0.1879	0.1678	-0.5172	-0.0329	0.4641	0.2333	-0.1959	0.2041	0.1587	-0.1846	-0.2531	-0.2042	-0.209	-0.1548	0.0231
407025	MIR29B2	1	207975788	207975868	0.0768	-0.3311	0.348	0.3383	0.3784	0.2448	-0.5472	0.1294	0.1192	-0.0279	0.2883	0.0655	0.1974	0.164	0.0297	0.6118	0.0821	0.1374	-0.0997	-0.1636	-1.2363	0.1888	-0.0342	0.2752	0.1776	0.4546	0.4335
407026	MIR29C	1	207975197	207975284	0.0768	-0.3311	0.348	0.3383	0.3784	0.2448	-0.5472	0.1294	0.1192	-0.0279	0.2883	0.0655	0.1974	0.164	0.0297	0.6118	0.0821	0.1374	-0.0997	-0.1636	-1.2363	0.1888	-0.0342	0.2752	0.1776	0.4546	0.4335
407031	MIR30C1	1	41222956	41223044	-0.6697	-0.3166	-0.0324	-0.1475	0.0982	0.1594	-0.0263	-0.2105	0.551	-0.0733	0.3314	0.0348	0.1743	0.1234	-0.5172	-0.1432	0.5959	0.113	-0.2298	0.1173	0.0665	-0.6329	-0.3	-0.2386	-0.2767	-0.1548	0.0056
407034	MIR30E	1	41220027	41220118	-0.6697	-0.3166	-0.0324	-0.1475	0.0982	0.1594	-0.0263	-0.2105	0.551	-0.0733	0.3314	0.0348	0.1743	0.1234	-0.5172	-0.1432	0.5959	0.113	-0.2298	0.1173	0.0665	-0.6329	-0.3	-0.2386	-0.2767	-0.1548	0.0056
407040	MIR34A	1	9211727	9211836	-0.6833	-0.005	-0.0759	-0.1513	0.1188	0.523	-0.5521	-0.2353	0.1265	-0.0742	-0.1022	0.0507	-0.3556	0.1024	-0.5692	-0.1602	0.7367	0.0949	-0.233	-0.4688	0.0665	-0.6162	0.5745	-0.2174	-0.3444	-0.1661	-0.0757
407046	MIR9-1	1	156390133	156390221	0.0606	0.549	0.3149	0.1704	0.5398	0.6287	-0.0342	0.2543	0.0588	-0.0761	0.2762	0.0018	0.1543	0.1188	0.03	-0.0905	0.0327	0.1243	-0.2504	0.1984	-0.3811	0.5773	-0.0609	0.2035	0.1261	0.4314	-0.0223
4116	MAGOH	1	53692564	53704282	-0.6697	-0.3166	-0.0324	-0.1103	0.0982	0.1964	-0.0263	-0.2105	0.5057	-0.0733	0.2892	0.0677	0.1811	0.1234	-0.5172	-0.0944	0.5046	0.1461	-0.1959	0.1409	0.1587	-0.1846	-0.3	-0.2386	-0.2767	-0.1548	-0.0151
4139	MARK1	1	220701568	220837799	0.0768	-0.3127	0.353	0.3321	0.3867	0.2512	0.9769	0.1059	0.1125	-0.0359	0.2921	0.0655	0.1767	0.164	0.7098	0.6283	0.8525	0.1904	0.0894	0.4002	0.1067	0.2025	-0.0342	0.2934	0.229	0.4571	0.38
4146	MATN1	1	31184124	31196432	-0.6697	-0.3686	-0.0324	-0.1475	0.0982	-0.3746	-0.0104	-0.2105	-0.3871	-0.0733	0.3314	0.0348	-0.3594	0.1222	-0.5172	-0.145	0.0453	0.0978	-0.2433	0.0927	0.0665	-0.637	-0.3	-0.2258	-0.3569	-0.1811	-0.0076
4170	MCL1	1	150547027	150552214	0.0901	0.5745	0.3483	0.5212	0.5916	0.5527	0.0039	0.2999	0.0802	-0.0659	0.28	0.0358	0.1837	0.1714	0.0338	-0.0503	0.0724	0.2079	0.4283	0.2528	-0.2889	0.5512	-0.1543	0.2685	0.1363	0.4728	0.0421
4179	CD46	1	207925383	207968861	0.0768	-0.3311	0.348	-1.849	0.3784	0.2448	-0.5472	-1.6417	0.1192	-0.0279	0.2883	0.0655	0.1974	0.164	0.0297	0.6118	0.0821	-1.4395	-0.0997	-0.1636	-1.2363	0.1888	-0.0342	0.2752	-1.296	0.4546	0.4335
4184	SMCP	1	152850798	152857523	0.0532	0.5745	0.3215	-0.7459	0.5747	0.6287	0.383	0.2499	0.1966	-0.0606	0.2762	0.0018	0.1543	0.1188	0.0289	-0.0905	0.0559	0.1212	0.4409	0.1984	-0.3811	0.6129	-0.0685	0.2547	0.1261	0.4314	-0.0223
4194	MDM4	1	204485507	204527248	0.0768	-0.3311	0.348	0.1824	0.3784	0.5323	-0.5472	0.058	0.1192	-0.0279	0.2883	0.0655	0.1974	0.164	0.0297	0.6118	0.0698	0.1396	-0.0997	-0.1636	0.0863	0.1888	0.0287	0.2588	0.1234	0.4546	-0.004
4209	MEF2D	1	156433519	156470529	0.0606	0.549	0.3149	0.1704	0.5398	0.6287	-0.0342	0.2543	0.0588	-0.0761	0.2762	0.0018	0.1543	0.1188	0.03	-0.0905	0.0327	0.1243	-0.2504	0.1984	-0.3811	0.5773	-0.0609	0.2035	0.1261	0.4314	-0.0223
4237	MFAP2	1	17300999	17308081	-0.6304	0.0199	-0.0324	-0.1336	0.1188	0.5947	-0.5394	-0.1969	0.1732	-0.0147	0.2959	0.0579	-0.3287	0.1443	-0.5128	-0.145	0.0453	0.1058	-0.2103	-0.4501	0.0665	-0.6162	-0.313	-0.2258	-0.3569	-0.1661	-0.3861
4259	MGST3	1	165600110	165625372	0.0606	0.5863	0.3149	0.124	0.0996	0.2256	0.0064	0.2758	0.0925	-0.0761	-0.015	0.0018	0.1543	0.1181	0.03	-0.0246	0.0555	0.1794	-0.2177	0.252	-0.29	0.1387	-0.0563	0.26	0.1647	0.4462	-0.0223
431704	RGS21	1	192286122	192336414	0.0606	0.6034	0.383	0.1713	0.4115	0.2071	-0.5227	0.1127	0.1387	-0.4018	-0.0766	0.1044	0.2162	0.1786	0.107	0.6597	-0.4852	0.2821	-0.222	-0.1383	0.1852	0.1888	0.026	-0.1597	0.2068	0.4774	0.0201
431707	LHX8	1	75594119	75627218	0.0923	-0.2655	0.0294	-0.0164	0.1563	0.246	0.0191	-0.1143	-0.2693	-0.025	0.5813	0.0572	0.1622	0.1658	-0.4097	-0.0085	0.5079	0.2937	-0.7561	0.2008	-0.2851	-0.1908	-0.2278	-0.1601	-0.1439	-0.0983	-0.0052
4332	MNDA	1	158801168	158819270	0.0606	0.549	0.3149	0.1704	0.5398	0.6287	-0.0342	0.2543	0.1138	-0.0761	-0.0572	0.0018	0.1543	0.1188	0.03	-0.0576	0.0555	0.1243	-0.2504	0.1984	-0.3514	0.5773	-0.0609	0.2035	0.1261	0.4314	-0.0223
4343	MOV10	1	113217048	113243368	0.0918	-0.2774	0.0355	0.142	-0.2081	0.2469	0.313	-0.1496	-0.3204	-0.9503	0.4239	0.0918	0.216	0.1923	0.0628	-0.635	0.6574	-0.4025	-0.7975	0.1619	-0.3541	-0.1899	-0.1543	-0.2668	0.9476	-0.0934	0.0101
4352	MPL	1	43803475	43820135	-0.6697	-0.3166	-0.0324	-0.1475	0.0982	0.1594	-0.0263	-0.2105	0.551	-0.0733	0.3314	0.0677	0.1801	0.1234	-0.5172	-0.1432	0.6272	0.113	-0.2298	0.1409	0.0665	-0.6275	-0.3	-0.2386	-0.2767	-0.1548	0.0056
4359	MPZ	1	161274525	161279762	0.0606	0.5696	0.3149	0.124	0.5707	0.5312	-0.0335	0.2644	0.1138	-0.0761	-0.5916	0.0018	0.1543	0.1057	0.03	-0.0964	0.0555	0.1794	0.4532	0.193	-0.3514	0.7556	-0.0563	0.2507	0.1076	0.4393	-0.0223
439927	C1orf180	1	85093913	85100703	0.0923	-0.2655	0.028	0.151	0.1563	0.2753	0.0191	-0.099	-0.308	-0.0344	0.5493	0.0606	0.2236	0.1826	0.1365	-0.0082	0.7043	0.3018	-0.7561	0.196	-0.2554	-0.1908	-0.2278	-0.1601	-0.1439	-0.0983	0.0442
440556	FLJ42875	1	2976181	2984289	-0.6709	-0.005	-0.0759	-0.1513	0.1188	0.523	-0.0063	-0.2267	0.1476	-0.0742	-0.0845	0.0507	-0.3556	0.1024	-0.5692	-0.1602	0.6933	0.0949	-0.2258	-0.4688	0.0032	-0.2953	0.5745	-0.2174	-0.3444	-0.1661	-0.0757
440560	PRAMEF11	1	12884468	12891264	-0.1951	-0.005	0.362	-0.1513	0.1188	0.1633	-0.089	-0.0441	-0.2146	0.3692	0.28	0.0507	0.2647	0.1024	-0.5692	-0.1602	0.7367	-1.1324	-0.233	-0.4688	0.0665	-0.6162	-0.2742	0.2687	-0.3444	-0.1661	-0.5801
440563	LOC440563	1	13182960	13184326	-0.1951	-0.005	0.362	-0.1513	0.1188	0.1633	-0.5483	-0.2607	-0.2146	0.3692	0.28	0.0507	0.2647	0.1024	0.21	-0.1602	0.7367	0.2941	-0.233	-0.4688	0.0665	-0.6162	-0.2742	-0.3445	-0.3444	-0.1661	-0.5801
440567	UQCRHL	1	16133657	16134194	-0.6268	-0.005	-0.0671	-0.1513	0.1188	0.1633	-0.5483	-0.2607	0.1477	-0.1072	0.2882	0.0564	-0.3041	0.1219	-0.5629	-0.1275	0.0306	0.0721	-0.233	-0.4688	0.0665	-0.6162	-0.2742	-0.2509	-0.3444	-0.1661	-0.6256
440574	MINOS1	1	19923471	19956315	-0.6304	0.0199	-0.0324	-0.1336	0.1188	0.1633	-0.5394	-0.1969	0.4973	-0.0733	-0.6207	0.0579	-0.3287	0.1443	-0.5389	-0.145	0.0453	0.1058	-0.2103	-0.4501	0.0665	-0.637	-0.313	-0.2258	-0.3569	-0.1661	-0.5474
440584	SLC2A1-AS1	1	43424720	43449029	-0.6697	-0.3166	-0.0324	-0.1475	0.0982	0.1594	-0.0263	-0.2105	0.551	-0.0733	0.3314	0.0677	0.1743	0.1234	-0.5172	-0.1432	0.5959	0.113	-0.2298	0.1409	0.0665	-0.6275	-0.3	-0.2386	-0.2767	-0.1548	0.0056
440585	FAM183A	1	43613594	43622067	-0.6697	-0.3166	-0.0324	-0.1475	0.0982	0.1594	-0.0263	-0.2105	0.551	-0.0733	0.3314	0.0677	0.1801	0.1234	-0.5172	-0.1432	0.6272	0.113	-0.2298	0.1409	0.0665	-0.6275	-0.3	-0.2386	-0.2767	-0.1548	0.0056
440590	ZYG11A	1	53308183	53360247	-0.6697	-0.3166	-0.0324	-0.1103	0.0982	0.1964	-0.0263	-0.2105	0.5057	-0.0733	0.2892	0.0677	0.1811	0.1234	-0.5172	-0.0944	0.5046	0.1461	-0.1959	0.1409	0.1294	-0.1846	-0.3	-0.2386	-0.2767	-0.1548	-0.0151
440594	FLJ31662	1	95940293	95944912	0.0691	-0.2655	0.0101	0.2192	0.1563	0.2595	0.4053	-0.125	-0.2856	-0.3757	0.4652	0.0606	0.1827	0.1601	0.1624	-0.0082	0.7168	0.2847	-0.7895	0.1944	-0.2777	-0.1391	-0.2335	-1.0854	0.467	-0.12	0.0442
440600	LOC440600	1	110828999	110881793	0.0411	-0.2665	-0.0253	0.1098	-0.2698	0.1947	0.3377	-0.2342	-0.3584	-0.4646	0.4872	0.0111	0.1223	0.1236	0.0682	-0.7189	0.6574	-0.49	-0.7905	0.173	-0.4786	-0.2294	-0.2403	-4.2441	0.8986	-0.1191	0.0101
440603	BCL2L15	1	114419436	114430169	0.0918	-0.2848	0.0355	0.142	-0.2081	0.2469	0.313	-0.1496	-0.3204	-0.9956	0.4239	0.0918	0.216	0.1923	0.0628	-0.635	0.6574	-0.4025	1.7361	0.1619	-0.3541	-0.1899	-0.1543	-0.2668	0.9476	-0.0934	0.0101
440672	NUDT4P1	1	93771746	93796052	0.0923	-0.2655	0.0101	0.151	0.1563	0.2753	0.3838	-0.099	-0.308	-0.3983	0.5493	0.0606	0.208	0.1746	0.0947	-0.0082	0.7168	0.2835	-0.7895	0.196	-0.3001	-0.1831	-0.2335	-1.0854	1.2016	-0.0981	0.0442
440689	HIST2H2BF	1	149397114	149783928	0.0901	0.619	0.3483	0.5212	1.2493	2.1208	0.7861	-0.3128	0.9852	1.1266	0.4705	0.0358	0.1837	0.1714	-1.0956	-0.0503	2.4422	0.2079	0.9958	0.2528	1.2174	0.5512	-0.1543	-0.4172	2.0635	0.4728	0.0421
440695	ETV3L	1	157061835	157069600	0.0606	0.549	0.3149	0.1704	0.5398	0.6287	-0.0342	0.2543	0.0588	-0.0761	0.2762	0.0018	0.1543	0.1188	0.03	-0.0905	0.4265	0.1243	-0.2504	0.1984	-0.3811	0.5773	-0.0609	0.2035	0.1261	0.4314	-0.0223
440699	LRRC52	1	165513478	165533185	0.0606	0.5863	0.3149	0.124	0.0996	0.2256	0.0064	0.2758	0.0925	-0.0761	-0.015	0.0018	0.1543	0.1181	0.03	-0.0246	0.0555	0.1794	-0.2177	0.252	-0.29	0.1387	-0.0563	0.26	0.1647	0.4462	-0.0223
440700	LOC440700	1	165667987	165679199	0.0606	0.5863	0.3149	0.124	0.0996	0.2256	0.0064	0.2758	0.0925	-0.0761	-0.015	0.0018	0.1543	0.1181	0.03	-0.0246	0.0555	0.1794	-0.2177	0.252	-0.29	0.1387	-0.0563	0.26	0.1647	0.4462	-0.0223
440704	LOC440704	1	190594020	190770788	0.0606	0.6218	0.383	0.1713	0.4115	0.2071	-0.5227	0.1127	0.1387	-0.4018	0.0333	0.1044	0.2162	0.1786	0.107	0.6597	-0.4852	0.2821	-0.1663	-0.1383	0.2481	0.1888	0.026	-0.1597	0.2068	0.4774	0.0201
440712	C1orf186	1	206238872	206288647	0.0768	-0.3311	0.348	0.1824	0.3784	0.2448	-0.5472	-2.0358	0.1192	-0.0279	0.2883	0.0655	0.1974	0.164	0.0297	0.6118	0.0698	0.1396	-0.0997	-0.1636	0.0863	0.1888	-0.8097	0.2588	0.1234	0.4546	0.3986
440730	TRIM67	1	231298674	231357314	0.0768	0.5922	0.331	0.2993	0.3867	0.2512	-0.5547	0.1059	0.1125	-0.0549	0.3226	0.2862	0.1645	0.1336	0.6667	0.6204	-0.4422	0.1904	0.0738	0.5275	0.1067	0.1804	-0.0342	0.2934	0.1764	0.4571	0.38
440738	MAP1LC3C	1	242158792	242162385	0.0468	0.5882	0.3101	0.2905	0.3867	0.2059	-0.4793	0.0731	0.1224	-0.069	-0.019	0.3327	0.1665	0.1336	0.6499	0.6204	-0.4887	0.183	0.0572	0.3786	0.5438	0.1503	-0.0342	0.2846	0.1476	0.4347	0.3305
441869	ANKRD65	1	1353800	1356824	-0.6709	-0.005	-0.0759	-0.1513	0.1188	0.523	-0.0063	-0.2267	0.1476	-0.0742	-0.0845	0.0507	-0.3556	0.1297	-0.5692	-0.1602	0.6933	-0.6662	-0.2258	-0.4688	0.0032	0.1981	0.5745	-0.2174	-0.3444	-0.1201	-0.0757
441897	PGCP1	1	111927141	111932473	-0.0027	-0.3255	-0.0253	0.1098	-0.3008	0.2045	0.3251	-0.2134	-0.3746	-0.5278	0.4239	0.0111	0.123	0.0899	0.0628	-0.7645	0.6574	-0.5138	-0.7905	0.1619	-0.3541	-0.2767	-0.29	-1.186	0.6756	-0.1733	0.0101
441911	OR10J3	1	159283460	159284449	0.0606	0.5696	0.3149	0.124	0.5707	0.5312	-0.0335	0.2644	0.1138	-0.0761	-0.5916	0.0018	0.1543	0.1057	0.03	-0.0576	0.0555	0.1794	-0.2504	0.193	-0.3514	0.5773	-0.0563	0.2457	0.1076	0.4393	-0.0223
441932	OR2W5	1	247654370	247655711	0.0468	0.5882	0.2589	0.2905	0.3703	0.566	0.6152	0.107	0.1224	-0.0433	-0.0594	0.3327	0.1612	0.1336	0.6568	0.6204	-0.5384	0.2145	0.0572	0.3786	0.5489	0.1861	-0.0275	0.2846	0.1856	0.4347	0.3305
441933	OR13G1	1	247835420	247836343	0.0468	0.5882	0.2589	0.2905	0.3703	0.566	0.6152	0.107	0.1224	-0.0433	-0.5131	0.3327	0.1612	0.1336	0.6568	0.6204	-0.5384	0.2145	0.0572	0.3786	0.5489	0.1861	-0.0275	0.2846	0.1856	0.4347	0.3305
442891	MIR135B	1	205417430	205417526	0.0768	-0.3311	0.348	0.1824	0.3784	0.5323	-0.5472	0.058	0.1192	-0.0279	0.2883	0.0655	0.1974	0.164	0.0297	0.6118	0.0698	0.1396	-0.0997	-0.1636	0.0863	0.1888	0.0287	0.2588	0.1234	0.4546	0.3986
4438	MSH4	1	76262556	76378923	0.0923	-0.2655	0.0294	-0.0164	0.1563	0.246	0.0191	-0.1143	-0.2693	-0.025	0.5493	0.0572	0.1622	0.1658	-0.4097	-0.0085	0.5079	0.2937	-0.7561	0.2008	-0.2851	-0.1908	-0.2278	-0.1601	-0.1439	-0.0983	-0.0052
448834	KPRP	1	152730506	152734529	0.0509	0.5745	0.4076	-0.7198	0.547	0.8327	0.352	0.3074	0.1966	-0.0407	0.3548	0.0358	0.2049	0.1798	0.0338	0.0024	0.068	0.2105	0.5104	0.1984	-0.3529	0.5872	-0.0685	0.2685	0.2094	0.509	-0.0112
448835	LCE6A	1	152815330	152816459	0.0532	0.5745	0.3215	-0.7459	0.5747	0.6287	0.383	0.2499	0.1966	-0.0606	0.2762	0.0018	0.1543	0.1188	0.0289	-0.0905	0.0559	0.1212	0.4409	0.1984	-0.3811	0.6129	-0.0685	0.2547	0.1261	0.4314	-0.0223
4520	MTF1	1	38275239	38325292	-0.6697	-0.3686	-0.0324	-0.1475	0.0982	0.1594	-0.0263	-0.2105	-0.3871	-0.0733	0.3314	0.0348	-0.3594	0.1234	-0.5172	-0.1432	0.0121	0.0845	-0.2298	0.5261	0.0665	-0.6329	-0.3	-0.2386	-0.3569	-0.1811	-0.0005
4524	MTHFR	1	11845787	11866160	-0.6833	-0.005	-0.0759	-0.1513	0.1188	0.1633	-0.5521	-0.2067	0.14	-0.0742	-0.1022	0.0507	-0.3584	0.1024	-0.5692	-0.1602	0.7367	0.0583	-0.233	-0.4688	0.0665	-0.6162	0.9776	-0.2174	-0.3444	-0.1661	-0.5801
4548	MTR	1	236958581	237067281	0.0768	0.5882	0.3331	0.2905	0.3867	0.578	0.8469	0.1355	0.1224	-0.0399	-0.0421	0.2862	0.1645	0.1336	0.6692	0.6204	-0.4422	0.1904	0.0738	0.5275	-0.5999	0.1804	-0.0342	0.2934	0.212	0.4571	0.3998
4580	MTX1	1	155178490	155183624	0.0532	0.549	0.3215	0.4093	0.5226	0.6287	-0.0342	0.2499	0.0588	-0.0822	0.2762	0.0018	0.1543	0.1188	0.3732	-0.0905	0.0459	0.1212	0.8179	0.1984	-0.3811	0.5773	-0.0685	0.237	0.1261	0.4314	-0.0223
4582	MUC1	1	155158300	155162706	0.0532	0.549	0.3215	0.4093	0.5226	0.6287	-0.0342	0.2499	0.0588	-0.0822	0.2762	0.0018	0.1543	0.1188	0.3732	-0.0905	0.0459	0.1212	0.8179	0.1984	-0.3811	0.5773	-0.0685	0.237	0.1261	0.4314	-0.0223
4595	MUTYH	1	45794914	45806142	-0.6697	-0.3166	-0.0324	-0.1475	0.0982	0.1594	-0.0263	-0.2105	0.551	-0.0733	0.3314	0.0677	0.1801	0.1234	-0.5172	0.2781	0.6272	0.113	-0.2298	0.1409	0.0665	-0.6275	-0.3	-0.2386	-0.2767	-0.1548	0.0056
460	ASTN1	1	176830203	177134024	0.0606	0.5701	0.3421	0.1605	0.0996	0.2242	0.0064	0.3133	0.0976	-0.4428	0.3392	0.0037	0.1668	0.1374	0.0449	-0.0246	0.0555	0.1794	-0.2413	0.2763	-0.2983	0.1375	-0.036	0.26	0.1774	0.4774	-0.0019
4608	MYBPH	1	203136939	203144942	0.0768	-0.3311	0.348	0.1824	0.3608	0.2017	-0.5472	0.058	0.1192	-0.0279	0.282	0.0655	0.1974	0.164	0.0297	0.6118	0.0698	0.1396	-0.0997	-0.1636	0.0863	0.1888	0.0287	0.2588	0.1234	0.4546	-0.004
4610	MYCL1	1	40361096	40367687	-0.6697	-0.3166	-0.0324	-0.1475	0.0982	0.1594	-0.0263	-0.2105	0.551	-0.0733	0.3314	0.0348	0.1743	0.1234	-0.5172	-0.1432	0.0121	0.094	-0.2298	0.5042	0.0665	-0.6329	-0.3	-0.2386	-0.3569	-0.1811	-0.0005
462	SERPINC1	1	173872942	173886516	0.0606	0.5863	0.3575	0.1605	0.0996	0.2256	0.0064	0.2758	0.1114	-0.4428	-0.0539	0.0018	0.1543	0.1374	0.0449	-0.0246	0.0555	0.1794	-0.2413	0.2162	-0.29	0.1387	-0.0563	0.26	0.1647	0.4462	0.0182
4653	MYOC	1	171604557	171621773	0.0606	0.5863	0.3575	0.1605	0.0996	0.2256	0.0064	0.2758	0.1114	-0.4428	-0.0539	0.0018	0.1543	0.1374	0.0449	-0.0246	0.0555	0.1794	0.4804	0.2162	-0.29	0.1387	-0.0563	0.26	0.1647	0.4462	-0.0202
4656	MYOG	1	203052257	203055166	0.0768	-0.3311	0.348	0.1824	0.3608	0.2017	-0.5472	0.058	0.1192	-0.0279	0.282	0.0655	0.1974	0.164	0.0297	0.6118	0.0698	0.1396	-0.0997	-0.1636	0.0863	0.1888	0.0287	0.2588	0.1234	0.4546	-0.004
4660	PPP1R12B	1	202317830	202557697	0.0768	-0.3311	0.348	0.1824	0.3608	0.2017	-0.5472	0.058	0.1192	-0.3961	0.282	0.1513	0.1974	0.164	0.0297	0.6118	0.0943	0.1396	-0.0997	-0.1636	0.0863	0.1888	0.0287	0.2588	0.1234	0.4546	0.0123
467	ATF3	1	212738676	212794119	0.0768	-0.3311	0.353	0.3321	0.3879	0.2512	1.6418	0.1294	0.1192	-0.0359	0.3043	0.0655	0.1767	0.164	0.7098	0.658	0.0821	0.209	0.0667	-0.1636	-1.2625	0.2025	-0.0342	0.2752	0.1776	0.4571	0.382
4678	NASP	1	46049660	46084578	-0.6697	-0.3166	-0.0324	-0.1475	0.0982	0.1594	-0.0263	-0.2105	0.551	-0.0733	0.3314	0.0677	0.1801	0.1234	-0.5172	0.2781	0.6272	0.113	-0.2298	0.1409	0.0665	-0.6275	-0.3	-0.2386	-0.2767	-0.1548	0.0056
4681	NBL1	1	19969723	19984949	-0.6304	0.0199	-0.0324	-0.1336	0.1188	0.1633	-0.5394	-0.1969	0.4973	-0.0733	-0.6207	0.0579	-0.3287	0.1443	-0.5389	-0.145	0.0453	0.1058	-0.2103	-0.4501	0.0665	-0.637	-0.313	-0.2258	-0.3569	-0.1661	-0.5474
4688	NCF2	1	183524697	183560056	0.0606	0.6218	0.357	0.1713	0.0926	0.5989	0.0064	0.2082	0.1387	-0.4289	0.3036	0.0037	0.1796	0.1574	0.0658	-0.0246	0.4662	0.1794	0.4838	0.2109	-0.2983	0.1828	0.026	-0.1597	0.1774	0.4774	-0.0019
4720	NDUFS2	1	161169105	161184184	0.0606	0.5696	0.3149	0.124	0.5707	0.5312	-0.0335	0.2644	0.1138	-0.0761	-0.5916	0.0018	0.1543	0.1057	0.03	-0.0964	0.0555	0.1794	0.4532	0.193	-0.3514	0.7556	-0.0563	0.2507	0.1076	0.4393	-0.0223
4725	NDUFS5	1	39491967	39500308	-0.6697	-0.3166	-0.0324	-0.1475	0.0982	0.1594	-0.0263	-0.2105	0.551	-0.0733	0.3314	0.0348	0.1743	0.1234	-0.5172	-0.1432	0.0121	0.0845	-0.2298	0.5042	0.0665	-0.6329	-0.3	-0.2386	-0.3569	-0.1811	-0.0005
473	RERE	1	8412464	8877699	-0.6833	-0.005	-0.0759	-0.1513	0.1188	0.523	-0.5521	0.396	-0.3509	-0.0742	-0.1022	0.0507	-0.3556	0.1024	-0.5692	-0.1602	0.7575	0.0949	-0.7763	-0.4688	0.0665	-0.6162	0.5745	-0.2174	-0.3444	-0.1661	-0.0757
474338	SUMO1P3	1	160287055	160288260	0.0606	0.5696	0.3149	0.124	0.5707	0.5312	-0.0335	0.2644	0.1138	-0.0761	-0.5916	0.0018	0.1543	0.1057	0.03	-0.0952	0.0555	0.1794	-0.2504	0.193	-0.3514	1.1004	-0.0563	0.2507	0.1076	0.4393	-0.0223
4751	NEK2	1	211831599	211848972	0.0768	-0.3311	0.353	0.3321	0.3879	0.2512	-0.5472	0.1294	0.1192	-0.0359	0.3043	0.0655	0.1767	0.164	0.7098	0.658	0.0821	0.209	0.0667	-0.1636	-1.2625	0.2025	-0.0342	0.2752	0.1776	0.4571	0.382
476	ATP1A1	1	116915795	116947396	0.0918	-0.2848	0.0355	0.142	-0.2081	0.2469	0.313	-0.1496	-0.3204	-0.9615	0.4239	0.0918	0.216	0.1923	-0.4483	-0.635	0.6574	-0.4025	1.1638	0.2075	-0.3541	-0.5929	-0.1543	1.0986	0.9476	-0.0934	0.0101
477	ATP1A2	1	160085520	160113374	0.0606	0.5696	0.3149	0.124	0.5707	0.5312	-0.0335	0.2644	0.1138	-0.0761	-0.5916	0.0018	0.1543	0.1057	0.03	-0.0576	0.0555	0.1794	-0.2504	0.193	-0.3514	0.5773	-0.0563	0.2507	0.1076	0.4393	-0.0223
4774	NFIA	1	61542946	61928460	0.0969	-0.2612	-0.0324	-0.1103	0.1595	0.2317	0.0256	-0.1549	-0.3185	-0.0211	0.5241	0.0677	0.1879	0.1678	-0.4625	-0.0329	0.5098	0.2333	-0.1959	0.2041	0.1587	-0.1846	-0.2531	-0.2042	-0.209	-0.1548	0.0231
480	ATP1A4	1	160121352	160156767	0.0606	0.5696	0.3149	0.124	0.5707	0.5312	-0.0335	0.2644	0.1138	-0.0761	-0.5916	0.0018	0.1543	0.1057	0.03	-1.6634	0.0555	0.1794	-0.2504	0.193	-0.3514	0.5773	-0.0563	0.2507	0.1076	0.4393	-0.0223
4802	NFYC	1	41157242	41237275	-0.6697	-0.3166	-0.0324	-0.1475	0.0982	0.1594	-0.0263	-0.2105	0.551	-0.0733	0.3314	0.0348	0.1743	0.1234	-0.5172	-0.1432	0.5959	0.113	-0.2298	0.1173	0.0665	-0.6329	-0.3	-0.2386	-0.2767	-0.1548	0.0056
4803	NGF	1	115828537	115880857	0.0918	-0.2848	0.0355	0.142	-0.2081	0.2469	0.313	-0.1496	-0.3204	0.0785	0.4239	0.0918	0.216	0.1923	-0.4483	-0.635	0.6574	-0.4025	1.7361	0.2075	-0.3541	-0.5929	-0.1543	-0.2668	0.9476	-0.0934	0.0101
4807	NHLH1	1	160336861	160342638	0.0606	0.5696	0.3149	0.124	0.5707	0.5312	-0.0335	0.2644	0.1138	-0.0761	-0.5916	0.0018	0.1543	0.1057	0.03	-0.0952	0.0555	0.1794	0.4532	0.193	-0.3514	1.1004	-0.0563	0.2507	0.1076	0.4393	-0.0223
4808	NHLH2	1	116378999	116383747	0.0918	-0.2848	0.0355	0.142	-0.2081	0.2469	0.313	-0.1496	-0.3204	-0.9615	0.4239	0.0918	0.216	0.1923	-0.4483	-0.635	0.6574	-0.4025	1.7361	0.2075	-0.3541	-0.5929	-0.1543	-0.2668	0.9476	-0.0934	0.0101
481	ATP1B1	1	169075947	169101960	0.0606	0.5863	0.3445	0.1605	0.0996	0.2256	0.0064	0.2758	0.4899	-0.9811	-0.0588	0.0018	0.1543	0.1573	0.0449	-0.0246	0.0555	0.1794	-0.2177	0.2291	-0.29	0.1387	-0.0563	0.26	0.1647	0.4462	-0.0223
4811	NID1	1	236139132	236228481	0.0768	0.5882	0.3331	0.2905	0.3867	0.578	0.8469	0.0823	0.1224	-0.0549	-0.0421	0.2862	0.1645	0.1336	0.6692	0.6204	-0.4422	0.1904	0.0738	0.5275	-0.5619	0.1804	-0.0342	0.2934	0.212	0.4571	0.3671
4817	NIT1	1	161087862	161095235	0.0606	0.5696	0.3149	0.124	0.5707	0.5312	-0.0335	0.2644	0.1138	-0.0761	-0.5916	0.0018	0.1543	0.1057	0.03	-0.0964	0.0555	0.1794	0.4532	0.193	-0.3514	0.7556	-0.0563	0.2507	0.1076	0.4393	-0.0223
4853	NOTCH2	1	120454176	120612317	0.0918	-0.2848	0.0355	0.41	-0.2081	0.8461	0.313	0.6664	-0.3204	0.0158	-0.0284	0.0918	0.216	0.2073	-0.4483	-0.6242	0.6574	0.2258	1.8972	0.2075	0.2779	-0.0215	-0.1543	0.2908	0.9476	-0.0934	0.0101
4878	NPPA	1	11905767	11907840	-0.6833	-0.005	-0.0759	-0.1513	0.1188	0.1633	-0.5521	-0.2067	0.14	-0.0742	-0.1022	0.0507	-0.3584	0.1024	-0.5692	-0.1602	0.7367	0.0583	-0.233	-0.4688	0.0665	-0.6162	0.9776	-0.2174	-0.3444	-0.1661	-0.5801
4879	NPPB	1	11917521	11918992	-0.6833	-0.005	-0.0759	-0.1513	0.1188	0.1633	-0.5521	-0.2067	0.14	-0.0742	-0.1022	0.0507	-0.3584	0.1024	-0.5692	-0.1602	0.7367	0.0583	-0.233	-0.4688	0.0665	-0.6162	0.9776	-0.2174	-0.3444	-0.1661	-0.5801
4881	NPR1	1	153651164	153666468	0.0532	0.549	0.3215	-0.7459	0.5747	0.6287	-0.0342	0.2499	0.0588	-0.0606	0.2762	0.0018	0.1543	0.1188	0.0289	-0.0905	0.0459	0.1212	0.4409	0.1984	-0.3811	0.5773	-0.0685	0.6191	0.1261	0.4314	-0.0223
4893	NRAS	1	115247085	115259515	0.0918	-0.2848	0.0355	0.142	-0.2081	0.2469	0.313	-0.1496	-0.3204	-0.9956	0.4239	0.0918	0.216	0.1923	-0.4483	-0.635	0.6574	-0.4025	1.7361	0.1619	-0.3541	-0.5929	-0.1543	-0.2668	0.9476	-0.0934	0.0101
4898	NRD1	1	52254866	52344609	-0.6697	-0.3166	-0.0324	-0.1103	0.0982	0.1964	-0.0263	-0.2105	-0.3317	-0.0733	0.2892	0.0677	0.1811	0.1234	-0.5172	-0.0944	0.5046	0.1461	-0.1959	0.1409	0.1294	-0.1846	-0.3	-0.2386	-0.2767	-0.1548	-0.0151
4904	YBX1	1	43148066	43168020	-0.6697	-0.3166	-0.0324	-0.1475	0.0982	0.1594	-0.0263	-0.2105	0.551	-0.0733	0.3314	0.0677	0.1743	0.1234	-0.5172	-0.1432	0.5959	0.113	-0.2298	0.1409	0.0665	-0.6275	-0.3	-0.2386	-0.2767	-0.1548	0.0056
4914	NTRK1	1	156785542	156851642	0.0606	0.549	0.3149	0.1704	0.5398	0.6287	-0.0342	0.2543	0.0588	-0.0761	0.2762	0.0018	0.1543	0.1188	0.03	-0.0905	0.4265	0.1243	-0.2504	0.1984	-0.3811	0.5773	-0.0609	0.2035	0.1261	0.4314	-0.0223
4919	ROR1	1	64239690	64647179	0.0903	-0.2655	-0.0324	-0.0926	0.1595	0.2582	0.0256	-0.098	-0.3226	-0.0086	0.5241	0.0677	0.1781	0.1678	-0.4604	-0.0329	0.5098	-0.8751	-0.2083	0.6296	0.1758	-0.1846	-0.2531	-0.1861	-0.2057	-0.1558	0.0231
4921	DDR2	1	162602228	162750247	0.0606	0.5863	0.3149	0.124	0.5707	0.605	0.0064	0.2644	0.1138	-0.0761	-0.5916	0.0018	0.1543	0.1181	0.03	-0.0246	0.0555	0.1794	0.4532	0.252	-0.29	0.1387	-0.0563	0.26	0.1647	0.4462	-0.0223
492303	GEMIN8P4	1	90458824	90460525	0.0923	-0.2655	0.028	0.151	0.1563	0.2753	0.0191	-0.099	-0.308	-0.3983	0.5493	0.0606	0.208	0.1746	0.1365	-0.0082	0.7043	0.2835	-0.7895	0.196	-0.3001	-0.1831	-0.2278	-0.1601	1.2016	-0.0981	0.0442
493	ATP2B4	1	203595915	203713209	0.0768	-0.3311	0.348	0.1824	0.7094	0.2017	-0.5472	0.058	0.1192	-0.0279	0.282	0.0655	0.1974	0.164	0.0297	0.6118	0.0698	0.1396	-0.0997	-0.1636	0.0863	0.1888	0.0287	0.2588	0.1234	0.4546	-0.004
4931	NVL	1	224415036	224517891	0.0768	0.5922	0.353	0.2993	0.3867	0.2512	-0.5547	0.1059	0.1125	-0.0359	0.2921	0.0655	0.1767	0.1336	0.672	0.6283	0.7683	0.1904	0.0442	0.3486	0.1067	0.2025	-0.0342	0.2934	0.1673	0.4571	0.38
494115	RBMXL1	1	89445139	89458643	0.0923	-0.2655	0.028	0.151	0.1563	0.2753	0.0191	-0.099	-0.308	-0.0344	0.5493	0.0606	0.2236	0.1826	0.1365	-0.0082	0.7043	0.1618	-0.7895	0.196	-0.3001	-1.3595	-0.2278	-0.1601	0.9115	-0.0983	0.0442
4985	OPRD1	1	29138654	29190208	-0.6697	-0.3686	-0.0324	-0.1628	0.0982	-0.3969	-0.5394	-0.2105	-0.3871	-0.0733	-0.6207	0.0348	-0.3594	0.1222	-0.5172	-0.145	0.0453	0.079	-0.2433	-0.4754	0.0665	-0.637	-0.3228	-0.2258	-0.3569	-0.1686	-0.0076
49856	WRAP73	1	3547331	3566671	-0.6709	-0.005	-0.0759	-0.1513	0.1188	0.523	-0.0063	-0.2267	0.1476	-0.0742	-0.0845	0.0507	-0.3556	0.1024	-0.5692	-0.1602	0.6933	0.0949	-0.2258	-0.4688	0.0032	-0.2953	0.5745	-0.2174	-0.3444	-0.1661	-0.0757
49860	CRNN	1	152381719	152386750	0.0901	0.5745	0.3483	-0.7198	0.5916	0.8482	0.0039	0.2999	0.0802	-0.0316	0.28	0.0358	0.1837	0.1714	0.0338	-0.0503	0.0177	0.2079	0.4283	0.2528	-0.2678	0.5512	-0.1543	0.2685	0.1473	0.4728	0.0421
4998	ORC1	1	52838501	52870143	-0.6697	-0.3166	-0.0324	-0.1103	0.0982	0.1964	-0.0263	-0.2105	-0.3317	-0.0733	0.2892	0.0677	0.1811	0.1234	-0.5172	-0.0944	0.5046	0.1461	-0.1959	0.1409	0.1294	-0.1846	-0.3	-0.2386	-0.2767	-0.1548	-0.0151
5016	OVGP1	1	111956937	111970399	-0.0027	-0.3255	-0.0253	0.1098	-0.3008	0.2045	0.3251	-0.2134	-0.3746	-0.5278	0.4239	0.0111	0.123	0.0899	0.0628	-0.7645	0.6574	-0.5138	-0.7905	0.1619	-0.3541	-0.2767	-0.29	-1.186	0.6756	-0.1733	0.0101
50486	G0S2	1	209848670	209849735	0.0768	-0.3311	0.348	0.3383	0.3784	0.2448	-0.5472	0.1294	0.1192	-0.0279	0.3043	0.0655	0.1974	0.164	0.0297	0.6118	0.0821	0.2096	-0.0997	-0.1636	-1.2752	0.2025	-0.0342	0.2752	0.1776	0.4571	0.4335
5051	PAFAH2	1	26286258	26324648	-0.6697	0.0199	-0.0324	-0.1628	0.0982	-0.3969	-0.5394	-0.2105	-0.3871	-0.0733	-0.6207	0.0348	-0.3594	0.1222	-0.5172	-0.145	0.0453	0.079	-0.2433	-0.4754	0.0665	-0.637	-0.3228	-0.2258	-0.3569	-0.1686	-0.5474
5052	PRDX1	1	45976707	45988562	-0.6697	-0.3166	-0.0324	-0.1475	0.0982	0.1594	-0.0263	-0.2105	0.551	-0.0733	0.3314	0.0677	0.1801	0.1234	-0.5172	0.2781	0.6272	0.113	-0.2298	0.1409	0.0665	-0.6275	-0.3	-0.2386	-0.2767	-0.1548	0.0056
50604	IL20	1	207039154	207042568	0.0768	-0.3311	0.348	0.1824	0.3784	0.2448	-0.5472	0.0344	0.1192	-0.0279	0.2883	0.0655	0.1974	0.164	0.0297	0.6118	0.0821	0.1436	-0.0997	-0.1636	0.0863	0.1888	-0.0342	0.2588	0.1234	0.4546	0.3986
50651	SLC45A1	1	8384390	8404227	-0.6833	-0.005	-0.0759	-0.1513	0.1188	0.523	-0.5521	0.396	0.1476	-0.0742	-0.1022	0.0507	-0.3556	0.1024	-0.5692	-0.1602	0.7575	0.0949	-0.7763	-0.4688	0.0665	-0.6162	0.5745	-0.2174	-0.3444	-0.1661	-0.0757
50717	DCAF8	1	160185505	160232350	0.0606	0.5696	0.3149	0.124	0.5707	0.5312	-0.0335	0.2644	0.1138	-0.0761	-0.5916	0.0018	0.1543	0.1057	0.03	-0.0952	0.0555	0.1794	-0.2504	0.193	-0.3514	0.5773	-0.0563	0.2507	0.1076	0.4393	-0.0223
50809	HP1BP3	1	21069171	21113181	-0.6304	0.0199	-0.0324	-0.1336	0.1188	0.1565	-0.5394	-0.1969	0.4973	-0.0733	-0.6207	0.0579	-0.3287	0.1443	-0.5389	-0.145	0.0453	0.1105	-0.2103	-0.4501	0.0665	-0.637	-0.313	-0.2258	-0.3569	-0.1661	-0.5474
5081	PAX7	1	18957500	19075360	-0.6304	0.0199	-0.0324	-0.1336	0.1188	0.1633	-0.5394	-0.1969	0.1732	-0.0147	-0.6207	0.0579	-0.3287	0.1443	-2.1254	-0.145	0.0453	0.1058	-0.2103	-0.4501	0.0665	-0.6162	-0.313	-0.2258	-0.3569	-0.1661	-0.5474
50848	F11R	1	160965001	160991133	0.0606	0.5696	0.3149	0.124	0.5707	0.5312	-0.0335	0.2644	0.1138	-0.0761	-0.5916	0.0018	0.1543	0.1057	0.03	-0.0964	0.0555	0.1794	0.4532	0.193	-0.3514	1.1004	-0.0563	0.2507	0.1076	0.4393	-0.0223
5087	PBX1	1	164528597	164821060	0.0606	0.5863	0.3149	0.124	0.0996	0.2256	0.0064	0.2953	-0.4644	-0.0761	-0.015	0.0018	0.1543	0.1181	0.03	-0.0246	0.0555	0.1794	-0.2177	0.252	-0.29	0.1387	-0.0563	0.26	0.1647	0.4462	-0.0223
50999	TMED5	1	93615299	93646246	0.0923	-0.2655	0.0101	0.151	0.1563	0.2753	0.3838	-0.099	-0.308	-0.3983	0.5493	0.0606	0.208	0.1746	0.0947	-0.0082	0.7168	0.2835	-0.7895	0.196	-0.3001	-0.1831	-0.2335	-1.0854	1.2016	-0.0981	0.0442
51018	RRP15	1	218458629	218511325	0.0768	-0.3127	0.353	0.3321	0.3867	0.2512	0.9769	0.1059	0.1125	-0.0359	0.3436	0.0655	0.1767	0.164	0.7098	0.7265	0.8525	0.1904	0.0894	0.4002	-1.1648	0.2025	-0.0342	0.2934	0.229	0.4571	0.38
51022	GLRX2	1	193065595	193075244	0.0606	0.6034	0.383	0.1713	0.4115	0.2071	-0.5227	0.1127	0.1387	-0.4018	-0.024	0.1044	0.2162	0.1786	-0.4353	0.6597	-0.4852	0.2821	-0.222	-0.1383	0.1852	0.1888	0.026	-0.1597	0.2068	0.4774	0.0201
51027	BOLA1	1	149871155	149872348	0.0901	0.5745	0.3483	0.5212	-0.26	0.5527	0.0039	0.2999	0.0802	-0.0659	0.28	0.0358	0.1837	0.1714	0.0338	-0.0503	0.0724	0.2079	0.4283	0.2528	-0.2889	0.5512	-0.1543	0.2685	0.1363	0.4728	0.0421
51029	DESI2	1	244816352	244872334	0.0468	0.5882	0.3101	0.2905	0.3703	0.2059	-0.5222	0.0731	0.1224	-0.069	-0.055	0.3327	0.1665	0.1336	0.6499	0.6204	-0.4669	0.2145	0.0572	0.3786	0.4878	0.1503	-0.0468	0.2846	0.1856	0.4347	0.3305
51032	CELA2B	1	15802596	15817895	-0.6268	-0.005	-0.0671	-0.1513	0.1188	0.1633	-0.5483	-0.2607	0.1477	-0.1072	0.2882	0.0564	-0.3041	0.1219	-0.5629	-0.1275	0.0306	0.0721	-0.233	-0.4688	0.0665	-0.6162	-0.2742	-0.2509	-0.3444	-0.1661	-0.6256
51042	ZNF593	1	26496388	26497364	-0.6697	0.0199	-0.0324	-0.1628	0.0982	-0.3969	-0.5394	-0.2105	-0.3871	-0.0733	-0.6207	0.0348	-0.3594	0.1222	-0.5172	-0.145	0.0453	0.079	-0.2433	-0.4754	0.0665	-0.637	-0.3228	-0.2258	-0.3569	-0.1686	-0.5474
51043	ZBTB7B	1	154975106	154991001	0.0532	0.549	0.3215	0.4093	0.5226	0.6287	-0.0342	0.2499	0.0588	-0.0822	0.2762	0.0018	0.1543	0.1188	0.3732	-0.0905	0.0459	0.1212	0.4409	0.1984	-0.3811	0.5773	-0.0685	0.237	0.1261	0.4314	-0.0223
51058	ZNF691	1	43312244	43318146	-0.6697	-0.3166	-0.0324	-0.1475	0.0982	0.1594	-0.0263	-0.2105	0.551	-0.0733	0.3314	0.0677	0.1743	0.1234	-0.5172	-0.1432	0.5959	0.113	-0.2298	0.1409	0.0665	-0.6275	-0.3	-0.2386	-0.2767	-0.1548	0.0056
51060	TXNDC12	1	52485804	52521843	-0.6697	-0.3166	-0.0324	-0.1103	0.0982	0.1964	-0.0263	-0.2105	-0.3317	-0.0733	0.2892	0.0677	0.1811	0.1234	-0.5172	-0.0944	0.5046	0.1461	-0.1959	0.1409	0.1294	-0.1846	-0.3	-0.2386	-0.2767	-0.1548	-0.0151
51086	TNNI3K	1	74701071	75010116	0.0923	-0.2655	0.0294	-0.0164	0.1563	0.246	0.0191	-0.1143	-0.2693	-0.0421	0.5813	0.0572	0.1622	0.1658	-0.4097	-0.0085	0.5079	0.2937	-0.7399	0.2008	-0.2851	-0.1908	-0.2278	-0.1601	-0.1439	-0.0983	-0.0052
51093	RRNAD1	1	156698263	156706752	0.0606	0.549	0.3149	0.1704	0.5398	0.6287	-0.0342	0.2543	0.0588	-0.0761	0.2762	0.0018	0.1543	0.1188	0.03	-0.0905	0.4265	0.1243	-0.2504	0.1984	-0.3811	0.5773	-0.0609	0.2035	0.1261	0.4314	-0.0223
51094	ADIPOR1	1	202909960	202927700	0.0768	-0.3311	0.348	0.1824	0.3608	0.2017	-0.5472	0.058	0.1192	-0.0279	0.282	0.0655	0.1974	0.164	0.0297	0.6118	0.4314	0.1396	-0.0997	-0.1636	0.0863	0.1888	0.0287	0.2588	0.1234	0.4546	-0.004
51097	SCCPDH	1	246887378	246931440	0.0468	0.5882	0.3101	0.2905	0.3703	0.5845	0.6152	0.107	0.1224	-0.0433	0.3378	0.3327	0.1612	0.1336	0.6568	0.6204	-0.5159	0.2145	0.0572	0.3786	0.5489	0.1861	-0.0275	0.2846	0.1856	0.4347	0.3305
51100	SH3GLB1	1	87170253	87213867	0.0923	-0.2655	0.028	0.151	0.1563	0.2753	0.0191	-0.099	-0.308	-0.0344	0.5493	0.0606	0.2236	0.1826	0.1365	-0.0082	0.7043	0.3018	-0.7895	0.196	-0.3001	-0.1657	-0.2278	-0.1601	0.9115	-0.0983	0.0442
51102	MECR	1	29519385	29557454	-0.6697	-0.3686	-0.0324	-0.1628	0.0982	-0.3969	-0.5394	-0.2105	-0.3871	-0.0733	-0.6207	0.0348	-0.3594	0.1222	-0.5172	-0.145	0.0453	0.079	-0.2433	-0.4754	0.0665	-0.637	-0.3228	-0.2258	-0.3569	-0.1686	-0.0076
51107	APH1A	1	150237799	150241609	0.0901	0.5745	0.3483	0.5212	-0.26	0.5527	0.0039	0.2999	0.0802	-0.0659	0.28	0.0358	0.1837	0.1714	0.0338	-0.0503	0.0724	0.2079	0.4283	0.2528	-0.2889	0.5512	-0.1543	0.2685	0.1363	0.4728	0.0421
51118	UTP11L	1	38478384	38490497	-0.6697	-0.3686	-0.0324	-0.1475	0.0982	0.1594	-0.0263	-0.2105	-0.3871	-0.0733	0.3314	0.0348	-0.3594	0.1234	-0.5172	-0.1432	0.0121	0.0845	-0.2298	0.8619	0.0665	-0.6329	-0.3	-0.2386	-0.3569	-0.1811	-0.0005
51127	TRIM17	1	228595636	228604583	0.0768	0.5922	0.353	0.2993	0.3867	0.2512	-0.5547	0.1059	0.1125	-0.0359	0.292	0.2862	0.1767	0.1336	0.672	0.6283	-0.4927	0.1904	0.0738	0.3486	0.1067	0.1975	-0.0342	0.2934	0.1493	0.4571	0.38
51133	KCTD3	1	215740735	215795149	0.0768	-0.3311	0.353	0.3321	0.3879	0.2512	1.6418	0.1294	0.1192	-0.0359	-0.4917	0.0655	0.1767	0.164	0.7098	0.658	0.8039	0.283	0.0894	0.3707	-1.2625	0.2025	-0.0342	0.2752	0.229	0.4571	0.38
51150	SDF4	1	1152288	1167447	-0.6709	-0.005	-0.0759	-0.1513	0.1188	0.523	-0.0063	-0.2267	0.1476	-0.0742	-0.0845	0.0507	-0.3556	0.1297	-0.5692	-0.1602	0.6933	-0.6662	-0.2258	-0.4688	0.0032	-0.1553	0.5745	-0.2174	-0.3444	-0.1201	-0.0757
51154	MRTO4	1	19578075	19586622	-0.6304	0.0199	-0.0324	-0.1336	0.1188	0.1633	-0.5394	-0.1969	0.1732	-0.0733	-0.6207	0.0579	-0.3287	0.1443	-0.5389	-0.145	0.0453	0.1058	-0.2103	-0.4501	0.0665	-0.6162	-0.313	-0.2258	-0.3569	-0.1661	-0.5474
51177	PLEKHO1	1	150122170	150131825	0.0901	0.5745	0.3483	0.5212	-0.26	0.5527	0.0039	0.2999	0.0802	-0.0659	0.28	0.0358	0.1837	0.1714	0.0338	-0.0503	0.0724	0.2079	0.4283	0.2528	-0.2889	0.5512	-0.1543	0.2685	0.1363	0.4728	0.0421
51179	HAO2	1	119911402	119936751	0.0918	-0.2848	0.0355	0.142	-0.2081	0.8461	0.313	-0.1496	-0.3204	0.0158	-0.0284	0.0918	0.216	0.1923	-0.4483	-0.6242	0.6574	0.2258	1.8972	0.2075	0.2534	-0.6056	-0.1543	0.2908	0.9476	-0.0934	0.0101
51205	ACP6	1	147119168	147142634	0.0901	0.619	0.3887	0.5212	-0.2081	0.3426	0.313	0.3986	0.1053	0.0158	0.0007	0.0358	0.216	0.1714	0.0692	-0.0191	0.14	0.2079	0.9958	0.2528	-0.1538	0.6279	-0.1543	0.3342	0.2905	0.5322	0.0745
51249	TMEM69	1	46153847	46160108	-0.6697	-0.3166	-0.0324	-0.1475	0.0982	0.1594	-0.0263	-0.2105	0.551	-0.0733	0.3314	0.0677	0.1801	0.1234	-0.5172	0.2781	0.6272	0.113	-0.2298	0.1409	0.0665	-0.6275	-0.3	-0.2386	-0.2767	-0.1548	0.0056
51253	MRPL37	1	54665840	54684056	-0.6697	-0.3166	-0.0324	-0.1103	0.0982	0.1964	-0.0263	-0.2105	0.9788	-0.0733	0.3071	0.0677	0.1811	0.1234	-0.5172	-0.0944	0.5169	0.1461	-0.1959	0.1409	0.1587	-0.1846	-0.3	-0.2386	-0.2767	-0.1548	-0.0151
51278	IER5	1	181057638	181059979	0.0606	0.569	0.357	0.1713	0.0926	0.5989	0.0064	0.2082	0.1387	-0.4289	0.3036	0.0037	0.2062	0.1574	0.0658	-0.0246	0.4662	0.1794	0.4838	0.2109	-0.2983	0.1828	-0.036	0.2608	0.1774	0.4774	-0.0019
5129	CDK18	1	205473684	205501921	0.0768	-0.3311	0.348	0.1824	0.3784	0.5323	-0.5472	0.058	0.1192	-0.0279	0.2883	0.0655	0.1974	0.164	0.0297	0.6118	0.0698	0.1396	-0.0997	-0.1636	0.0863	0.1888	0.0287	0.2588	0.1234	0.4546	0.3986
5132	PDC	1	186412698	186430240	0.0606	0.6218	0.357	0.1713	0.4115	0.5989	0.0064	0.2082	0.1387	-0.4289	0.3036	0.0037	0.2162	0.1574	0.0658	0.0534	-0.4852	0.2821	0.4838	-0.1177	0.165	0.1872	0.026	-0.1597	0.1774	0.4774	-0.0019
51361	HOOK1	1	60280533	60342050	0.0969	-0.2612	-0.0324	-0.1103	0.1595	0.2317	0.0256	-0.1549	-0.3185	-0.0211	0.5241	0.0677	0.1879	0.1678	-0.4625	-0.0329	0.5098	0.2333	-0.1959	0.2041	0.1587	-0.1846	-0.2531	-0.2042	-0.209	-0.1548	0.0231
51375	SNX7	1	99127236	99226056	0.0691	-0.2655	0.0101	0.1129	0.1563	0.2595	0.4053	-0.125	-0.2856	-0.446	0.4652	0.0606	0.1827	0.1601	0.1624	0.3995	0.6442	0.2847	-0.7895	0.1944	-0.2777	-0.2064	-0.2335	-1.0854	0.3964	-0.12	-0.0182
51377	UCHL5	1	192981496	193029237	0.0606	0.6034	0.383	0.1713	0.4115	0.2071	-0.5227	0.1127	0.1387	-0.4018	-0.024	0.1044	0.2162	0.1786	-0.4353	0.6597	-0.4852	0.2821	-0.222	-0.1383	0.1852	0.1888	0.026	-0.1597	0.2068	0.4774	0.0201
5142	PDE4B	1	66258193	66840262	0.0903	-0.2655	-0.0324	-0.0926	0.1595	0.2582	-2.5665	-0.098	-1.59	-0.1547	0.5241	0.0677	0.1781	0.1678	-0.4404	-1.155	0.5098	0.2617	-0.2083	0.1768	0.2436	-0.1846	-0.2531	-0.1861	-0.2057	-0.1558	0.0231
51430	SUCO	1	172502260	172580973	0.0606	0.5863	0.3575	0.1605	0.0996	0.2256	0.0064	0.2758	0.1114	-0.4428	-0.0539	0.0018	0.1543	0.1374	0.0449	-0.0246	0.0555	0.1794	-0.2413	0.2162	-0.29	0.1387	-0.0563	0.26	0.1647	0.4462	-0.0202
51440	HPCAL4	1	40144645	40157089	-0.6697	-0.3166	-0.0324	-0.1475	0.0982	0.1594	-0.0263	-0.2105	0.551	-0.0733	0.3314	0.0348	0.1743	0.1234	-0.5172	-0.1432	0.0121	0.0845	-0.2298	0.5042	0.0665	-0.6329	-0.3	-0.2386	-0.3569	-0.1811	-0.0005
51441	YTHDF2	1	29063133	29096287	-0.6697	-0.3686	-0.0324	-0.1628	0.0982	-0.3969	-0.5394	-0.2105	-0.3871	-0.0733	-0.6207	0.0348	-0.3594	0.1222	-0.5172	-0.145	0.0453	0.079	-0.2433	-0.4754	0.0665	-0.637	-0.3228	-0.2258	-0.3569	-0.1686	-0.0076
51463	GPR89B	1	147400506	147465753	0.0901	0.619	0.3887	0.5212	-0.2081	0.3426	0.313	0.3986	0.1053	0.0158	0.0007	0.0358	0.216	0.1714	0.0692	-0.0191	0.14	0.2079	0.9958	0.2528	-0.1538	0.6279	-0.1543	0.3342	0.2905	0.5322	0.0745
51478	HSD17B7	1	162760496	162782608	0.0606	0.5863	0.3149	0.124	0.5707	0.605	0.0064	0.2644	0.1138	-0.0761	-0.5916	0.0018	0.1543	0.1181	0.03	-0.0246	0.0555	0.1794	0.4532	0.252	-0.29	0.1387	-0.0563	0.26	0.1647	0.4462	-0.0223
515	ATP5F1	1	111991743	112004525	-0.0027	-0.3255	-0.0253	0.1098	-0.3008	0.2045	0.3251	-0.2134	-0.3746	-0.5278	0.4239	0.0111	0.123	0.0899	0.0628	-0.7645	0.6574	-0.5138	-0.7905	0.1619	-0.3541	-0.2767	-0.29	-1.186	0.6756	-0.1733	0.0101
51506	UFC1	1	161123534	161128646	0.0606	0.5696	0.3149	0.124	0.5707	0.5312	-0.0335	0.2644	0.1138	-0.0761	-0.5916	0.0018	0.1543	0.1057	0.03	-0.0964	0.0555	0.1794	0.4532	0.193	-0.3514	0.7556	-0.0563	0.2507	0.1076	0.4393	-0.0223
51514	DTL	1	212208919	212278187	0.0768	-0.3311	0.353	0.3321	0.3879	0.2512	1.6418	0.1294	0.1192	-0.0359	0.3043	0.0655	0.1767	0.164	0.7098	0.658	0.0821	0.209	0.0667	-0.1636	-1.2625	0.2025	-0.0342	0.2752	0.1776	0.4571	0.382
51538	ZCCHC17	1	31769842	31837780	-0.6697	-0.3686	-0.0324	-0.1475	0.0982	-0.3746	-0.0104	-0.2105	-0.3871	-0.0733	0.3314	0.0348	-0.3594	0.1222	-0.5172	-0.145	0.0453	0.0978	-0.2433	0.0927	0.0665	-0.637	-0.3	-0.2258	-0.3569	-0.1811	0.0266
51592	TRIM33	1	114935399	115053781	0.0918	-0.2848	0.0355	0.142	-0.2081	0.2469	0.313	-0.1496	-0.3204	-0.9956	0.4239	0.0918	0.216	0.1923	-0.4483	-0.635	0.6574	-0.4025	1.7361	0.1619	-0.3541	-0.5929	-0.1543	-0.2668	0.9476	-0.0934	0.0101
51603	METTL13	1	171750761	171766856	0.0606	0.5863	0.3575	0.1605	0.0996	0.2256	0.0064	0.2758	0.1114	-0.4428	-0.0539	0.0018	0.1543	0.1374	0.0449	-0.0246	0.0555	0.1794	0.4804	0.2162	-0.29	0.1387	-0.0563	0.26	0.1647	0.4462	-0.0202
51611	DPH5	1	101455180	101491362	0.0691	-0.2655	0.0101	0.1129	0.1563	0.2595	0.4053	-0.125	-0.2856	-0.446	0.4652	0.0606	0.1827	0.1601	0.1104	-0.115	0.6442	0.2847	-0.7895	0.1944	-0.2777	-0.2064	-0.2335	-1.0854	0.2834	-0.12	-0.0182
51668	HSPB11	1	54387234	54411288	-0.6697	-0.3166	-0.0324	-0.1103	0.0982	0.1964	-0.0263	-0.2105	0.5057	-0.0733	0.2892	0.0677	0.1811	0.1234	-0.5172	-0.0944	0.5046	0.1461	-0.1959	0.1409	0.1587	-0.1846	-0.3	-0.2386	-0.2767	-0.1548	-0.0151
51686	OAZ3	1	151735445	151743806	0.0901	0.5745	0.3483	-0.7198	0.5916	0.5527	0.0039	0.2999	0.0802	-0.0316	0.28	0.0358	0.1837	0.1714	0.0338	-0.0503	0.0724	0.2079	0.4283	0.2528	-0.2678	0.5512	-0.1543	0.2685	0.1473	0.4728	0.0421
51702	PADI3	1	17575593	17610727	-0.6304	0.0199	-0.0324	-0.1336	0.1188	0.1633	-0.5394	-0.1969	0.1732	-0.0147	0.2959	0.0579	-0.3287	0.1443	-0.5128	-0.145	0.0453	0.1058	-0.2103	-0.4501	0.0665	-0.6162	-0.313	-0.2258	-0.3569	-0.1661	-0.3861
51706	CYB5R1	1	202931001	202936404	0.0768	-0.3311	0.348	0.1824	0.3608	0.2017	-0.5472	0.058	0.1192	-0.0279	0.282	0.0655	0.1974	0.164	0.0297	0.6118	0.4314	0.1396	-0.0997	-0.1636	0.0863	0.1888	0.0287	0.2588	0.1234	0.4546	-0.004
51727	CMPK1	1	47799469	47844511	-0.6697	-0.3166	-0.0324	-0.1475	0.0982	0.1964	-0.0263	-0.2105	0.551	-0.0733	0.2704	0.0677	0.1811	0.1234	-0.5172	-0.0888	0.6272	0.1062	-0.2298	0.1409	0.1123	-0.6275	-0.3	-0.2386	-0.2767	-0.1548	0.0056
5174	PDZK1	1	145727666	145764206	0.0901	0.619	0.3887	0.5212	-0.2081	0.3426	0.313	0.3986	0.1053	0.0158	-0.015	0.0358	0.216	0.1714	0.0692	-0.0191	0.14	0.2079	0.9958	0.2528	-0.1538	0.6279	-0.1543	1.0003	0.2905	0.5322	0.0745
51742	ARID4B	1	235330210	235491532	0.0768	0.5882	0.3331	0.2905	0.3867	0.1997	0.8469	0.0823	0.1224	-0.0549	-0.0421	0.2862	0.1645	0.1336	0.6692	0.6204	-0.4422	0.1904	0.0738	0.5275	-0.5619	0.1804	-0.0342	0.2934	0.1764	0.4571	0.4087
51744	CD244	1	160799950	160832692	0.0606	0.5696	0.3149	0.124	0.5707	0.5312	-0.0335	0.2644	0.1138	-0.0761	-0.5916	0.0018	0.1543	0.1057	0.03	-0.0964	0.0555	0.1794	0.4532	0.193	-0.3514	1.1004	-0.0563	0.2507	0.1076	0.4393	-0.0223
5192	PEX10	1	2336241	2344010	-0.6709	-0.005	-0.0759	-0.1513	0.1188	0.523	-0.0063	-0.2267	0.1476	-0.0742	-0.0845	0.0507	-0.3556	0.1024	-0.5692	-0.1602	0.6933	0.0949	-0.2258	-0.4688	0.0032	-0.2953	0.5745	-0.2174	-0.3444	-0.1661	-0.0757
5195	PEX14	1	10535003	10690815	-0.6833	-0.005	-0.0759	-0.1513	0.1188	0.1633	-0.5521	-0.2067	0.14	-0.0742	-0.1022	0.0507	-0.3584	0.1024	-0.5692	-0.1602	0.7367	-1.332	-0.233	-0.4688	0.0665	-0.6162	0.5745	-0.2174	-0.3444	-0.1661	-0.1035
5202	PFDN2	1	161070346	161087866	0.0606	0.5696	0.3149	0.124	0.5707	0.5312	-0.0335	0.2644	0.1138	-0.0761	-0.5916	0.0018	0.1543	0.1057	0.03	-0.0964	0.0555	0.1794	0.4532	0.193	-0.3514	0.7556	-0.0563	0.2507	0.1076	0.4393	-0.0223
5208	PFKFB2	1	207226620	207254368	0.0768	-0.3311	0.348	0.1824	0.3784	0.2448	-0.5472	0.0344	0.1192	-0.0279	0.2883	0.0655	0.1974	0.164	0.0297	0.6118	0.0821	0.1436	-0.0997	-0.1636	0.0863	0.1888	-0.0342	0.6213	0.1234	0.4546	0.3986
5226	PGD	1	10459085	10480201	-0.6833	-0.005	-0.0759	-0.1513	0.1188	0.1633	-0.5521	-0.2067	0.14	-0.0742	-0.1022	0.0507	-0.3584	0.1024	-0.5692	-0.1602	0.7367	0.0949	-0.233	-0.4688	0.0665	-0.6162	0.5745	-0.2174	-0.3444	-0.1661	-0.1035
5236	PGM1	1	64058947	64125916	0.0903	-0.2655	-0.0324	-0.0926	0.1595	0.2582	0.0256	-0.098	-0.3226	-0.0086	0.5241	0.0677	0.1781	0.1678	-0.4604	-0.0329	0.5098	0.2333	-0.2083	0.2041	0.1758	-0.1846	-0.2531	-0.1861	-0.2057	-0.1558	0.0231
5279	PIGC	1	172410597	172413230	0.0606	0.5863	0.3575	0.1605	0.0996	0.2256	0.0064	0.2758	0.1114	-0.4428	-0.0539	0.0018	0.1543	0.1374	0.0449	-0.0246	0.0555	0.1794	-0.2413	0.2162	-0.29	0.1387	-0.0563	0.26	0.1647	0.4462	-0.0202
5284	PIGR	1	207101867	207119811	0.0768	-0.3311	0.348	0.1824	0.3784	0.2448	-0.5472	0.0344	0.1192	-0.0279	0.2883	0.0655	0.1974	0.164	0.0297	0.6118	0.0821	0.1436	-0.0997	-0.1636	0.0863	0.1888	-0.0342	0.2588	0.1234	0.4546	0.3986
5287	PIK3C2B	1	204391758	204459474	0.0768	-0.3311	0.348	0.1824	0.3784	0.5323	-0.5472	0.058	0.1192	-0.0279	0.2883	0.0655	0.1974	0.164	0.0297	0.6118	0.0698	0.1396	-0.0997	-0.1636	0.0863	0.1888	0.0287	0.2588	0.1234	0.4546	-0.004
5293	PIK3CD	1	9711790	9789172	-0.6833	-0.005	-0.0759	-0.1513	0.1188	0.523	-0.5521	-0.2353	0.1325	-0.0742	-0.1022	0.0507	-0.3556	0.1024	-0.5692	-0.1602	0.7367	0.0949	-0.233	-0.4688	0.0665	-0.6162	0.5745	-0.2174	-0.3444	-0.1661	-0.07
5298	PI4KB	1	151264273	151300191	0.0901	0.5745	0.3483	0.5212	0.5916	0.5527	0.0039	0.2999	0.0802	-0.0316	0.28	0.0358	0.1837	0.1714	0.0338	-0.0503	0.0724	0.2079	0.4283	0.2528	-0.2889	0.5512	-0.1543	0.2685	0.1473	0.4728	0.0421
5301	PIN1P1	1	70385005	70386000	0.0903	-0.2655	-0.0324	-0.0926	0.1368	-1.1354	0.032	-0.098	-0.2815	-0.074	0.5241	0.0677	0.2432	0.1678	-0.4404	-0.0206	0.5098	0.2617	-0.6887	0.2008	0.2436	-0.1846	-0.2097	-0.1861	-0.2057	-0.1558	0.0231
5313	PKLR	1	155259084	155271225	0.0532	0.549	0.3215	0.4093	0.5226	0.6287	-0.0342	0.2499	0.0588	-0.0822	0.2762	0.0018	0.1543	0.1188	0.3732	-0.0905	0.0459	0.1212	0.8179	0.1984	-0.3811	0.5773	-0.0685	0.237	0.1261	0.4314	-0.0223
5317	PKP1	1	201252580	201302121	0.0768	-0.3311	0.348	0.1824	0.3608	0.2017	-0.5472	0.058	0.1192	-0.3961	0.282	0.1513	0.1974	0.164	0.0297	0.6118	0.0943	0.1396	-0.0997	-0.1636	0.0863	0.5115	0.0287	1.5509	0.1234	0.4546	0.0123
5320	PLA2G2A	1	20301924	20306932	-0.6304	0.0199	-0.0324	-0.1336	0.1188	0.1565	-0.5394	-0.1969	0.4973	-0.0733	-0.6207	0.0579	-0.3287	0.1443	-0.5389	-0.145	0.0453	0.1105	-0.2103	-0.4501	0.0665	-0.637	-0.313	-0.2258	-0.3569	-0.1661	-0.5474
5321	PLA2G4A	1	186798032	186958113	0.0606	0.6218	0.357	0.1713	0.4115	0.5989	0.0064	0.2082	0.1387	-0.4289	0.3036	0.0037	0.2162	0.1574	0.0658	0.0534	-0.4852	0.2821	0.4838	-0.1177	0.1887	0.1872	0.026	-0.1597	0.1774	0.4774	-0.0019
5322	PLA2G5	1	20396701	20418394	-0.6304	0.0199	-0.0324	-0.1336	0.1188	0.1565	-0.5394	-0.1969	0.4973	-0.0733	-0.6207	0.0579	-0.3287	0.1443	-0.5389	-0.145	0.0453	0.1105	-0.2103	-0.4501	0.0665	-0.637	-0.313	-0.2258	-0.3569	-0.1661	-0.5474
533	ATP6V0B	1	44440602	44443972	-0.6697	-0.3166	-0.0324	-0.1475	0.0982	0.1594	-0.0263	-0.2105	0.551	-0.0733	0.3314	0.0677	0.1801	0.1234	-0.5172	-0.1432	0.6272	0.113	-0.2298	0.1409	0.0665	-0.6275	-0.3	-0.2386	-0.2767	-0.1548	0.0056
5351	PLOD1	1	11994724	12035599	-0.6833	-0.005	-0.0759	-0.1513	0.1188	0.1633	-0.5521	-0.2067	0.14	-0.0742	-0.1022	0.0507	-0.3584	0.1024	-0.5692	-0.1602	0.7367	0.0583	-0.233	-0.4688	0.0665	-0.6162	-0.2742	-0.2174	-0.3444	-0.1661	-0.5801
5362	PLXNA2	1	208195588	208417665	0.0768	-0.3311	0.348	0.3383	0.3784	0.2448	-0.5472	0.1294	0.1192	-0.0279	0.2883	0.0655	0.1974	0.164	0.0297	0.6118	0.0821	0.2096	-0.0997	-0.1636	-1.3866	0.1888	-0.0342	0.2752	0.1776	0.4546	0.4335
5394	EXOSC10	1	11126676	11159938	-0.6833	-0.005	-0.0759	-0.1513	0.1188	0.1633	-0.5521	-0.2067	0.14	-0.0742	-0.1022	0.0507	-0.3584	0.1024	-0.5692	-0.1602	0.7367	0.0583	-0.233	-0.4688	0.0665	-0.6162	0.5745	-0.2174	-0.3444	-0.1661	-0.1035
5396	PRRX1	1	170633313	170708541	0.0606	0.5863	0.3445	0.1605	0.0996	0.2256	0.0064	0.2758	0.1114	-0.4428	0.4598	0.0018	0.1543	0.1374	0.0449	-0.0246	0.0555	0.1794	0.4804	0.2162	-0.29	0.1387	-0.0563	0.26	0.1647	0.4462	-0.0202
54112	GPR88	1	101003728	101007583	0.0691	-0.2655	0.0101	0.1129	0.1563	0.2595	0.4053	-0.125	-0.2856	-0.446	0.4652	0.0606	0.1827	0.1601	0.1104	-0.115	0.6442	0.2847	-0.7895	0.1944	-0.2777	-0.2064	-0.2335	-1.0854	0.2834	-0.12	-0.0182
541468	LURAP1	1	46669006	46686928	-0.6697	-0.3166	-0.0324	-0.1475	0.0982	0.1594	-0.0263	-0.2105	0.551	-0.0733	0.2704	0.0677	0.1811	0.1234	-0.5172	0.2781	0.6272	0.1062	-0.2298	0.1409	0.1123	-0.6275	-0.3	-0.2386	-0.2767	-0.1548	0.0056
54206	ERRFI1	1	8071779	8086393	-0.6833	-0.005	-0.0759	-0.1513	0.1188	0.523	-0.5521	0.396	0.1476	-0.0742	-0.1022	0.0507	-0.3556	0.1024	-0.5692	-0.1602	0.7575	0.0949	-0.7763	-0.4688	0.0665	-0.6162	0.5745	-0.2174	-0.3444	-0.1661	-0.0757
54344	DPM3	1	155112367	155112996	0.0532	0.549	0.3215	0.4093	0.5226	0.6287	-0.0342	0.2499	0.0588	-0.0822	0.2762	0.0018	0.1543	0.1188	0.3732	-0.0905	0.0459	0.1212	0.8179	0.1984	-0.3811	0.5773	-0.0685	0.237	0.1261	0.4314	-0.0223
54361	WNT4	1	22443798	22469519	-0.6304	0.0199	-0.0324	-0.1336	0.1188	0.1565	-0.5394	-0.1969	-0.3871	-0.0733	-0.6207	0.0579	-0.3287	0.1443	-0.5389	-0.145	0.0453	0.0874	-0.2103	-0.4501	0.0665	-0.637	-0.2744	-0.2258	-0.3569	-0.1546	-0.5474
54432	YIPF1	1	54317392	54355487	-0.6697	-0.3166	-0.0324	-0.1103	0.0982	0.1964	-0.0263	-0.2105	0.5057	-0.0733	0.2892	0.0677	0.1811	0.1234	-0.5172	-0.0944	0.5046	0.1461	-0.1959	0.1409	0.1587	-0.1846	-0.3	-0.2386	-0.2767	-0.1548	-0.0151
54455	FBXO42	1	16576559	16678948	-0.6268	-0.005	-0.0671	-0.1513	0.1188	0.2251	-0.5483	-1.0388	0.1477	-0.1072	0.2882	0.0165	-0.3041	0.1219	-0.5629	-0.1275	0.0596	0.1486	-0.233	-0.4688	0.0665	-0.6162	-0.2742	-0.2509	-0.4187	-0.1661	-0.3861
54460	MRPS21	1	150266269	150280819	0.0901	0.5745	0.3483	0.5212	0.5916	0.5527	0.0039	0.2999	0.0802	-0.0659	0.28	0.0358	0.1837	0.1714	0.0338	-0.0503	0.0724	0.2079	0.4283	0.2528	-0.2889	0.5512	-0.1543	0.2685	0.1363	0.4728	0.0421
54482	TRMT13	1	100598706	100616054	0.0691	-0.2655	0.0101	0.1129	0.1563	0.2595	0.4053	-0.125	-0.2856	-0.446	0.4652	0.0606	0.1827	0.1601	0.1104	-0.115	0.6442	0.2847	-0.7895	0.1944	-0.2777	-0.2064	-0.2335	-1.0854	0.2834	-0.12	-0.0182
54499	TMCO1	1	165693528	165738159	0.0606	0.5863	0.3149	0.124	0.0996	0.2256	0.0064	0.2758	0.0925	-0.0761	-0.015	0.0018	0.1543	0.1181	-1.6213	-0.0246	0.0555	0.1794	-0.2177	0.252	-0.29	0.1387	-0.0563	0.26	0.1647	0.4462	-0.0223
54507	ADAMTSL4	1	150521898	150533412	0.0901	0.5745	0.3483	0.5212	0.5916	0.5527	0.0039	0.2999	0.0802	-0.0659	0.28	0.0358	0.1837	0.1714	0.0338	-0.0503	0.0724	0.2079	0.4283	0.2528	-0.2889	0.5512	-0.1543	0.2685	0.1363	0.4728	0.0421
5451	POU2F1	1	167190066	167396582	0.0606	0.5863	0.3149	0.124	0.0996	0.2256	0.0064	0.2758	0.0925	-0.0761	-0.0588	0.0018	0.1543	0.5052	0.0449	-0.0246	0.0555	0.1794	-0.2177	0.2291	-0.29	0.1387	-0.0563	0.26	0.1647	0.4462	-0.0223
5453	POU3F1	1	38509523	38512450	-0.6697	-0.3686	-0.0324	-0.1475	0.0982	0.1594	-0.0263	-0.2105	-0.3871	-0.0733	0.3314	0.0348	-0.3594	0.1234	-0.5172	-0.1432	0.0121	0.0845	-0.2298	0.8619	0.0665	-0.6329	-0.3	-0.2386	-0.3569	-0.1811	-0.0005
54544	CRCT1	1	152486978	152488481	0.0901	0.5745	0.3483	-0.7198	0.5916	0.8482	0.3553	0.2999	0.0802	-0.0316	0.28	0.0358	0.1837	0.1714	0.0338	-0.0503	0.0177	0.2079	0.4283	0.2528	-0.2678	0.5512	-0.1543	0.2685	0.1473	0.4728	0.0421
54546	RNF186	1	20140522	20141771	-0.6304	0.0199	-0.0324	-0.1336	0.1188	0.1633	-0.5394	-0.1969	0.4973	-0.0733	-0.6207	0.0579	-0.3287	0.1443	-0.5389	-0.145	0.0453	0.1058	-0.2103	-0.4501	0.0665	-0.637	-0.313	-0.2258	-0.3569	-0.1661	-0.5474
54558	SPATA6	1	48761044	48937876	-0.6697	-0.3166	-0.0324	-0.1475	0.0982	0.1964	-0.0263	-0.2105	0.551	-0.0733	0.2892	0.0677	0.1811	0.1234	-0.5172	-0.0888	0.5046	0.1461	-0.2298	0.1409	0.1123	-0.6275	-0.3	-0.2386	-0.2767	-0.1548	0.0056
54583	EGLN1	1	231499497	231560790	0.0768	0.5922	0.331	-2.9979	0.3867	0.2512	-0.5547	0.1059	0.1125	-0.0549	0.3226	0.2862	0.1645	0.1336	-3.9694	0.6204	-0.4422	0.1904	0.0738	0.5275	0.1067	0.1804	-0.0342	0.2934	0.1764	0.4571	0.38
54587	MXRA8	1	1288071	1293915	-0.6709	-0.005	-0.0759	-0.1513	0.1188	0.523	-0.0063	-0.2267	0.1476	-0.0742	-0.0845	0.0507	-0.3556	0.1297	-0.5692	-0.1602	0.6933	-0.6662	-0.2258	-0.4688	0.0032	0.1981	0.5745	-0.2174	-0.3444	-0.1201	-0.0757
54596	L1TD1	1	62660474	62678001	0.0969	-0.3254	-0.0324	-0.0926	0.1595	0.2582	0.0256	-0.1549	-0.3226	-0.0086	0.5241	0.0677	0.1781	0.1678	-0.4604	-0.0329	0.5098	0.2333	-0.2083	0.2041	0.1758	-0.1846	-0.2531	-0.1861	-0.2057	-0.1558	0.0231
54626	HES2	1	6475294	6479979	-0.6833	-0.005	-0.0759	-0.1513	0.1188	0.523	-0.5521	-0.2267	0.1476	-0.0742	-0.0845	0.0507	-0.3556	0.1024	-0.5692	-0.1602	0.7021	0.0949	-0.7763	-0.4688	0.0665	-0.6162	0.5745	-0.2174	-0.3444	-0.1661	-0.0757
54627	KIAA1383	1	232940638	232946092	0.0768	0.5882	0.331	0.2905	0.3867	0.2512	-0.5547	0.1059	0.5349	-0.0549	-0.0421	0.2862	0.1645	0.1336	0.6577	0.6204	-0.4422	0.1904	0.0738	0.5275	-0.5953	0.1804	-0.0342	0.2934	0.1764	0.4571	0.38
54665	RSBN1	1	114304454	114355070	0.0918	-0.2848	0.0355	0.142	-0.2081	0.2469	0.313	-0.1496	-0.3204	-0.9956	0.4239	0.0918	0.216	0.1923	0.0628	-0.635	0.6574	-0.4025	1.7361	0.1619	-0.3541	-0.1899	-0.1543	-0.2668	0.9476	-0.0934	0.0101
54680	ZNHIT6	1	86115106	86174116	0.0923	-0.2655	0.028	0.151	0.1563	0.2753	0.0191	-0.099	-0.308	-0.0344	0.5493	0.0606	0.2236	0.1826	0.1365	-0.0082	0.7043	0.3018	-0.7895	0.196	0.4893	-0.1657	-0.2278	-0.1601	0.9115	-0.0983	0.0442
54707	GPN2	1	27205873	27216869	-0.6697	0.4091	-0.0324	-0.1628	0.0982	-0.3969	-0.5394	-0.2105	-0.3871	-0.0733	-0.6207	0.0348	-0.3594	0.1222	-0.5172	-0.145	0.0453	0.079	-0.2433	-0.4754	0.0665	-0.637	-0.3228	-0.2258	-0.3569	-0.1686	-0.0076
54741	LEPROT	1	65886131	65901690	0.0903	-0.2655	-0.0324	-0.0926	0.1595	0.2582	0.0256	-0.098	-0.3202	-0.1547	0.5241	0.0677	0.1781	0.1678	-0.4404	-0.0329	0.5098	0.2617	-0.2083	0.1768	0.2436	-0.1846	-0.2531	-0.1861	-0.2057	-0.1558	0.0231
54751	FBLIM1	1	16085255	16113084	-0.6268	-0.005	-0.0671	-0.1513	0.1188	0.1633	-0.5483	-0.2607	0.1477	-0.1072	0.2882	0.0564	-0.3041	0.1219	-0.5629	-0.1275	0.0306	0.0721	-0.233	-0.4688	0.0665	-0.6162	-0.2742	-0.2509	-0.3444	-0.1661	-0.6256
54797	MED18	1	28655513	28662478	-0.6697	-0.3686	-0.0324	-0.1628	0.0982	-0.3969	-0.5394	-0.2105	-0.3871	-0.0733	-0.6207	0.0348	-0.3594	0.1222	-0.5172	-0.145	0.0453	0.079	-0.2433	-0.4754	0.0665	-0.637	-0.3228	-0.2258	-0.3569	-0.1686	-0.0076
54802	TRIT1	1	40306706	40349177	-0.6697	-0.3166	-0.0324	-0.1475	0.0982	0.1594	-0.0263	-0.2105	0.551	-0.0733	0.3314	0.0348	0.1743	0.1234	-0.5172	-0.1432	0.0121	0.094	-0.2298	0.5042	0.0665	-0.6329	-0.3	-0.2386	-0.3569	-0.1811	-0.0005
54810	GIPC2	1	78511589	78603112	0.0923	-0.2655	0.0294	-0.0164	0.1563	0.246	0.0191	-0.1143	-0.2693	-0.025	0.5493	0.0572	0.2236	0.1658	-0.4097	-0.0085	0.5079	0.3018	-0.7561	0.2008	-0.2851	-0.1908	-0.2278	-0.1601	-0.1439	-0.0983	-0.0052
54823	SWT1	1	185126192	185260913	0.0606	0.6218	0.357	0.1713	0.0926	0.5989	0.0064	0.2082	0.1387	-0.4289	0.3036	0.0037	0.1796	0.1574	0.0658	-3.4867	-3.4536	0.2821	0.4838	-0.1177	0.165	0.1872	0.026	-0.1597	0.1774	0.4774	-0.0019
54834	GDAP2	1	118406107	118472302	0.0918	-0.2848	0.0355	0.142	-0.2081	0.2469	0.313	-0.1496	-0.3204	0.0158	-0.0528	0.0918	0.216	0.1923	-0.4483	-0.6242	0.6574	-0.3877	1.1638	0.2075	-0.3229	-0.6056	-0.1543	0.6892	0.9476	-0.0934	0.0101
54855	FAM46C	1	118148604	118171011	0.0918	-0.2848	0.0355	0.142	-0.2081	0.2469	0.313	-0.1496	-0.3204	-1.0238	-0.0528	0.0918	0.216	0.1923	-0.4483	-0.6242	0.6574	-0.3877	1.1638	0.2075	-0.3229	-0.6056	-0.1543	1.0986	0.9476	-0.0934	0.0101
54856	GON4L	1	155719510	155826972	0.0606	0.549	0.3149	0.1704	0.5398	0.6287	-0.0342	0.2543	0.0588	-0.0761	0.2762	0.0018	0.1543	0.1188	0.03	-0.0905	0.0327	0.1243	0.3666	0.1984	-0.3811	0.5773	-0.0609	0.237	0.1261	0.4314	-0.0223
54865	GPATCH4	1	156564100	156571279	0.0606	0.549	0.3149	0.1704	0.5398	0.6287	-0.0342	0.2543	0.0588	-0.0761	0.2762	0.0018	0.1543	0.1188	0.03	-0.0905	0.4265	0.1243	-0.2504	0.1984	-0.3811	0.5773	-0.0609	0.2035	0.1261	0.4314	-0.0223
54873	PALMD	1	100111431	100160097	0.0691	-0.2655	0.0101	0.1129	0.1563	0.2595	0.4053	-0.125	-0.2856	-0.446	0.4652	0.0606	0.1827	0.1601	-1.8501	0.3995	0.6442	0.2847	-0.7895	0.1944	-0.2777	-0.2064	-0.2335	-1.0854	-2.5117	-0.12	-0.0182
54874	FNBP1L	1	93913688	94020218	0.0923	-0.2655	0.0101	0.151	0.1563	0.2753	0.3838	-0.099	-0.308	-0.3983	0.5493	0.0606	0.208	0.1746	0.0947	-0.0082	0.7168	0.2835	-0.7895	0.196	-0.3001	-0.1831	-0.2335	-1.0854	1.2016	-0.0981	0.0442
54879	ST7L	1	113066141	113162040	0.0918	-0.2774	0.0355	0.142	-0.2081	0.2469	0.313	-0.1496	-0.3204	-0.9503	0.4239	0.0918	0.216	0.1923	0.0628	-0.635	0.6574	-0.4025	-0.7975	0.1619	-0.3541	-0.1899	-0.1543	-1.1547	0.9476	-0.0934	0.0101
54896	PQLC2	1	19638740	19655794	-0.6304	0.0199	-0.0324	-0.1336	0.1188	0.1633	-0.5394	-0.1969	0.1732	-0.0733	-0.6207	0.0579	-0.3287	0.1443	-0.5389	-0.145	0.0453	0.1058	-0.2103	-0.4501	0.0665	-0.6162	-0.313	-0.2258	-0.3569	-0.1661	-0.5474
54897	CASZ1	1	10696666	10856733	-0.6833	-0.005	-0.0759	-0.1513	0.1188	0.1633	-0.5521	-0.2067	0.14	-0.0742	-0.1022	0.0507	-0.3584	0.1024	-0.5692	-0.1602	0.7367	0.0583	-0.233	-0.4688	0.0665	-0.6162	0.5745	-0.2174	-0.3444	-0.1661	-0.1035
54900	LAX1	1	203734284	203745480	0.0768	-0.3311	0.348	0.1824	0.7094	0.2017	-0.5472	0.058	0.1192	-0.0279	0.282	0.0655	0.1974	0.164	0.0297	0.6118	0.0698	0.1396	-0.0997	-0.1636	0.0863	0.1888	0.0287	0.2588	0.1234	0.4546	-0.004
54933	RHBDL2	1	39351479	39407456	-0.6697	-0.3166	-0.0324	-0.1475	0.0982	0.1594	-0.0263	-0.2105	-0.3871	-0.0733	0.3314	0.0348	-0.3594	0.1234	-0.5172	-0.1432	0.0121	0.0845	-0.2298	0.5042	0.0665	-0.6329	-0.3	-0.2386	-0.3569	-0.1811	-0.0005
54935	DUSP23	1	159750759	159752333	0.0606	0.5696	0.3149	0.124	0.5707	0.5312	-0.0335	0.2644	0.1138	-0.0761	-0.5916	0.0018	0.1543	0.1057	0.03	-0.0576	0.0555	0.1794	-0.2504	0.193	-0.3514	0.5773	-0.0563	0.2457	0.1076	0.4393	-0.0223
54936	ADPRHL2	1	36554453	36559533	-0.6697	-0.3686	-0.0324	-0.1475	0.0982	0.1594	-0.0104	-0.2105	-0.3871	-0.0733	0.3314	0.0348	-0.3594	0.0946	-0.5172	-0.1432	0.0121	0.0978	-0.2298	-0.4662	0.0665	-0.6329	-0.3	-0.2386	-0.3569	-0.1811	-0.0005
54952	TRNAU1AP	1	28879529	28905057	-0.6697	-0.3686	-0.0324	-0.1628	0.0982	-0.3969	-0.5394	-0.2105	-0.3871	-0.0733	-0.6207	0.0348	-0.3594	0.1222	-0.5172	-0.145	0.0453	0.079	-0.2433	-0.4754	0.0665	-0.637	-0.3228	-0.2258	-0.3569	-0.1686	-0.0076
54953	C1orf27	1	186344890	186390503	0.0606	0.6218	0.357	0.1713	0.4115	0.5989	0.0064	0.2082	0.1387	-0.4289	0.3036	0.0037	0.2162	0.1574	0.0658	0.0534	-0.4852	0.2821	0.4838	-0.1177	0.165	0.1872	0.026	-0.1597	0.1774	0.4774	-0.0019
54955	C1orf109	1	38147242	38156192	-0.6697	-0.3686	-0.0324	-0.1475	0.0982	0.1594	-0.0263	-0.2105	-0.3871	-0.0733	0.3314	0.0348	-0.3594	0.1234	-0.5172	-0.1432	0.0121	0.0845	-0.2298	0.5261	0.0665	-0.6329	-0.3	-0.2386	-0.3569	-0.1811	-0.0005
54964	C1orf56	1	151020259	151023871	0.0901	0.5745	0.3483	0.5212	0.5916	0.5527	0.0039	0.2999	0.0802	-0.0316	0.28	0.0358	0.1837	0.1714	0.0338	-0.0503	0.0724	0.2079	0.4283	0.2528	-0.2889	0.5512	-0.1543	0.2685	0.1473	0.4728	0.0421
54973	CPSF3L	1	1246965	1260067	-0.6709	-0.005	-0.0759	-0.1513	0.1188	0.523	-0.0063	-0.2267	0.1476	-0.0742	-0.0845	0.0507	-0.3556	0.1297	-0.5692	-0.1602	0.6933	-0.6662	-0.2258	-0.4688	0.0032	0.1981	0.5745	-0.2174	-0.3444	-0.1201	-0.0757
5498	PPOX	1	161136181	161141010	0.0606	0.5696	0.3149	0.124	0.5707	0.5312	-0.0335	0.2644	0.1138	-0.0761	-0.5916	0.0018	0.1543	0.1057	0.03	-0.0964	0.0555	0.1794	0.4532	0.193	-0.3514	0.7556	-0.0563	0.2507	0.1076	0.4393	-0.0223
54987	C1orf123	1	53679772	53686289	-0.6697	-0.3166	-0.0324	-0.1103	0.0982	0.1964	-0.0263	-0.2105	0.5057	-0.0733	0.2892	0.0677	0.1811	0.1234	-0.5172	-0.0944	0.5046	0.1461	-0.1959	0.1409	0.1587	-0.1846	-0.3	-0.2386	-0.2767	-0.1548	-0.0151
54991	C1orf159	1	1017198	1051736	-0.6709	-0.005	-0.0759	-0.1513	0.1188	0.523	-0.0063	-0.2267	0.1476	-0.0742	-0.0845	0.0507	-0.3556	0.1297	-0.5692	-0.1602	0.6933	-0.6662	-0.2258	-0.4688	0.0032	-0.1553	0.5745	-0.2174	-0.3444	-0.1201	-0.0757
54996	2018-03-02	1	220921676	220957596	0.0768	-0.3127	0.353	0.3321	0.3867	0.2512	0.9769	0.1059	0.1125	-0.0359	0.2921	0.0655	0.1767	0.164	0.7098	0.6283	0.7683	0.1904	0.0894	-2.4937	0.1067	0.2025	-0.0342	0.2934	0.229	0.4571	0.38
54998	AURKAIP1	1	1309110	1310818	-0.6709	-0.005	-0.0759	-0.1513	0.1188	0.523	-0.0063	-0.2267	0.1476	-0.0742	-0.0845	0.0507	-0.3556	0.1297	-0.5692	-0.1602	0.6933	-0.6662	-0.2258	-0.4688	0.0032	0.1981	0.5745	-0.2174	-0.3444	-0.1201	-0.0757
55001	TTC22	1	55246752	55266941	-0.6697	-0.3166	-0.0324	-0.1103	0.0982	0.2046	0.0256	-0.2105	0.9788	-0.0733	0.2803	0.0677	0.1769	0.1673	-0.5172	-0.0944	0.5025	0.14	-0.1959	0.5815	0.1587	-0.1846	-0.3	-0.2386	-0.2767	-0.1548	-0.0151
55052	MRPL20	1	1337276	1342693	-0.6709	-0.005	-0.0759	-0.1513	0.1188	0.523	-0.0063	-0.2267	0.1476	-0.0742	-0.0845	0.0507	-0.3556	0.1297	-0.5692	-0.1602	0.6933	-0.6662	-0.2258	-0.4688	0.0032	0.1981	0.5745	-0.2174	-0.3444	-0.1201	-0.0757
55057	AIM1L	1	26648350	26680621	-0.6697	0.0199	-0.0324	-0.1628	0.0982	-0.3969	-0.5394	-0.2105	-0.3871	-0.0733	-0.6207	0.0348	-0.3594	0.1222	-0.5172	-0.145	0.0453	0.079	-0.2433	-0.4754	0.0665	-0.637	-0.3228	-0.2258	-0.3569	-0.1686	-0.5474
55061	SUSD4	1	223394161	223537544	0.0768	0.5922	0.353	0.2993	0.3867	0.2512	-0.5547	0.1059	0.1125	-0.0359	0.2921	0.0655	0.1767	0.1336	0.672	0.6283	0.7683	0.1904	0.0442	0.3486	0.1067	0.2025	-0.0342	0.2934	0.229	0.4571	0.38
55083	KIF26B	1	245318287	245866428	0.0468	0.5882	0.3101	0.2905	0.3703	0.5845	0.6224	-0.334	0.1224	-0.069	-0.5626	0.3327	-1.453	0.1336	-1.5485	0.6204	-0.5474	0.2145	0.0572	0.3786	0.4878	-0.2709	-1.0305	0.2846	0.1856	0.4347	0.3305
55092	TMEM51	1	15479028	15546974	-0.7461	-0.005	-0.0671	-0.1513	0.1188	0.1633	-0.5483	-0.2607	0.1477	-0.1072	0.2882	0.0564	-0.3798	0.1219	-0.5629	-0.1275	0.0306	0.0721	-0.233	-0.4688	0.0665	-0.6162	-0.2742	-0.2509	-0.3444	-0.1661	-0.6256
55103	RALGPS2	1	178694300	178889237	0.0606	0.5701	0.3421	0.1605	0.0926	0.2386	0.0064	0.3288	0.1387	-0.3656	0.308	0.0037	0.2062	0.1574	0.0449	-0.0246	0.0555	0.1794	0.5403	0.2763	-0.2983	0.1828	-0.036	0.2367	0.1774	0.4774	-0.0019
55105	GPATCH2	1	217603834	217804409	0.0768	-0.3311	0.353	0.3321	0.3867	0.2512	0.9769	-1.0995	-0.8345	-0.0359	-0.4917	0.0655	0.1767	0.164	0.7098	-1.1849	0.8525	-1.6701	0.0894	0.4002	-1.1648	0.2025	-0.0342	0.2934	0.229	0.4571	0.38
55108	BSDC1	1	32830705	32860062	-0.6697	-0.3686	-0.0324	-0.1475	0.0982	-0.3746	-0.0104	-0.2105	-0.3871	-0.0733	0.3314	0.0348	-0.3594	0.1222	-0.5172	-0.145	0.0121	0.0978	-0.2298	0.0927	0.0665	-0.637	-0.3	-0.2258	-0.3569	-0.1811	0.0266
5511	PPP1R8	1	28157252	28178183	-0.6697	-0.3686	-0.0324	-0.1628	0.0982	-0.3969	-0.5394	-0.2105	-0.3871	-0.0733	-0.6207	0.0348	-0.3594	0.1222	-0.5172	-0.145	0.0453	0.079	-0.2433	-0.4754	0.0665	-0.637	-0.3228	-0.2258	-0.3569	-0.1686	-0.0076
55113	XKR8	1	28286504	28294604	-0.6697	-0.3686	-0.0324	-0.1628	0.0982	-0.3969	-0.5394	-0.2105	-0.3871	-0.0733	-0.6207	0.0348	-0.3594	0.1222	-0.5172	-0.145	0.0453	0.079	-0.2433	-0.4754	0.0665	-0.637	-0.3228	-0.2258	-0.3569	-0.1686	-0.0076
55116	TMEM39B	1	32538503	32568467	-0.6697	-0.3686	-0.0324	-0.1475	0.0982	-0.3746	-0.0104	-0.2105	-0.3871	-0.0733	0.3314	0.0348	-0.3594	0.1222	-0.5172	-0.145	0.0121	0.0978	-0.2433	0.0927	0.0665	-0.637	-0.3	-0.2258	-0.3569	-0.1811	0.0266
55119	PRPF38B	1	109234932	109244422	0.0701	-0.2665	0.0227	0.1098	-0.2224	0.2164	0.4085	-0.1498	-0.3423	-0.4453	0.2787	0.0438	0.1464	0.1417	0.1104	-0.6172	0.6823	-0.4462	-0.7905	0.2038	-0.2912	-0.1833	-0.2403	-1.0782	0.8986	-0.1191	0.0409
55127	HEATR1	1	236712305	236767841	0.0768	0.5882	0.3331	0.2905	0.3867	0.578	0.8469	0.0823	0.1224	-0.0399	-0.0421	0.2862	0.1645	0.1336	0.6692	0.6204	-0.4422	0.1904	0.0738	0.5275	-0.5999	0.1804	-0.0342	0.2934	0.212	0.4571	0.3671
55143	CDCA8	1	38158073	38175391	-0.6697	-0.3686	-0.0324	-0.1475	0.0982	0.1594	-0.0263	-0.2105	-0.3871	-0.0733	0.3314	0.0348	-0.3594	0.1234	-0.5172	-0.1432	0.0121	0.0845	-0.2298	0.5261	0.0665	-0.6329	-0.3	-0.2386	-0.3569	-0.1811	-0.0005
55144	LRRC8D	1	90286573	90401989	0.0923	-0.2655	0.028	0.151	0.1563	0.2753	0.0191	-0.099	-0.308	-0.3983	0.5493	0.0606	0.208	0.1746	0.1365	-0.0082	0.7043	0.2835	-0.7895	0.196	-0.3001	-0.1831	-0.2278	-0.1601	1.2016	-0.0981	0.0442
55154	MSTO1	1	155579961	155584758	0.0532	0.549	0.3215	0.4093	0.5226	0.6287	-0.0342	0.2499	0.0588	-0.0761	0.2762	0.0018	0.1543	0.1188	0.3732	-0.0905	0.0459	0.1212	0.3526	0.1984	-0.3811	0.5773	-0.0685	0.237	0.1261	0.4314	-0.0223
55157	DARS2	1	173793797	173827682	0.0606	0.5863	0.3575	0.1605	0.0996	0.2256	0.0064	0.2758	0.1114	-0.4428	-0.0539	0.0018	0.1543	0.1374	0.0449	-0.0246	0.0555	0.1794	-0.2413	0.2162	-0.29	0.1387	-0.0563	0.26	0.1647	0.4462	0.0182
55160	ARHGEF10L	1	17866330	18024370	-0.6304	0.0199	-0.0324	-0.1336	0.1188	0.1633	-0.5394	-0.1969	0.1732	-0.0147	0.2959	0.0579	-0.3287	0.1443	-0.5128	-0.145	0.0453	0.1058	-0.2103	-0.4501	0.0665	-0.6162	-0.313	-0.2258	-0.3569	-0.1661	-0.5474
55170	PRMT6	1	107599267	107601916	0.0701	-0.2665	0.0227	0.1098	-0.2224	0.2407	0.4085	-0.1498	-0.2434	-0.4453	0.3119	0.0438	0.1464	0.1417	0.1104	-0.6172	0.6976	0.2604	-0.7905	0.2038	-0.2912	-0.1833	-0.2403	-1.0782	0.8986	-0.1191	-0.0393
55182	RNF220	1	44870960	45117396	-0.6697	-0.3166	-0.0324	-0.1475	0.0982	0.1594	-0.0263	-0.2105	0.551	-0.0733	0.3314	0.0677	0.1801	0.1234	-0.5172	-0.1432	0.6272	0.113	-0.2298	0.1409	0.0665	-0.6275	-0.3	-0.2386	-0.2767	-0.1548	0.0056
55187	VPS13D	1	12290113	12572098	-0.6833	-0.005	-0.0759	-0.1513	0.1188	0.1633	-0.5521	-0.2067	0.14	-0.0742	0.28	0.0507	-0.3584	0.1024	-0.5692	-0.1602	0.7367	0.0583	-0.233	-0.4688	0.0665	-0.6162	-0.2742	-0.2174	-0.3444	-0.1661	-0.5801
55194	FAM176B	1	36787632	36789755	-0.6697	-0.3686	-0.0324	-0.1475	0.0982	0.1594	-0.0104	-0.2105	-0.3871	-0.0733	0.3314	0.0348	-0.3594	0.0946	-0.5172	-0.1432	0.0121	0.0978	-0.2298	-0.4662	0.0665	-0.6329	-0.3	-0.2386	-0.3569	-0.1811	-0.0005
55204	GOLPH3L	1	150618701	150669672	0.0901	0.5745	0.3483	0.5212	0.5916	0.5527	0.0039	0.2999	0.0802	-0.0659	0.28	0.0358	0.1837	0.1714	0.0338	-0.0503	0.0724	0.2079	0.4283	0.2528	-0.2889	0.5512	-0.1543	0.2685	0.4714	0.4728	0.0421
55210	ATAD3A	1	1447523	1470067	-0.6709	-0.005	-0.0759	-0.1513	0.1188	0.523	-0.0063	-0.2267	0.1476	-0.0742	-0.0845	0.0507	-0.3556	0.1297	-0.5692	-0.1602	0.6933	-0.6662	-0.2258	-0.4688	0.0032	0.1981	0.5745	-0.2174	-0.3444	-0.1201	-0.0757
55219	TMEM57	1	25757388	25826698	-0.6697	0.0199	-0.0324	-0.1628	0.0982	-0.3969	-0.5394	-0.2105	-0.3871	-0.0733	-0.6207	0.0348	-0.3594	0.1222	-0.5172	-0.145	0.0453	0.079	-0.2433	-0.4754	0.0665	-0.637	-0.3228	-0.2258	-0.3569	-0.1686	-0.5474
55220	KLHDC8A	1	205305648	205326039	0.0768	-0.3311	0.348	0.1824	0.3784	0.5323	-0.5472	0.058	0.1192	-0.0279	0.2883	0.0655	0.1974	0.164	0.0297	0.6118	0.0698	0.1396	-0.0997	-0.1636	0.0863	0.1888	0.0287	0.2588	0.1234	0.4546	0.3986
55223	TRIM62	1	33611003	33647671	-0.6697	-0.3686	-0.0324	-0.1475	0.0982	-0.3746	-0.0104	-0.2105	-0.3871	-0.0733	0.3314	0.0348	-0.3594	0.1222	-0.5172	-0.145	0.0121	0.0978	-0.2298	-0.4662	0.0665	-0.637	-0.3	-0.2258	-0.3569	-0.1811	-0.0005
55224	ETNK2	1	204100190	204121307	0.0768	-0.3311	0.348	0.1824	0.3784	0.2337	-0.5472	0.058	0.1192	-0.0279	0.282	0.0655	0.1974	0.164	0.0297	0.6118	0.0698	0.1396	-0.0997	-0.1636	0.0863	0.1888	0.0287	0.2588	0.1234	0.4546	-0.004
55225	RAVER2	1	65210778	65298914	0.0903	-0.2655	-0.0324	-0.0926	0.1595	0.2582	0.0256	-0.098	-0.3226	-0.0086	0.5241	0.0677	0.1781	0.1678	-0.4604	-0.0329	0.5098	0.2617	-0.2083	0.1768	0.2436	-0.1846	-0.2531	-0.1861	-0.2057	-0.1558	0.0231
55229	PANK4	1	2439975	2458035	-0.6709	-0.005	-0.0759	-0.1513	0.1188	0.523	-0.0063	-0.2267	0.1476	-0.0742	-0.0845	0.0507	-0.3556	0.1024	-0.5692	-0.1602	0.6933	0.0949	-0.2258	-0.4688	0.0032	-0.2953	0.5745	-0.2174	-0.3444	-0.1661	-0.0757
55243	KIRREL	1	157963063	158065844	0.0606	0.549	0.3149	0.1704	0.5398	0.6287	-0.0342	0.2543	0.0588	-0.0761	0.2762	0.0018	0.1543	0.1188	0.03	-0.0905	0.4265	0.1243	-0.2504	0.1984	-2.6673	0.5773	-0.0609	0.2035	0.1261	0.4314	-0.0223
55248	TMEM206	1	212537816	212588267	0.0768	-0.3311	0.353	0.3321	0.3879	0.2512	1.6418	0.1294	0.1192	-0.0359	0.3043	0.0655	0.1767	0.164	0.7098	0.658	0.0821	0.209	0.0667	-0.1636	-1.2625	0.2025	-0.0342	0.2752	0.1776	0.4571	0.382
55249	YY1AP1	1	155629233	155658823	0.9991	0.549	1.4575	0.4093	1.657	0.6287	-0.0342	1.3458	0.0588	-0.0761	0.2762	0.0018	0.1543	0.1188	0.03	-0.0905	1.0443	1.0487	0.3526	0.1984	-0.3811	0.5773	-0.0685	0.237	0.1261	0.4314	-0.0223
5525	PPP2R5A	1	212458879	212535205	0.0768	-0.3311	0.353	0.3321	0.3879	0.2512	1.6418	0.1294	0.1192	-0.0359	0.3043	0.0655	0.1767	0.164	0.7098	0.658	0.0821	0.209	0.0667	-0.1636	-1.2625	0.2025	-0.0342	0.2752	0.1776	0.4571	0.382
55268	ECHDC2	1	53361582	53387446	-0.6697	-0.3166	-0.0324	-0.1103	0.0982	0.1964	-0.0263	-0.2105	0.5057	-0.0733	0.2892	0.0677	0.1811	0.1234	-0.5172	-0.0944	0.5046	0.1461	-0.1959	0.1409	0.1294	-0.1846	-0.3	-0.2386	-0.2767	-0.1548	-0.0151
55277	FGGY	1	59762625	60228402	0.518	1.7144	-0.0324	-0.1103	0.1595	0.2317	0.0256	-0.1549	-0.3185	-0.0211	0.5241	0.0677	0.1879	0.1678	-0.4625	-0.0329	2.1971	0.2333	-0.1959	0.2041	0.1587	-0.1846	-0.2531	-0.2042	-0.209	-0.1548	0.0231
55283	MCOLN3	1	85483765	85514223	0.0923	-0.2655	0.028	0.151	0.1563	0.2753	0.0191	-0.099	-0.308	-0.0344	0.5493	0.0606	0.2236	0.1826	0.1365	-0.0082	0.7043	0.3018	-0.7561	0.196	-0.2554	-0.1908	-0.2278	-0.1601	-0.1439	-0.0983	0.0442
553	AVPR1B	1	206224283	206231482	0.0768	-0.3311	0.348	0.1824	0.3784	0.2448	-0.5472	0.058	0.1192	-0.0279	0.2883	0.0655	0.1974	0.164	0.0297	0.6118	0.0698	0.1396	-0.0997	-0.1636	0.0863	0.1888	0.1775	0.2588	0.1234	0.4546	0.3986
553115	PEF1	1	32095463	32110838	-0.6697	-0.3686	-0.0324	-0.1475	0.0982	-0.3746	-0.0104	-0.2105	-0.3871	-0.0733	0.3314	0.0348	-0.3594	0.1222	-0.5172	-0.145	0.0453	0.0978	-0.2433	0.0927	0.0665	-0.637	-0.3	-0.2258	-0.3569	-0.1811	0.0266
55356	SLC22A15	1	116519119	116612675	0.0918	-0.2848	0.0355	0.142	-0.2081	0.2469	0.313	-0.1496	-0.3204	-0.9615	0.4239	0.0918	0.216	0.1923	-0.4483	-0.635	0.6574	-0.4025	1.1638	0.2075	-0.3541	-0.5929	-0.1543	-0.2668	0.9476	-0.0934	0.0101
5538	PPT1	1	40538382	40563142	-0.6697	-0.3166	-0.0324	-0.1475	0.0982	0.1594	-0.0263	-0.2105	0.551	-0.0733	0.3314	0.0348	0.1743	0.1234	-0.5172	-0.1432	0.0121	0.094	-0.2298	0.5042	0.0665	-0.6329	-0.3	-0.2386	-0.3569	-0.1811	-0.0005
554210	MIR429	1	1104385	1104467	-0.6709	-0.005	-0.0759	-0.1513	0.1188	0.523	-0.0063	-0.2267	0.1476	-0.0742	-0.0845	0.0507	-0.3556	0.1297	-0.5692	-0.1602	0.6933	-0.6662	-0.2258	-0.4688	0.0032	-0.1553	0.5745	-0.2174	-0.3444	-0.1201	-0.0757
554279	C1orf98	1	200311672	200342920	0.0768	-0.3311	0.348	0.1824	0.3608	0.2017	-0.5472	0.058	0.1192	-0.0513	0.282	0.1513	0.1974	0.164	0.0297	0.6118	0.1078	0.2022	-0.0997	-0.1636	0.0863	0.1744	0.0287	-0.2076	0.1416	0.4546	0.0123
55432	YOD1	1	207217194	207224422	0.0768	-0.3311	0.348	0.1824	0.3784	0.2448	-0.5472	0.0344	0.1192	-0.0279	0.2883	0.0655	0.1974	0.164	0.0297	0.6118	0.0821	0.1436	-0.0997	-0.1636	0.0863	0.1888	-0.0342	0.6213	0.1234	0.4546	0.3986
55450	CAMK2N1	1	20808884	20812728	-0.6304	0.0199	-0.0324	-0.1336	0.1188	0.1565	-0.5394	-0.1969	0.4973	-0.0733	-0.6207	0.0579	-0.3287	0.1443	-0.5389	-0.145	0.0453	0.1105	-0.2103	-0.4501	0.0665	-0.637	-0.313	-0.2258	-0.3569	-0.1661	-0.5474
5546	PRCC	1	156737274	156770609	0.0606	0.549	0.3149	0.1704	0.5398	0.6287	-0.0342	0.2543	0.0588	-0.0761	0.2762	0.0018	0.1543	0.1188	0.03	-0.0905	0.4265	0.1243	-0.2504	0.1984	-0.3811	0.5773	-0.0609	0.2035	0.1261	0.4314	-0.0223
5549	PRELP	1	203444883	203460479	0.0768	-0.3311	0.348	0.1824	0.7094	0.2017	-0.5472	0.058	0.1192	-0.0279	0.282	0.0655	0.1974	0.164	0.0297	0.6118	0.0698	0.1396	-0.0997	-0.1636	0.0863	0.1888	0.0287	0.2588	0.1234	0.4546	-0.004
55509	BATF3	1	212859759	212873327	0.0768	-0.3311	0.353	0.3321	0.3879	0.2512	1.6418	0.1294	0.1192	-0.0359	0.3043	0.0655	0.1767	0.164	0.7098	0.658	0.0821	0.209	0.0667	-0.1636	-1.2625	0.2025	-0.0342	0.2752	0.1776	0.4571	0.382
55532	SLC30A10	1	220087606	220101993	0.0768	-0.3127	0.353	0.3321	0.3867	0.2512	0.9769	0.1059	0.1125	-0.0359	0.2921	0.0655	0.1767	0.164	0.7098	0.6684	0.8525	0.1904	0.0894	0.4002	0.1067	0.2025	-0.0342	0.2934	0.229	0.4571	0.38
55585	UBE2Q1	1	154521051	154531120	0.0532	0.549	0.3215	0.4093	0.5226	0.6287	-0.0342	0.2499	0.0588	0.3922	0.2762	0.0018	0.1543	0.1188	0.3732	-0.0905	0.0459	0.1212	0.4409	0.1984	-0.3811	0.5773	-0.0685	0.237	0.1261	0.4314	-0.0223
55599	RNPC3	1	104068578	104097859	0.0691	-0.2655	0.0101	0.1129	0.1563	0.2595	0.4053	-0.125	-0.2856	-0.446	0.4652	0.0606	0.1827	0.1601	0.1104	-0.0376	0.6442	0.2847	-0.7895	0.1944	-0.2804	-0.2064	-0.2335	-1.0854	0.2834	-0.12	-0.0182
55600	ITLN1	1	160846330	160854960	0.0606	0.5696	0.3149	0.124	0.5707	0.5312	-0.0335	0.2644	0.1138	-0.0761	-0.5916	0.0018	0.1543	0.1057	0.03	-0.0964	0.0555	0.1794	0.4532	0.193	-0.3514	1.1004	-0.0563	0.2507	0.1076	0.4393	-0.0223
55616	ASAP3	1	23755056	23810750	-0.6304	0.0199	-0.0324	-0.1336	0.1188	0.1565	-0.5394	-0.1969	-0.3871	-0.0733	-0.6207	0.0579	-0.3287	0.1443	-0.5389	-0.145	0.0453	0.0874	-0.2103	-0.4501	0.0665	-0.637	-0.2744	-0.2258	-0.3569	-0.1546	-0.5474
55624	POMGNT1	1	46654353	46685977	-0.6697	-0.3166	-0.0324	-0.1475	0.0982	0.1594	-0.0263	-0.2105	0.551	-0.0733	0.2704	0.0677	0.1811	0.1234	-0.5172	0.2781	0.6272	0.1062	-0.2298	0.1409	0.1123	-0.6275	-0.3	-0.2386	-0.2767	-0.1548	0.0056
55629	PNRC2	1	24286301	24289949	-0.6304	0.0199	-0.0324	-0.1336	0.1188	0.1565	-0.5394	-0.1969	-0.3871	-0.0733	-0.6207	0.0579	-0.3287	0.1443	-0.5389	-0.145	0.0453	0.079	-0.2103	-0.4501	0.0665	-0.637	-0.2744	-0.2258	-0.3569	-0.1546	-0.5474
5563	PRKAA2	1	57110990	57181008	-0.6697	-0.3166	-0.0324	-0.1103	0.1595	0.2317	0.0256	-0.1549	-0.3185	-0.0211	0.3453	0.0677	0.1879	0.0899	-0.5172	-0.0329	0.4783	0.1679	-0.1959	0.2041	0.1587	-0.1846	-0.2531	-0.2042	-0.209	-0.1548	0.0231
55631	LRRC40	1	70610485	70671361	0.0903	-0.2655	-0.0324	-0.0926	0.1368	0.235	0.032	-0.098	-0.2815	-0.074	0.5241	0.0677	0.2432	0.1678	-0.4404	-0.0206	0.5098	0.2617	-0.6887	0.2008	0.2436	-0.1846	-0.2097	-0.1861	-0.2057	-0.1558	0.0231
55635	DEPDC1	1	68939835	68962799	0.0903	-0.2655	-0.0324	-0.0926	0.1368	0.2582	0.032	-0.098	-0.2815	-0.074	0.5241	0.0677	0.2432	0.1678	-0.4404	-0.0206	0.5098	0.2617	-0.2083	0.2008	0.2436	-0.1846	-0.2097	-0.1861	-0.2057	-0.1558	0.0231
5565	PRKAB2	1	146626685	146644129	0.0901	0.619	0.3887	0.5212	-0.2081	0.3426	0.313	0.3986	0.1053	0.0158	-0.015	0.0358	0.216	0.1714	0.0692	-0.0191	0.14	0.2079	0.9958	0.2528	-0.1538	0.6279	-0.1543	0.3342	0.2905	0.5322	0.0745
55650	PIGV	1	27114454	27124894	-0.6697	0.4091	-0.0324	-0.1628	0.0982	-0.3969	-0.5394	-0.2105	-0.3871	-0.0733	-0.6207	0.0348	-0.3594	0.1222	-0.5172	-0.145	0.0453	0.079	-0.2433	-0.4754	0.0665	-0.637	-0.3228	-0.2258	-0.3569	-0.1686	-0.5474
55657	ZNF692	1	249144203	249153315	0.0567	0.6379	0.3103	0.2905	0.415	0.2091	0.024	0.6944	0.0133	-0.1269	-0.508	0.4596	0.1357	0.1489	0.6401	0.6136	-1.741	0.1649	0.108	0.2971	0.4835	0.0838	-0.1293	0.2662	0.1224	0.3548	0.4174
5567	PRKACB	1	84543745	84704181	0.0923	-0.2655	0.028	0.151	0.1563	0.246	0.0191	-0.099	-0.308	-0.0344	0.5493	0.0606	0.2236	0.1826	0.1365	-0.0082	0.7043	0.3018	-0.7561	0.196	-0.2554	-0.1908	-0.2278	-0.1601	-0.1439	-0.0983	0.0442
55672	NBPF1	1	16890412	16939982	-0.6268	-0.5276	-0.8062	-0.1513	0.1188	0.2251	-0.5483	-0.3398	0.1477	-0.1072	0.0037	0.0165	-0.3041	0.1219	-0.5629	-0.6608	0.0596	0.1486	-0.233	-0.4688	0.0665	-0.6162	-0.2742	-0.2509	-0.4187	-0.1661	-0.3861
55699	IARS2	1	220267455	220321383	0.0768	-0.3127	0.353	0.3321	0.3867	0.2512	0.9769	0.1059	0.1125	-0.0359	0.2921	0.0655	0.1767	0.164	0.7098	0.6684	0.8525	0.1904	0.0894	0.4002	0.1067	0.2025	-0.0342	0.2934	0.229	0.4571	0.38
55700	MAP7D1	1	36621803	36646441	-0.6697	-0.3686	-0.0324	-0.1475	0.0982	0.1594	-0.0104	-0.2105	-0.3871	-0.0733	0.3314	0.0348	-0.3594	0.0946	-0.5172	-0.1432	0.0121	0.0978	-0.2298	-0.4662	0.0665	-0.6329	-0.3	-0.2386	-0.3569	-0.1811	-0.0005
55705	IPO9	1	201798288	201853422	0.0768	-0.3311	0.348	0.1824	0.3608	0.2017	-0.5472	0.058	0.1192	-0.3961	0.282	0.1513	0.1974	0.164	0.0297	0.6118	0.0943	0.1396	-0.0997	-0.1636	0.0863	0.1888	0.0287	0.2745	0.1234	0.4546	0.0123
55706	TMEM48	1	54231134	54304225	-0.6697	-0.3166	-0.0324	-0.1103	0.0982	0.1964	-0.0263	-0.2105	0.5057	-0.0733	0.2892	0.0677	0.1811	0.1234	-0.5172	-0.0944	0.5046	0.1461	-0.1959	0.1409	0.1587	-0.1846	-0.3	-0.2386	-0.2767	-0.1548	-0.0151
55707	NECAP2	1	16767167	16786584	-0.6268	-0.005	-0.0671	-0.1513	0.1188	0.2251	-0.5483	-0.3398	0.1477	-0.1072	0.2882	0.0165	-0.3041	0.1219	-0.5629	-0.1275	0.0596	0.1486	-0.233	-0.4688	0.0665	-0.6162	-0.2742	-0.2509	-0.4187	-0.1661	-0.3861
55721	IQCC	1	32671236	32674288	-0.6697	-0.3686	-0.0324	-0.1475	0.0982	-0.3746	-0.0104	-0.2105	-0.3871	-0.0733	0.3314	0.0348	-0.3594	0.1222	-0.5172	-0.145	0.0121	0.0978	0.1461	0.0927	0.0665	-0.637	-0.3	-0.2258	-0.3569	-0.1811	0.0266
55732	C1orf112	1	169764550	169822229	0.0606	0.5863	0.3445	0.1605	0.0996	0.2256	0.0064	0.2758	0.4476	-0.4428	0.4598	0.0018	0.1543	0.1374	0.0449	-0.0246	0.0555	0.1794	0.4519	0.2162	-0.29	0.1387	-0.0563	0.26	0.1647	0.4462	-0.0202
55733	HHAT	1	210501596	210849638	0.0768	-0.3311	0.353	0.3321	0.3879	0.2512	-0.5472	0.1294	0.1192	-0.0359	0.3043	0.0655	0.1767	0.164	0.0488	0.658	0.0821	0.9296	0.0667	-0.1636	-1.2752	0.2025	-0.0342	0.2752	0.1776	0.4571	0.382
55735	DNAJC11	1	6694228	6761966	-0.6833	-0.005	-0.0759	-0.1513	0.1188	0.523	-0.5521	-0.2267	0.1476	-0.0742	-0.0845	0.0507	-0.3556	0.1024	-0.5692	-0.1602	0.7021	0.0949	-0.7763	-0.4688	0.0665	-0.6162	0.5745	-0.2174	-0.3444	-0.1661	-0.0757
55740	ENAH	1	225674534	225840845	0.0768	0.5922	0.353	0.2993	0.3867	0.2512	-0.5547	0.1059	0.1125	-0.0359	0.2921	0.0655	0.1767	0.1336	0.672	0.6283	0.7683	0.1904	0.0442	0.3486	0.1067	0.199	-0.0342	0.2934	0.1971	0.4571	0.38
55746	NUP133	1	229577044	229644088	0.0768	0.5922	0.353	0.2993	0.3867	0.2512	-0.5547	0.1059	0.1125	-0.0359	0.292	0.2862	0.1767	0.1336	0.672	0.6283	-0.4927	0.1904	0.0738	0.3486	0.1067	0.1975	-0.0342	0.2934	0.1493	0.4571	0.38
55758	RCOR3	1	211432708	211489725	0.0768	-0.3311	0.353	0.3321	0.3879	0.2512	-0.5472	0.1294	0.1192	-0.0359	0.3043	0.0655	0.1767	0.164	0.7098	0.658	0.0821	0.209	0.0667	-0.1636	-1.2963	0.2025	-0.0342	0.2752	0.1776	0.4571	0.382
55765	C1orf106	1	200860627	200884864	0.0768	-0.3311	0.348	0.1824	0.3608	0.2017	-0.5472	0.058	0.1192	-0.0513	0.282	0.1513	0.1974	0.164	0.0297	0.6118	0.0943	0.2022	-0.0997	-0.1636	0.0863	0.1744	0.0287	0.2667	0.1416	0.4546	0.0123
55791	LRIF1	1	111489812	111506566	-0.0027	-0.3255	-0.0253	0.1098	-0.3008	0.2045	0.3251	-0.2134	-0.3746	-0.5321	0.4239	0.0111	0.123	0.0899	0.0628	-0.711	0.6574	-0.5138	-0.7905	0.1619	-0.3541	-0.2767	-0.29	-1.186	0.6756	-0.1543	0.0101
55793	FAM63A	1	150969301	150980854	0.0901	0.5745	0.3483	0.5212	0.5916	0.5527	0.0039	0.2999	0.0802	-0.0316	0.28	0.0358	0.1837	0.1714	0.0338	-0.0503	0.0724	0.2079	0.4283	0.2528	-0.2889	0.5512	-0.1543	0.2685	0.1473	0.4728	0.0421
55811	ADCY10	1	167778625	167883453	0.0606	0.5863	0.3149	-0.6017	0.0996	0.2256	0.0064	0.2758	0.0925	-0.0761	-0.0588	0.0018	0.1543	0.1573	0.0449	-0.0246	0.0555	0.1794	-0.2177	0.2291	-0.29	0.1387	-0.0563	0.26	0.1647	0.4462	-0.0223
55827	DCAF6	1	167905797	168045083	0.0606	0.5863	0.3149	0.1605	0.0996	0.2256	0.0064	0.2758	0.0925	-0.0761	-0.0588	0.0018	0.1543	0.1573	0.0449	-0.0246	0.0555	0.1794	-0.2177	0.2291	-0.29	0.1387	-0.0563	0.26	0.1647	0.4462	-0.0223
5586	PKN2	1	89149922	89301938	0.0923	-0.2655	0.028	0.151	0.1563	0.2753	0.0191	-0.099	-0.308	-0.0344	0.5493	0.0606	0.2236	0.1826	0.1365	-0.0082	0.7043	0.3018	-0.7895	0.196	-0.3001	-1.3595	-0.2278	-0.1601	0.9115	-0.0983	0.0442
55870	ASH1L	1	155305052	155532324	0.0532	0.549	0.3215	0.4093	0.5226	0.6287	-0.0342	0.2499	0.0588	-0.464	0.2762	0.0018	0.1543	0.1188	0.3732	-0.0905	0.0459	0.1212	0.3526	0.1984	-0.3811	0.5773	-0.0685	0.237	0.1261	0.4314	-0.0223
55891	LENEP	1	154966062	154966791	0.0532	0.549	0.3215	0.4093	0.5226	0.6287	-0.0342	0.2499	0.0588	-0.0822	0.2762	0.0018	0.1543	0.1188	0.3732	-0.0905	0.0459	0.1212	0.4409	0.1984	-0.3811	0.5773	-0.0685	0.237	0.1261	0.4314	-0.0223
5590	PRKCZ	1	1981909	2116834	-0.6709	-0.005	-0.0759	-0.1513	0.1188	0.523	-0.0063	-0.2267	0.1476	-0.0742	-0.0845	0.0507	-0.3556	0.1024	-0.5692	-0.1602	0.6933	0.0949	-0.2258	-0.4688	0.0032	-0.2953	0.5745	-0.2174	-0.3444	-0.9684	-0.0757
55917	CTTNBP2NL	1	112938800	113003786	0.0918	-0.2774	1.0321	0.142	-0.2081	0.2469	0.313	-0.1496	-0.3204	-0.9503	0.4239	0.0918	0.216	0.1923	0.0628	-0.635	0.6574	-0.4025	-0.7975	0.1619	-0.3541	-0.1899	-0.1543	-1.1547	0.9476	-0.0934	0.0101
55920	RCC2	1	17733251	17766250	-0.6304	0.0199	-0.0324	-0.1336	0.1188	0.1633	-0.5394	-0.1969	0.1732	-0.0147	0.2959	0.0579	-0.3287	0.1443	-0.5128	-0.145	0.0453	0.1058	-0.2103	-0.4501	0.0665	-0.6162	-0.313	-0.2258	-0.3569	-0.1661	-0.5474
55924	FAM212B	1	112264686	112298419	-0.0027	-0.3255	-0.0253	0.082	-0.3008	0.2045	0.3251	-0.2134	-0.3746	-0.5278	0.4239	0.0111	0.123	0.0899	0.0628	-0.7645	0.6574	-0.5138	-0.7905	0.1619	-0.3541	-0.2767	-0.29	-1.186	1.0251	-0.1733	0.0101
55929	DMAP1	1	44679125	44686351	-0.6697	-0.3166	-0.0324	-0.1475	0.0982	0.1594	-0.0263	-0.2105	0.551	-0.0733	0.3314	0.0677	0.1801	0.1234	-0.5172	-0.1432	0.6272	0.113	-0.2298	0.1409	0.0665	-0.6275	-0.3	-0.2386	-0.2767	-0.1548	0.0056
55966	AJAP1	1	4715105	4843851	-0.6833	-0.005	-0.0759	-0.1513	0.1188	0.523	-0.0063	-0.2267	0.1476	-0.0742	-0.0845	0.0507	-0.3556	0.1024	-0.5692	-0.1602	0.6933	0.0949	-0.2258	-0.4688	0.0032	-0.2953	0.5745	-0.2174	-0.3444	-0.1661	-0.0757
55970	GNG12	1	68167149	68299155	0.0903	-0.2655	-0.0324	-0.0926	0.1595	0.2582	0.032	-0.098	-0.2815	-0.074	0.5241	0.0677	0.2432	0.1678	-0.4404	-0.0206	0.5098	0.2617	-0.2083	0.2008	0.2436	-0.1846	-0.2531	-0.1861	-0.2057	-0.1558	0.0231
55974	SLC50A1	1	155108288	155111334	0.0532	0.549	0.3215	0.4093	0.5226	0.6287	-0.0342	0.2499	0.0588	-0.0822	0.2762	0.0018	0.1543	0.1188	0.3732	-0.0905	0.0459	0.1212	0.8179	0.1984	-0.3811	0.5773	-0.0685	0.237	0.1261	0.4314	-0.0223
56063	TMEM234	1	32681798	32687926	-0.6697	-0.3686	-0.0324	-0.1475	0.0982	-0.3746	-0.0104	-0.2105	-0.3871	-0.0733	0.3314	0.0348	-0.3594	0.1222	-0.5172	-0.145	0.0121	0.0978	0.1461	0.0927	0.0665	-0.637	-0.3	-0.2258	-0.3569	-0.1811	0.0266
56181	FAM54B	1	26146397	26159433	-0.6697	0.0199	-0.0324	-0.1628	0.0982	-0.3969	-0.5394	-0.2105	-0.3871	-0.0733	-0.6207	0.0348	-0.3594	0.1222	-0.5172	-0.145	0.0453	0.079	-0.2433	-0.4754	0.0665	-0.637	-0.3228	-0.2258	-0.3569	-0.1686	-0.5474
56256	SERTAD4	1	210406195	210416440	0.0768	-0.3311	0.353	0.3888	0.3879	0.2512	-0.5472	0.1294	0.1192	-0.0359	0.3043	0.0655	0.1767	0.164	0.0488	0.658	0.0821	0.258	0.0667	-0.1636	-1.2752	0.2025	-0.0342	0.2752	0.1776	0.4571	0.382
56267	CCBL2	1	89401456	89458643	0.0923	-0.2655	0.028	0.151	0.1563	0.2753	0.0191	-0.099	-0.308	-0.0344	0.5493	0.0606	0.2236	0.1826	0.1365	-0.0082	0.7043	0.1618	-0.7895	0.196	-0.3001	-1.3595	-0.2278	-0.1601	0.9115	-0.0983	0.0442
5629	PROX1	1	214161278	214214847	0.0768	-0.3311	0.353	0.3321	0.3879	0.2512	1.6418	0.1294	0.1192	-0.0359	-0.0122	0.0655	0.1767	0.164	0.7098	0.658	0.0821	0.209	0.0667	0.3707	-1.2625	0.2025	-0.0342	0.2752	0.229	0.4571	0.382
56605	ERO1LB	1	236378422	236445339	0.0768	0.5882	0.3331	0.2905	0.3867	0.578	0.8469	0.0823	0.1224	-0.0549	-0.0421	0.2862	0.1645	0.1336	0.6692	0.6204	-0.4422	0.1904	0.0738	0.5275	-0.5999	0.1804	-0.0342	0.2934	0.212	0.4571	0.3671
5664	PSEN2	1	227058273	227083804	0.0768	0.5922	0.353	0.2993	0.3867	0.2512	-0.5547	0.1059	0.1125	-0.0359	0.2921	0.2862	0.1767	0.1336	0.672	0.6283	0.0367	0.1904	0.0738	0.3486	0.1067	0.199	-0.0342	0.2934	0.1493	0.4571	0.38
56776	FMN2	1	240255185	240638489	0.0768	0.5882	1.5149	0.2905	0.3867	0.2059	-0.4793	1.0678	0.1224	1.3331	0.9382	1.1912	1.4365	0.1336	-1.5445	0.6204	-0.4422	1.2759	1.1674	0.3786	-0.7697	0.1503	-0.0342	1.5939	1.8609	1.2858	1.5453
56833	SLAMF8	1	159796479	159807282	0.0606	0.5696	0.3149	0.124	0.5707	0.5312	-0.0335	0.2644	0.1138	-0.0761	-0.5916	0.0018	0.1543	0.1057	0.03	-0.0576	0.0555	0.1794	-0.2504	0.193	-0.3514	0.5773	-0.0563	0.2457	0.1076	0.4393	-0.0223
5686	PSMA5	1	109941653	109969108	0.0701	-0.2665	0.0227	0.1098	-0.2224	0.2164	0.4085	-0.1498	-0.3423	-0.4453	0.2787	0.0438	0.1464	0.1417	0.1104	-0.6172	0.6823	-0.4462	-0.7905	0.2038	-0.2912	-0.2317	-0.2403	-1.0782	0.8986	-0.1191	0.0409
56882	CDC42SE1	1	151023447	151032125	0.0901	0.5745	0.3483	0.5212	0.5916	0.5527	0.0039	0.2999	0.0802	-0.0316	0.28	0.0358	0.1837	0.1714	0.0338	-0.0503	0.0724	0.2079	0.4283	0.2528	-0.2889	0.5512	-0.1543	0.2685	0.1473	0.4728	0.0421
56893	UBQLN4	1	156005092	156023516	0.0606	0.549	0.3149	0.1704	0.5398	0.6287	-0.0342	0.2543	0.0588	-0.0761	0.2762	0.0018	0.1543	0.1188	0.03	-0.0905	0.0327	0.1243	-0.2504	0.1984	-0.3811	0.5773	-0.0609	0.2035	0.1261	0.4314	-0.0223
5690	PSMB2	1	36065143	36107445	-0.6697	-0.3686	-0.0324	-0.1475	0.0982	-0.3746	-0.0104	-0.2105	-0.3871	-0.0733	0.3314	0.0348	-0.3594	0.0946	-0.5172	-0.1432	0.0121	0.0978	-0.2298	-0.4662	0.0665	-0.6329	-0.3	-0.2386	-0.3569	-0.1811	-0.0005
56900	TMEM167B	1	109633403	109639554	0.0701	-0.2665	0.0227	0.1098	-0.2224	0.2164	0.4085	-0.1498	-0.3423	-0.4453	0.2787	0.0438	0.1464	0.1417	0.1104	-0.6172	0.6823	-0.4462	-0.7905	0.2038	-0.2912	-0.2317	-0.2403	-1.0782	0.8986	-0.1191	0.0409
5692	PSMB4	1	151372041	151374412	0.0901	0.5745	0.3483	0.5212	0.5916	0.5527	0.0039	0.2999	0.0802	-0.0316	0.28	0.0358	0.1837	0.1714	0.0338	-0.0503	0.0724	0.2079	0.4283	0.2528	-0.2889	0.5512	-0.1543	0.2685	0.1473	0.4728	0.0421
56944	OLFML3	1	114522030	114524875	0.0918	-0.2848	0.0355	0.142	-0.2081	0.2469	0.313	-0.1496	-0.3204	-0.9956	0.4239	0.0918	0.216	0.1923	0.0628	-0.635	0.6574	-0.4025	1.7361	0.1619	-0.3541	-0.1899	-0.1543	-0.2668	0.9476	-0.0934	0.0101
56950	SMYD2	1	214454565	214510477	0.0768	-0.3311	0.353	0.3321	0.3879	0.2512	1.6418	0.1294	0.1192	-0.0359	0.3635	0.0655	0.1767	0.164	0.7098	0.658	0.0821	0.209	0.0667	0.3707	-1.2625	0.2025	-0.0342	0.2752	0.229	0.4571	0.382
56956	LHX9	1	197881635	197899273	0.0768	0.639	0.4381	0.2022	0.384	0.2723	-0.5472	0.1616	0.7794	-0.0083	0.3453	0.3678	0.1974	0.1892	0.1385	0.6774	0.1395	0.2851	-0.182	-0.1396	0.2162	0.1811	0.0351	-0.2029	0.1782	0.5066	0.0123
56957	OTUD7B	1	149912232	149982686	0.0901	0.5745	0.3483	0.5212	-0.26	0.5527	0.0039	0.2999	0.0802	-0.0659	0.28	0.0358	0.1837	0.1714	0.0338	-0.0503	0.0724	0.2079	0.4283	0.2528	-0.2889	0.5512	-0.1543	0.2685	0.1363	0.4728	0.0421
56997	ADCK3	1	227127938	227175246	0.0768	0.5922	0.353	0.2993	0.3867	0.2512	-0.5547	0.1059	0.1125	-0.0359	0.2921	0.2862	0.1767	0.1336	0.672	0.6283	0.5988	0.1904	0.0738	0.3486	0.1067	0.199	-0.0342	0.2934	0.1493	0.4571	0.38
56998	CTNNBIP1	1	9908334	9970316	-0.6833	-0.005	-0.0759	-0.1513	0.1188	0.1633	-0.5521	-0.2353	0.14	-0.0742	-0.1022	0.0507	-0.3584	0.1024	-0.5692	-0.1602	0.7367	0.0949	-0.233	-0.4688	0.0665	-0.6162	0.5745	-0.2174	-0.3444	-0.1661	-0.07
57035	C1orf63	1	25568740	25573985	-0.6304	0.0199	-0.0324	-0.1265	0.0982	0.1565	-0.5394	-0.1969	-0.3871	-0.0733	-0.6207	0.0579	-0.3594	0.1618	-0.5172	-0.145	0.0453	0.079	-0.2103	-0.4501	0.0665	-0.637	-0.2744	-0.2258	-0.3569	-0.1546	-0.5474
57085	AGTRAP	1	11796142	11810828	-0.6833	-0.005	-0.0759	-0.1513	0.1188	0.1633	-0.5521	-0.2067	0.14	-0.0742	-0.1022	0.0507	-0.3584	0.1024	-0.5692	-0.1602	0.7367	0.0583	-0.233	-0.4688	0.0665	-0.6162	0.9776	-0.2174	-0.3444	-0.1661	-0.5801
57095	PITHD1	1	24104876	24114722	-0.6304	0.0199	-0.0324	-0.1336	0.1188	0.1565	-0.5394	-0.1969	-0.3871	-0.0733	-0.6207	0.0579	-0.3287	0.1443	-0.5389	-0.145	0.0453	0.079	-0.2103	-0.4501	0.0665	-0.637	-0.2744	-0.2258	-0.3569	-0.1546	-0.5474
5710	PSMD4	1	151227197	151239954	0.0901	0.5745	0.3483	0.5212	0.5916	0.5527	0.0039	0.2999	0.0802	-0.0316	0.28	0.0358	0.1837	0.1714	0.0338	-0.0503	0.0724	0.2079	0.4283	0.2528	-0.2889	0.5512	-0.1543	0.2685	0.1473	0.4728	0.0421
57111	RAB25	1	156030966	156040295	0.0606	0.549	0.3149	0.1704	0.5398	0.6287	-0.0342	0.2543	0.0588	-0.0761	0.2762	0.0018	0.1543	0.1188	0.03	-0.0905	0.0327	0.1243	-0.2504	0.1984	-0.3811	0.5773	-0.0609	0.2035	0.1261	0.4314	-0.0223
57115	PGLYRP4	1	153302597	153321022	0.0532	0.549	0.3215	-0.7459	0.5747	0.6287	-0.0342	0.2499	0.0588	-0.0606	0.2762	0.0018	0.1543	0.1188	0.0289	-0.0905	0.0559	0.1212	0.4409	0.1984	-0.3811	0.6129	-0.0685	0.2547	0.1261	0.4314	-0.0223
57116	ZNF695	1	247108849	247171395	0.0468	0.5882	0.2589	0.2905	0.3703	0.566	0.6152	0.107	0.1224	-0.0433	0.3378	0.3327	0.1612	0.1336	0.6568	0.6204	-0.5384	0.2145	0.0572	0.3786	0.5489	0.1861	-0.0275	0.2846	0.1856	0.4347	0.3305
57127	RHBG	1	156338980	156355013	0.0606	0.549	0.3149	0.1704	0.5398	0.6287	-0.0342	0.2543	0.0588	-0.0761	0.2762	0.0018	0.1543	0.1188	0.03	-0.0905	0.0327	0.1243	-0.2504	0.1984	-0.3811	0.5773	-0.0609	0.2035	0.1261	0.4314	-0.0223
57134	MAN1C1	1	25943959	26111258	-0.6697	0.0199	-0.0324	-0.1628	0.0982	-0.3969	-0.5394	-0.2105	-0.3871	-0.0733	-0.6207	0.0348	-0.3594	0.1222	-0.5172	-0.145	0.0453	0.079	-0.2433	-0.4754	0.0665	-0.637	-0.3228	-0.2258	-0.3569	-0.1686	-0.5474
57147	SCYL3	1	169822215	169863100	0.0606	0.5863	0.3445	0.1605	0.0996	0.2256	0.0064	0.2758	0.4476	-0.4428	0.4598	0.0018	0.1543	0.1374	0.0449	-0.0246	0.0555	0.1794	0.4519	0.2162	-0.29	0.1387	-0.0563	0.26	0.1647	0.4462	-0.0202
57165	GJC2	1	228337415	228347527	0.0768	0.5922	0.353	0.2993	0.3867	0.2512	-0.5547	0.1059	0.1125	-0.0359	0.292	0.2862	0.1767	0.1336	0.672	0.6283	0.0882	0.1904	0.0738	0.3486	0.1067	0.1975	-0.0342	0.2934	0.1493	0.4571	0.38
57172	CAMK1G	1	209757045	209787284	0.0768	-0.3311	0.348	0.3383	0.3784	0.2448	-0.5472	0.1294	0.1192	-0.0279	0.3043	0.0655	0.1974	0.164	0.0297	0.6118	0.0821	0.2096	-0.0997	-0.1636	-1.4486	0.2025	-0.0342	0.2752	0.1776	0.4571	0.4335
57185	NIPAL3	1	24742245	24799473	-0.6304	0.0199	-0.0324	-0.1336	0.1188	0.1565	-0.5394	-0.1969	-0.3871	-0.0733	-0.6207	0.0579	-0.3287	0.1443	-0.5389	-0.145	0.0453	0.079	-0.2103	-0.4501	0.0665	-0.637	-0.2744	-0.2258	-0.3569	-0.1546	-0.5474
57190	SEPN1	1	26126667	26144713	-0.6697	0.0199	-0.0324	-0.1628	0.0982	-0.3969	-0.5394	-0.2105	-0.3871	-0.0733	-0.6207	0.0348	-0.3594	0.1222	-0.5172	-0.145	0.0453	0.079	-0.2433	-0.4754	0.0665	-0.637	-0.3228	-0.2258	-0.3569	-0.1686	-0.5474
57198	ATP8B2	1	154298036	154323780	0.0532	0.549	0.3215	0.4093	0.5226	0.6287	-0.0342	0.2499	0.0588	-0.0606	0.2762	0.0018	0.1543	0.1188	0.3732	-0.0905	0.0459	0.1212	0.4409	0.1984	-0.3811	0.5773	-0.0685	0.237	0.1261	0.4314	-0.0223
57212	TP73-AS1	1	3652548	3663937	-0.2195	-0.005	-0.0759	-0.1513	0.1188	0.523	-0.0063	-0.2267	0.1476	-0.0742	-0.0845	0.0507	-0.3556	0.1024	-0.5692	-0.1602	0.6933	0.0949	-0.2258	-0.4688	0.0032	-0.2953	0.5745	-0.2174	-0.3444	-0.1661	-0.0757
57216	VANGL2	1	160370364	160398468	0.0606	0.5696	0.3149	0.124	0.5707	0.5312	-0.0335	0.2644	0.1138	-0.0761	-0.5916	0.0018	0.1543	0.1057	0.03	-0.0952	0.0555	0.1794	0.4532	0.193	-0.3514	1.1004	-0.0563	0.2507	0.1076	0.4393	-0.0223
57234	FAM91A2	1	149576262	149672733	0.0901	0.619	0.3483	0.5212	1.2493	2.1208	0.7861	0.2999	0.9852	1.1266	0.4705	0.0358	0.1837	0.1714	-0.4847	-0.0503	2.4422	0.2079	0.9958	0.2528	1.2174	0.5512	-0.1543	0.3095	2.0635	0.4728	0.0421
5724	PTAFR	1	28473677	28520447	-0.6697	-0.3686	-0.0324	-0.1628	0.0982	-0.3969	-0.5394	-0.2105	-0.3871	-0.0733	-0.6207	0.0348	-0.3594	0.1222	-0.5172	-0.145	0.0453	0.079	-0.2433	-0.4754	0.0665	-0.637	-0.3228	-0.2258	-0.3569	-0.1686	-0.0076
57326	PBXIP1	1	154916559	154928567	0.0532	0.549	0.3215	0.4093	0.5226	0.6287	-0.0342	0.2499	0.0588	-0.0822	0.2762	0.0018	0.1543	0.1188	0.3732	-0.0905	0.0459	0.1212	0.4409	0.1984	-0.3811	0.5773	-0.0685	0.237	0.1261	0.4314	-0.0223
5733	PTGER3	1	71318036	71513491	0.016	-0.2655	-0.0324	-0.0926	0.113	0.235	0.032	-0.098	-0.2815	-0.074	0.5241	0.0677	0.2432	0.1678	-0.4404	-0.0206	0.5098	0.2617	-0.6887	0.2008	-1.908	-0.1846	-0.2097	-0.2075	-0.2057	-0.1558	0.0231
5737	PTGFR	1	78956728	79006386	0.0923	-0.2655	0.0294	-0.0164	0.1563	0.246	0.0191	-0.1143	-0.2693	-0.025	0.5493	0.0572	0.2236	-1.7646	-0.4097	-0.0085	0.5079	0.3018	-0.7561	0.2008	-0.2851	-0.1908	-0.2278	-0.1601	-0.1439	-0.0983	-0.0052
5738	PTGFRN	1	117452689	117532972	0.0918	-0.2848	0.0355	0.142	-0.2081	0.2469	0.313	-0.1496	-0.3204	-0.9615	-0.0528	0.0918	0.216	0.1923	-0.4483	-0.635	0.6574	-0.4025	1.1638	0.2075	-0.3541	-0.6056	-0.1543	1.0986	0.9476	-0.0934	0.0101
57402	S100A14	1	153586732	153588808	0.0532	0.549	0.3215	-0.7459	0.5747	0.6287	-0.0342	0.2499	0.0588	-0.0606	0.2762	0.0018	0.1543	0.1188	0.0289	-0.0905	0.0459	0.1212	0.4409	0.1984	-0.3811	0.5773	-0.0685	0.6191	0.1261	0.4314	-0.0223
574029	DUSP5P	1	228780657	228788159	0.0768	0.5922	0.353	0.2993	0.3867	0.2512	-0.5547	0.1059	0.1125	-0.0359	0.292	0.2862	0.1767	0.1336	0.672	0.6283	-0.4927	0.1904	0.0738	0.3486	0.1067	0.1975	-0.0342	0.2934	0.1493	0.4571	0.38
574036	SERTAD4-AS1	1	210404804	210407466	0.0768	-0.3311	0.353	0.3888	0.3879	0.2512	-0.5472	0.1294	0.1192	-0.0359	0.3043	0.0655	0.1767	0.164	0.0488	0.658	0.0821	0.258	0.0667	-0.1636	-1.2752	0.2025	-0.0342	0.2752	0.1776	0.4571	0.382
5743	PTGS2	1	186640944	186649559	0.0606	0.6218	0.357	0.1713	0.4115	0.5989	0.0064	0.2082	0.1387	-0.4289	0.3036	0.0037	0.2162	0.1574	0.0658	0.0534	-0.4852	0.2821	0.4838	-0.1177	0.165	0.1872	0.026	-0.1597	0.1774	0.4774	-0.0019
574414	PRR9	1	153190060	153191793	0.0532	0.549	0.3215	-0.7459	0.5747	0.6287	-0.0342	0.2499	0.0588	-0.0606	0.2762	0.0018	0.1543	0.1188	0.0289	-0.0905	0.0559	0.1212	0.4409	0.1984	-0.3811	0.6129	-0.0685	0.2547	0.1261	0.4314	-0.0223
574441	MIR488	1	176998499	176998581	0.0606	0.5701	0.3421	0.1605	0.0996	0.2242	0.0064	0.3133	0.0976	-0.4428	0.3392	0.0037	0.1668	0.1374	0.0449	-0.0246	0.0555	0.1794	-0.2413	0.2763	-0.2983	0.1375	-0.036	0.26	0.1774	0.4774	-0.0019
57449	PLEKHG5	1	6526152	6580121	-0.6833	-0.005	-0.0759	-0.1513	0.1188	0.523	-0.5521	-0.2267	0.1476	-0.0742	-0.0845	0.0507	-0.3556	0.1024	-0.5692	-0.1602	0.7021	0.0949	-0.7763	-0.4688	0.0665	-0.6162	0.5745	-0.2174	-0.3444	-0.1661	-0.0757
57459	GATAD2B	1	153777203	153895451	0.0532	0.549	0.3215	-0.7459	0.5226	0.6287	-0.0342	0.2499	0.0588	-0.0606	0.2762	0.0018	0.1543	0.1188	0.0289	-0.0905	0.0459	0.1212	0.4409	0.1984	-0.3811	0.5773	-0.0685	0.237	0.1261	0.4314	-0.0223
57463	AMIGO1	1	110049446	110052336	0.0701	-0.2665	0.0227	0.1098	-0.2224	0.2164	0.4085	-0.1498	-0.3423	-0.4453	0.2787	0.0438	0.1464	0.1417	0.1104	-0.6172	0.6823	-0.4462	-0.7905	0.2038	-0.2912	-0.2317	-0.2403	-1.0782	0.8986	-0.1191	0.0409
57470	LRRC47	1	3696784	3713068	-0.2195	-0.005	-0.0759	-0.1513	0.1188	0.523	-0.0063	-0.2267	0.1476	-0.0742	-0.0845	0.0507	-0.3556	0.1024	-0.5692	-0.1602	0.6933	0.0949	-0.2258	-0.4688	0.0032	-0.2953	0.5745	-0.2174	-0.3444	-0.1661	-0.0757
57489	ODF2L	1	86812507	86862025	0.0923	-0.2655	0.028	0.151	0.1563	0.2753	0.0191	-0.099	-0.308	-0.0344	0.5493	0.0606	0.2236	0.1826	0.1365	-0.0082	0.7043	0.3018	-0.7895	0.196	-0.3001	-0.1657	-0.2278	-0.1601	0.9115	-0.0983	0.0442
57530	CGN	1	151483862	151511167	0.0901	0.5745	0.3483	0.5212	0.5916	0.5527	0.0039	0.2999	0.0802	-0.0316	0.28	0.0358	0.1837	0.1714	0.0338	-0.0503	0.0724	0.2079	0.4283	0.2528	-0.2889	0.5512	-0.1543	0.2685	0.1473	0.4728	0.0421
57535	KIAA1324	1	109656585	109749403	0.0701	-0.2665	0.0227	0.1098	-0.2224	0.2164	0.4085	-0.1498	-0.3423	-0.4453	0.2787	0.0438	0.1464	0.1417	0.1104	-0.6172	0.6823	-0.4462	-0.7905	0.2038	-0.2912	-0.2317	-0.2403	-1.0782	0.8986	-0.1191	0.0409
57540	PTCHD2	1	11539295	11597640	-0.6833	-0.005	-0.0759	-0.1513	0.1188	0.1633	-0.5521	-0.2067	0.14	-0.0742	-0.1022	0.0507	-0.3584	0.1024	-0.5692	-0.1602	0.7367	0.0583	-0.233	-0.4688	0.0665	-0.6162	0.5745	-0.2174	-0.3444	-0.1661	-0.5801
57549	IGSF9	1	159896829	159915386	0.0606	0.5696	0.3149	0.124	0.5707	0.5312	-0.0335	0.2644	0.1138	-0.0761	-0.5916	0.0018	0.1543	0.1057	0.03	-0.0576	0.0555	0.1794	-0.2504	0.193	-0.3514	0.5773	-0.0563	0.2457	0.1076	0.4393	-0.0223
57554	LRRC7	1	70225858	70589171	0.0903	-0.2655	-0.0324	-0.0926	0.1368	-1.1354	0.032	-0.098	-0.2815	-0.074	0.5241	0.0677	0.2432	0.1678	-0.4404	-0.0206	0.5098	0.2617	-0.6887	0.2008	0.2436	-0.1846	-0.2097	-0.1861	-0.2057	-0.1558	0.0231
57568	SIPA1L2	1	232533712	232651243	0.0768	0.5882	0.331	0.2905	0.3867	0.2512	-0.5547	0.1059	0.5349	-0.0549	-0.0421	0.2862	0.1645	0.1336	0.6577	0.6204	-0.4422	0.1904	0.0738	0.5275	0.1067	0.1804	-0.0342	0.2934	0.1764	0.4571	0.38
57576	KIF17	1	20990507	21044317	-0.6304	0.0199	-0.0324	-0.1336	0.1188	0.1565	-0.5394	-0.1969	0.4973	-0.0733	-0.6207	0.0579	-0.3287	0.1443	-0.5389	-0.145	0.0453	0.1105	-0.2103	-0.4501	0.0665	-0.637	-0.313	-0.2258	-0.3569	-0.1661	-0.5474
57592	ZNF687	1	151254791	151264381	0.0901	0.5745	0.3483	0.5212	0.5916	0.5527	0.0039	0.2999	0.0802	-0.0316	0.28	0.0358	0.1837	0.1714	0.0338	-0.0503	0.0724	0.2079	0.4283	0.2528	-0.2889	0.5512	-0.1543	0.2685	0.1473	0.4728	0.0421
576	BAI2	1	32192718	32229648	-0.6697	-0.3686	-0.0324	-0.1475	0.0982	-0.3746	-0.0104	-0.2105	-0.3871	-0.0733	0.3314	0.0348	-0.3594	0.1222	-0.5172	-0.145	0.0453	0.0978	-0.2433	0.0927	0.0665	-0.637	-0.3	-0.2258	-0.3569	-0.1811	0.0266
57643	ZSWIM5	1	45482076	45672250	-0.6697	-0.3166	-0.0324	-0.1475	0.0982	0.1594	-0.0263	-0.2105	0.551	-0.0733	0.3314	0.0677	0.1801	0.1234	-0.5172	0.2781	0.6272	0.113	-0.2298	0.1409	0.0665	-0.6275	-0.3	-0.2386	-0.2767	-0.1548	0.0056
57645	POGK	1	166808724	166823709	0.0606	0.5863	0.3149	0.124	0.0996	0.2256	0.0064	0.2758	0.0925	-0.0761	-0.0588	0.0018	0.1543	0.1181	0.0449	-0.0246	0.0555	0.1794	-0.2177	0.2291	-0.29	0.1387	-0.0563	0.26	0.1647	0.4462	-0.0223
57648	KIAA1522	1	33207512	33240571	-0.6697	-0.3686	-0.0324	-0.1475	0.0982	-0.3746	-0.0104	-0.2105	-0.3871	-0.0733	0.3314	0.0348	-0.3594	0.1222	-0.5172	-0.145	0.0121	0.0978	-0.2298	0.0927	0.0665	-0.637	-0.3	-0.2258	-0.3569	-0.1811	-0.0005
57657	HCN3	1	155247218	155259639	0.0532	0.549	0.3215	0.4093	0.5226	0.6287	-0.0342	0.2499	0.0588	-0.0822	0.2762	0.0018	0.1543	0.1188	0.3732	-0.0905	0.0459	0.1212	0.8179	0.1984	-0.3811	0.5773	-0.0685	0.237	0.1261	0.4314	-0.0223
5768	QSOX1	1	180123968	180167169	0.0606	0.569	0.357	0.1713	0.0926	0.5989	0.0064	0.2082	0.1387	-0.4289	0.3036	0.0037	0.2062	0.1574	0.0658	-0.0246	0.0555	0.1794	0.4838	0.1961	-0.2983	0.1828	-0.036	0.2608	0.1774	0.4774	-0.0019
57685	CACHD1	1	64936476	65158741	0.0903	-0.2655	-0.0324	-0.0926	0.1595	0.2582	0.0256	-0.098	-0.3226	-0.0086	0.5241	0.0677	0.1781	0.1678	-0.4604	-0.0329	0.5098	0.2617	-0.2083	0.6296	0.2436	-0.1846	-0.2531	-0.1861	-0.2057	-0.1558	0.0231
57708	MIER1	1	67390578	67454302	0.0903	-0.2655	-0.0324	-0.0926	0.1595	0.2582	0.032	-0.098	-0.2815	-0.1547	0.5241	0.0677	0.1781	0.1678	-0.4404	-0.0206	0.5098	0.2617	-0.2083	0.1383	0.2436	-0.1846	-0.2531	-0.1861	-0.2057	-0.1558	0.0231
57710	KIAA1614	1	180882313	180915239	0.0606	0.569	0.357	0.1713	0.0926	0.5989	0.0064	0.2082	0.1387	-0.4289	0.3036	0.0037	0.2062	0.1574	0.0658	-0.0246	0.4662	0.1794	0.4838	0.2109	-0.2983	0.1828	-0.036	0.2608	0.1774	0.4774	-0.0019
5778	PTPN7	1	202116141	202130716	0.0768	-0.3311	0.348	0.1824	0.3608	0.2017	-0.5472	0.058	0.1192	-0.3961	0.282	0.1513	0.1974	0.164	0.0297	0.6118	0.0943	0.1396	-0.0997	-0.1636	0.0863	0.1888	0.0287	0.6461	0.1234	0.4546	0.0123
57795	FAM5B	1	177140633	177251558	0.0606	0.5701	0.3421	0.1605	0.0996	0.2242	0.0064	0.3133	0.0976	-0.4428	0.3392	0.0037	0.1668	0.1374	0.0449	-0.0246	0.0555	0.1794	-0.2413	0.2763	-0.2983	0.1375	-0.036	0.26	0.1774	0.4774	-0.0019
57801	HES4	1	934342	935552	-0.6709	-0.005	-0.0759	-0.1513	0.1188	0.523	-0.0063	-0.2267	0.1476	-0.0742	-0.0845	0.0507	-0.3556	0.1297	-0.5692	-0.1602	0.6933	-0.6662	-0.2258	-0.4688	0.0032	-0.1553	0.5745	-0.2174	-0.3444	-0.1201	-0.0757
57821	C1orf114	1	169364114	169396670	0.0606	0.5863	0.3445	0.1605	0.0996	0.2256	0.0064	0.2758	0.4476	-0.9811	0.4598	0.0018	0.1543	0.1374	0.0449	-0.0246	0.0555	0.1794	-0.2177	0.2162	-0.29	0.1387	-0.0563	0.26	0.1647	0.4462	-0.0202
57822	GRHL3	1	24645812	24690970	-0.6304	0.0199	-0.0324	-0.1336	0.1188	0.1565	-0.5394	-0.1969	-0.3871	-0.0733	-0.6207	0.0579	-0.3287	0.1443	-0.5389	-0.145	0.0453	0.079	-0.2103	-0.4501	0.0665	-0.637	-0.2744	-0.2258	-0.3569	-0.1546	-0.5474
57823	SLAMF7	1	160709077	160724601	0.0606	0.5696	0.3149	0.124	0.5707	0.5312	-0.0335	0.2644	0.1138	-0.0761	-0.5916	0.0018	0.1543	0.1057	0.03	-0.0964	0.0555	0.1794	0.4532	0.193	-0.3514	1.1004	-0.0563	0.2507	0.1076	0.4393	-0.0223
57829	ZP4	1	238041164	238054222	0.0768	0.5882	0.3331	0.2905	0.3867	0.578	-0.5182	0.1355	0.1224	-0.0399	0.0031	0.2862	0.1645	0.1336	0.6692	0.6204	-0.4422	0.1904	0.0738	0.5275	-0.5999	0.1804	-0.0342	0.2934	0.212	0.4571	0.3998
5784	PTPN14	1	214522039	214725024	0.0768	-0.3311	0.353	0.3321	0.3879	0.2512	1.6418	0.1294	0.1192	-0.0359	-0.011	0.0655	0.1767	0.164	0.7098	0.658	0.6095	0.209	0.0667	0.3707	-1.2625	0.2025	-0.0342	0.2752	0.229	0.4571	0.382
57863	CADM3	1	159141377	159172932	0.0606	0.5696	0.3149	0.124	0.5707	0.5312	-0.0335	0.2644	0.1138	-0.0761	-0.5916	0.0018	0.1543	0.1057	0.03	-0.0576	0.0555	0.1794	-0.2504	0.193	-0.3514	0.5773	-0.0563	0.2457	0.1076	0.4393	-0.0223
5788	PTPRC	1	198608098	198726605	0.0768	0.639	0.348	0.2022	0.384	0.2723	-0.5472	0.1096	0.1734	-0.0083	0.3453	0.3678	0.1974	0.1892	0.1385	0.6774	0.1395	0.2851	-0.182	-0.1396	0.2162	0.1811	0.0351	-0.2029	0.1782	0.5066	0.0123
5792	PTPRF	1	43996547	44089343	-0.6697	-0.3166	-0.0324	-0.1475	0.0982	0.1594	-0.0263	-0.2105	0.551	-0.0733	0.3314	0.0677	0.1801	0.1234	-0.5172	-0.1432	0.6272	0.113	-0.2298	0.1409	0.0665	-0.6275	-0.3	-0.2386	-0.2767	-0.1548	0.0056
58	ACTA1	1	229566993	229569843	0.0768	0.5922	0.353	0.2993	0.3867	0.2512	-0.5547	0.1059	0.1125	-0.0359	0.292	0.2862	0.1767	0.1336	0.672	0.6283	-0.4927	0.1904	0.0738	0.3486	0.1067	0.1975	-0.0342	0.2934	0.1493	0.4571	0.38
58155	PTBP2	1	97187175	97280605	0.0691	-0.2655	0.0101	0.2192	0.1563	0.2595	0.4053	-0.125	-0.2856	-0.3757	0.4652	0.0606	0.1827	0.1601	0.1624	-0.0082	0.7168	0.2847	-0.7895	0.1944	-0.2777	-0.1655	-0.2335	-1.0854	0.467	-0.12	0.0442
5824	PEX19	1	160246599	160254941	0.0606	0.5696	0.3149	0.124	0.5707	0.5312	-0.0335	0.2644	0.1138	-0.0761	-0.5916	0.0018	0.1543	0.1057	0.03	-0.0952	0.0555	0.1794	-0.2504	0.193	-0.3514	1.1004	-0.0563	0.2507	0.1076	0.4393	-0.0223
5825	ABCD3	1	94883933	94984219	0.0923	-0.2655	0.0101	0.151	0.1563	0.2753	0.3838	-0.099	-0.308	-0.3983	0.5493	0.0606	0.208	0.1746	0.0947	-0.0082	0.7168	0.2835	-0.7895	0.196	-0.157	-0.1831	-0.2335	-1.0854	1.2016	-0.0981	0.0442
58480	RHOU	1	228780394	228882416	0.0768	0.5922	0.353	0.2993	0.3867	0.2512	-0.5547	0.1059	0.1125	-0.0359	0.292	0.2862	0.1767	0.1336	0.672	0.6283	-0.4927	0.1904	0.0738	0.3486	0.1067	0.1975	-0.0342	0.2934	0.1493	0.4571	0.38
58497	PRUNE	1	150980973	151008189	0.0901	0.5745	0.3483	0.5212	0.5916	0.5527	0.0039	0.2999	0.0802	-0.0316	0.28	0.0358	0.1837	0.1714	0.0338	-0.0503	0.0724	0.2079	0.4283	0.2528	-0.2889	0.5512	-0.1543	0.2685	0.1473	0.4728	0.0421
58511	DNASE2B	1	84864215	84880691	0.0923	-0.2655	0.028	0.151	0.1563	0.246	0.0191	-0.099	-0.308	-0.0344	0.5493	0.0606	0.2236	0.1826	0.1365	-0.0082	0.7043	0.3018	-0.7561	0.196	-0.2554	-0.1908	-0.2278	-0.1601	-0.1439	-0.0983	0.0442
58512	DLGAP3	1	35331037	35370984	-0.6697	-0.3686	-0.0324	-0.1475	0.0982	-0.3746	-0.0104	-0.2105	-0.3871	-0.0733	0.3314	0.0348	-0.3594	0.1098	-0.5172	-0.1182	0.0121	0.0978	-0.2298	-0.4662	0.0665	-0.1145	-0.3	-0.2386	-0.3569	-0.1811	-0.0005
5865	RAB3B	1	52373628	52456436	-0.6697	-0.3166	-0.0324	-0.1103	0.0982	0.1964	-0.0263	-0.2105	-0.3317	-0.0733	0.2892	0.0677	0.1811	0.1234	-0.5172	-0.0944	0.5046	0.1461	-0.1959	0.1409	0.1294	-0.1846	-0.3	-0.2386	-0.2767	-0.1548	-0.0151
5867	RAB4A	1	229406879	229440518	0.0768	0.5922	0.353	0.2993	0.3867	0.2512	-0.5547	0.1059	0.1125	-0.0359	0.292	0.2862	0.1767	0.1336	0.672	0.6283	-0.4927	0.1904	0.0738	0.3486	0.1067	0.1975	-0.0342	0.2934	0.1493	0.4571	0.38
5872	RAB13	1	153954128	153958806	0.0532	0.549	0.3215	0.4093	0.5226	0.6287	-0.0342	0.2499	0.0588	-0.0606	0.2762	0.0018	0.1543	0.1188	0.0289	-0.0905	0.0459	0.1212	0.4409	0.1984	-0.3811	0.5773	-0.0685	0.237	0.1261	0.4314	-0.0223
5876	RABGGTB	1	76251886	76260764	0.0923	-0.2655	0.0294	-0.0164	0.1563	0.246	0.0191	-0.1143	-0.2693	-0.025	0.5493	0.0572	0.1622	0.1658	-0.4097	-0.0085	0.5079	0.2937	-0.7561	0.2008	-0.2851	-0.1908	-0.2278	-0.1601	-0.1439	-0.0983	-0.0052
5877	RABIF	1	202847410	202858385	0.0768	-0.3311	0.348	0.1824	0.3608	0.2017	-0.5472	0.058	0.1192	-0.0279	0.282	0.0655	0.1974	0.164	0.0297	0.6118	0.4314	0.1396	-0.0997	-0.1636	0.0863	0.1888	0.0287	0.2588	0.1234	0.4546	0.0123
58985	IL22RA1	1	24446261	24469775	-0.6304	0.0199	-0.0324	-0.1336	0.1188	0.1565	-0.5394	-0.1969	-0.3871	-0.0733	-0.6207	0.0579	-0.3287	0.1443	-0.5389	-0.145	0.0453	0.079	-0.2103	-0.4501	0.0665	-0.637	-0.2744	-0.2258	-0.3569	-0.1546	-0.5474
5906	RAP1A	1	112162405	112256101	-0.0027	-0.3255	-0.0253	0.082	-0.3008	0.2045	0.3251	-0.2134	-0.3746	-0.5278	0.4239	0.0111	0.123	0.0899	0.0628	-0.7645	0.6574	-0.5138	-0.7905	0.1619	-0.3541	-0.2767	-0.29	-1.186	0.6756	-0.1733	0.0101
5909	RAP1GAP	1	21922708	21995856	-0.6304	0.0199	-0.0324	-0.1336	0.1188	0.1565	-0.5394	-0.1969	-0.3871	-0.0733	-0.6207	0.0579	-0.3287	0.1443	-0.5389	-0.145	0.0453	0.1105	-0.2103	-0.4501	0.0665	-0.637	-0.313	-0.2258	-0.3569	-0.1661	-0.5474
59269	HIVEP3	1	41972036	42501596	-0.6697	-0.3166	-0.0324	-0.1475	0.0982	0.1594	-0.0263	-0.2105	0.551	-0.0733	0.3314	-1.1742	0.1743	0.1234	-0.5172	-0.1432	0.5959	0.113	-0.2298	0.5867	0.0665	-0.6275	-0.3	-0.2386	-0.2767	-0.1548	0.0056
5928	RBBP4	1	33116749	33151812	-0.6697	-0.3686	-0.0324	-0.1475	0.0982	-0.3746	-0.0104	-0.2105	-0.3871	-0.0733	0.3314	0.0348	-0.3594	0.1222	-0.5172	-0.145	0.0121	0.0978	-0.2298	0.0927	0.0665	-0.637	-0.3	-0.2258	-0.3569	-0.1811	-0.0005
5929	RBBP5	1	205055270	205091150	0.0768	-0.3311	0.348	0.1824	0.3784	0.5323	-0.5472	0.058	0.1192	-0.0279	0.2883	0.0655	0.1974	0.164	0.0297	0.6118	0.0698	0.1396	-0.0997	-0.1636	0.0863	0.1888	0.0287	0.2588	0.1234	0.4546	0.3986
59349	KLHL12	1	202860230	202896371	0.0768	-0.3311	0.348	0.1824	0.3608	0.2017	-0.5472	0.058	0.1192	-0.0279	0.282	0.0655	0.1974	0.164	0.0297	0.6118	0.4314	0.1396	-0.0997	-0.1636	0.0863	0.1888	0.0287	0.2588	0.1234	0.4546	1.2824
59352	LGR6	1	202163118	202288889	0.0768	-0.3311	0.348	0.1824	0.3608	0.2017	-0.5472	0.058	0.1192	-0.3961	0.282	0.1513	0.1974	0.164	0.0297	0.6118	0.0943	0.1396	-0.0997	-0.1636	0.0863	0.1888	0.0287	0.6461	0.1234	0.4546	0.0123
5972	REN	1	204123944	204135465	0.0768	-0.3311	0.348	0.1824	0.3784	0.2337	-0.5472	0.058	0.1192	-0.0279	0.282	0.0655	0.1974	0.164	0.0297	0.6118	0.0698	0.1396	-0.0997	-0.1636	0.0863	0.1888	0.0287	0.2588	0.1234	0.4546	-0.004
5993	RFX5	1	151313116	151319769	0.0901	0.5745	0.3483	0.5212	0.5916	0.5527	0.0039	0.2999	0.0802	-0.0316	0.28	0.0358	0.1837	0.1714	0.0338	-0.0503	0.0724	0.2079	0.4283	0.2528	-0.2889	0.5512	-0.1543	0.2685	0.1473	0.4728	0.0421
5996	RGS1	1	192544857	192549159	0.0606	0.6034	0.383	0.1713	0.4115	0.2071	-0.5227	0.1127	0.1387	-0.4018	-0.0766	0.1044	0.2162	0.1786	0.107	0.6597	-0.4852	0.2821	-0.222	-0.1383	0.1852	0.1888	0.026	-0.1597	0.2068	0.4774	0.0201
5997	RGS2	1	192778169	192781407	0.0606	0.6034	0.383	0.1713	0.4115	0.2071	-0.5227	0.1127	0.1387	-0.4018	-0.024	0.1044	0.2162	0.1786	0.107	0.6597	-0.4852	0.2821	-0.222	-0.1383	0.1852	0.1888	0.026	-0.1597	0.2068	0.4774	0.0201
5999	RGS4	1	163038396	163046592	0.0606	0.5863	0.3149	0.124	0.5707	0.605	0.0064	0.2644	0.1138	-0.0761	0.3357	0.0018	0.1543	0.1181	0.03	-0.0246	0.0555	0.1794	0.4532	0.252	-0.29	0.1387	-0.0563	0.26	0.1647	0.4462	-0.0223
6000	RGS7	1	240938817	241520478	-1.1002	0.5882	0.3101	0.2905	0.3867	0.2059	-0.4793	0.6366	0.1224	-0.069	-0.019	0.3327	0.1665	0.1336	0.6951	0.6204	-0.4422	0.183	0.0572	0.3786	-0.8142	0.1503	-0.0342	0.2846	0.1476	0.4347	0.3305
6003	RGS13	1	192605268	192629440	0.0606	0.6034	0.383	0.1713	0.4115	0.2071	-0.5227	0.1127	0.1387	-0.4018	-1.4538	0.1044	0.2162	0.1786	0.107	0.6597	-0.4852	0.2821	-0.222	-0.1383	0.1852	0.1888	0.026	-0.1597	0.2068	0.4774	0.0201
6004	RGS16	1	182567758	182573548	0.0606	0.6218	0.357	0.1713	0.0926	0.5989	0.0064	0.2082	0.1387	-0.4289	0.3036	0.0037	0.1559	0.1574	0.0658	-0.0246	0.4662	0.1794	0.4838	0.2109	-0.2983	0.1828	0.026	0.2608	0.1774	0.4774	-0.0019
6006	RHCE	1	25688740	25747363	-0.6697	0.0199	-0.0324	-0.1628	0.0982	-0.3969	-0.5394	-0.2105	-0.3871	-0.0733	-0.6207	0.0348	-0.3594	0.1222	-0.5172	-0.145	0.0453	0.079	-0.2433	-0.4754	0.0665	-0.637	-0.3228	-0.2258	-0.3569	-0.1686	-0.5474
6007	RHD	1	25598981	25656936	-1.6143	0.0199	-0.0324	0.8446	0.0982	-0.3969	-0.5394	-1.0407	-0.3871	-0.0733	-0.6207	-1.9799	-0.3594	1.7292	-0.5172	-0.145	0.0453	0.079	0.4127	-1.0534	0.0665	-0.637	0.0419	-0.2258	-0.3569	0.4647	-0.5474
6016	RIT1	1	155867599	155881193	0.0606	0.549	0.3149	0.1704	0.5398	0.6287	-0.0342	0.2543	0.0588	-0.0761	0.2762	0.0018	0.1543	0.1188	0.03	-0.0905	0.0327	0.1243	-0.2504	0.1984	-0.3811	0.5773	-0.0609	0.5678	0.1261	0.4314	-0.0223
6018	RLF	1	40627041	40706593	-0.6697	-0.3166	-0.0324	-0.1475	0.0982	0.1594	-0.0263	-0.2105	0.551	-0.0733	0.3314	0.0348	0.1743	0.1234	-0.5172	-0.1432	0.0121	0.094	-0.2298	0.5042	0.0665	-0.6329	-0.3	-0.2386	-0.3569	-0.1811	-0.0005
60313	GPBP1L1	1	46092976	46152302	-0.6697	-0.3166	-0.0324	-0.1475	0.0982	0.1594	-0.0263	-0.2105	0.551	-0.0733	0.3314	0.0677	0.1801	0.1234	-0.5172	0.2781	0.6272	0.113	-0.2298	0.1409	0.0665	-0.6275	-0.3	-0.2386	-0.2767	-0.1548	0.0056
6041	RNASEL	1	182542769	182558394	0.0606	0.6218	0.357	0.1713	0.0926	0.5989	0.0064	0.2082	0.1387	-0.4289	0.3036	0.0037	0.1559	0.1574	0.0658	-0.0246	0.4662	0.1794	0.4838	0.2109	-0.2983	0.1828	0.026	0.2608	0.1774	0.4774	-0.0019
6045	RNF2	1	185014551	185071740	0.0606	0.6218	0.357	0.1713	0.0926	0.5989	0.0064	0.2082	0.1387	-0.4289	0.3036	0.0037	0.1796	0.1574	0.0658	-0.0246	0.4662	0.2821	0.4838	-0.1177	0.165	0.1872	0.026	-0.1597	0.1774	0.4774	-0.0019
60484	HAPLN2	1	156589086	156595517	0.0606	0.549	0.3149	0.1704	0.5398	0.6287	-0.0342	0.2543	0.0588	-0.0761	0.2762	0.0018	0.1543	0.1188	0.03	-0.0905	0.4265	0.1243	-0.2504	0.1984	-0.3811	0.5773	-0.0609	0.2035	0.1261	0.4314	-0.0223
6051	RNPEP	1	201951766	201975275	0.0768	-0.3311	0.348	0.1824	0.3608	0.2017	-0.5472	0.058	0.1192	-0.3961	0.282	0.1513	0.1974	0.164	0.0297	0.6118	0.0943	0.1396	-0.0997	-0.1636	0.0863	0.1888	0.0287	0.6461	0.1234	0.4546	0.0123
606495	CYB5RL	1	54638027	54665746	-0.6697	-0.3166	-0.0324	-0.1103	0.0982	0.1964	-0.0263	-0.2105	0.9788	-0.0733	0.3071	0.0677	0.1811	0.1234	-0.5172	-0.0944	0.5169	0.1461	-0.1959	0.1409	0.1587	-0.1846	-0.3	-0.2386	-0.2767	-0.1548	-0.0151
60672	MIIP	1	12079299	12092106	-0.6833	-0.005	-0.0759	-0.1513	0.1188	0.1633	-0.5521	-0.2067	0.14	-0.0742	-0.1022	0.0507	-0.3584	0.1024	-0.5692	-0.1602	0.7367	0.0583	-0.233	-0.4688	0.0665	-0.6162	-0.2742	-0.2174	-0.3444	-0.1661	-0.5801
60674	GAS5	1	173833039	173837125	0.0606	0.5863	0.3575	0.1605	0.0996	0.2256	0.0064	0.2758	0.1114	-0.4428	-0.0539	0.0018	0.1543	0.1374	0.0449	-0.0246	0.0555	0.1794	-0.2413	0.2162	-0.29	0.1387	-0.0563	0.26	0.1647	0.4462	0.0182
60676	PAPPA2	1	176432307	176811970	0.0606	0.5701	0.3421	0.1605	0.0996	0.2242	0.0064	0.3133	0.0976	-0.4428	-0.0338	0.0037	0.1668	0.1374	0.0449	-0.0246	0.0555	0.1794	-0.2413	-1.3078	-0.2983	0.1375	-0.036	0.26	-0.4027	0.4774	-0.0019
607	BCL9	1	147013182	147098015	0.0901	0.619	0.3887	0.5212	-0.2081	0.3426	0.313	0.3986	0.1053	0.0158	-0.4822	0.0358	0.216	0.1714	0.0692	-0.0191	0.14	0.2079	0.9958	0.2528	-0.1538	0.6279	-0.1543	0.3342	0.2905	0.5322	0.0745
6083	SNORD21	1	93302846	93302940	0.0923	-0.2655	0.0101	0.151	0.1563	0.2753	0.3838	-0.099	-0.308	-0.3983	0.5493	0.0606	0.208	0.1746	0.0947	-0.0082	0.7168	0.2835	-0.7895	0.196	-0.3001	-0.1831	-0.2335	-1.0854	1.2016	-0.0981	0.0442
6097	RORC	1	151778547	151804348	0.0901	0.5745	0.3483	-0.7198	0.5916	0.5527	0.0039	0.2999	0.0802	-0.0316	0.28	0.0358	0.1837	0.1714	0.0338	-0.0503	0.0724	0.2079	0.4283	0.2528	-0.2678	0.5512	-0.1543	0.2685	0.1473	0.4728	0.0421
6118	RPA2	1	28218049	28241236	-0.6697	-0.3686	-0.0324	-0.1628	0.0982	-0.3969	-0.5394	-0.2105	-0.3871	-0.0733	-0.6207	0.0348	-0.3594	0.1222	-0.5172	-0.145	0.0453	0.079	-0.2433	-0.4754	0.0665	-0.637	-0.3228	-0.2258	-0.3569	-0.1686	-0.0076
6121	RPE65	1	68894507	68915642	0.0903	-0.2655	-0.0324	-0.0926	0.1368	0.2582	0.032	-0.098	-0.2815	-0.074	0.5241	0.0677	0.2432	0.1678	-0.4404	-0.0206	0.5098	0.2617	-0.2083	0.2008	0.2436	-0.1846	-0.2097	-0.1861	-0.2057	-0.1558	0.0231
6125	RPL5	1	93297594	93307481	0.0923	-0.2655	0.0101	0.151	0.1563	0.2753	0.3838	-0.099	-0.308	-0.3983	0.5493	0.0606	0.208	0.1746	0.0947	-0.0082	0.7168	0.2835	-0.7895	0.196	-0.3001	-0.1831	-0.2335	-1.0854	1.2016	-0.0981	0.0442
6135	RPL11	1	24018269	24022915	-0.6304	0.0199	-0.0324	-0.1336	0.1188	0.1565	-0.5394	-0.1969	-0.3871	-0.0733	-0.6207	0.0579	-0.3287	0.1443	-0.5389	-0.145	0.0453	0.079	-0.2103	-0.4501	0.0665	-0.637	-0.2744	-0.2258	-0.3569	-0.1546	-0.5474
6146	RPL22	1	6245080	6259679	-0.6833	-0.005	-0.0759	-0.1513	0.1188	0.523	-0.5521	-0.2267	0.1476	-0.0742	-0.0845	0.0507	-0.3556	0.1024	-0.5692	-0.1602	0.7021	0.0949	-0.2258	-0.4688	0.0665	-0.6162	0.5745	-0.2174	-0.3444	-0.1661	-0.0757
619498	SNORD74	1	173836812	173836883	0.0606	0.5863	0.3575	0.1605	0.0996	0.2256	0.0064	0.2758	0.1114	-0.4428	-0.0539	0.0018	0.1543	0.1374	0.0449	-0.0246	0.0555	0.1794	-0.2413	0.2162	-0.29	0.1387	-0.0563	0.26	0.1647	0.4462	0.0182
6195	RPS6KA1	1	26856249	26901520	-0.6697	0.4091	-0.0324	-0.1628	0.0982	-0.3969	-0.5394	-0.2105	-0.3871	-0.0733	-0.6207	0.0348	-0.3594	0.1222	-0.5172	-0.145	0.0453	0.079	-0.2433	-0.4754	0.0665	-0.637	-0.3228	-0.2258	-0.3569	-0.1686	-0.5474
6202	RPS8	1	45241246	45244412	-0.6697	-0.3166	-0.0324	-0.1475	0.0982	0.1594	-0.0263	-0.2105	0.551	-0.0733	0.3314	0.0677	0.1801	0.1234	-0.5172	-0.1432	0.6272	0.113	-0.2298	0.1409	0.0665	-0.6275	-0.3	-0.2386	-0.2767	-0.1548	0.0056
6232	RPS27	1	153963239	153964631	0.0532	0.549	0.3215	0.4093	0.5226	0.6287	-0.0342	0.2499	0.0588	-0.0606	0.2762	0.0018	0.1543	0.1188	0.0289	-0.0905	0.0459	0.1212	0.4409	0.1984	-0.3811	0.5773	-0.0685	0.237	0.1261	0.4314	-0.0223
6248	RSC1A1	1	15986364	15988217	-0.6268	-0.005	-0.0671	-0.1513	0.1188	0.1633	-0.5483	-0.2607	0.1477	-0.1072	0.2882	0.0564	-0.3041	0.1219	-0.5629	-0.1275	0.0306	0.0721	-0.233	-0.4688	0.0665	-0.6162	-0.2742	-0.2509	-0.3444	-0.1661	-0.6256
6258	RXRG	1	165370159	165414592	0.0606	0.5863	0.3149	0.124	0.0996	0.2256	0.0064	0.2758	0.0925	-0.0761	-0.015	0.0018	0.1543	0.1181	0.03	-0.0246	0.0555	0.1794	-0.2177	0.252	-0.29	0.1387	-0.0563	0.26	0.1647	0.4462	-0.0223
6262	RYR2	1	237205702	237997288	0.0768	0.5882	0.3331	0.2905	0.3867	0.578	0.8469	0.1355	0.1224	-0.0399	0.4038	0.2862	0.1645	0.1336	0.6692	0.6204	-0.4422	0.1904	0.0738	0.5275	-0.5999	0.1804	-0.0342	0.2934	0.212	0.4571	0.3998
6271	S100A1	1	153600873	153604513	0.0532	0.549	0.3215	-0.7459	0.5747	0.6287	-0.0342	0.2499	0.0588	-0.0606	0.2762	0.0018	0.1543	0.1188	0.0289	-0.0905	0.0459	0.1212	0.4409	0.1984	-0.3811	0.5773	-0.0685	0.6191	0.1261	0.4314	-0.0223
6272	SORT1	1	109852188	109940563	0.0701	-0.2665	0.0227	0.1098	-0.2224	0.2164	0.4085	-0.1498	-0.3423	-0.4453	0.2787	0.0438	0.1464	0.1417	0.1104	-0.6172	0.6823	-0.4462	-0.7905	0.2038	-0.2912	-0.2317	-0.2403	-1.0782	0.8986	-0.1191	0.0409
6273	S100A2	1	153533585	153538306	0.0532	0.549	0.3215	-0.7459	0.5747	0.6287	-0.0342	0.2499	0.0588	-0.0606	0.2762	0.0018	0.1543	0.1188	0.0289	-0.0905	0.0459	0.1212	0.4409	0.1984	-0.3811	0.5773	-0.0685	0.6191	0.1261	0.4314	-0.0223
6274	S100A3	1	153519809	153521734	0.0532	0.549	0.3215	-0.7459	0.5747	0.6287	-0.0342	0.2499	0.0588	-0.0606	0.2762	0.0018	0.1543	0.1188	0.0289	-0.0905	0.0459	0.1212	0.4409	0.1984	-0.3811	0.5773	-0.0685	0.6191	0.1261	0.4314	-0.0223
6275	S100A4	1	153516095	153518282	0.0532	0.549	0.3215	-0.7459	0.5747	0.6287	-0.0342	0.2499	0.0588	-0.0606	0.2762	0.0018	0.1543	0.1188	0.0289	-0.0905	0.0459	0.1212	0.4409	0.1984	-0.3811	0.5773	-0.0685	0.6191	0.1261	0.4314	-0.0223
6276	S100A5	1	153509623	153514241	0.0532	0.549	0.3215	-0.7459	0.5747	0.6287	-0.0342	0.2499	0.0588	-0.0606	0.2762	0.0018	0.1543	0.1188	0.0289	-0.0905	0.0459	0.1212	0.4409	0.1984	-0.3811	0.5773	-0.0685	0.6191	0.1261	0.4314	-0.0223
6277	S100A6	1	153507076	153508717	0.0532	0.549	0.3215	-0.7459	0.5747	0.6287	-0.0342	0.2499	0.0588	-0.0606	0.2762	0.0018	0.1543	0.1188	0.0289	-0.0905	0.0459	0.1212	0.4409	0.1984	-0.3811	0.5773	-0.0685	0.6191	0.1261	0.4314	-0.0223
6278	S100A7	1	153430220	153433137	0.0532	0.549	0.3215	-0.7459	0.5747	0.6287	-0.0342	0.2499	0.0588	-0.0606	0.2762	0.0018	0.1543	0.1188	0.0289	-0.0905	0.0459	0.1212	0.4409	0.1984	-0.3811	0.5773	-0.0685	0.6191	0.1261	0.4314	-0.0223
6279	S100A8	1	153362508	153363664	0.0532	0.549	0.3215	-0.7459	0.5747	0.6287	-0.0342	0.2499	0.0588	-0.0606	0.2762	0.0018	0.1543	0.1188	0.0289	-0.0905	0.0459	0.1212	0.4409	0.1984	-0.3811	0.6129	-0.0685	0.2547	0.1261	0.4314	-0.0223
6280	S100A9	1	153330330	153333503	0.0532	0.549	0.3215	-0.7459	0.5747	0.6287	-0.0342	0.2499	0.0588	-0.0606	0.2762	0.0018	0.1543	0.1188	0.0289	-0.0905	0.0559	0.1212	0.4409	0.1984	-0.3811	0.6129	-0.0685	0.2547	0.1261	0.4314	-0.0223
6281	S100A10	1	151955386	151966714	0.0901	0.5745	0.3483	-0.7198	0.5916	0.5527	0.0039	0.2999	0.0802	-0.0316	0.28	0.0358	0.1837	0.1714	0.0338	-0.0503	0.0724	0.2079	0.4283	0.2528	-0.2678	0.5512	-0.1543	0.2685	0.1473	0.4728	0.0421
6282	S100A11	1	152004982	152009511	0.0901	0.5745	0.3483	-0.7198	0.5916	0.5527	0.0039	0.2999	0.0802	-0.0316	0.28	0.0358	0.1837	0.1714	0.0338	-0.0503	0.0724	0.2079	0.4283	0.2528	-0.2678	0.5512	-0.1543	0.2685	0.1473	0.4728	0.0421
6283	S100A12	1	153346184	153348075	0.0532	0.549	0.3215	-0.7459	0.5747	0.6287	-0.0342	0.2499	0.0588	-0.0606	0.2762	0.0018	0.1543	0.1188	0.0289	-0.0905	0.8598	0.1212	0.4409	0.1984	-0.3811	0.6129	-0.0685	0.2547	0.1261	0.4314	-0.0223
6284	S100A13	1	153591276	153606568	0.0532	0.549	0.3215	-0.7459	0.5747	0.6287	-0.0342	0.2499	0.0588	-0.0606	0.2762	0.0018	0.1543	0.1188	0.0289	-0.0905	0.0459	0.1212	0.4409	0.1984	-0.3811	0.5773	-0.0685	0.6191	0.1261	0.4314	-0.0223
6301	SARS	1	109756515	109780804	0.0701	-0.2665	0.0227	0.1098	-0.2224	0.2164	0.4085	-0.1498	-0.3423	-0.4453	0.2787	0.0438	0.1464	0.1417	0.1104	-0.6172	0.6823	-0.4462	-0.7905	0.2038	-0.2912	-0.2317	-0.2403	-1.0782	0.8986	-0.1191	0.0409
63036	CELA2A	1	15783223	15798586	-0.6268	-0.005	-0.0671	-0.1513	0.1188	0.1633	-0.5483	-0.2607	0.1477	-0.1072	0.2882	0.0564	-0.3041	0.1219	-0.5629	-0.1275	0.0306	0.0721	-0.233	-0.4688	0.0665	-0.6162	-0.2742	-0.2509	-0.3444	-0.1661	-0.6256
632	BGLAP	1	156211951	156213123	0.0606	0.549	0.3149	0.1704	0.5398	0.6287	-0.0342	0.2543	0.0588	-0.0761	0.2762	0.0018	0.1543	0.1188	0.03	-0.0905	0.0327	0.1243	-0.2504	0.1984	-0.3811	0.5773	-0.0609	0.2035	0.1261	0.4314	-0.0223
6339	SCNN1D	1	1215816	1227409	-0.6709	-0.005	-0.0759	-0.1513	0.1188	0.523	-0.0063	-0.2267	0.1476	-0.0742	-0.0845	0.0507	-0.3556	0.1297	-0.5692	-0.1602	0.6933	-0.6662	-0.2258	-0.4688	0.0032	0.1981	0.5745	-0.2174	-0.3444	-0.1201	-0.0757
6342	SCP2	1	53392901	53517289	-0.6697	-0.3166	-0.0324	-0.1103	0.0982	0.1964	-0.0263	-0.2105	0.5057	-0.0733	0.2892	0.0677	0.1811	0.1234	-0.5172	-0.0944	0.5046	0.1461	-0.1959	0.1409	0.1294	-0.1846	-0.3	-0.2386	-0.2767	-0.1548	-0.0151
6375	XCL1	1	168545711	168551315	0.0606	0.5863	0.4231	0.1605	0.0996	0.2256	0.0064	0.2758	0.0925	-0.3949	-0.0588	0.0018	0.1543	0.1573	0.0449	-0.0246	0.0555	0.1794	-0.2177	0.2291	-0.29	0.1387	-0.0563	0.26	0.1647	0.4462	-0.0223
63827	BCAN	1	156611740	156629324	0.0606	0.549	0.3149	0.1704	0.5398	0.6287	-0.0342	0.2543	0.0588	-0.0761	0.2762	0.0018	0.1543	0.1188	0.03	-0.0905	0.4265	0.1243	-0.2504	0.1984	-0.3811	0.5773	-0.0609	0.2035	0.1261	0.4314	-0.0223
6390	SDHB	1	17345225	17380665	-0.6304	0.0199	-0.0324	-0.1336	0.1188	0.5947	-0.5394	-0.1969	0.1732	-0.0147	0.2959	0.0579	-0.3287	0.1443	-0.5128	-0.145	0.0453	0.1058	-0.2103	-0.4501	0.0665	-0.6162	-0.313	-0.2258	-0.3569	-0.1661	-0.3861
63906	GPATCH3	1	27216979	27226962	-0.6697	0.4091	-0.0324	-0.1628	0.0982	-0.3969	-0.5394	-0.2105	-0.3871	-0.0733	-0.6207	0.0348	-0.3594	0.1222	-0.5172	-0.145	0.0453	0.079	-0.2433	-0.4754	0.0665	-0.637	-0.3228	-0.2258	-0.3569	-0.1686	-0.0076
6391	SDHC	1	161284166	161334535	0.0606	0.5696	0.3149	0.124	0.5707	0.5312	-0.0335	0.2644	0.1138	-0.0761	-0.5916	0.0018	0.1543	0.1057	0.03	-0.0964	0.0555	0.1794	0.4532	0.193	-0.3514	0.7556	-0.0563	0.2507	0.1076	0.4393	-0.0223
63923	TNN	1	175036994	175117202	0.0606	0.5701	0.3421	0.1605	0.0996	0.2242	0.0064	0.3133	0.0607	-0.4428	-0.0526	0.0037	0.1668	0.1374	0.0449	-0.0246	0.0555	0.1794	-0.2413	0.2162	-0.2983	0.1375	-0.036	0.26	0.1205	0.4774	-0.0019
63931	MRPS14	1	174982094	174992591	0.0606	0.5701	0.3421	0.1605	0.0996	0.2242	0.0064	0.3133	0.0607	-0.4428	-0.0526	0.0037	0.1668	0.1374	0.0449	-0.0246	0.0555	0.1794	-0.2413	0.2162	-0.2983	0.1375	-0.036	0.26	0.1205	0.4774	-0.0019
63948	DMRTB1	1	53925072	53933158	-0.6697	-0.3166	-0.0324	-0.1103	0.0982	0.1964	-0.0263	-0.2105	0.5057	-0.0733	0.2892	0.0677	0.1811	0.1234	-0.5172	-0.0944	0.5046	0.1461	-0.1959	0.1409	0.1587	-0.1846	-0.3	-0.2386	-0.2767	-0.1548	-0.0151
63950	DMRTA2	1	50883223	50889119	-0.6697	-0.3166	-0.0324	-0.1475	0.0982	0.1964	-0.0263	-0.2105	-0.3317	-0.0733	0.2892	0.0677	0.1811	0.1234	-0.5172	-0.0944	0.5046	0.1461	-0.1959	0.1409	0.1123	-0.1846	-0.3	-0.2386	-0.2767	-0.1548	-0.0151
63967	CLSPN	1	36197713	36235551	-0.6697	-0.3686	-0.0324	-0.1475	0.0982	-0.3746	-0.0104	-0.2105	-0.3871	-0.0733	0.3314	0.0348	-0.3594	0.0946	-0.5172	-0.1432	0.0121	0.0978	-0.2298	-0.4662	0.0665	-0.6329	-0.3	-0.2386	-0.3569	-0.1811	-0.0005
63976	PRDM16	1	2985742	3355185	-0.6709	-0.005	-0.0759	-0.1513	0.1188	0.523	-0.0063	-0.2267	0.1476	-0.0742	-0.0845	0.0507	-0.3556	0.1024	-0.5692	-0.1602	0.6933	0.0949	-0.2258	-0.4688	0.0032	-0.2953	0.5745	-0.2174	-0.3444	-0.1661	-0.0757
6401	SELE	1	169691781	169703220	0.0606	0.5863	0.3445	0.1605	0.0996	0.2256	0.0064	0.2758	0.4476	-0.4428	0.4598	0.0018	0.1543	0.1374	0.0449	-0.0246	0.0555	0.1794	0.4519	0.2162	-0.29	0.1387	-0.0563	0.26	0.1647	0.4462	-0.0202
6402	SELL	1	169659806	169680843	0.0606	0.5863	0.3445	0.1605	0.0996	0.2256	0.0064	0.2758	0.4476	-0.4428	0.4598	0.0018	0.1543	0.1374	0.0449	-0.0246	0.0555	0.1794	0.4519	0.2162	-0.29	0.1387	-0.0563	0.26	0.1647	0.4462	-0.0202
6403	SELP	1	169558088	169599377	0.0606	0.5863	0.3445	0.1605	0.0996	0.2256	0.0064	0.2758	0.4476	-1.5908	0.4598	0.0018	0.1543	0.1374	0.0449	-0.0246	0.0555	0.1794	0.4519	0.2162	-0.29	0.1387	-0.0563	0.26	0.1647	0.4462	-0.0202
64064	OXCT2	1	40235197	40237020	-0.6697	-0.3166	-0.0324	-0.1475	0.0982	0.1594	-0.0263	-0.2105	0.551	-0.0733	0.3314	0.0348	0.1743	0.1234	-0.5172	-0.1432	0.0121	-0.9837	-0.2298	0.5042	0.0665	-0.6329	-0.3	-0.2386	-0.3569	-0.1811	-0.0005
64121	RRAGC	1	39305015	39325340	-0.6697	-0.3166	-0.0324	-0.1475	0.0982	0.1594	-0.0263	-0.2105	-0.3871	-0.0733	0.3314	0.0348	-0.3594	0.1234	-0.5172	-0.1432	0.0121	0.0845	-0.2298	0.5042	0.0665	-0.6329	-0.3	-0.2386	-0.3569	-0.1811	-0.0005
64123	ELTD1	1	79355449	79472495	0.0923	-0.2655	0.0294	-0.0164	0.1563	0.246	0.0191	-0.1143	-0.2693	-0.025	0.5493	0.0572	0.2236	0.1826	-0.4097	-0.0085	0.5079	0.3018	-0.7561	0.2008	-0.2851	-0.1908	-0.2278	-0.1601	-0.1439	-0.0983	-0.0052
64129	TINAGL1	1	32042086	32053287	-0.6697	-0.3686	-0.0324	-0.1475	0.0982	-0.3746	-0.0104	-0.2105	-0.3871	-0.0733	0.3314	0.0348	-0.3594	0.1222	-0.5172	-0.145	0.0453	0.0978	-0.2433	0.0927	0.0665	-0.637	-0.3	-0.2258	-0.3569	-0.1811	0.0266
641311	RPL31P11	1	161653495	161655042	0.0606	0.5863	0.3149	0.124	0.5707	0.605	0.0064	0.2644	0.1138	-0.0761	-0.5916	0.0018	0.1543	0.3705	0.03	-0.0964	0.0555	0.1794	0.4532	0.2091	0.168	0.7556	-0.0563	0.5778	0.1647	0.8412	-0.0223
641515	LOC641515	1	202794329	202795421	0.0768	-0.3311	0.348	0.1824	0.3608	0.2017	-0.5472	0.058	0.1192	-0.3961	0.282	0.0655	0.1974	0.164	0.0297	0.6118	0.4314	0.1396	-0.0997	-0.1636	0.0863	0.1888	0.0287	0.2588	0.1234	0.4546	0.0123
64175	LEPRE1	1	43212006	43232755	-0.6697	-0.3166	-0.0324	-0.1475	0.0982	0.1594	-0.0263	-0.2105	0.551	-0.0733	0.3314	0.0677	0.1743	0.1234	-0.5172	-0.1432	0.5959	0.113	-0.2298	0.1409	0.0665	-0.6275	-0.3	-0.2386	-0.2767	-0.1548	0.0056
6421	SFPQ	1	35649201	35658743	-0.6697	-0.3686	-0.0324	-0.1475	0.0982	-0.3746	-0.0104	-0.2105	-0.3871	-0.0733	0.3314	0.0348	-0.3594	0.1098	-0.5172	-0.1432	0.0121	0.0978	-0.2298	-0.4662	0.0665	-0.6329	-0.3	-0.2386	-0.3569	-0.1811	-0.0005
64216	TFB2M	1	246703863	246729565	0.0468	0.5882	0.3101	0.2905	0.3703	0.5845	0.6152	0.107	0.1224	-0.0433	0.3378	0.3327	0.1612	0.1336	0.6568	0.6204	0.2459	0.2145	0.0572	0.3786	0.5489	0.1861	-0.0275	0.2846	0.1856	0.4347	0.3305
64218	SEMA4A	1	156119735	156147542	0.0606	0.549	0.3149	0.1704	0.5398	0.6287	-0.0342	0.2543	0.0588	-0.0761	0.2762	0.0018	0.1543	0.1188	0.03	-0.0905	0.0327	0.1243	-0.2504	0.1984	-0.3811	0.5773	-0.0609	0.2035	0.1261	0.4314	-0.0223
64222	TOR3A	1	179051112	179065129	0.0606	0.5701	0.3421	0.1605	0.0926	0.2386	0.0064	0.3288	0.1387	-0.3656	0.308	0.0037	0.2062	0.1574	0.0449	-0.0246	0.0555	0.1794	-0.2336	0.2763	-0.2983	0.1828	-0.036	0.2367	0.1774	0.4774	-0.0019
642587	MIR205HG	1	209602168	209605892	0.0768	-0.3311	0.348	0.3383	0.3784	0.2448	-0.5472	0.1294	0.1192	-0.0279	1.1069	0.0655	0.1974	0.164	0.0297	0.6118	0.0821	0.2096	-0.0997	-0.1636	-1.3866	0.5832	-0.0342	0.2752	0.1776	0.4571	0.4335
642864	SRG7	1	109399839	109401146	0.0701	-0.2665	0.0227	0.1098	-0.2224	0.2164	0.4085	-0.1498	-0.3423	-0.4453	0.2787	0.0438	0.1464	0.1417	0.1104	-0.6172	0.6823	-0.4462	-0.7905	0.2038	-0.2912	-0.2317	-0.2403	-1.0782	0.8986	-0.1191	0.0409
6429	SRSF4	1	29474250	29508637	-0.6697	-0.3686	-0.0324	-0.1628	0.0982	-0.3969	-0.5394	-0.2105	-0.3871	-0.0733	-0.6207	0.0348	-0.3594	0.1222	-0.5172	-0.145	0.0453	0.079	-0.2433	-0.4754	0.0665	-0.637	-0.3228	-0.2258	-0.3569	-0.1686	-0.0076
642946	FLVCR1-AS1	1	213029946	213031480	0.0768	-0.3311	0.353	0.3321	0.3879	0.2512	1.6418	0.1294	0.1192	-0.0359	-0.0753	0.0655	0.1767	0.164	0.7098	0.658	0.0821	0.209	0.0667	0.3707	-1.2625	0.2025	-0.0342	0.2752	0.229	0.4571	0.382
643160	CYMP	1	111023388	111033891	0.0411	-0.2665	-0.0253	0.1098	-0.2698	0.1947	0.3377	-0.2342	-0.3584	-0.4646	0.4872	0.0111	0.1223	0.1236	0.0682	-0.7189	0.6574	-0.49	-0.7905	0.173	-0.4786	-0.2294	-0.2403	-1.1886	0.8986	-0.1191	0.0101
64326	RFWD2	1	175913967	176176370	0.0606	0.5701	0.3421	0.1605	0.0996	0.2242	0.0064	0.3133	0.0976	-0.4428	0.3155	0.0037	0.1668	0.1374	0.0449	-0.0246	0.0555	0.1794	-0.2413	0.2162	-0.2983	0.1375	-0.036	0.26	0.1205	0.4774	-0.0019
643314	KIAA0754	1	39875176	39882154	-0.6697	-0.3166	-0.0324	-0.1475	0.0982	0.1594	-0.0263	-0.2105	0.551	-0.0733	0.3314	0.0348	0.1743	0.1234	-0.5172	-0.1432	0.0121	0.0845	-0.2298	0.5042	0.0665	-0.6329	-0.3	-0.2386	-0.3569	-0.1811	-0.0005
643441	LOC643441	1	113739404	113748875	0.0918	-0.2774	0.0355	0.142	-0.2081	0.2469	0.313	-0.1496	-0.3204	-0.9503	0.4239	0.0918	0.216	0.1923	0.0628	-0.635	0.6574	-0.4025	-0.7975	0.1619	-0.3541	-0.1899	-0.1543	-0.2668	0.9476	-0.0934	0.0101
643723	LOC643723	1	219254317	219347130	0.0768	-0.3127	0.353	0.3321	0.3867	0.2512	0.9769	0.1059	0.1125	-0.0359	0.3436	0.0655	0.1767	0.164	0.7098	0.6684	0.8525	0.1904	0.0894	0.4002	-1.1648	0.2025	-0.0342	0.2934	0.229	0.4571	0.38
643837	LOC643837	1	762971	794826	-0.6709	-0.005	-0.0759	-0.1513	0.1188	0.523	-0.8522	-0.2267	0.8375	-0.0742	-0.0845	0.0507	-0.3556	0.1297	-0.5692	-0.1602	0.6933	-0.6662	-0.2258	-0.4688	0.0032	-0.7387	0.5745	-0.2174	-0.3444	-0.1201	-0.0757
64388	GREM2	1	240652873	240775462	0.0768	0.5882	0.3101	0.2905	0.3867	0.2059	-0.4793	0.6366	0.1224	-0.069	-0.019	0.3327	0.1665	0.1336	0.6951	0.6204	-0.4422	0.2127	0.0572	0.3786	0.5899	0.1503	-0.0342	0.2846	0.1671	0.4347	0.3305
[truncated: 21,604 more rows]
