# Supplementary material for: Genomic characterization of a newly established esophageal squamous cell carcinoma cell line from China and published esophageal squamous cell carcinoma cell lines
Source: Cancer Cell Int. 2020 May 24;20:184. doi: 10.1186/s12935-020-01268-x (PMC7247234; doi:10.1186/s12935-020-01268-x)
Supplement: Supplementary file 8 — Additional file 8: Table S7. SNA data of 28 ESCC cell lines. [file 12935_2020_1268_MOESM8_ESM.xlsx]

## Sheet: Sheet1
Start_position	Tumor_Sample_Barcode	Strand	Hugo_Symbol	Entrez_Gene_Id	NCBI_Build	Chromosome	Start_position	Tumor_Sample_Barcode	End_position	Strand	Variant_Classification	Variant_Type	Reference_Allele	Tumor_Seq_Allele1	dbSNP_RS	dbSNP_Val_Status	Genome_Change	Annotation_Transcript	Tumor_Sample_Barcode	cDNA_Change	Codon_Change	Protein_Change	isDeleterious	isTCGAhotspot	TCGAhsCnt	isCOSMIChotspot	COSMIChsCnt	ExAC_AF	WES_AC	SangerWES_AC	SangerRecalibWES_AC	RNAseq_AC	HC_AC	RD_AC	WGS_AC	Broad_ID
19488388	COLO680N_OESOPHAGUS	+	UBR4	23352	37	1	19488388	COLO680N_OESOPHAGUS	19488388	+	Missense_Mutation	SNP	C	G			g.chr1:19488388C>G	ENST00000375254.3	COLO680N_OESOPHAGUS	c.4960G>C	c.(4960-4962)Gaa>Caa	p.E1654Q	FALSE	FALSE	0	FALSE	0	8.867e-06	1 day, 5:42:00			NA	NA	NA	NA	ACH-001496
19519031	COLO680N_OESOPHAGUS	+	UBR4	23352	37	1	19519031	COLO680N_OESOPHAGUS	19519031	+	Missense_Mutation	SNP	C	T			g.chr1:19519031C>T	ENST00000375254.3	COLO680N_OESOPHAGUS	c.1147G>A	c.(1147-1149)Gaa>Aaa	p.E383K	FALSE	FALSE	0	FALSE	0	NA	23:15:00			NA	NA	NA	NA	ACH-001496
19566895	COLO680N_OESOPHAGUS	+	EMC1	23065	37	1	19566895	COLO680N_OESOPHAGUS	19566895	+	Missense_Mutation	SNP	C	T	rs367574801		g.chr1:19566895C>T	ENST00000477853.1	COLO680N_OESOPHAGUS	c.682G>A	c.(682-684)Ggt>Agt	p.G228S	FALSE	FALSE	0	FALSE	0	NA	93:94	1 day, 13:50:00		NA	NA	NA	NA	ACH-001496
23233448	COLO680N_OESOPHAGUS	+	EPHB2	2048	37	1	23233448	COLO680N_OESOPHAGUS	23233448	+	Missense_Mutation	SNP	C	T	rs375886598		g.chr1:23233448C>T	ENST00000400191.3	COLO680N_OESOPHAGUS	c.2134C>T	c.(2134-2136)Cgg>Tgg	p.R712W	FALSE	FALSE	0	FALSE	0	NA	20:12:00	1 day, 0:16:00	1 day, 0:16:00	NA	NA	NA	NA	ACH-001496
26384890	COLO680N_OESOPHAGUS	+	TRIM63	84676	37	1	26384890	COLO680N_OESOPHAGUS	26384890	+	Silent	SNP	G	A	rs372439681		g.chr1:26384890G>A	ENST00000374272.3	COLO680N_OESOPHAGUS	c.822C>T	c.(820-822)acC>acT	p.T274T	FALSE	FALSE	0	FALSE	0	NA	07:38:00			NA	NA	NA	NA	ACH-001496
27992933	COLO680N_OESOPHAGUS	+	IFI6	2537	37	1	27992933	COLO680N_OESOPHAGUS	27992933	+	Missense_Mutation	SNP	C	T			g.chr1:27992933C>T	ENST00000361157.6	COLO680N_OESOPHAGUS	c.352G>A	c.(352-354)Gcc>Acc	p.A118T	FALSE	FALSE	0	FALSE	0	2.471e-05	125:141	19:27:00	20:27:00	NA	NA	NA	NA	ACH-001496
43890084	COLO680N_OESOPHAGUS	+	SZT2	23334	37	1	43890084	COLO680N_OESOPHAGUS	43890084	+	Missense_Mutation	SNP	C	T			g.chr1:43890084C>T	ENST00000562955.1	COLO680N_OESOPHAGUS	c.2452C>T	c.(2452-2454)Ctc>Ttc	p.L818F	FALSE	FALSE	0	FALSE	0	1.647e-05	88:115	46:77	44:76	NA	NA	NA	NA	ACH-001496
63881626	COLO680N_OESOPHAGUS	+	ALG6	29929	37	1	63881626	COLO680N_OESOPHAGUS	63881626	+	Silent	SNP	C	T			g.chr1:63881626C>T	ENST00000371108.4	COLO680N_OESOPHAGUS	c.985C>T	c.(985-987)Ctg>Ttg	p.L329L	FALSE	FALSE	0	FALSE	0	NA	0.670139			NA	NA	NA	NA	ACH-001496
86173718	COLO680N_OESOPHAGUS	+	ZNHIT6	54680	37	1	86173718	COLO680N_OESOPHAGUS	86173718	+	Missense_Mutation	SNP	C	G			g.chr1:86173718C>G	ENST00000370574.3	COLO680N_OESOPHAGUS	c.250G>C	c.(250-252)Gac>Cac	p.D84H	FALSE	FALSE	0	FALSE	0	NA	292:362		221:252	NA	NA	NA	NA	ACH-001496
103380362	COLO680N_OESOPHAGUS	+	COL11A1	1301	37	1	103380362	COLO680N_OESOPHAGUS	103380362	+	Silent	SNP	G	T			g.chr1:103380362G>T	ENST00000370096.3	COLO680N_OESOPHAGUS	c.3822C>A	c.(3820-3822)ccC>ccA	p.P1274P	FALSE	FALSE	0	FALSE	0	NA	123:103	92:93	90:94	NA	NA	NA	NA	ACH-001496
110033652	COLO680N_OESOPHAGUS	+	ATXN7L2	127002	37	1	110033652	COLO680N_OESOPHAGUS	110033652	+	Silent	SNP	C	T	rs139880868	byFrequency	g.chr1:110033652C>T	ENST00000369870.3	COLO680N_OESOPHAGUS	c.1467C>T	c.(1465-1467)acC>acT	p.T489T	FALSE	FALSE	0	FALSE	0	NA	149:174	04:13:00	04:13:00	NA	NA	NA	NA	ACH-001496
150485896	COLO680N_OESOPHAGUS	+	ECM1	1893	37	1	150485896	COLO680N_OESOPHAGUS	150485896	+	Missense_Mutation	SNP	A	G			g.chr1:150485896A>G	ENST00000369047.4	COLO680N_OESOPHAGUS	c.1576A>G	c.(1576-1578)Act>Gct	p.T526A	FALSE	FALSE	0	FALSE	0	3.295e-05	107:91	59:63	2 days, 9:57:00	NA	NA	NA	NA	ACH-001496
152080033	COLO680N_OESOPHAGUS	+	TCHH	7062	37	1	152080033	COLO680N_OESOPHAGUS	152080033	+	Missense_Mutation	SNP	C	T	rs201952511		g.chr1:152080033C>T	ENST00000368804.1	COLO680N_OESOPHAGUS	c.5660G>A	c.(5659-5661)cGc>cAc	p.R1887H	FALSE	FALSE	0	FALSE	0	1.647e-05	1 day, 9:36:00	09:04:00	08:04:00	NA	NA	NA	NA	ACH-001496
153520189	COLO680N_OESOPHAGUS	+	S100A3	6274	37	1	153520189	COLO680N_OESOPHAGUS	153520189	+	Missense_Mutation	SNP	T	C			g.chr1:153520189T>C	ENST00000368713.3	COLO680N_OESOPHAGUS	c.275A>G	c.(274-276)gAc>gGc	p.D92G	FALSE	FALSE	0	FALSE	0	3.295e-05	2 days, 13:58:00	2 days, 0:31:00	1 day, 20:30:00	NA	NA	NA	NA	ACH-001496
153659545	COLO680N_OESOPHAGUS	+	NPR1	4881	37	1	153659545	COLO680N_OESOPHAGUS	153659545	+	Silent	SNP	C	G			g.chr1:153659545C>G	ENST00000368680.3	COLO680N_OESOPHAGUS	c.1917C>G	c.(1915-1917)ctC>ctG	p.L639L	FALSE	FALSE	0	FALSE	0	NA	81:64		06:04:00	NA	NA	NA	NA	ACH-001496
153659562	COLO680N_OESOPHAGUS	+	NPR1	4881	37	1	153659562	COLO680N_OESOPHAGUS	153659562	+	Splice_Site	SNP	A	T			g.chr1:153659562A>T	ENST00000368680.3	COLO680N_OESOPHAGUS	c.1934A>T	c.(1933-1935)aAg>aTg	p.K645M	FALSE	FALSE	0	FALSE	0	NA	1 day, 3:52:00	08:12:00	08:11:00	NA	NA	NA	NA	ACH-001496
154207709	COLO680N_OESOPHAGUS	+	UBAP2L	9898	37	1	154207709	COLO680N_OESOPHAGUS	154207709	+	Silent	SNP	T	C			g.chr1:154207709T>C	ENST00000361546.2	COLO680N_OESOPHAGUS	c.486T>C	c.(484-486)agT>agC	p.S162S	FALSE	FALSE	0	FALSE	0	NA	115:140	1 day, 12:41:00	1 day, 9:40:00	NA	NA	NA	NA	ACH-001496
154407565	COLO680N_OESOPHAGUS	+	IL6R	3570	37	1	154407565	COLO680N_OESOPHAGUS	154407565	+	Missense_Mutation	SNP	C	T			g.chr1:154407565C>T	ENST00000368485.3	COLO680N_OESOPHAGUS	c.740C>T	c.(739-741)tCt>tTt	p.S247F	FALSE	FALSE	0	FALSE	0	NA	0.752083	28:68	27:68	NA	NA	NA	NA	ACH-001496
156814058	COLO680N_OESOPHAGUS	+	INSRR	3645	37	1	156814058	COLO680N_OESOPHAGUS	156814058	+	Missense_Mutation	SNP	C	T			g.chr1:156814058C>T	ENST00000368195.3	COLO680N_OESOPHAGUS	c.2752G>A	c.(2752-2754)Ggg>Agg	p.G918R	FALSE	FALSE	0	FALSE	0	NA	1 day, 9:34:00	98:94	89:89	NA	NA	NA	NA	ACH-001496
158225110	COLO680N_OESOPHAGUS	+	CD1A	909	37	1	158225110	COLO680N_OESOPHAGUS	158225110	+	Missense_Mutation	SNP	C	T			g.chr1:158225110C>T	ENST00000289429.5	COLO680N_OESOPHAGUS	c.295C>T	c.(295-297)Cgt>Tgt	p.R99C	FALSE	FALSE	0	FALSE	0	2.471e-05	133:124	1 day, 12:33:00	1 day, 12:31:00	NA	NA	NA	NA	ACH-001496
159901663	COLO680N_OESOPHAGUS	+	IGSF9	57549	37	1	159901663	COLO680N_OESOPHAGUS	159901663	+	Missense_Mutation	SNP	C	T	rs376059608		g.chr1:159901663C>T	ENST00000368094.1	COLO680N_OESOPHAGUS	c.1301G>A	c.(1300-1302)cGg>cAg	p.R434Q	FALSE	FALSE	0	FALSE	0	NA	82:133	59:82	59:81	NA	NA	NA	NA	ACH-001496
176050389	COLO680N_OESOPHAGUS	+	RFWD2	64326	37	1	176050389	COLO680N_OESOPHAGUS	176050389	+	Missense_Mutation	SNP	A	C			g.chr1:176050389A>C	ENST00000367669.3	COLO680N_OESOPHAGUS	c.1176T>G	c.(1174-1176)ttT>ttG	p.F392L	FALSE	FALSE	0	FALSE	0	NA	2 days, 22:44:00	1 day, 3:24:00	1 day, 3:24:00	NA	NA	NA	NA	ACH-001496
176659286	COLO680N_OESOPHAGUS	+	PAPPA2	60676	37	1	176659286	COLO680N_OESOPHAGUS	176659286	+	Silent	SNP	C	A			g.chr1:176659286C>A	ENST00000367662.3	COLO680N_OESOPHAGUS	c.2151C>A	c.(2149-2151)ctC>ctA	p.L717L	FALSE	FALSE	0	FALSE	0	NA	113:106	51:63	50:61	NA	NA	NA	NA	ACH-001496
186113773	COLO680N_OESOPHAGUS	+	HMCN1	83872	37	1	186113773	COLO680N_OESOPHAGUS	186113773	+	Missense_Mutation	SNP	G	A			g.chr1:186113773G>A	ENST00000271588.4	COLO680N_OESOPHAGUS	c.14204G>A	c.(14203-14205)gGa>gAa	p.G4735E	FALSE	FALSE	0	FALSE	0	NA	193:236	145:169	138:165	NA	NA	NA	NA	ACH-001496
223954076	COLO680N_OESOPHAGUS	+	CAPN2	824	37	1	223954076	COLO680N_OESOPHAGUS	223954076	+	Silent	SNP	T	C			g.chr1:223954076T>C	ENST00000295006.5	COLO680N_OESOPHAGUS	c.1698T>C	c.(1696-1698)gaT>gaC	p.D566D	FALSE	FALSE	0	FALSE	0	NA	77:87	105:123	104:120	NA	NA	NA	NA	ACH-001496
226180679	COLO680N_OESOPHAGUS	+	SDE2	163859	37	1	226180679	COLO680N_OESOPHAGUS	226180679	+	Missense_Mutation	SNP	A	T			g.chr1:226180679A>T	ENST00000272091.7	COLO680N_OESOPHAGUS	c.263T>A	c.(262-264)cTt>cAt	p.L88H	FALSE	FALSE	0	FALSE	0	NA	61:73	1 day, 1:20:00	1 day, 2:21:00	NA	NA	NA	NA	ACH-001496
227316861	COLO680N_OESOPHAGUS	+	CDC42BPA	8476	37	1	227316861	COLO680N_OESOPHAGUS	227316861	+	Missense_Mutation	SNP	C	G			g.chr1:227316861C>G	ENST00000366769.3	COLO680N_OESOPHAGUS	c.1462G>C	c.(1462-1464)Gaa>Caa	p.E488Q	FALSE	FALSE	0	FALSE	0	NA	09:41:00			NA	NA	NA	NA	ACH-001496
227842880	COLO680N_OESOPHAGUS	+	ZNF678	339500	37	1	227842880	COLO680N_OESOPHAGUS	227842880	+	Missense_Mutation	SNP	G	A	rs375858429		g.chr1:227842880G>A	ENST00000343776.5	COLO680N_OESOPHAGUS	c.929G>A	c.(928-930)cGt>cAt	p.R310H	FALSE	FALSE	0	FALSE	0	NA	11:40:00			NA	NA	NA	NA	ACH-001496
228560615	COLO680N_OESOPHAGUS	+	OBSCN	84033	37	1	228560615	COLO680N_OESOPHAGUS	228560615	+	Missense_Mutation	SNP	C	T	rs376982472		g.chr1:228560615C>T	ENST00000422127.1	COLO680N_OESOPHAGUS	c.22136C>T	c.(22135-22137)gCa>gTa	p.A7379V	FALSE	FALSE	0	FALSE	0	NA	69:84	119:141	114:139	NA	NA	NA	NA	ACH-001496
231411215	COLO680N_OESOPHAGUS	+	GNPAT	8443	37	1	231411215	COLO680N_OESOPHAGUS	231411215	+	Silent	SNP	G	A			g.chr1:231411215G>A	ENST00000366647.4	COLO680N_OESOPHAGUS	c.1908G>A	c.(1906-1908)gtG>gtA	p.V636V	FALSE	FALSE	0	FALSE	0	NA	202:180	1 day, 2:29:00	22:28:00	NA	NA	NA	NA	ACH-001496
236918399	COLO680N_OESOPHAGUS	+	ACTN2	88	37	1	236918399	COLO680N_OESOPHAGUS	236918399	+	Silent	SNP	C	T			g.chr1:236918399C>T	ENST00000366578.4	COLO680N_OESOPHAGUS	c.2055C>T	c.(2053-2055)atC>atT	p.I685I	FALSE	FALSE	0	FALSE	0	NA	90:108	1 day, 10:36:00	1 day, 8:33:00	NA	NA	NA	NA	ACH-001496
245020049	COLO680N_OESOPHAGUS	+	HNRNPU	3192	37	1	245020049	COLO680N_OESOPHAGUS	245020049	+	Missense_Mutation	SNP	C	A			g.chr1:245020049C>A	ENST00000283179.9	COLO680N_OESOPHAGUS	c.1724G>T	c.(1723-1725)cGa>cTa	p.R575L	FALSE	FALSE	0	FALSE	0	NA	68:236	14:37:00	13:32:00	NA	NA	NA	NA	ACH-001496
245020070	COLO680N_OESOPHAGUS	+	HNRNPU	3192	37	1	245020070	COLO680N_OESOPHAGUS	245020070	+	Missense_Mutation	SNP	T	A			g.chr1:245020070T>A	ENST00000283179.9	COLO680N_OESOPHAGUS	c.1703A>T	c.(1702-1704)gAg>gTg	p.E568V	FALSE	TRUE	3	FALSE	0	0.0001647	176:223	1 day, 20:57:00	1 day, 19:57:00	NA	NA	NA	NA	ACH-001496
247921408	COLO680N_OESOPHAGUS	+	OR1C1	26188	37	1	247921408	COLO680N_OESOPHAGUS	247921408	+	Missense_Mutation	SNP	G	T			g.chr1:247921408G>T	ENST00000408896.2	COLO680N_OESOPHAGUS	c.301C>A	c.(301-303)Ctc>Atc	p.L101I	FALSE	FALSE	0	FALSE	0	1.647e-05	66:69	2 days, 6:57:00	2 days, 7:54:00	NA	NA	NA	NA	ACH-001496
248128933	COLO680N_OESOPHAGUS	+	OR2AK2	391191	37	1	248128933	COLO680N_OESOPHAGUS	248128933	+	Silent	SNP	C	T			g.chr1:248128933C>T	ENST00000366480.3	COLO680N_OESOPHAGUS	c.300C>T	c.(298-300)ttC>ttT	p.F100F	FALSE	FALSE	0	FALSE	0	NA	0.695833			NA	NA	NA	NA	ACH-001496
13214762	COLO680N_OESOPHAGUS	+	MCM10	55388	37	10	13214762	COLO680N_OESOPHAGUS	13214762	+	Missense_Mutation	SNP	C	G			g.chr10:13214762C>G	ENST00000484800.2	COLO680N_OESOPHAGUS	c.592C>G	c.(592-594)Cca>Gca	p.P198A	TRUE	FALSE	0	FALSE	0	NA	168:209	1 day, 19:35:00	1 day, 18:34:00	NA	NA	NA	NA	ACH-001496
18874893	COLO680N_OESOPHAGUS	+	NSUN6	221078	37	10	18874893	COLO680N_OESOPHAGUS	18874893	+	Missense_Mutation	SNP	C	A	rs144268180		g.chr10:18874893C>A	ENST00000377304.4	COLO680N_OESOPHAGUS	c.907G>T	c.(907-909)Gtg>Ttg	p.V303L	FALSE	FALSE	0	FALSE	0	4.95e-05	122:120	20:18:00	21:18:00	NA	NA	NA	NA	ACH-001496
27350116	COLO680N_OESOPHAGUS	+	ANKRD26	22852	37	10	27350116	COLO680N_OESOPHAGUS	27350116	+	Silent	SNP	T	C			g.chr10:27350116T>C	ENST00000376087.4	COLO680N_OESOPHAGUS	c.1419A>G	c.(1417-1419)aaA>aaG	p.K473K	FALSE	FALSE	0	FALSE	0	2.471e-05	1 day, 0:15:00	94:97	93:95	NA	NA	NA	NA	ACH-001496
35437328	COLO680N_OESOPHAGUS	+	CREM	1390	37	10	35437328	COLO680N_OESOPHAGUS	35437328	+	Missense_Mutation	SNP	A	G	rs34227693		g.chr10:35437328A>G	ENST00000395895.2	COLO680N_OESOPHAGUS	c.77A>G	c.(76-78)cAt>cGt	p.H26R	FALSE	FALSE	0	FALSE	0	NA	142:148	143:145		NA	NA	NA	NA	ACH-001496
50819671	COLO680N_OESOPHAGUS	+	SLC18A3	6572	37	10	50819671	COLO680N_OESOPHAGUS	50819671	+	Silent	SNP	C	T			g.chr10:50819671C>T	ENST00000374115.3	COLO680N_OESOPHAGUS	c.885C>T	c.(883-885)gcC>gcT	p.A295A	FALSE	FALSE	0	FALSE	0	NA	2 days, 8:52:00		03:01:00	NA	NA	NA	NA	ACH-001496
60148525	COLO680N_OESOPHAGUS	+	TFAM	7019	37	10	60148525	COLO680N_OESOPHAGUS	60148525	+	Missense_Mutation	SNP	G	C			g.chr10:60148525G>C	ENST00000487519.1	COLO680N_OESOPHAGUS	c.387G>C	c.(385-387)ttG>ttC	p.L129F	FALSE	FALSE	0	FALSE	0	NA	87:90	82:66	80:66	NA	NA	NA	NA	ACH-001496
93812062	COLO680N_OESOPHAGUS	+	CPEB3	22849	37	10	93812062	COLO680N_OESOPHAGUS	93812062	+	Silent	SNP	C	T	rs182788610	byFrequency	g.chr10:93812062C>T	ENST00000265997.4	COLO680N_OESOPHAGUS	c.2004G>A	c.(2002-2004)gcG>gcA	p.A668A	FALSE	FALSE	0	FALSE	0	NA	2 days, 16:55:00	64:67	62:62	NA	NA	NA	NA	ACH-001496
96084108	COLO680N_OESOPHAGUS	+	PLCE1	51196	37	10	96084108	COLO680N_OESOPHAGUS	96084108	+	Silent	SNP	C	T			g.chr10:96084108C>T	ENST00000371380.3	COLO680N_OESOPHAGUS	c.6504C>T	c.(6502-6504)acC>acT	p.T2168T	FALSE	FALSE	0	FALSE	0	NA	72:75	71:79		NA	NA	NA	NA	ACH-001496
102766296	COLO680N_OESOPHAGUS	+	LZTS2	84445	37	10	102766296	COLO680N_OESOPHAGUS	102766296	+	Missense_Mutation	SNP	C	G	rs536495962		g.chr10:102766296C>G	ENST00000370220.1	COLO680N_OESOPHAGUS	c.1381C>G	c.(1381-1383)Cag>Gag	p.Q461E	FALSE	FALSE	0	FALSE	0	3.295e-05	1 day, 12:53:00	2 days, 14:56:00	2 days, 15:57:00	NA	NA	NA	NA	ACH-001496
106118381	COLO680N_OESOPHAGUS	+	CCDC147	0	37	10	106118381	COLO680N_OESOPHAGUS	106118381	+	Splice_Site	SNP	G	A			g.chr10:106118381G>A	ENST00000369704.3	COLO680N_OESOPHAGUS		c.e2+1		FALSE	FALSE	0	FALSE	0	NA	12:49:00			NA	NA	NA	NA	ACH-001496
107022210	COLO680N_OESOPHAGUS	+	SORCS3	22986	37	10	107022210	COLO680N_OESOPHAGUS	107022210	+	Missense_Mutation	SNP	G	C			g.chr10:107022210G>C	ENST00000369701.3	COLO680N_OESOPHAGUS	c.3565G>C	c.(3565-3567)Gag>Cag	p.E1189Q	FALSE	FALSE	0	FALSE	0	NA	1 day, 20:39:00	11:15:00	12:15:00	NA	NA	NA	NA	ACH-001496
115384685	COLO680N_OESOPHAGUS	+	NRAP	4892	37	10	115384685	COLO680N_OESOPHAGUS	115384685	+	Missense_Mutation	SNP	G	C			g.chr10:115384685G>C	ENST00000359988.3	COLO680N_OESOPHAGUS	c.2249C>G	c.(2248-2250)gCc>gGc	p.A750G	FALSE	FALSE	0	FALSE	0	NA	81:116			NA	NA	NA	NA	ACH-001496
118220759	COLO680N_OESOPHAGUS	+	PNLIPRP3	119548	37	10	118220759	COLO680N_OESOPHAGUS	118220759	+	Silent	SNP	A	G	rs568576537		g.chr10:118220759A>G	ENST00000369230.3	COLO680N_OESOPHAGUS	c.765A>G	c.(763-765)ttA>ttG	p.L255L	FALSE	FALSE	0	FALSE	0	NA	95:110	1 day, 3:33:00	1 day, 2:33:00	NA	NA	NA	NA	ACH-001496
126681880	COLO680N_OESOPHAGUS	+	CTBP2	1488	37	10	126681880	COLO680N_OESOPHAGUS	126681880	+	Missense_Mutation	SNP	C	A			g.chr10:126681880C>A	ENST00000337195.5	COLO680N_OESOPHAGUS	c.930G>T	c.(928-930)ttG>ttT	p.L310F	FALSE	FALSE	0	FALSE	0	NA	3 days, 6:56:00	79:87	77:79	NA	NA	NA	NA	ACH-001496
127843797	COLO680N_OESOPHAGUS	+	ADAM12	8038	37	10	127843797	COLO680N_OESOPHAGUS	127843797	+	Missense_Mutation	SNP	G	A	rs576203316		g.chr10:127843797G>A	ENST00000368679.4	COLO680N_OESOPHAGUS	c.338C>T	c.(337-339)aCg>aTg	p.T113M	FALSE	FALSE	0	FALSE	0	NA	58:68	16:34:00	16:32:00	NA	NA	NA	NA	ACH-001496
129536888	COLO680N_OESOPHAGUS	+	FOXI2	399823	37	10	129536888	COLO680N_OESOPHAGUS	129536888	+	Missense_Mutation	SNP	C	T			g.chr10:129536888C>T	ENST00000388920.4	COLO680N_OESOPHAGUS	c.616C>T	c.(616-618)Cgc>Tgc	p.R206C	FALSE	FALSE	0	FALSE	0	NA	67:72	1 day, 22:56:00	1 day, 23:55:00	NA	NA	NA	NA	ACH-001496
233116	COLO680N_OESOPHAGUS	+	SIRT3	23410	37	11	233116	COLO680N_OESOPHAGUS	233116	+	Silent	SNP	G	A	rs138664507		g.chr11:233116G>A	ENST00000382743.4	COLO680N_OESOPHAGUS	c.573C>T	c.(571-573)ccC>ccT	p.P191P	FALSE	FALSE	0	FALSE	0	NA	87:132	80:92	77:97	NA	NA	NA	NA	ACH-001496
1263797	COLO680N_OESOPHAGUS	+	MUC5B	727897	37	11	1263797	COLO680N_OESOPHAGUS	1263797	+	Missense_Mutation	SNP	C	T	rs147103997		g.chr11:1263797C>T	ENST00000529681.1	COLO680N_OESOPHAGUS	c.5687C>T	c.(5686-5688)aCg>aTg	p.T1896M	FALSE	FALSE	0	FALSE	0	NA	139:143	14:13:00	13:13:00	NA	NA	NA	NA	ACH-001496
4388692	COLO680N_OESOPHAGUS	+	OR52B4	143496	37	11	4388692	COLO680N_OESOPHAGUS	4388692	+	Silent	SNP	C	T			g.chr11:4388692C>T	ENST00000408920.2	COLO680N_OESOPHAGUS	c.834G>A	c.(832-834)ttG>ttA	p.L278L	FALSE	FALSE	0	FALSE	0	NA	54:86	1 day, 22:45:00	1 day, 20:44:00	NA	NA	NA	NA	ACH-001496
5080462	COLO680N_OESOPHAGUS	+	OR52E2	119678	37	11	5080462	COLO680N_OESOPHAGUS	5080462	+	Silent	SNP	G	C			g.chr11:5080462G>C	ENST00000321522.2	COLO680N_OESOPHAGUS	c.396C>G	c.(394-396)ctC>ctG	p.L132L	FALSE	FALSE	0	FALSE	0	2.471e-05	99:102	19:21:00	18:21:00	NA	NA	NA	NA	ACH-001496
6592008	COLO680N_OESOPHAGUS	+	DNHD1	144132	37	11	6592008	COLO680N_OESOPHAGUS	6592008	+	Silent	SNP	C	T			g.chr11:6592008C>T	ENST00000527990.2	COLO680N_OESOPHAGUS	c.13266C>T	c.(13264-13266)ccC>ccT	p.P4422P	FALSE	FALSE	0	FALSE	0	8.236e-06	76:93	22:27:00	20:24:00	NA	NA	NA	NA	ACH-001496
6643722	COLO680N_OESOPHAGUS	+	DCHS1	8642	37	11	6643722	COLO680N_OESOPHAGUS	6643722	+	Missense_Mutation	SNP	G	A			g.chr11:6643722G>A	ENST00000299441.3	COLO680N_OESOPHAGUS	c.9185C>T	c.(9184-9186)gCc>gTc	p.A3062V	FALSE	FALSE	0	FALSE	0	NA	1 day, 10:55:00	10:12:00	10:11:00	NA	NA	NA	NA	ACH-001496
7950157	COLO680N_OESOPHAGUS	+	OR10A6	390093	37	11	7950157	COLO680N_OESOPHAGUS	7950157	+	Missense_Mutation	SNP	G	C			g.chr11:7950157G>C	ENST00000309838.2	COLO680N_OESOPHAGUS	c.53C>G	c.(52-54)tCt>tGt	p.S18C	FALSE	FALSE	0	FALSE	0	NA	65:74	107:143	102:139	NA	NA	NA	NA	ACH-001496
20668406	COLO680N_OESOPHAGUS	+	SLC6A5	9152	37	11	20668406	COLO680N_OESOPHAGUS	20668406	+	Missense_Mutation	SNP	G	A	rs148559046		g.chr11:20668406G>A	ENST00000525748.1	COLO680N_OESOPHAGUS	c.1996G>A	c.(1996-1998)Gag>Aag	p.E666K	TRUE	FALSE	0	FALSE	0	NA	129:154	55:80	52:76	NA	NA	NA	NA	ACH-001496
46456440	COLO680N_OESOPHAGUS	+	AMBRA1	55626	37	11	46456440	COLO680N_OESOPHAGUS	46456440	+	Missense_Mutation	SNP	G	A			g.chr11:46456440G>A	ENST00000458649.2	COLO680N_OESOPHAGUS	c.2780C>T	c.(2779-2781)gCc>gTc	p.A927V	FALSE	FALSE	0	FALSE	0	4.134e-05	148:180	85:118	122:111	NA	NA	NA	NA	ACH-001496
46727398	COLO680N_OESOPHAGUS	+	ZNF408	79797	37	11	46727398	COLO680N_OESOPHAGUS	46727398	+	Silent	SNP	G	A	rs199683181		g.chr11:46727398G>A	ENST00000311764.2	COLO680N_OESOPHAGUS	c.2148G>A	c.(2146-2148)gtG>gtA	p.V716V	FALSE	FALSE	0	FALSE	0	NA	78:81	105:84	102:81	NA	NA	NA	NA	ACH-001496
47199969	COLO680N_OESOPHAGUS	+	PACSIN3	29763	37	11	47199969	COLO680N_OESOPHAGUS	47199969	+	Silent	SNP	C	T			g.chr11:47199969C>T	ENST00000539589.1	COLO680N_OESOPHAGUS	c.1107G>A	c.(1105-1107)agG>agA	p.R369R	FALSE	FALSE	0	FALSE	0	8.237e-06	90:103	1 day, 0:36:00	1 day, 0:36:00	NA	NA	NA	NA	ACH-001496
47814441	COLO680N_OESOPHAGUS	+	NUP160	23279	37	11	47814441	COLO680N_OESOPHAGUS	47814441	+	Missense_Mutation	SNP	C	T			g.chr11:47814441C>T	ENST00000378460.2	COLO680N_OESOPHAGUS	c.3347G>A	c.(3346-3348)cGg>cAg	p.R1116Q	FALSE	FALSE	0	FALSE	0	4.137e-05	54:132	16:35:00	15:32:00	NA	NA	NA	NA	ACH-001496
55606602	COLO680N_OESOPHAGUS	+	OR5D16	390144	37	11	55606602	COLO680N_OESOPHAGUS	55606602	+	Missense_Mutation	SNP	T	G			g.chr11:55606602T>G	ENST00000378396.1	COLO680N_OESOPHAGUS	c.375T>G	c.(373-375)ttT>ttG	p.F125L	FALSE	FALSE	0	FALSE	0	NA	5 days, 22:58:00	4 days, 14:44:00	4 days, 10:41:00	NA	NA	NA	NA	ACH-001496
55861680	COLO680N_OESOPHAGUS	+	OR8I2	120586	37	11	55861680	COLO680N_OESOPHAGUS	55861680	+	Silent	SNP	T	C			g.chr11:55861680T>C	ENST00000302124.2	COLO680N_OESOPHAGUS	c.897T>C	c.(895-897)gcT>gcC	p.A299A	FALSE	FALSE	0	FALSE	0	NA	158:105	2 days, 5:36:00	2 days, 2:36:00	NA	NA	NA	NA	ACH-001496
56127762	COLO680N_OESOPHAGUS	+	OR8J1	219477	37	11	56127762	COLO680N_OESOPHAGUS	56127762	+	Missense_Mutation	SNP	C	T	rs374056669		g.chr11:56127762C>T	ENST00000303039.3	COLO680N_OESOPHAGUS	c.40C>T	c.(40-42)Ctt>Ttt	p.L14F	FALSE	FALSE	0	FALSE	0	NA	229:100	1 day, 23:32:00	1 day, 21:32:00	NA	NA	NA	NA	ACH-001496
56185226	COLO680N_OESOPHAGUS	+	OR5R1	219479	37	11	56185226	COLO680N_OESOPHAGUS	56185226	+	Silent	SNP	A	C	rs372466016		g.chr11:56185226A>C	ENST00000312253.1	COLO680N_OESOPHAGUS	c.483T>G	c.(481-483)gtT>gtG	p.V161V	FALSE	FALSE	0	FALSE	0	NA	05:17:00			NA	NA	NA	NA	ACH-001496
58190342	COLO680N_OESOPHAGUS	+	OR5B2	390190	37	11	58190342	COLO680N_OESOPHAGUS	58190342	+	Silent	SNP	G	C			g.chr11:58190342G>C	ENST00000302581.2	COLO680N_OESOPHAGUS	c.393C>G	c.(391-393)acC>acG	p.T131T	FALSE	FALSE	0	FALSE	0	NA	120:294	1 day, 4:36:00	1 day, 1:35:00	NA	NA	NA	NA	ACH-001496
60291385	COLO680N_OESOPHAGUS	+	MS4A13	503497	37	11	60291385	COLO680N_OESOPHAGUS	60291385	+	Missense_Mutation	SNP	G	A	rs368189631		g.chr11:60291385G>A	ENST00000378186.2	COLO680N_OESOPHAGUS	c.145G>A	c.(145-147)Gtc>Atc	p.V49I	FALSE	FALSE	0	FALSE	0	2.471e-05	107:115	15:12:00	15:12:00	NA	NA	NA	NA	ACH-001496
60714273	COLO680N_OESOPHAGUS	+	SLC15A3	51296	37	11	60714273	COLO680N_OESOPHAGUS	60714273	+	Silent	SNP	G	A			g.chr11:60714273G>A	ENST00000227880.3	COLO680N_OESOPHAGUS	c.579C>T	c.(577-579)gaC>gaT	p.D193D	FALSE	FALSE	0	FALSE	0	NA	1 day, 22:52:00	10:08:00	12:08:00	NA	NA	NA	NA	ACH-001496
62402358	COLO680N_OESOPHAGUS	+	GANAB	23193	37	11	62402358	COLO680N_OESOPHAGUS	62402358	+	Missense_Mutation	SNP	A	T			g.chr11:62402358A>T	ENST00000356638.3	COLO680N_OESOPHAGUS	c.495T>A	c.(493-495)agT>agA	p.S165R	FALSE	FALSE	0	FALSE	0	1.647e-05	65:87	1 day, 11:36:00	1 day, 8:34:00	NA	NA	NA	NA	ACH-001496
64003299	COLO680N_OESOPHAGUS	+	VEGFB	7423	37	11	64003299	COLO680N_OESOPHAGUS	64003299	+	Missense_Mutation	SNP	G	T			g.chr11:64003299G>T	ENST00000309422.2	COLO680N_OESOPHAGUS	c.118G>T	c.(118-120)Gat>Tat	p.D40Y	TRUE	FALSE	0	FALSE	0	1.647e-05	2 days, 22:01:00	3 days, 3:00:00	3 days, 7:00:00	NA	NA	NA	NA	ACH-001496
64517983	COLO680N_OESOPHAGUS	+	PYGM	5837	37	11	64517983	COLO680N_OESOPHAGUS	64517983	+	Missense_Mutation	SNP	T	A			g.chr11:64517983T>A	ENST00000164139.3	COLO680N_OESOPHAGUS	c.2042A>T	c.(2041-2043)aAg>aTg	p.K681M	FALSE	FALSE	0	FALSE	0	NA	0.514583			NA	NA	NA	NA	ACH-001496
64852679	COLO680N_OESOPHAGUS	+	ZFPL1	7542	37	11	64852679	COLO680N_OESOPHAGUS	64852679	+	Silent	SNP	G	A			g.chr11:64852679G>A	ENST00000294258.3	COLO680N_OESOPHAGUS	c.195G>A	c.(193-195)acG>acA	p.T65T	FALSE	FALSE	0	FALSE	0	NA	5 days, 14:00:00	23:00:00	1 day, 0:00:00	NA	NA	NA	NA	ACH-001496
65319799	COLO680N_OESOPHAGUS	+	LTBP3	4054	37	11	65319799	COLO680N_OESOPHAGUS	65319799	+	Missense_Mutation	SNP	C	T	rs143751614		g.chr11:65319799C>T	ENST00000301873.5	COLO680N_OESOPHAGUS	c.1265G>A	c.(1264-1266)cGc>cAc	p.R422H	FALSE	FALSE	0	FALSE	0	NA	10 days, 20:01:00	14:00:00	13:00:00	NA	NA	NA	NA	ACH-001496
68334547	COLO680N_OESOPHAGUS	+	PPP6R3	55291	37	11	68334547	COLO680N_OESOPHAGUS	68334547	+	Silent	SNP	C	G			g.chr11:68334547C>G	ENST00000393800.2	COLO680N_OESOPHAGUS	c.1041C>G	c.(1039-1041)gtC>gtG	p.V347V	FALSE	FALSE	0	FALSE	0	NA	0.795139	13:46:00	11:44:00	NA	NA	NA	NA	ACH-001496
73073573	COLO680N_OESOPHAGUS	+	ARHGEF17	9828	37	11	73073573	COLO680N_OESOPHAGUS	73073573	+	Missense_Mutation	SNP	C	T			g.chr11:73073573C>T	ENST00000263674.3	COLO680N_OESOPHAGUS	c.4790C>T	c.(4789-4791)gCg>gTg	p.A1597V	FALSE	FALSE	0	FALSE	0	NA	5 days, 8:00:00			NA	NA	NA	NA	ACH-001496
74904292	COLO680N_OESOPHAGUS	+	SLCO2B1	11309	37	11	74904292	COLO680N_OESOPHAGUS	74904292	+	Missense_Mutation	SNP	C	T	rs543049597	byFrequency	g.chr11:74904292C>T	ENST00000289575.5	COLO680N_OESOPHAGUS	c.1105C>T	c.(1105-1107)Cgc>Tgc	p.R369C	TRUE	FALSE	0	FALSE	0	NA	04:02:00			NA	NA	NA	NA	ACH-001496
76062034	COLO680N_OESOPHAGUS	+	PRKRIR	5612	37	11	76062034	COLO680N_OESOPHAGUS	76062034	+	Silent	SNP	C	T			g.chr11:76062034C>T	ENST00000260045.3	COLO680N_OESOPHAGUS	c.2160G>A	c.(2158-2160)ttG>ttA	p.L720L	TRUE	FALSE	0	FALSE	0	NA	70:75	18:24:00	18:24:00	NA	NA	NA	NA	ACH-001496
76938948	COLO680N_OESOPHAGUS	+	GDPD4	220032	37	11	76938948	COLO680N_OESOPHAGUS	76938948	+	Nonsense_Mutation	SNP	C	A			g.chr11:76938948C>A	ENST00000376217.2	COLO680N_OESOPHAGUS	c.1486G>T	c.(1486-1488)Gaa>Taa	p.E496*	FALSE	FALSE	0	FALSE	0	NA	70:64	1 day, 2:34:00	1 day, 2:33:00	NA	NA	NA	NA	ACH-001496
78154731	COLO680N_OESOPHAGUS	+	NARS2	79731	37	11	78154731	COLO680N_OESOPHAGUS	78154731	+	Missense_Mutation	SNP	T	C			g.chr11:78154731T>C	ENST00000281038.5	COLO680N_OESOPHAGUS	c.1238A>G	c.(1237-1239)cAt>cGt	p.H413R	FALSE	FALSE	0	FALSE	0	1.647e-05	127:336	25:84	1.0125	NA	NA	NA	NA	ACH-001496
82985699	COLO680N_OESOPHAGUS	+	CCDC90B	60492	37	11	82985699	COLO680N_OESOPHAGUS	82985699	+	Silent	SNP	G	A	rs149725315		g.chr11:82985699G>A	ENST00000529689.1	COLO680N_OESOPHAGUS	c.409C>T	c.(409-411)Ctg>Ttg	p.L137L	FALSE	TRUE	3	FALSE	6	NA	60:110	38:117	38:113	NA	NA	NA	NA	ACH-001496
89443706	COLO680N_OESOPHAGUS	+	TRIM77	390231	37	11	89443706	COLO680N_OESOPHAGUS	89443706	+	Silent	SNP	A	G			g.chr11:89443706A>G	ENST00000398290.3	COLO680N_OESOPHAGUS	c.240A>G	c.(238-240)tcA>tcG	p.S80S	FALSE	FALSE	0	FALSE	0	NA	4 days, 19:53:00	2 days, 7:00:00	2 days, 15:00:00	NA	NA	NA	NA	ACH-001496
92085739	COLO680N_OESOPHAGUS	+	FAT3	120114	37	11	92085739	COLO680N_OESOPHAGUS	92085739	+	Missense_Mutation	SNP	T	C			g.chr11:92085739T>C	ENST00000298047.6	COLO680N_OESOPHAGUS	c.461T>C	c.(460-462)cTg>cCg	p.L154P	FALSE	FALSE	0	FALSE	0	2.539e-05	06:19:00			NA	NA	NA	NA	ACH-001496
93435805	COLO680N_OESOPHAGUS	+	KIAA1731	85459	37	11	93435805	COLO680N_OESOPHAGUS	93435805	+	Splice_Site	SNP	T	C			g.chr11:93435805T>C	ENST00000325212.6	COLO680N_OESOPHAGUS		c.e16+2		FALSE	FALSE	0	FALSE	0	NA	67:80	1 day, 1:34:00		NA	NA	NA	NA	ACH-001496
94326716	COLO680N_OESOPHAGUS	+	PIWIL4	143689	37	11	94326716	COLO680N_OESOPHAGUS	94326716	+	Silent	SNP	G	A			g.chr11:94326716G>A	ENST00000299001.6	COLO680N_OESOPHAGUS	c.1059G>A	c.(1057-1059)caG>caA	p.Q353Q	FALSE	FALSE	0	FALSE	0	8.318e-06	144:149			NA	NA	NA	NA	ACH-001496
100845227	COLO680N_OESOPHAGUS	+	ARHGAP42	143872	37	11	100845227	COLO680N_OESOPHAGUS	100845227	+	Missense_Mutation	SNP	C	T			g.chr11:100845227C>T	ENST00000298815.8	COLO680N_OESOPHAGUS	c.1748C>T	c.(1747-1749)cCt>cTt	p.P583L	FALSE	FALSE	0	FALSE	0	3.296e-05	129:166	161:175		NA	NA	NA	NA	ACH-001496
108124690	COLO680N_OESOPHAGUS	+	ATM	472	37	11	108124690	COLO680N_OESOPHAGUS	108124690	+	Missense_Mutation	SNP	A	G			g.chr11:108124690A>G	ENST00000452508.2	COLO680N_OESOPHAGUS	c.2048A>G	c.(2047-2049)cAc>cGc	p.H683R	FALSE	FALSE	0	FALSE	0	2.471e-05	58:111	100:106	94:105	NA	NA	NA	NA	ACH-001496
124253093	COLO680N_OESOPHAGUS	+	OR8B2	26595	37	11	124253093	COLO680N_OESOPHAGUS	124253093	+	Silent	SNP	G	A			g.chr11:124253093G>A	ENST00000375013.2	COLO680N_OESOPHAGUS	c.147C>T	c.(145-147)ttC>ttT	p.F49F	FALSE	FALSE	0	FALSE	0	1.647e-05	52:87	56:61	55:61	NA	NA	NA	NA	ACH-001496
129781999	COLO680N_OESOPHAGUS	+	PRDM10	56980	37	11	129781999	COLO680N_OESOPHAGUS	129781999	+	Missense_Mutation	SNP	G	A	rs574404466		g.chr11:129781999G>A	ENST00000360871.3	COLO680N_OESOPHAGUS	c.2963C>T	c.(2962-2964)tCg>tTg	p.S988L	FALSE	FALSE	0	FALSE	0	NA	73:85	1 day, 14:52:00	1 day, 13:49:00	NA	NA	NA	NA	ACH-001496
130275939	COLO680N_OESOPHAGUS	+	ADAMTS8	11095	37	11	130275939	COLO680N_OESOPHAGUS	130275939	+	Silent	SNP	G	A			g.chr11:130275939G>A	ENST00000257359.6	COLO680N_OESOPHAGUS	c.2184C>T	c.(2182-2184)aaC>aaT	p.N728N	FALSE	FALSE	0	FALSE	0	NA	144:146	51:61	49:60	NA	NA	NA	NA	ACH-001496
6439439	COLO680N_OESOPHAGUS	+	TNFRSF1A	7132	37	12	6439439	COLO680N_OESOPHAGUS	6439439	+	Missense_Mutation	SNP	T	G			g.chr12:6439439T>G	ENST00000162749.2	COLO680N_OESOPHAGUS	c.762A>C	c.(760-762)gaA>gaC	p.E254D	FALSE	FALSE	0	FALSE	0	1.647e-05	131:126	1 day, 6:23:00	1 day, 5:23:00	NA	NA	NA	NA	ACH-001496
12672931	COLO680N_OESOPHAGUS	+	DUSP16	80824	37	12	12672931	COLO680N_OESOPHAGUS	12672931	+	Missense_Mutation	SNP	C	T			g.chr12:12672931C>T	ENST00000228862.2	COLO680N_OESOPHAGUS	c.232G>A	c.(232-234)Gac>Aac	p.D78N	FALSE	FALSE	0	FALSE	0	2.471e-05	165:203	2 days, 1:57:00	1 day, 22:54:00	NA	NA	NA	NA	ACH-001496
21639521	COLO680N_OESOPHAGUS	+	RECQL	5965	37	12	21639521	COLO680N_OESOPHAGUS	21639521	+	Splice_Site	SNP	T	G			g.chr12:21639521T>G	ENST00000444129.2	COLO680N_OESOPHAGUS		c.e5-2		FALSE	FALSE	0	FALSE	0	NA	97:98	124:157	123:152	NA	NA	NA	NA	ACH-001496
25672836	COLO680N_OESOPHAGUS	+	IFLTD1	0	37	12	25672836	COLO680N_OESOPHAGUS	25672836	+	Missense_Mutation	SNP	A	C			g.chr12:25672836A>C	ENST00000282881.6	COLO680N_OESOPHAGUS	c.909T>G	c.(907-909)gaT>gaG	p.D303E	TRUE	FALSE	0	FALSE	0	NA	2 days, 3:55:00	73:88	68:83	NA	NA	NA	NA	ACH-001496
29920889	COLO680N_OESOPHAGUS	+	TMTC1	83857	37	12	29920889	COLO680N_OESOPHAGUS	29920889	+	Missense_Mutation	SNP	C	T			g.chr12:29920889C>T	ENST00000539277.1	COLO680N_OESOPHAGUS	c.422G>A	c.(421-423)cGt>cAt	p.R141H	FALSE	FALSE	0	FALSE	0	2.471e-05	99:129	1 day, 16:35:00	1 day, 15:33:00	NA	NA	NA	NA	ACH-001496
31106944	COLO680N_OESOPHAGUS	+	TSPAN11	441631	37	12	31106944	COLO680N_OESOPHAGUS	31106944	+	Missense_Mutation	SNP	G	C			g.chr12:31106944G>C	ENST00000261177.9	COLO680N_OESOPHAGUS	c.19G>C	c.(19-21)Gag>Cag	p.E7Q	FALSE	FALSE	0	FALSE	0	3.163e-05	108:88			NA	NA	NA	NA	ACH-001496
40076414	COLO680N_OESOPHAGUS	+	C12orf40	283461	37	12	40076414	COLO680N_OESOPHAGUS	40076414	+	Splice_Site	SNP	C	T			g.chr12:40076414C>T	ENST00000324616.5	COLO680N_OESOPHAGUS	c.688C>T	c.(688-690)Cta>Tta	p.L230L	FALSE	FALSE	0	FALSE	0	NA	1 day, 23:47:00	17:14:00	17:14:00	NA	NA	NA	NA	ACH-001496
49428229	COLO680N_OESOPHAGUS	+	KMT2D	8085	37	12	49428229	COLO680N_OESOPHAGUS	49428229	+	Missense_Mutation	SNP	G	A			g.chr12:49428229G>A	ENST00000301067.7	COLO680N_OESOPHAGUS	c.10471C>T	c.(10471-10473)Cgt>Tgt	p.R3491C	FALSE	FALSE	0	FALSE	0	NA	42:88	16:24:00	17:24:00	NA	NA	NA	NA	ACH-001496
51457894	COLO680N_OESOPHAGUS	+	CSRNP2	81566	37	12	51457894	COLO680N_OESOPHAGUS	51457894	+	Missense_Mutation	SNP	C	G			g.chr12:51457894C>G	ENST00000228515.1	COLO680N_OESOPHAGUS	c.1267G>C	c.(1267-1269)Gag>Cag	p.E423Q	FALSE	FALSE	0	FALSE	0	3.295e-05	1 day, 18:39:00	1 day, 18:53:00	1 day, 17:52:00	NA	NA	NA	NA	ACH-001496
53682466	COLO680N_OESOPHAGUS	+	ESPL1	9700	37	12	53682466	COLO680N_OESOPHAGUS	53682466	+	Nonsense_Mutation	SNP	C	G			g.chr12:53682466C>G	ENST00000257934.4	COLO680N_OESOPHAGUS	c.4691C>G	c.(4690-4692)tCa>tGa	p.S1564*	FALSE	FALSE	0	FALSE	0	NA	96:109	1 day, 20:48:00	1 day, 17:47:00	NA	NA	NA	NA	ACH-001496
53686655	COLO680N_OESOPHAGUS	+	ESPL1	9700	37	12	53686655	COLO680N_OESOPHAGUS	53686655	+	Missense_Mutation	SNP	G	A			g.chr12:53686655G>A	ENST00000257934.4	COLO680N_OESOPHAGUS	c.6062G>A	c.(6061-6063)cGg>cAg	p.R2021Q	FALSE	FALSE	0	FALSE	0	4.942e-05	124:128	1 day, 10:27:00	1 day, 10:24:00	NA	NA	NA	NA	ACH-001496
57066807	COLO680N_OESOPHAGUS	+	PTGES3	10728	37	12	57066807	COLO680N_OESOPHAGUS	57066807	+	Silent	SNP	G	A			g.chr12:57066807G>A	ENST00000262033.6	COLO680N_OESOPHAGUS	c.45C>T	c.(43-45)gtC>gtT	p.V15V	FALSE	FALSE	0	FALSE	0	NA	186:231	1 day, 21:57:00	1 day, 20:57:00	NA	NA	NA	NA	ACH-001496
64062151	COLO680N_OESOPHAGUS	+	DPY19L2	283417	37	12	64062151	COLO680N_OESOPHAGUS	64062151	+	Missense_Mutation	SNP	G	A			g.chr12:64062151G>A	ENST00000324472.4	COLO680N_OESOPHAGUS	c.23C>T	c.(22-24)tCa>tTa	p.S8L	FALSE	FALSE	0	FALSE	0	NA	0.511806			NA	NA	NA	NA	ACH-001496
71947009	COLO680N_OESOPHAGUS	+	LGR5	8549	37	12	71947009	COLO680N_OESOPHAGUS	71947009	+	Silent	SNP	G	A	rs373574644		g.chr12:71947009G>A	ENST00000266674.5	COLO680N_OESOPHAGUS	c.585G>A	c.(583-585)ctG>ctA	p.L195L	FALSE	FALSE	0	FALSE	0	NA	0.50625			NA	NA	NA	NA	ACH-001496
72020178	COLO680N_OESOPHAGUS	+	ZFC3H1	196441	37	12	72020178	COLO680N_OESOPHAGUS	72020178	+	Silent	SNP	T	C			g.chr12:72020178T>C	ENST00000378743.3	COLO680N_OESOPHAGUS	c.4179A>G	c.(4177-4179)gcA>gcG	p.A1393A	FALSE	FALSE	0	FALSE	0	NA	3 days, 17:00:00	8 days, 10:04:00	8 days, 2:03:00	NA	NA	NA	NA	ACH-001496
85531725	COLO680N_OESOPHAGUS	+	LRRIQ1	84125	37	12	85531725	COLO680N_OESOPHAGUS	85531725	+	Nonsense_Mutation	SNP	T	A			g.chr12:85531725T>A	ENST00000393217.2	COLO680N_OESOPHAGUS	c.4307T>A	c.(4306-4308)tTa>tAa	p.L1436*	FALSE	FALSE	0	FALSE	0	1.647e-05	7 days, 18:01:00	2 days, 20:00:00	2 days, 17:00:00	NA	NA	NA	NA	ACH-001496
106760314	COLO680N_OESOPHAGUS	+	POLR3B	55703	37	12	106760314	COLO680N_OESOPHAGUS	106760314	+	Missense_Mutation	SNP	G	C			g.chr12:106760314G>C	ENST00000228347.4	COLO680N_OESOPHAGUS	c.126G>C	c.(124-126)caG>caC	p.Q42H	FALSE	FALSE	0	FALSE	0	NA	5 days, 20:01:00	1 day, 19:00:00	1 day, 18:00:00	NA	NA	NA	NA	ACH-001496
112942533	COLO680N_OESOPHAGUS	+	PTPN11	5781	37	12	112942533	COLO680N_OESOPHAGUS	112942533	+	Missense_Mutation	SNP	G	A			g.chr12:112942533G>A	ENST00000351677.2	COLO680N_OESOPHAGUS	c.1747G>A	c.(1747-1749)Gtg>Atg	p.V583M	FALSE	FALSE	0	FALSE	0	NA	10 days, 8:00:00	1 day, 9:00:00	1 day, 9:00:00	NA	NA	NA	NA	ACH-001496
121220523	COLO680N_OESOPHAGUS	+	SPPL3	121665	37	12	121220523	COLO680N_OESOPHAGUS	121220523	+	Missense_Mutation	SNP	G	A			g.chr12:121220523G>A	ENST00000353487.2	COLO680N_OESOPHAGUS	c.437C>T	c.(436-438)tCa>tTa	p.S146L	FALSE	FALSE	0	FALSE	0	8.274e-06	3 days, 19:00:00	1 day, 7:01:00	1 day, 7:01:00	NA	NA	NA	NA	ACH-001496
121476658	COLO680N_OESOPHAGUS	+	OASL	8638	37	12	121476658	COLO680N_OESOPHAGUS	121476658	+	Silent	SNP	G	A	rs144785999	byFrequency	g.chr12:121476658G>A	ENST00000257570.5	COLO680N_OESOPHAGUS	c.117C>T	c.(115-117)acC>acT	p.T39T	FALSE	FALSE	0	FALSE	0	NA	145:143	22:29:00	21:28:00	NA	NA	NA	NA	ACH-001496
28498409	COLO680N_OESOPHAGUS	+	PDX1	3651	37	13	28498409	COLO680N_OESOPHAGUS	28498409	+	Silent	SNP	G	A			g.chr13:28498409G>A	ENST00000381033.4	COLO680N_OESOPHAGUS	c.423G>A	c.(421-423)gcG>gcA	p.A141A	TRUE	FALSE	0	FALSE	0	NA	2 days, 9:28:00	57:64	56:64	NA	NA	NA	NA	ACH-001496
52532501	COLO680N_OESOPHAGUS	+	ATP7B	540	37	13	52532501	COLO680N_OESOPHAGUS	52532501	+	Silent	SNP	G	A			g.chr13:52532501G>A	ENST00000242839.4	COLO680N_OESOPHAGUS	c.2301C>T	c.(2299-2301)ccC>ccT	p.P767P	FALSE	FALSE	0	FALSE	0	1.647e-05	47:72	53:85	51:81	NA	NA	NA	NA	ACH-001496
21969087	COLO680N_OESOPHAGUS	+	METTL3	56339	37	14	21969087	COLO680N_OESOPHAGUS	21969087	+	Missense_Mutation	SNP	C	T			g.chr14:21969087C>T	ENST00000298717.4	COLO680N_OESOPHAGUS	c.1084G>A	c.(1084-1086)Gat>Aat	p.D362N	FALSE	FALSE	0	FALSE	0	NA	93:109	149:161	144:156	NA	NA	NA	NA	ACH-001496
23282359	COLO680N_OESOPHAGUS	+	SLC7A7	9056	37	14	23282359	COLO680N_OESOPHAGUS	23282359	+	Silent	SNP	G	A	rs146077876		g.chr14:23282359G>A	ENST00000397532.3	COLO680N_OESOPHAGUS	c.249C>T	c.(247-249)tcC>tcT	p.S83S	FALSE	FALSE	0	FALSE	0	NA	116:124	1 day, 18:24:00	1 day, 17:25:00	NA	NA	NA	NA	ACH-001496
24656921	COLO680N_OESOPHAGUS	+	IPO4	79711	37	14	24656921	COLO680N_OESOPHAGUS	24656921	+	Silent	SNP	C	T			g.chr14:24656921C>T	ENST00000354464.6	COLO680N_OESOPHAGUS	c.360G>A	c.(358-360)ttG>ttA	p.L120L	FALSE	FALSE	0	FALSE	0	NA	100:132	22:19:00	23:18:00	NA	NA	NA	NA	ACH-001496
38724063	COLO680N_OESOPHAGUS	+	CLEC14A	161198	37	14	38724063	COLO680N_OESOPHAGUS	38724063	+	Missense_Mutation	SNP	G	A			g.chr14:38724063G>A	ENST00000342213.2	COLO680N_OESOPHAGUS	c.1165C>T	c.(1165-1167)Cct>Tct	p.P389S	FALSE	FALSE	0	FALSE	0	NA	117:136			NA	NA	NA	NA	ACH-001496
50901163	COLO680N_OESOPHAGUS	+	MAP4K5	11183	37	14	50901163	COLO680N_OESOPHAGUS	50901163	+	Missense_Mutation	SNP	C	T			g.chr14:50901163C>T	ENST00000013125.4	COLO680N_OESOPHAGUS	c.2113G>A	c.(2113-2115)Gag>Aag	p.E705K	FALSE	FALSE	0	FALSE	0	NA	0.511806			NA	NA	NA	NA	ACH-001496
62547791	COLO680N_OESOPHAGUS	+	SYT16	83851	37	14	62547791	COLO680N_OESOPHAGUS	62547791	+	Silent	SNP	C	T	rs561552408	byFrequency	g.chr14:62547791C>T	ENST00000430451.2	COLO680N_OESOPHAGUS	c.1233C>T	c.(1231-1233)aaC>aaT	p.N411N	FALSE	TRUE	3	FALSE	0	8.236e-06	102:102	14:15:00	14:15:00	NA	NA	NA	NA	ACH-001496
64152915	COLO680N_OESOPHAGUS	+	SGPP1	81537	37	14	64152915	COLO680N_OESOPHAGUS	64152915	+	Missense_Mutation	SNP	C	G			g.chr14:64152915C>G	ENST00000247225.6	COLO680N_OESOPHAGUS	c.1234G>C	c.(1234-1236)Gaa>Caa	p.E412Q	FALSE	FALSE	0	FALSE	0	NA	1 day, 15:37:00	1 day, 19:38:00	1 day, 20:39:00	NA	NA	NA	NA	ACH-001496
67849229	COLO680N_OESOPHAGUS	+	EIF2S1	1965	37	14	67849229	COLO680N_OESOPHAGUS	67849229	+	Silent	SNP	T	A			g.chr14:67849229T>A	ENST00000256383.4	COLO680N_OESOPHAGUS	c.744T>A	c.(742-744)ctT>ctA	p.L248L	FALSE	TRUE	3	FALSE	0	9.061e-05	91:108	1 day, 22:51:00	1 day, 21:51:00	NA	NA	NA	NA	ACH-001496
74951123	COLO680N_OESOPHAGUS	+	NPC2	10577	37	14	74951123	COLO680N_OESOPHAGUS	74951123	+	Missense_Mutation	SNP	G	A	rs104894458		g.chr14:74951123G>A	ENST00000555619.1	COLO680N_OESOPHAGUS	c.358C>T	c.(358-360)Ccc>Tcc	p.P120S	FALSE	FALSE	0	FALSE	0	8.238e-06	68:80	2 days, 13:58:00	2 days, 11:58:00	NA	NA	NA	NA	ACH-001496
75248213	COLO680N_OESOPHAGUS	+	YLPM1	56252	37	14	75248213	COLO680N_OESOPHAGUS	75248213	+	Missense_Mutation	SNP	G	A			g.chr14:75248213G>A	ENST00000552421.1	COLO680N_OESOPHAGUS	c.1467G>A	c.(1465-1467)atG>atA	p.M489I	FALSE	TRUE	3	FALSE	0	6.589e-05	57:74	82:104	77:100	NA	NA	NA	NA	ACH-001496
75287820	COLO680N_OESOPHAGUS	+	YLPM1	56252	37	14	75287820	COLO680N_OESOPHAGUS	75287820	+	Missense_Mutation	SNP	G	A			g.chr14:75287820G>A	ENST00000552421.1	COLO680N_OESOPHAGUS	c.3973G>A	c.(3973-3975)Gag>Aag	p.E1325K	FALSE	FALSE	0	FALSE	0	NA	2 days, 11:53:00	1 day, 7:37:00	1 day, 7:35:00	NA	NA	NA	NA	ACH-001496
77269732	COLO680N_OESOPHAGUS	+	ANGEL1	23357	37	14	77269732	COLO680N_OESOPHAGUS	77269732	+	Missense_Mutation	SNP	C	T			g.chr14:77269732C>T	ENST00000251089.2	COLO680N_OESOPHAGUS	c.1600G>A	c.(1600-1602)Gtg>Atg	p.V534M	FALSE	FALSE	0	FALSE	0	NA	1 day, 0:42:00	15:14:00		NA	NA	NA	NA	ACH-001496
77580562	COLO680N_OESOPHAGUS	+	KIAA1737	0	37	14	77580562	COLO680N_OESOPHAGUS	77580562	+	Silent	SNP	G	A			g.chr14:77580562G>A	ENST00000361786.2	COLO680N_OESOPHAGUS	c.1101G>A	c.(1099-1101)agG>agA	p.R367R	FALSE	FALSE	0	FALSE	0	NA	192:192	36:77	37:70	NA	NA	NA	NA	ACH-001496
77926111	COLO680N_OESOPHAGUS	+	AHSA1	10598	37	14	77926111	COLO680N_OESOPHAGUS	77926111	+	Missense_Mutation	SNP	T	C			g.chr14:77926111T>C	ENST00000216479.3	COLO680N_OESOPHAGUS	c.233T>C	c.(232-234)aTc>aCc	p.I78T	FALSE	FALSE	0	FALSE	0	4.118e-05	62:96	87:98	85:94	NA	NA	NA	NA	ACH-001496
92053580	COLO680N_OESOPHAGUS	+	CATSPERB	79820	37	14	92053580	COLO680N_OESOPHAGUS	92053580	+	Missense_Mutation	SNP	C	A			g.chr14:92053580C>A	ENST00000256343.3	COLO680N_OESOPHAGUS	c.3098G>T	c.(3097-3099)gGa>gTa	p.G1033V	FALSE	FALSE	0	FALSE	0	NA	80:78	1 day, 16:57:00	1 day, 16:53:00	NA	NA	NA	NA	ACH-001496
96864441	COLO680N_OESOPHAGUS	+	AK7	122481	37	14	96864441	COLO680N_OESOPHAGUS	96864441	+	Silent	SNP	G	A	rs140159462		g.chr14:96864441G>A	ENST00000267584.4	COLO680N_OESOPHAGUS	c.135G>A	c.(133-135)tcG>tcA	p.S45S	FALSE	FALSE	0	FALSE	0	NA	66:73	97:77	98:76	NA	NA	NA	NA	ACH-001496
102483477	COLO680N_OESOPHAGUS	+	DYNC1H1	1778	37	14	102483477	COLO680N_OESOPHAGUS	102483477	+	Missense_Mutation	SNP	C	A			g.chr14:102483477C>A	ENST00000360184.4	COLO680N_OESOPHAGUS	c.7901C>A	c.(7900-7902)aCt>aAt	p.T2634N	FALSE	FALSE	0	FALSE	0	8.236e-06	81:94	1 day, 8:28:00	1 day, 7:28:00	NA	NA	NA	NA	ACH-001496
34151817	COLO680N_OESOPHAGUS	+	RYR3	6263	37	15	34151817	COLO680N_OESOPHAGUS	34151817	+	Silent	SNP	T	G	rs562542953		g.chr15:34151817T>G	ENST00000389232.4	COLO680N_OESOPHAGUS	c.14184T>G	c.(14182-14184)ggT>ggG	p.G4728G	FALSE	FALSE	0	FALSE	0	NA	12:04:00			NA	NA	NA	NA	ACH-001496
42106866	COLO680N_OESOPHAGUS	+	MAPKBP1	23005	37	15	42106866	COLO680N_OESOPHAGUS	42106866	+	Missense_Mutation	SNP	G	T			g.chr15:42106866G>T	ENST00000456763.2	COLO680N_OESOPHAGUS	c.1117G>T	c.(1117-1119)Gtg>Ttg	p.V373L	FALSE	FALSE	0	FALSE	0	2.471e-05	53:71	1 day, 0:19:00	1 day, 0:20:00	NA	NA	NA	NA	ACH-001496
90451623	COLO680N_OESOPHAGUS	+	C15orf38	0	37	15	90451623	COLO680N_OESOPHAGUS	90451623	+	Missense_Mutation	SNP	T	C			g.chr15:90451623T>C	ENST00000357484.5	COLO680N_OESOPHAGUS	c.190A>G	c.(190-192)Atc>Gtc	p.I64V	FALSE	FALSE	0	FALSE	0	NA	83:86		08:02:00	NA	NA	NA	NA	ACH-001496
102182807	COLO680N_OESOPHAGUS	+	TM2D3	80213	37	15	102182807	COLO680N_OESOPHAGUS	102182807	+	Missense_Mutation	SNP	C	T			g.chr15:102182807C>T	ENST00000333202.3	COLO680N_OESOPHAGUS	c.619G>A	c.(619-621)Ggc>Agc	p.G207S	FALSE	FALSE	0	FALSE	0	8.29e-06	99:100	2 days, 3:33:00	1 day, 23:35:00	NA	NA	NA	NA	ACH-001496
111927	COLO680N_OESOPHAGUS	+	RHBDF1	64285	37	16	111927	COLO680N_OESOPHAGUS	111927	+	Silent	SNP	C	A			g.chr16:111927C>A	ENST00000262316.6	COLO680N_OESOPHAGUS	c.1077G>T	c.(1075-1077)ccG>ccT	p.P359P	FALSE	FALSE	0	FALSE	0	NA	70:62	56:79	52:76	NA	NA	NA	NA	ACH-001496
1716575	COLO680N_OESOPHAGUS	+	CRAMP1L	57585	37	16	1716575	COLO680N_OESOPHAGUS	1716575	+	Missense_Mutation	SNP	G	A			g.chr16:1716575G>A	ENST00000397412.3	COLO680N_OESOPHAGUS	c.3010G>A	c.(3010-3012)Gat>Aat	p.D1004N	FALSE	FALSE	0	FALSE	0	NA	95:131	17:12:00	16:12:00	NA	NA	NA	NA	ACH-001496
1877426	COLO680N_OESOPHAGUS	+	FAHD1	81889	37	16	1877426	COLO680N_OESOPHAGUS	1877426	+	Missense_Mutation	SNP	C	T			g.chr16:1877426C>T	ENST00000427358.2	COLO680N_OESOPHAGUS	c.196C>T	c.(196-198)Cgc>Tgc	p.R66C	FALSE	FALSE	0	FALSE	0	NA	0.503472			NA	NA	NA	NA	ACH-001496
2871383	COLO680N_OESOPHAGUS	+	PRSS21	10942	37	16	2871383	COLO680N_OESOPHAGUS	2871383	+	Missense_Mutation	SNP	C	T	rs368336428		g.chr16:2871383C>T	ENST00000005995.3	COLO680N_OESOPHAGUS	c.722C>T	c.(721-723)cCc>cTc	p.P241L	FALSE	FALSE	0	FALSE	0	NA	1 day, 18:44:00	102:102	101:99	NA	NA	NA	NA	ACH-001496
3533576	COLO680N_OESOPHAGUS	+	NAA60	79903	37	16	3533576	COLO680N_OESOPHAGUS	3533576	+	Missense_Mutation	SNP	G	T			g.chr16:3533576G>T	ENST00000407558.4	COLO680N_OESOPHAGUS	c.551G>T	c.(550-552)gGc>gTc	p.G184V	FALSE	FALSE	0	FALSE	0	NA	91:129	16:17:00	16:16:00	NA	NA	NA	NA	ACH-001496
15785085	COLO680N_OESOPHAGUS	+	NDE1	54820	37	16	15785085	COLO680N_OESOPHAGUS	15785085	+	Missense_Mutation	SNP	A	C			g.chr16:15785085A>C	ENST00000396353.2	COLO680N_OESOPHAGUS	c.608A>C	c.(607-609)gAc>gCc	p.D203A	TRUE	FALSE	0	FALSE	0	NA	1 day, 15:43:00	2 days, 8:58:00	2 days, 8:56:00	NA	NA	NA	NA	ACH-001496
46952632	COLO680N_OESOPHAGUS	+	GPT2	84706	37	16	46952632	COLO680N_OESOPHAGUS	46952632	+	Missense_Mutation	SNP	G	A			g.chr16:46952632G>A	ENST00000340124.4	COLO680N_OESOPHAGUS	c.1000G>A	c.(1000-1002)Gcc>Acc	p.A334T	FALSE	FALSE	0	FALSE	0	NA	296:258	205:272	199:259	NA	NA	NA	NA	ACH-001496
53260317	COLO680N_OESOPHAGUS	+	CHD9	80205	37	16	53260317	COLO680N_OESOPHAGUS	53260317	+	Missense_Mutation	SNP	G	A	rs182254882	byFrequency	g.chr16:53260317G>A	ENST00000398510.3	COLO680N_OESOPHAGUS	c.1936G>A	c.(1936-1938)Gca>Aca	p.A646T	FALSE	FALSE	0	FALSE	0	NA	1 day, 16:42:00	120:107	120:107	NA	NA	NA	NA	ACH-001496
61687940	COLO680N_OESOPHAGUS	+	CDH8	1006	37	16	61687940	COLO680N_OESOPHAGUS	61687940	+	Missense_Mutation	SNP	C	T			g.chr16:61687940C>T	ENST00000577390.1	COLO680N_OESOPHAGUS	c.1972G>A	c.(1972-1974)Gaa>Aaa	p.E658K	FALSE	FALSE	0	FALSE	0	NA	11:53:00			NA	NA	NA	NA	ACH-001496
68012206	COLO680N_OESOPHAGUS	+	DPEP3	64180	37	16	68012206	COLO680N_OESOPHAGUS	68012206	+	Missense_Mutation	SNP	C	T			g.chr16:68012206C>T	ENST00000268793.4	COLO680N_OESOPHAGUS	c.725G>A	c.(724-726)cGc>cAc	p.R242H	FALSE	FALSE	0	FALSE	0	NA	14:08:00			NA	NA	NA	NA	ACH-001496
72170618	COLO680N_OESOPHAGUS	+	PMFBP1	83449	37	16	72170618	COLO680N_OESOPHAGUS	72170618	+	Missense_Mutation	SNP	G	A			g.chr16:72170618G>A	ENST00000237353.10	COLO680N_OESOPHAGUS	c.1019C>T	c.(1018-1020)tCg>tTg	p.S340L	FALSE	FALSE	0	FALSE	0	NA	48:62	1 day, 22:43:00	1 day, 20:42:00	NA	NA	NA	NA	ACH-001496
77355058	COLO680N_OESOPHAGUS	+	ADAMTS18	170692	37	16	77355058	COLO680N_OESOPHAGUS	77355058	+	Silent	SNP	T	G	rs147464575		g.chr16:77355058T>G	ENST00000282849.5	COLO680N_OESOPHAGUS	c.2205A>C	c.(2203-2205)tcA>tcC	p.S735S	FALSE	FALSE	0	FALSE	0	NA	71:65	80:77	77:76	NA	NA	NA	NA	ACH-001496
84812586	COLO680N_OESOPHAGUS	+	USP10	9100	37	16	84812586	COLO680N_OESOPHAGUS	84812586	+	Silent	SNP	C	T	rs370874620		g.chr16:84812586C>T	ENST00000219473.7	COLO680N_OESOPHAGUS	c.2295C>T	c.(2293-2295)atC>atT	p.I765I	FALSE	FALSE	0	FALSE	0	NA	87:105	97:103		NA	NA	NA	NA	ACH-001496
88008737	COLO680N_OESOPHAGUS	+	BANP	54971	37	16	88008737	COLO680N_OESOPHAGUS	88008737	+	Missense_Mutation	SNP	G	A			g.chr16:88008737G>A	ENST00000393207.1	COLO680N_OESOPHAGUS	c.16G>A	c.(16-18)Gac>Aac	p.D6N	FALSE	FALSE	0	FALSE	0	NA	120:388	96:332		NA	NA	NA	NA	ACH-001496
89598439	COLO680N_OESOPHAGUS	+	SPG7	6687	37	16	89598439	COLO680N_OESOPHAGUS	89598439	+	Missense_Mutation	SNP	C	T			g.chr16:89598439C>T	ENST00000268704.2	COLO680N_OESOPHAGUS	c.1115C>T	c.(1114-1116)gCg>gTg	p.A372V	FALSE	FALSE	0	FALSE	0	1.647e-05	1 day, 5:34:00	23:16:00	1 day, 0:16:00	NA	NA	NA	NA	ACH-001496
263787	COLO680N_OESOPHAGUS	+	C17orf97	400566	37	17	263787	COLO680N_OESOPHAGUS	263787	+	Missense_Mutation	SNP	G	C			g.chr17:263787G>C	ENST00000360127.6	COLO680N_OESOPHAGUS	c.1153G>C	c.(1153-1155)Gat>Cat	p.D385H	FALSE	FALSE	0	FALSE	0	2.471e-05	134:161	22:22:00	21:23:00	NA	NA	NA	NA	ACH-001496
1386975	COLO680N_OESOPHAGUS	+	MYO1C	4641	37	17	1386975	COLO680N_OESOPHAGUS	1386975	+	Missense_Mutation	SNP	G	C			g.chr17:1386975G>C	ENST00000575158.1	COLO680N_OESOPHAGUS	c.171C>G	c.(169-171)gaC>gaG	p.D57E	FALSE	FALSE	0	FALSE	0	1.647e-05	137:181	67:86	67:83	NA	NA	NA	NA	ACH-001496
2290785	COLO680N_OESOPHAGUS	+	MNT	4335	37	17	2290785	COLO680N_OESOPHAGUS	2290785	+	Missense_Mutation	SNP	G	A	rs151061793		g.chr17:2290785G>A	ENST00000174618.4	COLO680N_OESOPHAGUS	c.1159C>T	c.(1159-1161)Cac>Tac	p.H387Y	FALSE	TRUE	3	FALSE	0	3.295e-05	1 day, 16:29:00	1 day, 14:42:00	1 day, 13:40:00	NA	NA	NA	NA	ACH-001496
4451824	COLO680N_OESOPHAGUS	+	MYBBP1A	10514	37	17	4451824	COLO680N_OESOPHAGUS	4451824	+	Silent	SNP	G	A			g.chr17:4451824G>A	ENST00000254718.4	COLO680N_OESOPHAGUS	c.1551C>T	c.(1549-1551)ttC>ttT	p.F517F	FALSE	FALSE	0	FALSE	0	NA	2 days, 9:41:00			NA	NA	NA	NA	ACH-001496
4461337	COLO680N_OESOPHAGUS	+	GGT6	124975	37	17	4461337	COLO680N_OESOPHAGUS	4461337	+	Missense_Mutation	SNP	A	C			g.chr17:4461337A>C	ENST00000574154.1	COLO680N_OESOPHAGUS	c.1455T>G	c.(1453-1455)caT>caG	p.H485Q	FALSE	FALSE	0	FALSE	0	NA	97:144	116:116	108:112	NA	NA	NA	NA	ACH-001496
5012920	COLO680N_OESOPHAGUS	+	ZNF232	7775	37	17	5012920	COLO680N_OESOPHAGUS	5012920	+	Silent	SNP	C	T	rs200290273		g.chr17:5012920C>T	ENST00000250076.3	COLO680N_OESOPHAGUS	c.267G>A	c.(265-267)gaG>gaA	p.E89E	FALSE	FALSE	0	FALSE	0	NA	0.984722	12:49:00	10:45:00	NA	NA	NA	NA	ACH-001496
7577539	COLO680N_OESOPHAGUS	+	TP53	7157	37	17	7577539	COLO680N_OESOPHAGUS	7577539	+	Missense_Mutation	SNP	G	A	rs397516437|rs121912651		g.chr17:7577539G>A	ENST00000269305.4	COLO680N_OESOPHAGUS	c.742C>T	c.(742-744)Cgg>Tgg	p.R248W	FALSE	FALSE	0	FALSE	0	2.481e-05	104:101	2 days, 6:39:00	2 days, 6:38:00	NA	NA	NA	NA	ACH-001496
10432898	COLO680N_OESOPHAGUS	+	MYH2	4620	37	17	10432898	COLO680N_OESOPHAGUS	10432898	+	Missense_Mutation	SNP	C	G			g.chr17:10432898C>G	ENST00000245503.5	COLO680N_OESOPHAGUS	c.3100G>C	c.(3100-3102)Gaa>Caa	p.E1034Q	FALSE	FALSE	0	FALSE	0	NA	10:24:00			NA	NA	NA	NA	ACH-001496
15207390	COLO680N_OESOPHAGUS	+	TEKT3	64518	37	17	15207390	COLO680N_OESOPHAGUS	15207390	+	Missense_Mutation	SNP	G	T			g.chr17:15207390G>T	ENST00000395930.1	COLO680N_OESOPHAGUS	c.1336C>A	c.(1336-1338)Cag>Aag	p.Q446K	TRUE	FALSE	0	FALSE	0	NA	3 days, 6:00:00	2 days, 14:02:00	2 days, 12:02:00	NA	NA	NA	NA	ACH-001496
18158536	COLO680N_OESOPHAGUS	+	FLII	2314	37	17	18158536	COLO680N_OESOPHAGUS	18158536	+	Silent	SNP	G	T			g.chr17:18158536G>T	ENST00000327031.4	COLO680N_OESOPHAGUS	c.288C>A	c.(286-288)gtC>gtA	p.V96V	FALSE	FALSE	0	FALSE	0	NA	141:190	1 day, 23:47:00	1 day, 22:45:00	NA	NA	NA	NA	ACH-001496
21319431	COLO680N_OESOPHAGUS	+	KCNJ12	3768	37	17	21319431	COLO680N_OESOPHAGUS	21319431	+	Silent	SNP	G	A			g.chr17:21319431G>A	ENST00000583088.1	COLO680N_OESOPHAGUS	c.777G>A	c.(775-777)ctG>ctA	p.L259L	FALSE	FALSE	0	FALSE	0	2.484e-05	55:66		65:73	NA	NA	NA	NA	ACH-001496
36943167	COLO680N_OESOPHAGUS	+	PIP4K2B	8396	37	17	36943167	COLO680N_OESOPHAGUS	36943167	+	Missense_Mutation	SNP	C	T			g.chr17:36943167C>T	ENST00000269554.3	COLO680N_OESOPHAGUS	c.166G>A	c.(166-168)Gag>Aag	p.E56K	FALSE	FALSE	0	FALSE	0	NA	70:102	79:65	78:65	NA	NA	NA	NA	ACH-001496
38285526	COLO680N_OESOPHAGUS	+	MSL1	339287	37	17	38285526	COLO680N_OESOPHAGUS	38285526	+	Missense_Mutation	SNP	A	C			g.chr17:38285526A>C	ENST00000398532.4	COLO680N_OESOPHAGUS	c.1021A>C	c.(1021-1023)Aag>Cag	p.K341Q	FALSE	FALSE	0	FALSE	0	8.237e-06	2 days, 13:58:00	2 days, 3:47:00	2 days, 1:46:00	NA	NA	NA	NA	ACH-001496
38644837	COLO680N_OESOPHAGUS	+	TNS4	84951	37	17	38644837	COLO680N_OESOPHAGUS	38644837	+	Missense_Mutation	SNP	G	A			g.chr17:38644837G>A	ENST00000254051.6	COLO680N_OESOPHAGUS	c.824C>T	c.(823-825)tCa>tTa	p.S275L	FALSE	FALSE	0	FALSE	0	NA	63:131	47:64	45:61	NA	NA	NA	NA	ACH-001496
39502732	COLO680N_OESOPHAGUS	+	KRT33A	3883	37	17	39502732	COLO680N_OESOPHAGUS	39502732	+	Silent	SNP	C	G	rs57495682	byFrequency	g.chr17:39502732C>G	ENST00000007735.3	COLO680N_OESOPHAGUS	c.1065G>C	c.(1063-1065)acG>acC	p.T355T	FALSE	FALSE	0	FALSE	0	8.236e-06	228:541	47:110	45:107	NA	NA	NA	NA	ACH-001496
56585590	COLO680N_OESOPHAGUS	+	MTMR4	9110	37	17	56585590	COLO680N_OESOPHAGUS	56585590	+	Silent	SNP	G	A	rs375882495		g.chr17:56585590G>A	ENST00000323456.5	COLO680N_OESOPHAGUS	c.597C>T	c.(595-597)atC>atT	p.I199I	FALSE	FALSE	0	FALSE	0	4.14e-05	98:217	58:124	55:119	NA	NA	NA	NA	ACH-001496
56693673	COLO680N_OESOPHAGUS	+	TEX14	56155	37	17	56693673	COLO680N_OESOPHAGUS	56693673	+	Nonsense_Mutation	SNP	C	T			g.chr17:56693673C>T	ENST00000240361.8	COLO680N_OESOPHAGUS	c.648G>A	c.(646-648)tgG>tgA	p.W216*	FALSE	FALSE	0	FALSE	0	NA	303:421	206:294	290:387	NA	NA	NA	NA	ACH-001496
58030389	COLO680N_OESOPHAGUS	+	RNFT1	51136	37	17	58030389	COLO680N_OESOPHAGUS	58030389	+	Silent	SNP	A	G	rs576628440		g.chr17:58030389A>G	ENST00000305783.8	COLO680N_OESOPHAGUS	c.1257T>C	c.(1255-1257)caT>caC	p.H419H	FALSE	FALSE	0	FALSE	0	4.966e-05	94:111	194:266	182:251	NA	NA	NA	NA	ACH-001496
59560377	COLO680N_OESOPHAGUS	+	TBX4	9496	37	17	59560377	COLO680N_OESOPHAGUS	59560377	+	Missense_Mutation	SNP	C	T			g.chr17:59560377C>T	ENST00000240335.1	COLO680N_OESOPHAGUS	c.1138C>T	c.(1138-1140)Ccc>Tcc	p.P380S	TRUE	FALSE	0	FALSE	0	NA	11:36:00			NA	NA	NA	NA	ACH-001496
61620995	COLO680N_OESOPHAGUS	+	KCNH6	81033	37	17	61620995	COLO680N_OESOPHAGUS	61620995	+	Missense_Mutation	SNP	G	A	rs139684057		g.chr17:61620995G>A	ENST00000583023.1	COLO680N_OESOPHAGUS	c.2207G>A	c.(2206-2208)gGt>gAt	p.G736D	FALSE	FALSE	0	FALSE	0	NA	0.799306			NA	NA	NA	NA	ACH-001496
62028835	COLO680N_OESOPHAGUS	+	SCN4A	6329	37	17	62028835	COLO680N_OESOPHAGUS	62028835	+	Missense_Mutation	SNP	C	G	rs371920760		g.chr17:62028835C>G	ENST00000435607.1	COLO680N_OESOPHAGUS	c.2802G>C	c.(2800-2802)gaG>gaC	p.E934D	FALSE	FALSE	0	FALSE	0	NA	2 days, 10:35:00		05:03:00	NA	NA	NA	NA	ACH-001496
78163584	COLO680N_OESOPHAGUS	+	CARD14	79092	37	17	78163584	COLO680N_OESOPHAGUS	78163584	+	Silent	SNP	C	T	rs368286986		g.chr17:78163584C>T	ENST00000573882.1	COLO680N_OESOPHAGUS	c.876C>T	c.(874-876)gaC>gaT	p.D292D	FALSE	FALSE	0	FALSE	0	NA	90:86	1 day, 5:24:00	1 day, 5:25:00	NA	NA	NA	NA	ACH-001496
78867630	COLO680N_OESOPHAGUS	+	RPTOR	57521	37	17	78867630	COLO680N_OESOPHAGUS	78867630	+	Missense_Mutation	SNP	G	A	rs374232748		g.chr17:78867630G>A	ENST00000306801.3	COLO680N_OESOPHAGUS	c.2366G>A	c.(2365-2367)cGc>cAc	p.R789H	FALSE	FALSE	0	FALSE	0	NA	04:11:00			NA	NA	NA	NA	ACH-001496
5291630	COLO680N_OESOPHAGUS	+	ZBTB14	7541	37	18	5291630	COLO680N_OESOPHAGUS	5291630	+	Missense_Mutation	SNP	T	C	rs138572765		g.chr18:5291630T>C	ENST00000357006.4	COLO680N_OESOPHAGUS	c.577A>G	c.(577-579)Aca>Gca	p.T193A	FALSE	FALSE	0	FALSE	0	8.267e-06	1 day, 0:00:00	18:01:00	18:01:00	NA	NA	NA	NA	ACH-001496
6975032	COLO680N_OESOPHAGUS	+	LAMA1	284217	37	18	6975032	COLO680N_OESOPHAGUS	6975032	+	Missense_Mutation	SNP	C	T	rs370881774		g.chr18:6975032C>T	ENST00000389658.3	COLO680N_OESOPHAGUS	c.6493G>A	c.(6493-6495)Gat>Aat	p.D2165N	FALSE	FALSE	0	FALSE	0	2.478e-05	2 days, 11:00:00	1 day, 5:00:00	1 day, 4:00:00	NA	NA	NA	NA	ACH-001496
7049103	COLO680N_OESOPHAGUS	+	LAMA1	284217	37	18	7049103	COLO680N_OESOPHAGUS	7049103	+	Missense_Mutation	SNP	C	G			g.chr18:7049103C>G	ENST00000389658.3	COLO680N_OESOPHAGUS	c.742G>C	c.(742-744)Gaa>Caa	p.E248Q	TRUE	FALSE	0	FALSE	0	NA	20:57:00	12:58:00	12:55:00	NA	NA	NA	NA	ACH-001496
7231347	COLO680N_OESOPHAGUS	+	LRRC30	339291	37	18	7231347	COLO680N_OESOPHAGUS	7231347	+	Missense_Mutation	SNP	T	C	rs370363223		g.chr18:7231347T>C	ENST00000383467.2	COLO680N_OESOPHAGUS	c.211T>C	c.(211-213)Tcc>Ccc	p.S71P	FALSE	FALSE	0	FALSE	0	NA	1 day, 15:37:00	1 day, 22:40:00	1 day, 20:39:00	NA	NA	NA	NA	ACH-001496
12512483	COLO680N_OESOPHAGUS	+	SPIRE1	56907	37	18	12512483	COLO680N_OESOPHAGUS	12512483	+	Silent	SNP	T	A	rs375720558		g.chr18:12512483T>A	ENST00000409402.4	COLO680N_OESOPHAGUS	c.777A>T	c.(775-777)acA>acT	p.T259T	FALSE	FALSE	0	FALSE	0	NA	91:76	1 day, 23:56:00	1 day, 22:54:00	NA	NA	NA	NA	ACH-001496
29797762	COLO680N_OESOPHAGUS	+	MEP1B	4225	37	18	29797762	COLO680N_OESOPHAGUS	29797762	+	Missense_Mutation	SNP	G	C			g.chr18:29797762G>C	ENST00000269202.6	COLO680N_OESOPHAGUS	c.1925G>C	c.(1924-1926)aGg>aCg	p.R642T	FALSE	FALSE	0	FALSE	0	NA	1 day, 17:37:00	06:10:00	06:10:00	NA	NA	NA	NA	ACH-001496
3474886	COLO680N_OESOPHAGUS	+	C19orf77	0	37	19	3474886	COLO680N_OESOPHAGUS	3474886	+	Silent	SNP	T	C			g.chr19:3474886T>C	ENST00000215531.4	COLO680N_OESOPHAGUS	c.348A>G	c.(346-348)gaA>gaG	p.E116E	FALSE	FALSE	0	FALSE	0	NA	0.59375			NA	NA	NA	NA	ACH-001496
4099406	COLO680N_OESOPHAGUS	+	MAP2K2	5605	37	19	4099406	COLO680N_OESOPHAGUS	4099406	+	Missense_Mutation	SNP	G	A			g.chr19:4099406G>A	ENST00000262948.5	COLO680N_OESOPHAGUS	c.712C>T	c.(712-714)Cgg>Tgg	p.R238W	FALSE	FALSE	0	FALSE	0	NA	78:100		03:02:00	NA	NA	NA	NA	ACH-001496
10114304	COLO680N_OESOPHAGUS	+	COL5A3	50509	37	19	10114304	COLO680N_OESOPHAGUS	10114304	+	Silent	SNP	C	T			g.chr19:10114304C>T	ENST00000264828.3	COLO680N_OESOPHAGUS	c.786G>A	c.(784-786)aaG>aaA	p.K262K	FALSE	FALSE	0	FALSE	0	NA	07:26:00			NA	NA	NA	NA	ACH-001496
13246173	COLO680N_OESOPHAGUS	+	NACC1	112939	37	19	13246173	COLO680N_OESOPHAGUS	13246173	+	Missense_Mutation	SNP	G	A			g.chr19:13246173G>A	ENST00000292431.4	COLO680N_OESOPHAGUS	c.152G>A	c.(151-153)aGc>aAc	p.S51N	FALSE	FALSE	0	FALSE	0	4.972e-05	1 day, 3:26:00	05:08:00	05:08:00	NA	NA	NA	NA	ACH-001496
14263632	COLO680N_OESOPHAGUS	+	LPHN1	22859	37	19	14263632	COLO680N_OESOPHAGUS	14263632	+	Silent	SNP	G	A			g.chr19:14263632G>A	ENST00000340736.6	COLO680N_OESOPHAGUS	c.3402C>T	c.(3400-3402)gcC>gcT	p.A1134A	FALSE	FALSE	0	FALSE	0	NA	1 day, 18:41:00			NA	NA	NA	NA	ACH-001496
22364121	COLO680N_OESOPHAGUS	+	ZNF676	163223	37	19	22364121	COLO680N_OESOPHAGUS	22364121	+	Missense_Mutation	SNP	A	C			g.chr19:22364121A>C	ENST00000397121.2	COLO680N_OESOPHAGUS	c.398T>G	c.(397-399)aTa>aGa	p.I133R	FALSE	FALSE	0	FALSE	0	NA	207:247			NA	NA	NA	NA	ACH-001496
22846681	COLO680N_OESOPHAGUS	+	ZNF492	57615	37	19	22846681	COLO680N_OESOPHAGUS	22846681	+	Missense_Mutation	SNP	A	T			g.chr19:22846681A>T	ENST00000456783.2	COLO680N_OESOPHAGUS	c.210A>T	c.(208-210)agA>agT	p.R70S	FALSE	FALSE	0	FALSE	0	NA	11:16:00	11:09:00	11:09:00	NA	NA	NA	NA	ACH-001496
34960080	COLO680N_OESOPHAGUS	+	UBA2	10054	37	19	34960080	COLO680N_OESOPHAGUS	34960080	+	Missense_Mutation	SNP	G	A			g.chr19:34960080G>A	ENST00000246548.4	COLO680N_OESOPHAGUS	c.1877G>A	c.(1876-1878)cGt>cAt	p.R626H	FALSE	FALSE	0	FALSE	0	NA	105:117		126:125	NA	NA	NA	NA	ACH-001496
37619889	COLO680N_OESOPHAGUS	+	ZNF420	147923	37	19	37619889	COLO680N_OESOPHAGUS	37619889	+	Missense_Mutation	SNP	A	T			g.chr19:37619889A>T	ENST00000337995.3	COLO680N_OESOPHAGUS	c.1996A>T	c.(1996-1998)Atc>Ttc	p.I666F	FALSE	FALSE	0	FALSE	0	NA	15:37:00	21:52:00	20:52:00	NA	NA	NA	NA	ACH-001496
38907761	COLO680N_OESOPHAGUS	+	RASGRP4	115727	37	19	38907761	COLO680N_OESOPHAGUS	38907761	+	Silent	SNP	C	A	rs374303562		g.chr19:38907761C>A	ENST00000587738.1	COLO680N_OESOPHAGUS	c.885G>T	c.(883-885)ggG>ggT	p.G295G	FALSE	FALSE	0	FALSE	0	NA	05:14:00			NA	NA	NA	NA	ACH-001496
48619158	COLO680N_OESOPHAGUS	+	LIG1	3978	37	19	48619158	COLO680N_OESOPHAGUS	48619158	+	Missense_Mutation	SNP	T	A			g.chr19:48619158T>A	ENST00000263274.7	COLO680N_OESOPHAGUS	c.2648A>T	c.(2647-2649)cAg>cTg	p.Q883L	FALSE	FALSE	0	FALSE	0	NA	4 days, 12:00:00	1 day, 16:00:00	1 day, 15:00:00	NA	NA	NA	NA	ACH-001496
48956158	COLO680N_OESOPHAGUS	+	GRWD1	83743	37	19	48956158	COLO680N_OESOPHAGUS	48956158	+	Missense_Mutation	SNP	A	G			g.chr19:48956158A>G	ENST00000253237.5	COLO680N_OESOPHAGUS	c.1217A>G	c.(1216-1218)cAg>cGg	p.Q406R	FALSE	FALSE	0	FALSE	0	4.118e-05	1 day, 22:00:00	15:00:00	13:00:00	NA	NA	NA	NA	ACH-001496
49842004	COLO680N_OESOPHAGUS	+	CD37	951	37	19	49842004	COLO680N_OESOPHAGUS	49842004	+	Silent	SNP	C	T			g.chr19:49842004C>T	ENST00000323906.4	COLO680N_OESOPHAGUS	c.495C>T	c.(493-495)ctC>ctT	p.L165L	FALSE	FALSE	0	FALSE	0	NA	3 days, 23:00:00	04:00:00	04:00:00	NA	NA	NA	NA	ACH-001496
50204083	COLO680N_OESOPHAGUS	+	CPT1C	126129	37	19	50204083	COLO680N_OESOPHAGUS	50204083	+	Missense_Mutation	SNP	G	A	rs375947844		g.chr19:50204083G>A	ENST00000392518.4	COLO680N_OESOPHAGUS	c.424G>A	c.(424-426)Gcc>Acc	p.A142T	FALSE	FALSE	0	FALSE	0	4.961e-05	16:15:00	119:123	116:119	NA	NA	NA	NA	ACH-001496
51165255	COLO680N_OESOPHAGUS	+	SHANK1	50944	37	19	51165255	COLO680N_OESOPHAGUS	51165255	+	Silent	SNP	G	A			g.chr19:51165255G>A	ENST00000293441.1	COLO680N_OESOPHAGUS	c.6453C>T	c.(6451-6453)atC>atT	p.I2151I	FALSE	FALSE	0	FALSE	0	NA	117:123		1 day, 2:24:00	NA	NA	NA	NA	ACH-001496
54625240	COLO680N_OESOPHAGUS	+	PRPF31	26121	37	19	54625240	COLO680N_OESOPHAGUS	54625240	+	Splice_Site	SNP	G	A			g.chr19:54625240G>A	ENST00000321030.4	COLO680N_OESOPHAGUS	c.240G>A	c.(238-240)gtG>gtA	p.V80V	FALSE	FALSE	0	FALSE	0	3.297e-05	1 day, 23:45:00	15:08:00	15:08:00	NA	NA	NA	NA	ACH-001496
55396781	COLO680N_OESOPHAGUS	+	FCAR	2204	37	19	55396781	COLO680N_OESOPHAGUS	55396781	+	Missense_Mutation	SNP	C	G	rs587641627	byFrequency	g.chr19:55396781C>G	ENST00000355524.3	COLO680N_OESOPHAGUS	c.205C>G	c.(205-207)Cga>Gga	p.R69G	FALSE	FALSE	0	FALSE	0	8.236e-06	1 day, 13:30:00	1 day, 7:20:00	1 day, 6:19:00	NA	NA	NA	NA	ACH-001496
57175068	COLO680N_OESOPHAGUS	+	ZNF835	90485	37	19	57175068	COLO680N_OESOPHAGUS	57175068	+	Missense_Mutation	SNP	G	A	rs376671798		g.chr19:57175068G>A	ENST00000537055.2	COLO680N_OESOPHAGUS	c.1499C>T	c.(1498-1500)tCg>tTg	p.S500L	FALSE	FALSE	0	FALSE	0	NA	89:93	1 day, 17:54:00	1 day, 18:50:00	NA	NA	NA	NA	ACH-001496
57286347	COLO680N_OESOPHAGUS	+	ZIM2	23619	37	19	57286347	COLO680N_OESOPHAGUS	57286347	+	Silent	SNP	G	C			g.chr19:57286347G>C	ENST00000391708.3	COLO680N_OESOPHAGUS	c.1293C>G	c.(1291-1293)ctC>ctG	p.L431L	FALSE	FALSE	0	FALSE	0	NA	1 day, 2:32:00			NA	NA	NA	NA	ACH-001496
7164574	COLO680N_OESOPHAGUS	+	RNF144A	9781	37	2	7164574	COLO680N_OESOPHAGUS	7164574	+	Missense_Mutation	SNP	A	G			g.chr2:7164574A>G	ENST00000320892.6	COLO680N_OESOPHAGUS	c.584A>G	c.(583-585)gAc>gGc	p.D195G	FALSE	FALSE	0	FALSE	0	1.647e-05	88:84	1 day, 14:46:00	1 day, 13:44:00	NA	NA	NA	NA	ACH-001496
27455960	COLO680N_OESOPHAGUS	+	CAD	790	37	2	27455960	COLO680N_OESOPHAGUS	27455960	+	Silent	SNP	C	T			g.chr2:27455960C>T	ENST00000403525.1	COLO680N_OESOPHAGUS	c.2754C>T	c.(2752-2754)acC>acT	p.T918T	FALSE	FALSE	0	FALSE	0	NA	21:16:00	1 day, 17:30:00	1 day, 17:28:00	NA	NA	NA	NA	ACH-001496
63283122	COLO680N_OESOPHAGUS	+	OTX1	5013	37	2	63283122	COLO680N_OESOPHAGUS	63283122	+	Missense_Mutation	SNP	G	C			g.chr2:63283122G>C	ENST00000282549.2	COLO680N_OESOPHAGUS	c.736G>C	c.(736-738)Gtg>Ctg	p.V246L	FALSE	TRUE	4	FALSE	0	NA	1 day, 16:49:00	19:28:00	19:28:00	NA	NA	NA	NA	ACH-001496
66795818	COLO680N_OESOPHAGUS	+	MEIS1	4211	37	2	66795818	COLO680N_OESOPHAGUS	66795818	+	Silent	SNP	T	C	rs186035658		g.chr2:66795818T>C	ENST00000272369.9	COLO680N_OESOPHAGUS	c.1044T>C	c.(1042-1044)taT>taC	p.Y348Y	FALSE	FALSE	0	FALSE	0	NA	3 days, 14:57:00	122:82	119:82	NA	NA	NA	NA	ACH-001496
73651778	COLO680N_OESOPHAGUS	+	ALMS1	7840	37	2	73651778	COLO680N_OESOPHAGUS	73651778	+	Missense_Mutation	SNP	G	A			g.chr2:73651778G>A	ENST00000264448.6	COLO680N_OESOPHAGUS	c.985G>A	c.(985-987)Gaa>Aaa	p.E329K	TRUE	FALSE	0	FALSE	0	NA	16:51:00			NA	NA	NA	NA	ACH-001496
74273832	COLO680N_OESOPHAGUS	+	TET3	200424	37	2	74273832	COLO680N_OESOPHAGUS	74273832	+	Missense_Mutation	SNP	C	A			g.chr2:74273832C>A	ENST00000409262.3	COLO680N_OESOPHAGUS	c.383C>A	c.(382-384)gCg>gAg	p.A128E	FALSE	FALSE	0	FALSE	0	NA	196:210	1 day, 15:32:00	1 day, 11:30:00	NA	NA	NA	NA	ACH-001496
79253955	COLO680N_OESOPHAGUS	+	REG3G	130120	37	2	79253955	COLO680N_OESOPHAGUS	79253955	+	Missense_Mutation	SNP	G	C			g.chr2:79253955G>C	ENST00000272324.5	COLO680N_OESOPHAGUS	c.193G>C	c.(193-195)Gat>Cat	p.D65H	FALSE	FALSE	0	FALSE	0	NA	0.710417			NA	NA	NA	NA	ACH-001496
85570383	COLO680N_OESOPHAGUS	+	RETSAT	54884	37	2	85570383	COLO680N_OESOPHAGUS	85570383	+	Silent	SNP	T	C			g.chr2:85570383T>C	ENST00000295802.4	COLO680N_OESOPHAGUS	c.1815A>G	c.(1813-1815)gcA>gcG	p.A605A	FALSE	FALSE	0	FALSE	0	NA	84:72	18:30:00	18:29:00	NA	NA	NA	NA	ACH-001496
85578003	COLO680N_OESOPHAGUS	+	RETSAT	54884	37	2	85578003	COLO680N_OESOPHAGUS	85578003	+	Missense_Mutation	SNP	T	A			g.chr2:85578003T>A	ENST00000295802.4	COLO680N_OESOPHAGUS	c.497A>T	c.(496-498)gAg>gTg	p.E166V	FALSE	FALSE	0	FALSE	0	8.249e-06	88:101	05:09:00	05:09:00	NA	NA	NA	NA	ACH-001496
102626117	COLO680N_OESOPHAGUS	+	IL1R2	7850	37	2	102626117	COLO680N_OESOPHAGUS	102626117	+	Missense_Mutation	SNP	C	T	rs201762376		g.chr2:102626117C>T	ENST00000332549.3	COLO680N_OESOPHAGUS	c.161C>T	c.(160-162)cCc>cTc	p.P54L	FALSE	FALSE	0	FALSE	0	NA	227:628	50:138		NA	NA	NA	NA	ACH-001496
112755024	COLO680N_OESOPHAGUS	+	MERTK	10461	37	2	112755024	COLO680N_OESOPHAGUS	112755024	+	Silent	SNP	C	T			g.chr2:112755024C>T	ENST00000295408.4	COLO680N_OESOPHAGUS	c.1575C>T	c.(1573-1575)atC>atT	p.I525I	TRUE	FALSE	0	FALSE	0	NA	24:190			NA	NA	NA	NA	ACH-001496
113999270	COLO680N_OESOPHAGUS	+	PAX8	7849	37	2	113999270	COLO680N_OESOPHAGUS	113999270	+	Nonsense_Mutation	SNP	G	C			g.chr2:113999270G>C	ENST00000429538.3	COLO680N_OESOPHAGUS	c.635C>G	c.(634-636)tCa>tGa	p.S212*	FALSE	FALSE	0	FALSE	0	8.237e-06	44:269	12:53:00	12:54:00	NA	NA	NA	NA	ACH-001496
128046259	COLO680N_OESOPHAGUS	+	ERCC3	2071	37	2	128046259	COLO680N_OESOPHAGUS	128046259	+	Missense_Mutation	SNP	G	A	rs142333442	byFrequency	g.chr2:128046259G>A	ENST00000285398.2	COLO680N_OESOPHAGUS	c.1004C>T	c.(1003-1005)tCg>tTg	p.S335L	FALSE	FALSE	0	FALSE	0	NA	25:181			NA	NA	NA	NA	ACH-001496
131130749	COLO680N_OESOPHAGUS	+	PTPN18	26469	37	2	131130749	COLO680N_OESOPHAGUS	131130749	+	Silent	SNP	G	A			g.chr2:131130749G>A	ENST00000175756.5	COLO680N_OESOPHAGUS	c.1335G>A	c.(1333-1335)ggG>ggA	p.G445G	FALSE	FALSE	0	FALSE	0	NA	112:79	2 days, 19:27:00	2 days, 18:27:00	NA	NA	NA	NA	ACH-001496
131520457	COLO680N_OESOPHAGUS	+	AMER3	205147	37	2	131520457	COLO680N_OESOPHAGUS	131520457	+	Missense_Mutation	SNP	G	C			g.chr2:131520457G>C	ENST00000423981.1	COLO680N_OESOPHAGUS	c.812G>C	c.(811-813)aGc>aCc	p.S271T	FALSE	FALSE	0	FALSE	0	NA	113:137	91:88	91:88	NA	NA	NA	NA	ACH-001496
152320454	COLO680N_OESOPHAGUS	+	RIF1	55183	37	2	152320454	COLO680N_OESOPHAGUS	152320454	+	Missense_Mutation	SNP	C	G			g.chr2:152320454C>G	ENST00000243326.5	COLO680N_OESOPHAGUS	c.4420C>G	c.(4420-4422)Cta>Gta	p.L1474V	FALSE	FALSE	0	FALSE	0	NA	120:146	19:19:00	23:23:00	NA	NA	NA	NA	ACH-001496
160884808	COLO680N_OESOPHAGUS	+	PLA2R1	22925	37	2	160884808	COLO680N_OESOPHAGUS	160884808	+	Silent	SNP	G	A			g.chr2:160884808G>A	ENST00000283243.7	COLO680N_OESOPHAGUS	c.1020C>T	c.(1018-1020)gcC>gcT	p.A340A	FALSE	FALSE	0	FALSE	0	NA	149:148	1 day, 13:37:00	1 day, 12:35:00	NA	NA	NA	NA	ACH-001496
161052047	COLO680N_OESOPHAGUS	+	ITGB6	3694	37	2	161052047	COLO680N_OESOPHAGUS	161052047	+	Silent	SNP	G	A	rs555981995	byFrequency	g.chr2:161052047G>A	ENST00000283249.2	COLO680N_OESOPHAGUS	c.426C>T	c.(424-426)tcC>tcT	p.S142S	FALSE	FALSE	0	FALSE	0	NA	136:198	2 days, 1:45:00	2 days, 0:41:00	NA	NA	NA	NA	ACH-001496
162830762	COLO680N_OESOPHAGUS	+	SLC4A10	57282	37	2	162830762	COLO680N_OESOPHAGUS	162830762	+	Missense_Mutation	SNP	G	A	rs12991239		g.chr2:162830762G>A	ENST00000446997.1	COLO680N_OESOPHAGUS	c.3163G>A	c.(3163-3165)Gaa>Aaa	p.E1055K	FALSE	FALSE	0	FALSE	0	NA	0.889583			NA	NA	NA	NA	ACH-001496
162849805	COLO680N_OESOPHAGUS	+	DPP4	1803	37	2	162849805	COLO680N_OESOPHAGUS	162849805	+	Missense_Mutation	SNP	G	C			g.chr2:162849805G>C	ENST00000360534.3	COLO680N_OESOPHAGUS	c.2289C>G	c.(2287-2289)ttC>ttG	p.F763L	FALSE	FALSE	0	FALSE	0	NA	1 day, 17:39:00	1 day, 9:31:00	1 day, 9:30:00	NA	NA	NA	NA	ACH-001496
168100082	COLO680N_OESOPHAGUS	+	XIRP2	129446	37	2	168100082	COLO680N_OESOPHAGUS	168100082	+	Missense_Mutation	SNP	G	C			g.chr2:168100082G>C	ENST00000409195.1	COLO680N_OESOPHAGUS	c.2180G>C	c.(2179-2181)gGa>gCa	p.G727A	TRUE	FALSE	0	FALSE	0	NA	1 day, 21:48:00	1 day, 5:41:00	1 day, 3:40:00	NA	NA	NA	NA	ACH-001496
169791848	COLO680N_OESOPHAGUS	+	ABCB11	8647	37	2	169791848	COLO680N_OESOPHAGUS	169791848	+	Missense_Mutation	SNP	C	T			g.chr2:169791848C>T	ENST00000263817.6	COLO680N_OESOPHAGUS	c.2902G>A	c.(2902-2904)Gag>Aag	p.E968K	FALSE	FALSE	0	FALSE	0	4.942e-05	5 days, 18:00:00	2 days, 16:00:00	2 days, 14:00:00	NA	NA	NA	NA	ACH-001496
171319917	COLO680N_OESOPHAGUS	+	MYO3B	140469	37	2	171319917	COLO680N_OESOPHAGUS	171319917	+	Missense_Mutation	SNP	A	G	rs551326490	byFrequency	g.chr2:171319917A>G	ENST00000408978.4	COLO680N_OESOPHAGUS	c.2770A>G	c.(2770-2772)Acc>Gcc	p.T924A	TRUE	FALSE	0	FALSE	0	8.237e-06	5 days, 0:00:00	18:00:00	19:00:00	NA	NA	NA	NA	ACH-001496
182780968	COLO680N_OESOPHAGUS	+	SSFA2	6744	37	2	182780968	COLO680N_OESOPHAGUS	182780968	+	Silent	SNP	T	C			g.chr2:182780968T>C	ENST00000431877.2	COLO680N_OESOPHAGUS	c.2601T>C	c.(2599-2601)acT>acC	p.T867T	FALSE	FALSE	0	FALSE	0	NA	54:237			NA	NA	NA	NA	ACH-001496
219892657	COLO680N_OESOPHAGUS	+	CCDC108	255101	37	2	219892657	COLO680N_OESOPHAGUS	219892657	+	Silent	SNP	G	A	rs374576818		g.chr2:219892657G>A	ENST00000341552.5	COLO680N_OESOPHAGUS	c.1926C>T	c.(1924-1926)agC>agT	p.S642S	FALSE	FALSE	0	FALSE	0	8.236e-06	36:98	1 day, 0:35:00	23:35:00	NA	NA	NA	NA	ACH-001496
228552163	COLO680N_OESOPHAGUS	+	SLC19A3	80704	37	2	228552163	COLO680N_OESOPHAGUS	228552163	+	Missense_Mutation	SNP	C	T	rs368717276		g.chr2:228552163C>T	ENST00000258403.3	COLO680N_OESOPHAGUS	c.1441G>A	c.(1441-1443)Gtg>Atg	p.V481M	FALSE	FALSE	0	FALSE	0	4.118e-05	77:78	130:113	122:106	NA	NA	NA	NA	ACH-001496
234356816	COLO680N_OESOPHAGUS	+	DGKD	8527	37	2	234356816	COLO680N_OESOPHAGUS	234356816	+	Silent	SNP	C	A			g.chr2:234356816C>A	ENST00000264057.2	COLO680N_OESOPHAGUS	c.1503C>A	c.(1501-1503)atC>atA	p.I501I	FALSE	FALSE	0	FALSE	0	NA	0.894444	08:53:00	08:50:00	NA	NA	NA	NA	ACH-001496
947892	COLO680N_OESOPHAGUS	+	RSPO4	343637	37	20	947892	COLO680N_OESOPHAGUS	947892	+	Missense_Mutation	SNP	A	G	rs377288758		g.chr20:947892A>G	ENST00000217260.4	COLO680N_OESOPHAGUS	c.334T>C	c.(334-336)Tac>Cac	p.Y112H	FALSE	FALSE	0	FALSE	0	NA	0.500694			NA	NA	NA	NA	ACH-001496
31023558	COLO680N_OESOPHAGUS	+	ASXL1	171023	37	20	31023558	COLO680N_OESOPHAGUS	31023558	+	Missense_Mutation	SNP	G	A			g.chr20:31023558G>A	ENST00000375687.4	COLO680N_OESOPHAGUS	c.3043G>A	c.(3043-3045)Gag>Aag	p.E1015K	FALSE	FALSE	0	FALSE	0	NA	17:27:00	14:30:00	15:29:00	NA	NA	NA	NA	ACH-001496
40113207	COLO680N_OESOPHAGUS	+	CHD6	84181	37	20	40113207	COLO680N_OESOPHAGUS	40113207	+	Missense_Mutation	SNP	C	T			g.chr20:40113207C>T	ENST00000373233.3	COLO680N_OESOPHAGUS	c.2042G>A	c.(2041-2043)cGg>cAg	p.R681Q	FALSE	FALSE	0	FALSE	0	2.471e-05	179:178	67:68	60:62	NA	NA	NA	NA	ACH-001496
48164390	COLO680N_OESOPHAGUS	+	PTGIS	5740	37	20	48164390	COLO680N_OESOPHAGUS	48164390	+	Missense_Mutation	SNP	G	A			g.chr20:48164390G>A	ENST00000244043.4	COLO680N_OESOPHAGUS	c.365C>T	c.(364-366)gCc>gTc	p.A122V	FALSE	FALSE	0	FALSE	0	NA	2 days, 19:47:00			NA	NA	NA	NA	ACH-001496
49510866	COLO680N_OESOPHAGUS	+	ADNP	23394	37	20	49510866	COLO680N_OESOPHAGUS	49510866	+	Missense_Mutation	SNP	G	A			g.chr20:49510866G>A	ENST00000396029.3	COLO680N_OESOPHAGUS	c.385C>T	c.(385-387)Cat>Tat	p.H129Y	TRUE	FALSE	0	FALSE	0	NA	06:33:00			NA	NA	NA	NA	ACH-001496
58381222	COLO680N_OESOPHAGUS	+	PHACTR3	116154	37	20	58381222	COLO680N_OESOPHAGUS	58381222	+	Missense_Mutation	SNP	G	A			g.chr20:58381222G>A	ENST00000371015.1	COLO680N_OESOPHAGUS	c.1301G>A	c.(1300-1302)cGg>cAg	p.R434Q	FALSE	FALSE	0	FALSE	1	1.647e-05	2 days, 1:57:00	2 days, 9:46:00	2 days, 7:46:00	NA	NA	NA	NA	ACH-001496
60427915	COLO680N_OESOPHAGUS	+	CDH4	1002	37	20	60427915	COLO680N_OESOPHAGUS	60427915	+	Missense_Mutation	SNP	C	A			g.chr20:60427915C>A	ENST00000360469.5	COLO680N_OESOPHAGUS	c.838C>A	c.(838-840)Cag>Aag	p.Q280K	FALSE	FALSE	0	FALSE	0	NA	81:74	22:30:00	19:27:00	NA	NA	NA	NA	ACH-001496
34542047	COLO680N_OESOPHAGUS	+	C21orf54	728409	37	21	34542047	COLO680N_OESOPHAGUS	34542047	+	Missense_Mutation	SNP	C	T	rs572557057		g.chr21:34542047C>T	ENST00000451980.2	COLO680N_OESOPHAGUS	c.121G>A	c.(121-123)Gag>Aag	p.E41K	FALSE	FALSE	0	FALSE	0	NA	1 day, 9:24:00	1 day, 16:45:00	1 day, 12:43:00	NA	NA	NA	NA	ACH-001496
34861481	COLO680N_OESOPHAGUS	+	DNAJC28	54943	37	21	34861481	COLO680N_OESOPHAGUS	34861481	+	Missense_Mutation	SNP	G	A	rs374055028		g.chr21:34861481G>A	ENST00000314399.3	COLO680N_OESOPHAGUS	c.220C>T	c.(220-222)Ctt>Ttt	p.L74F	FALSE	TRUE	4	FALSE	0	4.118e-05	80:229	43:108	40:100	NA	NA	NA	NA	ACH-001496
34924196	COLO680N_OESOPHAGUS	+	SON	6651	37	21	34924196	COLO680N_OESOPHAGUS	34924196	+	Missense_Mutation	SNP	G	A	rs370344763		g.chr21:34924196G>A	ENST00000356577.4	COLO680N_OESOPHAGUS	c.2659G>A	c.(2659-2661)Gcg>Acg	p.A887T	FALSE	FALSE	0	FALSE	0	NA	1 day, 2:47:00			NA	NA	NA	NA	ACH-001496
22318586	COLO680N_OESOPHAGUS	+	TOP3B	8940	37	22	22318586	COLO680N_OESOPHAGUS	22318586	+	Missense_Mutation	SNP	C	G			g.chr22:22318586C>G	ENST00000398793.2	COLO680N_OESOPHAGUS	c.1045G>C	c.(1045-1047)Gac>Cac	p.D349H	FALSE	FALSE	0	FALSE	0	NA	118:65	1 day, 12:23:00	1 day, 12:24:00	NA	NA	NA	NA	ACH-001496
25124268	COLO680N_OESOPHAGUS	+	PIWIL3	440822	37	22	25124268	COLO680N_OESOPHAGUS	25124268	+	Missense_Mutation	SNP	G	A	rs144728992		g.chr22:25124268G>A	ENST00000332271.5	COLO680N_OESOPHAGUS	c.1808C>T	c.(1807-1809)cCa>cTa	p.P603L	FALSE	FALSE	0	FALSE	0	NA	07:01:00			NA	NA	NA	NA	ACH-001496
31741293	COLO680N_OESOPHAGUS	+	PATZ1	23598	37	22	31741293	COLO680N_OESOPHAGUS	31741293	+	Missense_Mutation	SNP	C	T			g.chr22:31741293C>T	ENST00000266269.5	COLO680N_OESOPHAGUS	c.296G>A	c.(295-297)gGg>gAg	p.G99E	FALSE	FALSE	0	FALSE	0	NA	86:152	1 day, 9:52:00	1 day, 9:51:00	NA	NA	NA	NA	ACH-001496
36919316	COLO680N_OESOPHAGUS	+	EIF3D	8664	37	22	36919316	COLO680N_OESOPHAGUS	36919316	+	Silent	SNP	T	C			g.chr22:36919316T>C	ENST00000216190.8	COLO680N_OESOPHAGUS	c.405A>G	c.(403-405)cgA>cgG	p.R135R	FALSE	FALSE	0	FALSE	0	NA	1 day, 15:29:00	5 days, 5:55:00	5 days, 6:55:00	NA	NA	NA	NA	ACH-001496
50484310	COLO680N_OESOPHAGUS	+	TTLL8	164714	37	22	50484310	COLO680N_OESOPHAGUS	50484310	+	Silent	SNP	G	A			g.chr22:50484310G>A	ENST00000266182.6	COLO680N_OESOPHAGUS	c.483C>T	c.(481-483)acC>acT	p.T161T	FALSE	FALSE	0	FALSE	0	NA	06:20:00			NA	NA	NA	NA	ACH-001496
3887519	COLO680N_OESOPHAGUS	+	LRRN1	57633	37	3	3887519	COLO680N_OESOPHAGUS	3887519	+	Silent	SNP	C	T			g.chr3:3887519C>T	ENST00000319331.3	COLO680N_OESOPHAGUS	c.1194C>T	c.(1192-1194)ttC>ttT	p.F398F	FALSE	FALSE	0	FALSE	0	NA	167:203	06:10:00	06:10:00	NA	NA	NA	NA	ACH-001496
5236913	COLO680N_OESOPHAGUS	+	EDEM1	9695	37	3	5236913	COLO680N_OESOPHAGUS	5236913	+	Missense_Mutation	SNP	G	A			g.chr3:5236913G>A	ENST00000256497.4	COLO680N_OESOPHAGUS	c.529G>A	c.(529-531)Gat>Aat	p.D177N	FALSE	FALSE	0	FALSE	0	NA	1.03056	28:88	25:90	NA	NA	NA	NA	ACH-001496
11849251	COLO680N_OESOPHAGUS	+	TAMM41	132001	37	3	11849251	COLO680N_OESOPHAGUS	11849251	+	Missense_Mutation	SNP	G	C	rs192338606	byFrequency	g.chr3:11849251G>C	ENST00000444133.2	COLO680N_OESOPHAGUS	c.993C>G	c.(991-993)caC>caG	p.H331Q	FALSE	FALSE	0	FALSE	0	NA	137:140	11:22:00	11:22:00	NA	NA	NA	NA	ACH-001496
25678730	COLO680N_OESOPHAGUS	+	TOP2B	7155	37	3	25678730	COLO680N_OESOPHAGUS	25678730	+	Silent	SNP	T	C			g.chr3:25678730T>C	ENST00000264331.4	COLO680N_OESOPHAGUS	c.615A>G	c.(613-615)aaA>aaG	p.K205K	FALSE	FALSE	0	FALSE	0	NA	0.420833			NA	NA	NA	NA	ACH-001496
37783258	COLO680N_OESOPHAGUS	+	ITGA9	3680	37	3	37783258	COLO680N_OESOPHAGUS	37783258	+	Missense_Mutation	SNP	A	G			g.chr3:37783258A>G	ENST00000264741.5	COLO680N_OESOPHAGUS	c.2272A>G	c.(2272-2274)Acc>Gcc	p.T758A	FALSE	FALSE	0	FALSE	0	8.236e-06	99:105	2 days, 11:53:00	2 days, 8:50:00	NA	NA	NA	NA	ACH-001496
46944791	COLO680N_OESOPHAGUS	+	PTH1R	5745	37	3	46944791	COLO680N_OESOPHAGUS	46944791	+	Missense_Mutation	SNP	G	A			g.chr3:46944791G>A	ENST00000313049.5	COLO680N_OESOPHAGUS	c.1427G>A	c.(1426-1428)cGc>cAc	p.R476H	FALSE	FALSE	0	FALSE	0	NA	84:102	93:109	90:108	NA	NA	NA	NA	ACH-001496
47036896	COLO680N_OESOPHAGUS	+	NBEAL2	23218	37	3	47036896	COLO680N_OESOPHAGUS	47036896	+	Silent	SNP	C	T			g.chr3:47036896C>T	ENST00000450053.3	COLO680N_OESOPHAGUS	c.1671C>T	c.(1669-1671)caC>caT	p.H557H	FALSE	FALSE	0	FALSE	0	NA	67:60	12:13:00	12:13:00	NA	NA	NA	NA	ACH-001496
48309674	COLO680N_OESOPHAGUS	+	ZNF589	51385	37	3	48309674	COLO680N_OESOPHAGUS	48309674	+	Missense_Mutation	SNP	G	C			g.chr3:48309674G>C	ENST00000354698.3	COLO680N_OESOPHAGUS	c.493G>C	c.(493-495)Gtg>Ctg	p.V165L	FALSE	FALSE	0	FALSE	0	NA	86:63	22:25:00	21:24:00	NA	NA	NA	NA	ACH-001496
93603665	COLO680N_OESOPHAGUS	+	PROS1	5627	37	3	93603665	COLO680N_OESOPHAGUS	93603665	+	Missense_Mutation	SNP	T	G			g.chr3:93603665T>G	ENST00000394236.3	COLO680N_OESOPHAGUS	c.1399A>C	c.(1399-1401)Att>Ctt	p.I467L	FALSE	FALSE	0	FALSE	0	NA	1 day, 20:47:00	1 day, 10:42:00	1 day, 10:41:00	NA	NA	NA	NA	ACH-001496
113377678	COLO680N_OESOPHAGUS	+	KIAA2018	205717	37	3	113377678	COLO680N_OESOPHAGUS	113377678	+	Missense_Mutation	SNP	G	C			g.chr3:113377678G>C	ENST00000478658.1	COLO680N_OESOPHAGUS	c.2851C>G	c.(2851-2853)Cct>Gct	p.P951A	FALSE	FALSE	0	FALSE	0	NA	1 day, 20:56:00	44:69	44:69	NA	NA	NA	NA	ACH-001496
121206329	COLO680N_OESOPHAGUS	+	POLQ	10721	37	3	121206329	COLO680N_OESOPHAGUS	121206329	+	Missense_Mutation	SNP	G	C			g.chr3:121206329G>C	ENST00000264233.5	COLO680N_OESOPHAGUS	c.5449C>G	c.(5449-5451)Cca>Gca	p.P1817A	FALSE	FALSE	0	FALSE	0	1.649e-05	17:11:00	11:17:00	11:17:00	NA	NA	NA	NA	ACH-001496
122133778	COLO680N_OESOPHAGUS	+	WDR5B	54554	37	3	122133778	COLO680N_OESOPHAGUS	122133778	+	Nonsense_Mutation	SNP	G	A			g.chr3:122133778G>A	ENST00000330689.4	COLO680N_OESOPHAGUS	c.598C>T	c.(598-600)Cag>Tag	p.Q200*	FALSE	FALSE	0	FALSE	0	NA	15:15:00			NA	NA	NA	NA	ACH-001496
122335878	COLO680N_OESOPHAGUS	+	PARP15	165631	37	3	122335878	COLO680N_OESOPHAGUS	122335878	+	Silent	SNP	C	A	rs150711162	byFrequency	g.chr3:122335878C>A	ENST00000464300.2	COLO680N_OESOPHAGUS	c.867C>A	c.(865-867)gtC>gtA	p.V289V	FALSE	FALSE	0	FALSE	0	NA	93:101			NA	NA	NA	NA	ACH-001496
130425893	COLO680N_OESOPHAGUS	+	PIK3R4	30849	37	3	130425893	COLO680N_OESOPHAGUS	130425893	+	Missense_Mutation	SNP	C	A			g.chr3:130425893C>A	ENST00000356763.3	COLO680N_OESOPHAGUS	c.2620G>T	c.(2620-2622)Gcc>Tcc	p.A874S	FALSE	FALSE	0	FALSE	0	NA	141:139	1 day, 20:48:00	1 day, 22:50:00	NA	NA	NA	NA	ACH-001496
137991862	COLO680N_OESOPHAGUS	+	ARMC8	25852	37	3	137991862	COLO680N_OESOPHAGUS	137991862	+	Missense_Mutation	SNP	G	C			g.chr3:137991862G>C	ENST00000469044.1	COLO680N_OESOPHAGUS	c.1533G>C	c.(1531-1533)ttG>ttC	p.L511F	FALSE	FALSE	0	FALSE	0	NA	0.756944			NA	NA	NA	NA	ACH-001496
143292953	COLO680N_OESOPHAGUS	+	SLC9A9	285195	37	3	143292953	COLO680N_OESOPHAGUS	143292953	+	Missense_Mutation	SNP	G	C			g.chr3:143292953G>C	ENST00000316549.6	COLO680N_OESOPHAGUS	c.977C>G	c.(976-978)tCt>tGt	p.S326C	FALSE	FALSE	0	FALSE	0	NA	07:10:00			NA	NA	NA	NA	ACH-001496
159976369	COLO680N_OESOPHAGUS	+	IFT80	57560	37	3	159976369	COLO680N_OESOPHAGUS	159976369	+	Missense_Mutation	SNP	C	G			g.chr3:159976369C>G	ENST00000326448.7	COLO680N_OESOPHAGUS	c.2278G>C	c.(2278-2280)Gaa>Caa	p.E760Q	FALSE	FALSE	0	FALSE	0	8.276e-06	2 days, 8:46:00	78:84	78:78	NA	NA	NA	NA	ACH-001496
160474372	COLO680N_OESOPHAGUS	+	PPM1L	151742	37	3	160474372	COLO680N_OESOPHAGUS	160474372	+	Silent	SNP	C	T	rs372191257		g.chr3:160474372C>T	ENST00000498165.1	COLO680N_OESOPHAGUS	c.276C>T	c.(274-276)aaC>aaT	p.N92N	FALSE	FALSE	0	FALSE	0	NA	102:140	18:28:00	18:30:00	NA	NA	NA	NA	ACH-001496
164786917	COLO680N_OESOPHAGUS	+	SI	6476	37	3	164786917	COLO680N_OESOPHAGUS	164786917	+	Missense_Mutation	SNP	A	C	rs146006371		g.chr3:164786917A>C	ENST00000264382.3	COLO680N_OESOPHAGUS	c.322T>G	c.(322-324)Ttc>Gtc	p.F108V	FALSE	FALSE	0	FALSE	0	NA	2 days, 11:38:00	1 day, 16:47:00	1 day, 13:46:00	NA	NA	NA	NA	ACH-001496
167016237	COLO680N_OESOPHAGUS	+	ZBBX	79740	37	3	167016237	COLO680N_OESOPHAGUS	167016237	+	Missense_Mutation	SNP	C	G			g.chr3:167016237C>G	ENST00000392766.2	COLO680N_OESOPHAGUS	c.1735G>C	c.(1735-1737)Gaa>Caa	p.E579Q	FALSE	FALSE	0	FALSE	0	NA	2 days, 13:56:00	18:26:00	18:23:00	NA	NA	NA	NA	ACH-001496
170078507	COLO680N_OESOPHAGUS	+	SKIL	6498	37	3	170078507	COLO680N_OESOPHAGUS	170078507	+	Missense_Mutation	SNP	C	G			g.chr3:170078507C>G	ENST00000458537.3	COLO680N_OESOPHAGUS	c.388C>G	c.(388-390)Ctt>Gtt	p.L130V	FALSE	FALSE	0	FALSE	0	NA	146:153	79:106	76:100	NA	NA	NA	NA	ACH-001496
173525613	COLO680N_OESOPHAGUS	+	NLGN1	22871	37	3	173525613	COLO680N_OESOPHAGUS	173525613	+	Nonsense_Mutation	SNP	G	T			g.chr3:173525613G>T	ENST00000457714.1	COLO680N_OESOPHAGUS	c.637G>T	c.(637-639)Gga>Tga	p.G213*	FALSE	FALSE	0	FALSE	0	NA	150:75		06:07:00	NA	NA	NA	NA	ACH-001496
173996681	COLO680N_OESOPHAGUS	+	NLGN1	22871	37	3	173996681	COLO680N_OESOPHAGUS	173996681	+	Missense_Mutation	SNP	G	T			g.chr3:173996681G>T	ENST00000457714.1	COLO680N_OESOPHAGUS	c.890G>T	c.(889-891)gGa>gTa	p.G297V	FALSE	FALSE	0	FALSE	0	8.236e-06	161:136	4 days, 1:53:00	3 days, 9:51:00	NA	NA	NA	NA	ACH-001496
195509484	COLO680N_OESOPHAGUS	+	MUC4	4585	37	3	195509484	COLO680N_OESOPHAGUS	195509484	+	Silent	SNP	G	A			g.chr3:195509484G>A	ENST00000463781.3	COLO680N_OESOPHAGUS	c.8967C>T	c.(8965-8967)caC>caT	p.H2989H	FALSE	FALSE	0	FALSE	0	8.236e-06	151:127	3 days, 23:56:00	2 days, 23:57:00	NA	NA	NA	NA	ACH-001496
195511620	COLO680N_OESOPHAGUS	+	MUC4	4585	37	3	195511620	COLO680N_OESOPHAGUS	195511620	+	Silent	SNP	G	A	rs565245867		g.chr3:195511620G>A	ENST00000463781.3	COLO680N_OESOPHAGUS	c.6831C>T	c.(6829-6831)agC>agT	p.S2277S	FALSE	FALSE	0	FALSE	0	NA	77:208		06:09:00	NA	NA	NA	NA	ACH-001496
2930127	COLO680N_OESOPHAGUS	+	ADD1	118	37	4	2930127	COLO680N_OESOPHAGUS	2930127	+	Silent	SNP	C	T	rs200759802		g.chr4:2930127C>T	ENST00000398129.1	COLO680N_OESOPHAGUS	c.2091C>T	c.(2089-2091)gtC>gtT	p.V697V	FALSE	FALSE	0	FALSE	0	8.237e-06	127:68	2 days, 5:29:00	2 days, 4:28:00	NA	NA	NA	NA	ACH-001496
5696168	COLO680N_OESOPHAGUS	+	EVC2	132884	37	4	5696168	COLO680N_OESOPHAGUS	5696168	+	Missense_Mutation	SNP	G	C	rs372223990		g.chr4:5696168G>C	ENST00000344408.5	COLO680N_OESOPHAGUS	c.344C>G	c.(343-345)aCt>aGt	p.T115S	FALSE	FALSE	0	FALSE	0	NA	196:158	2 days, 5:40:00	2 days, 5:36:00	NA	NA	NA	NA	ACH-001496
39776470	COLO680N_OESOPHAGUS	+	UBE2K	3093	37	4	39776470	COLO680N_OESOPHAGUS	39776470	+	Missense_Mutation	SNP	C	G			g.chr4:39776470C>G	ENST00000261427.5	COLO680N_OESOPHAGUS	c.316C>G	c.(316-318)Ctc>Gtc	p.L106V	FALSE	FALSE	0	FALSE	0	NA	1 day, 3:22:00			NA	NA	NA	NA	ACH-001496
83839311	COLO680N_OESOPHAGUS	+	THAP9	79725	37	4	83839311	COLO680N_OESOPHAGUS	83839311	+	Missense_Mutation	SNP	A	G	rs148766490		g.chr4:83839311A>G	ENST00000302236.5	COLO680N_OESOPHAGUS	c.1946A>G	c.(1945-1947)gAt>gGt	p.D649G	FALSE	FALSE	0	FALSE	0	NA	102:104	1 day, 11:27:00	1 day, 7:24:00	NA	NA	NA	NA	ACH-001496
87622538	COLO680N_OESOPHAGUS	+	PTPN13	5783	37	4	87622538	COLO680N_OESOPHAGUS	87622538	+	Missense_Mutation	SNP	C	T			g.chr4:87622538C>T	ENST00000411767.2	COLO680N_OESOPHAGUS	c.779C>T	c.(778-780)tCa>tTa	p.S260L	FALSE	FALSE	0	FALSE	0	1.647e-05	129:152	09:14:00	09:14:00	NA	NA	NA	NA	ACH-001496
121958480	COLO680N_OESOPHAGUS	+	NDNF	79625	37	4	121958480	COLO680N_OESOPHAGUS	121958480	+	Missense_Mutation	SNP	T	A			g.chr4:121958480T>A	ENST00000379692.4	COLO680N_OESOPHAGUS	c.646A>T	c.(646-648)Aac>Tac	p.N216Y	FALSE	FALSE	0	FALSE	0	4.169e-05	75:115		04:05:00	NA	NA	NA	NA	ACH-001496
121958790	COLO680N_OESOPHAGUS	+	NDNF	79625	37	4	121958790	COLO680N_OESOPHAGUS	121958790	+	Silent	SNP	C	T			g.chr4:121958790C>T	ENST00000379692.4	COLO680N_OESOPHAGUS	c.336G>A	c.(334-336)caG>caA	p.Q112Q	FALSE	FALSE	0	FALSE	0	4.942e-05	140:141	58:76	57:73	NA	NA	NA	NA	ACH-001496
143114343	COLO680N_OESOPHAGUS	+	INPP4B	8821	37	4	143114343	COLO680N_OESOPHAGUS	143114343	+	Missense_Mutation	SNP	G	C	rs142712235		g.chr4:143114343G>C	ENST00000513000.1	COLO680N_OESOPHAGUS	c.1078C>G	c.(1078-1080)Ctc>Gtc	p.L360V	FALSE	FALSE	0	FALSE	0	NA	165:180	1 day, 13:52:00	1 day, 11:50:00	NA	NA	NA	NA	ACH-001496
154624260	COLO680N_OESOPHAGUS	+	TLR2	7097	37	4	154624260	COLO680N_OESOPHAGUS	154624260	+	Missense_Mutation	SNP	T	G	rs138655195		g.chr4:154624260T>G	ENST00000260010.6	COLO680N_OESOPHAGUS	c.201T>G	c.(199-201)atT>atG	p.I67M	FALSE	FALSE	0	FALSE	0	NA	1 day, 14:40:00	14:18:00	19:19:00	NA	NA	NA	NA	ACH-001496
173942719	COLO680N_OESOPHAGUS	+	GALNTL6	442117	37	4	173942719	COLO680N_OESOPHAGUS	173942719	+	Silent	SNP	C	T	rs371376134		g.chr4:173942719C>T	ENST00000506823.1	COLO680N_OESOPHAGUS	c.1581C>T	c.(1579-1581)ccC>ccT	p.P527P	FALSE	FALSE	0	FALSE	0	NA	19:25:00	2 days, 4:56:00	2 days, 4:56:00	NA	NA	NA	NA	ACH-001496
175898212	COLO680N_OESOPHAGUS	+	ADAM29	11086	37	4	175898212	COLO680N_OESOPHAGUS	175898212	+	Silent	SNP	C	T			g.chr4:175898212C>T	ENST00000359240.3	COLO680N_OESOPHAGUS	c.1536C>T	c.(1534-1536)ggC>ggT	p.G512G	FALSE	TRUE	3	FALSE	0	4.942e-05	0.326389			NA	NA	NA	NA	ACH-001496
178274519	COLO680N_OESOPHAGUS	+	NEIL3	55247	37	4	178274519	COLO680N_OESOPHAGUS	178274519	+	Missense_Mutation	SNP	C	T	rs115288700	byFrequency	g.chr4:178274519C>T	ENST00000264596.3	COLO680N_OESOPHAGUS	c.1097C>T	c.(1096-1098)cCg>cTg	p.P366L	FALSE	FALSE	0	FALSE	0	1.649e-05	1 day, 3:28:00	06:07:00	06:07:00	NA	NA	NA	NA	ACH-001496
186066325	COLO680N_OESOPHAGUS	+	SLC25A4	291	37	4	186066325	COLO680N_OESOPHAGUS	186066325	+	Silent	SNP	C	G			g.chr4:186066325C>G	ENST00000281456.6	COLO680N_OESOPHAGUS	c.519C>G	c.(517-519)ctC>ctG	p.L173L	FALSE	FALSE	0	FALSE	0	4.125e-05	1 day, 5:45:00	17:24:00	17:24:00	NA	NA	NA	NA	ACH-001496
5186166	COLO680N_OESOPHAGUS	+	ADAMTS16	170690	37	5	5186166	COLO680N_OESOPHAGUS	5186166	+	Splice_Site	SNP	C	T			g.chr5:5186166C>T	ENST00000274181.7	COLO680N_OESOPHAGUS	c.765C>T	c.(763-765)taC>taT	p.Y255Y	FALSE	FALSE	0	FALSE	0	3.295e-05	3 days, 19:00:00	7 days, 18:01:00	7 days, 15:01:00	NA	NA	NA	NA	ACH-001496
11023077	COLO680N_OESOPHAGUS	+	CTNND2	1501	37	5	11023077	COLO680N_OESOPHAGUS	11023077	+	Nonsense_Mutation	SNP	G	A			g.chr5:11023077G>A	ENST00000304623.8	COLO680N_OESOPHAGUS	c.2803C>T	c.(2803-2805)Cga>Tga	p.R935*	FALSE	FALSE	0	FALSE	0	NA	3 days, 10:00:00	1 day, 10:00:00	1 day, 10:00:00	NA	NA	NA	NA	ACH-001496
16670744	COLO680N_OESOPHAGUS	+	MYO10	4651	37	5	16670744	COLO680N_OESOPHAGUS	16670744	+	Missense_Mutation	SNP	A	C	rs370105389		g.chr5:16670744A>C	ENST00000513610.1	COLO680N_OESOPHAGUS	c.5774T>G	c.(5773-5775)aTt>aGt	p.I1925S	FALSE	FALSE	0	FALSE	0	NA	1 day, 16:01:00	1 day, 7:00:00	1 day, 8:00:00	NA	NA	NA	NA	ACH-001496
36141289	COLO680N_OESOPHAGUS	+	LMBRD2	92255	37	5	36141289	COLO680N_OESOPHAGUS	36141289	+	Missense_Mutation	SNP	G	C			g.chr5:36141289G>C	ENST00000296603.4	COLO680N_OESOPHAGUS	c.288C>G	c.(286-288)ttC>ttG	p.F96L	FALSE	FALSE	0	FALSE	0	NA	8 days, 23:00:00	1 day, 19:02:00	1 day, 17:02:00	NA	NA	NA	NA	ACH-001496
40959652	COLO680N_OESOPHAGUS	+	C7	730	37	5	40959652	COLO680N_OESOPHAGUS	40959652	+	Missense_Mutation	SNP	G	T	rs569813280		g.chr5:40959652G>T	ENST00000313164.9	COLO680N_OESOPHAGUS	c.1591G>T	c.(1591-1593)Ggt>Tgt	p.G531C	FALSE	TRUE	104	TRUE	627	8.236e-06	4 days, 2:00:00	18:00:00	18:00:00	NA	NA	NA	NA	ACH-001496
41052660	COLO680N_OESOPHAGUS	+	MROH2B	133558	37	5	41052660	COLO680N_OESOPHAGUS	41052660	+	Silent	SNP	T	C			g.chr5:41052660T>C	ENST00000399564.4	COLO680N_OESOPHAGUS	c.1137A>G	c.(1135-1137)caA>caG	p.Q379Q	FALSE	FALSE	0	FALSE	0	1.647e-05	3 days, 21:00:00	2 days, 4:00:00	2 days, 3:00:00	NA	NA	NA	NA	ACH-001496
52189614	COLO680N_OESOPHAGUS	+	ITGA1	3672	37	5	52189614	COLO680N_OESOPHAGUS	52189614	+	Missense_Mutation	SNP	G	A			g.chr5:52189614G>A	ENST00000282588.6	COLO680N_OESOPHAGUS	c.1033G>A	c.(1033-1035)Gaa>Aaa	p.E345K	FALSE	FALSE	0	FALSE	0	NA	83:92	2 days, 0:22:00	1 day, 20:23:00	NA	NA	NA	NA	ACH-001496
55204449	COLO680N_OESOPHAGUS	+	IL31RA	133396	37	5	55204449	COLO680N_OESOPHAGUS	55204449	+	Missense_Mutation	SNP	G	C			g.chr5:55204449G>C	ENST00000396836.2	COLO680N_OESOPHAGUS	c.1711G>C	c.(1711-1713)Gag>Cag	p.E571Q	FALSE	FALSE	0	FALSE	0	NA	121:106	1 day, 13:42:00	1 day, 14:40:00	NA	NA	NA	NA	ACH-001496
64892980	COLO680N_OESOPHAGUS	+	TRIM23	373	37	5	64892980	COLO680N_OESOPHAGUS	64892980	+	Missense_Mutation	SNP	T	C			g.chr5:64892980T>C	ENST00000231524.9	COLO680N_OESOPHAGUS	c.1207A>G	c.(1207-1209)Atg>Gtg	p.M403V	FALSE	FALSE	0	FALSE	0	8.237e-06	66:66	75:89	72:85	NA	NA	NA	NA	ACH-001496
70761963	COLO680N_OESOPHAGUS	+	BDP1	55814	37	5	70761963	COLO680N_OESOPHAGUS	70761963	+	Missense_Mutation	SNP	A	G	rs377722124		g.chr5:70761963A>G	ENST00000358731.4	COLO680N_OESOPHAGUS	c.700A>G	c.(700-702)Atg>Gtg	p.M234V	FALSE	FALSE	0	FALSE	0	1.652e-05	43:152			NA	NA	NA	NA	ACH-001496
77590316	COLO680N_OESOPHAGUS	+	AP3B1	8546	37	5	77590316	COLO680N_OESOPHAGUS	77590316	+	Missense_Mutation	SNP	G	A			g.chr5:77590316G>A	ENST00000255194.6	COLO680N_OESOPHAGUS	c.88C>T	c.(88-90)Ccc>Tcc	p.P30S	FALSE	FALSE	0	FALSE	0	NA	09:17:00			NA	NA	NA	NA	ACH-001496
80626213	COLO680N_OESOPHAGUS	+	ACOT12	134526	37	5	80626213	COLO680N_OESOPHAGUS	80626213	+	Nonstop_Mutation	SNP	T	A			g.chr5:80626213T>A	ENST00000307624.3	COLO680N_OESOPHAGUS	c.1668A>T	c.(1666-1668)taA>taT	p.*556Y	FALSE	FALSE	0	FALSE	0	NA	09:17:00			NA	NA	NA	NA	ACH-001496
90052846	COLO680N_OESOPHAGUS	+	GPR98	84059	37	5	90052846	COLO680N_OESOPHAGUS	90052846	+	Silent	SNP	T	C			g.chr5:90052846T>C	ENST00000405460.2	COLO680N_OESOPHAGUS	c.11808T>C	c.(11806-11808)gtT>gtC	p.V3936V	FALSE	FALSE	0	FALSE	0	NA	11:34:00			NA	NA	NA	NA	ACH-001496
98229175	COLO680N_OESOPHAGUS	+	CHD1	1105	37	5	98229175	COLO680N_OESOPHAGUS	98229175	+	Missense_Mutation	SNP	G	C			g.chr5:98229175G>C	ENST00000284049.3	COLO680N_OESOPHAGUS	c.1936C>G	c.(1936-1938)Cta>Gta	p.L646V	FALSE	FALSE	0	FALSE	0	NA	6 days, 22:02:00	2 days, 16:00:00		NA	NA	NA	NA	ACH-001496
121297761	COLO680N_OESOPHAGUS	+	SRFBP1	153443	37	5	121297761	COLO680N_OESOPHAGUS	121297761	+	Missense_Mutation	SNP	G	A			g.chr5:121297761G>A	ENST00000339397.4	COLO680N_OESOPHAGUS	c.34G>A	c.(34-36)Gag>Aag	p.E12K	FALSE	FALSE	0	FALSE	0	NA	104:120	23:47:00	1 day, 8:44:00	NA	NA	NA	NA	ACH-001496
140734966	COLO680N_OESOPHAGUS	+	PCDHGA4	56111	37	5	140734966	COLO680N_OESOPHAGUS	140734966	+	Missense_Mutation	SNP	G	C			g.chr5:140734966G>C	ENST00000571252.1	COLO680N_OESOPHAGUS	c.199G>C	c.(199-201)Gtc>Ctc	p.V67L	FALSE	FALSE	0	FALSE	0	1.648e-05	1 day, 0:34:00			NA	NA	NA	NA	ACH-001496
140801710	COLO680N_OESOPHAGUS	+	PCDHGA11	56105	37	5	140801710	COLO680N_OESOPHAGUS	140801710	+	Missense_Mutation	SNP	G	A	rs376621545		g.chr5:140801710G>A	ENST00000398587.2	COLO680N_OESOPHAGUS	c.916G>A	c.(916-918)Ggg>Agg	p.G306R	FALSE	FALSE	0	FALSE	0	8.238e-06	1 day, 19:52:00	18:13:00	17:11:00	NA	NA	NA	NA	ACH-001496
140810942	COLO680N_OESOPHAGUS	+	PCDHGA12	26025	37	5	140810942	COLO680N_OESOPHAGUS	140810942	+	Missense_Mutation	SNP	G	T	rs139873616		g.chr5:140810942G>T	ENST00000252085.3	COLO680N_OESOPHAGUS	c.616G>T	c.(616-618)Gct>Tct	p.A206S	FALSE	FALSE	0	FALSE	0	NA	0.717361			NA	NA	NA	NA	ACH-001496
146752772	COLO680N_OESOPHAGUS	+	STK32A	202374	37	5	146752772	COLO680N_OESOPHAGUS	146752772	+	Missense_Mutation	SNP	C	G			g.chr5:146752772C>G	ENST00000397936.3	COLO680N_OESOPHAGUS	c.818C>G	c.(817-819)tCt>tGt	p.S273C	FALSE	FALSE	0	FALSE	0	NA	114:129	15:16:00	15:14:00	NA	NA	NA	NA	ACH-001496
176002371	COLO680N_OESOPHAGUS	+	CDHR2	54825	37	5	176002371	COLO680N_OESOPHAGUS	176002371	+	Missense_Mutation	SNP	G	C			g.chr5:176002371G>C	ENST00000510636.1	COLO680N_OESOPHAGUS	c.712G>C	c.(712-714)Gac>Cac	p.D238H	FALSE	FALSE	0	FALSE	0	8.236e-06	1 day, 11:53:00	2 days, 10:55:00	2 days, 8:54:00	NA	NA	NA	NA	ACH-001496
176638512	COLO680N_OESOPHAGUS	+	NSD1	64324	37	5	176638512	COLO680N_OESOPHAGUS	176638512	+	Missense_Mutation	SNP	A	G			g.chr5:176638512A>G	ENST00000439151.2	COLO680N_OESOPHAGUS	c.3112A>G	c.(3112-3114)Atg>Gtg	p.M1038V	FALSE	FALSE	0	FALSE	0	NA	61:67	151:145	145:144	NA	NA	NA	NA	ACH-001496
176966106	COLO680N_OESOPHAGUS	+	FAM193B	54540	37	5	176966106	COLO680N_OESOPHAGUS	176966106	+	Missense_Mutation	SNP	G	C			g.chr5:176966106G>C	ENST00000514747.1	COLO680N_OESOPHAGUS	c.253C>G	c.(253-255)Ctg>Gtg	p.L85V	FALSE	FALSE	0	FALSE	0	8.236e-06	2 days, 11:58:00	77:79	75:76	NA	NA	NA	NA	ACH-001496
180651539	COLO680N_OESOPHAGUS	+	TRIM41	90933	37	5	180651539	COLO680N_OESOPHAGUS	180651539	+	Nonsense_Mutation	SNP	C	A			g.chr5:180651539C>A	ENST00000315073.5	COLO680N_OESOPHAGUS	c.540C>A	c.(538-540)tgC>tgA	p.C180*	TRUE	FALSE	0	FALSE	0	NA	0.458333			NA	NA	NA	NA	ACH-001496
10687247	COLO680N_OESOPHAGUS	+	C6orf52	347744	37	6	10687247	COLO680N_OESOPHAGUS	10687247	+	Silent	SNP	A	G			g.chr6:10687247A>G	ENST00000426700.2	COLO680N_OESOPHAGUS	c.222T>C	c.(220-222)tcT>tcC	p.S74S	FALSE	FALSE	0	FALSE	0	3.301e-05	1 day, 13:27:00	20:33:00	19:31:00	NA	NA	NA	NA	ACH-001496
11778991	COLO680N_OESOPHAGUS	+	ADTRP	84830	37	6	11778991	COLO680N_OESOPHAGUS	11778991	+	Start_Codon_SNP	SNP	A	C			g.chr6:11778991A>C	ENST00000414691.3	COLO680N_OESOPHAGUS	c.2T>G	c.(1-3)aTg>aGg	p.M1R	FALSE	FALSE	0	FALSE	0	8.339e-06	2 days, 22:54:00	03:01:00	03:01:00	NA	NA	NA	NA	ACH-001496
26217494	COLO680N_OESOPHAGUS	+	HIST1H2AE	3012	37	6	26217494	COLO680N_OESOPHAGUS	26217494	+	Missense_Mutation	SNP	C	G			g.chr6:26217494C>G	ENST00000303910.2	COLO680N_OESOPHAGUS	c.292C>G	c.(292-294)Cta>Gta	p.L98V	FALSE	FALSE	0	FALSE	0	2.514e-05	22:19:00	05:05:00	05:04:00	NA	NA	NA	NA	ACH-001496
29429635	COLO680N_OESOPHAGUS	+	OR2H1	26716	37	6	29429635	COLO680N_OESOPHAGUS	29429635	+	Missense_Mutation	SNP	T	A			g.chr6:29429635T>A	ENST00000377136.1	COLO680N_OESOPHAGUS	c.89T>A	c.(88-90)tTc>tAc	p.F30Y	FALSE	FALSE	0	FALSE	0	NA	107:134			NA	NA	NA	NA	ACH-001496
44229503	COLO680N_OESOPHAGUS	+	NFKBIE	4794	37	6	44229503	COLO680N_OESOPHAGUS	44229503	+	Missense_Mutation	SNP	T	A			g.chr6:44229503T>A	ENST00000275015.5	COLO680N_OESOPHAGUS	c.968A>T	c.(967-969)cAg>cTg	p.Q323L	FALSE	FALSE	0	FALSE	0	NA	04:03:00			NA	NA	NA	NA	ACH-001496
50696998	COLO680N_OESOPHAGUS	+	TFAP2D	83741	37	6	50696998	COLO680N_OESOPHAGUS	50696998	+	Missense_Mutation	SNP	G	A			g.chr6:50696998G>A	ENST00000008391.3	COLO680N_OESOPHAGUS	c.856G>A	c.(856-858)Gtc>Atc	p.V286I	FALSE	FALSE	0	FALSE	0	4.942e-05	1 day, 14:00:00	1 day, 2:00:00	1 day, 2:00:00	NA	NA	NA	NA	ACH-001496
55940329	COLO680N_OESOPHAGUS	+	COL21A1	81578	37	6	55940329	COLO680N_OESOPHAGUS	55940329	+	Splice_Site	SNP	C	T			g.chr6:55940329C>T	ENST00000244728.5	COLO680N_OESOPHAGUS	c.1859G>A	c.(1858-1860)gGa>gAa	p.G620E	FALSE	FALSE	0	FALSE	0	8.236e-06	2 days, 17:00:00	3 days, 16:03:00	3 days, 17:01:00	NA	NA	NA	NA	ACH-001496
56420544	COLO680N_OESOPHAGUS	+	DST	667	37	6	56420544	COLO680N_OESOPHAGUS	56420544	+	Missense_Mutation	SNP	G	A	rs373536998		g.chr6:56420544G>A	ENST00000361203.3	COLO680N_OESOPHAGUS	c.14102C>T	c.(14101-14103)tCt>tTt	p.S4701F	FALSE	FALSE	0	FALSE	0	1.207e-05	4 days, 20:00:00			NA	NA	NA	NA	ACH-001496
57467091	COLO680N_OESOPHAGUS	+	PRIM2	5558	37	6	57467091	COLO680N_OESOPHAGUS	57467091	+	Silent	SNP	T	G			g.chr6:57467091T>G	ENST00000607273.1	COLO680N_OESOPHAGUS	c.1032T>G	c.(1030-1032)ggT>ggG	p.G344G	FALSE	FALSE	0	FALSE	0	1.653e-05	2 days, 7:00:00	12:00:00	11:00:00	NA	NA	NA	NA	ACH-001496
70639574	COLO680N_OESOPHAGUS	+	COL19A1	1310	37	6	70639574	COLO680N_OESOPHAGUS	70639574	+	Silent	SNP	A	G			g.chr6:70639574A>G	ENST00000322773.4	COLO680N_OESOPHAGUS	c.648A>G	c.(646-648)tcA>tcG	p.S216S	FALSE	FALSE	0	FALSE	0	NA	08:17:00			NA	NA	NA	NA	ACH-001496
87970784	COLO680N_OESOPHAGUS	+	ZNF292	23036	37	6	87970784	COLO680N_OESOPHAGUS	87970784	+	Silent	SNP	T	C			g.chr6:87970784T>C	ENST00000369577.3	COLO680N_OESOPHAGUS	c.7437T>C	c.(7435-7437)gaT>gaC	p.D2479D	TRUE	FALSE	0	FALSE	0	NA	14:41:00			NA	NA	NA	NA	ACH-001496
90459071	COLO680N_OESOPHAGUS	+	MDN1	23195	37	6	90459071	COLO680N_OESOPHAGUS	90459071	+	Silent	SNP	G	A			g.chr6:90459071G>A	ENST00000369393.3	COLO680N_OESOPHAGUS	c.3633C>T	c.(3631-3633)ttC>ttT	p.F1211F	FALSE	FALSE	0	FALSE	0	1.659e-05	10:00:00	1 day, 7:00:00	1 day, 7:00:00	NA	NA	NA	NA	ACH-001496
112443403	COLO680N_OESOPHAGUS	+	LAMA4	3910	37	6	112443403	COLO680N_OESOPHAGUS	112443403	+	Splice_Site	SNP	C	G			g.chr6:112443403C>G	ENST00000230538.7	COLO680N_OESOPHAGUS	c.4289G>C	c.(4288-4290)gGa>gCa	p.G1430A	FALSE	FALSE	0	FALSE	0	NA	1 day, 16:00:00	22:00:00	23:00:00	NA	NA	NA	NA	ACH-001496
119300680	COLO680N_OESOPHAGUS	+	FAM184A	79632	37	6	119300680	COLO680N_OESOPHAGUS	119300680	+	Missense_Mutation	SNP	G	C			g.chr6:119300680G>C	ENST00000338891.7	COLO680N_OESOPHAGUS	c.2305C>G	c.(2305-2307)Ctt>Gtt	p.L769V	FALSE	FALSE	0	FALSE	0	NA	03:03:00			NA	NA	NA	NA	ACH-001496
137519774	COLO680N_OESOPHAGUS	+	IFNGR1	3459	37	6	137519774	COLO680N_OESOPHAGUS	137519774	+	Missense_Mutation	SNP	G	C	rs121913184		g.chr6:137519774G>C	ENST00000367739.4	COLO680N_OESOPHAGUS	c.864C>G	c.(862-864)atC>atG	p.I288M	FALSE	FALSE	0	FALSE	0	NA	1 day, 11:47:00			NA	NA	NA	NA	ACH-001496
152806018	COLO680N_OESOPHAGUS	+	SYNE1	23345	37	6	152806018	COLO680N_OESOPHAGUS	152806018	+	Silent	SNP	T	A			g.chr6:152806018T>A	ENST00000367255.5	COLO680N_OESOPHAGUS	c.1137A>T	c.(1135-1137)tcA>tcT	p.S379S	FALSE	FALSE	0	FALSE	0	NA	3 days, 11:00:00	1 day, 21:00:00	1 day, 19:00:00	NA	NA	NA	NA	ACH-001496
40134367	COLO680N_OESOPHAGUS	+	CDK13	8621	37	7	40134367	COLO680N_OESOPHAGUS	40134367	+	Missense_Mutation	SNP	C	A	rs371026668		g.chr7:40134367C>A	ENST00000181839.4	COLO680N_OESOPHAGUS	c.4327C>A	c.(4327-4329)Cct>Act	p.P1443T	FALSE	FALSE	0	FALSE	0	NA	08:05:00			NA	NA	NA	NA	ACH-001496
43485151	COLO680N_OESOPHAGUS	+	HECW1	23072	37	7	43485151	COLO680N_OESOPHAGUS	43485151	+	Missense_Mutation	SNP	C	A			g.chr7:43485151C>A	ENST00000395891.2	COLO680N_OESOPHAGUS	c.2380C>A	c.(2380-2382)Cca>Aca	p.P794T	FALSE	FALSE	0	FALSE	0	NA	1 day, 19:00:00	4 days, 12:01:00	4 days, 7:01:00	NA	NA	NA	NA	ACH-001496
44156522	COLO680N_OESOPHAGUS	+	POLD2	5425	37	7	44156522	COLO680N_OESOPHAGUS	44156522	+	Missense_Mutation	SNP	T	C			g.chr7:44156522T>C	ENST00000406581.2	COLO680N_OESOPHAGUS	c.674A>G	c.(673-675)cAg>cGg	p.Q225R	FALSE	FALSE	0	FALSE	0	8.236e-06	1 day, 22:00:00	18:00:00	18:00:00	NA	NA	NA	NA	ACH-001496
63726459	COLO680N_OESOPHAGUS	+	ZNF679	168417	37	7	63726459	COLO680N_OESOPHAGUS	63726459	+	Missense_Mutation	SNP	A	G			g.chr7:63726459A>G	ENST00000421025.1	COLO680N_OESOPHAGUS	c.448A>G	c.(448-450)Act>Gct	p.T150A	FALSE	FALSE	0	FALSE	0	NA	3 days, 20:00:00	1 day, 6:00:00	1 day, 4:00:00	NA	NA	NA	NA	ACH-001496
75695710	COLO680N_OESOPHAGUS	+	MDH2	4191	37	7	75695710	COLO680N_OESOPHAGUS	75695710	+	Silent	SNP	C	T	rs146761624	byFrequency	g.chr7:75695710C>T	ENST00000315758.5	COLO680N_OESOPHAGUS	c.999C>T	c.(997-999)ttC>ttT	p.F333F	FALSE	FALSE	0	FALSE	0	8.543e-06	1 day, 1:29:00		04:02:00	NA	NA	NA	NA	ACH-001496
76990220	COLO680N_OESOPHAGUS	+	GSAP	54103	37	7	76990220	COLO680N_OESOPHAGUS	76990220	+	Splice_Site	SNP	T	A			g.chr7:76990220T>A	ENST00000257626.7	COLO680N_OESOPHAGUS		c.e14-2		FALSE	FALSE	0	FALSE	0	2.3e-05	1 day, 14:30:00			NA	NA	NA	NA	ACH-001496
92826918	COLO680N_OESOPHAGUS	+	HEPACAM2	253012	37	7	92826918	COLO680N_OESOPHAGUS	92826918	+	Missense_Mutation	SNP	C	T			g.chr7:92826918C>T	ENST00000394468.2	COLO680N_OESOPHAGUS	c.1018G>A	c.(1018-1020)Gag>Aag	p.E340K	FALSE	FALSE	0	FALSE	0	3.295e-05	113:110		1 day, 13:35:00	NA	NA	NA	NA	ACH-001496
99709370	COLO680N_OESOPHAGUS	+	TAF6	6878	37	7	99709370	COLO680N_OESOPHAGUS	99709370	+	Missense_Mutation	SNP	G	A	rs201325313		g.chr7:99709370G>A	ENST00000344095.4	COLO680N_OESOPHAGUS	c.881C>T	c.(880-882)aCg>aTg	p.T294M	FALSE	FALSE	0	FALSE	0	NA	08:58:00	05:16:00	05:15:00	NA	NA	NA	NA	ACH-001496
100696673	COLO680N_OESOPHAGUS	+	MUC17	140453	37	7	100696673	COLO680N_OESOPHAGUS	100696673	+	Missense_Mutation	SNP	C	T			g.chr7:100696673C>T	ENST00000306151.4	COLO680N_OESOPHAGUS	c.13319C>T	c.(13318-13320)cCa>cTa	p.P4440L	FALSE	FALSE	0	FALSE	0	4.942e-05	2 days, 7:38:00	1 day, 9:40:00	1 day, 8:38:00	NA	NA	NA	NA	ACH-001496
103767320	COLO680N_OESOPHAGUS	+	ORC5	5001	37	7	103767320	COLO680N_OESOPHAGUS	103767320	+	Missense_Mutation	SNP	A	G			g.chr7:103767320A>G	ENST00000297431.4	COLO680N_OESOPHAGUS	c.1283T>C	c.(1282-1284)aTa>aCa	p.I428T	FALSE	FALSE	0	FALSE	0	8.236e-06	1 day, 20:48:00	73:94	67:92	NA	NA	NA	NA	ACH-001496
112102173	COLO680N_OESOPHAGUS	+	IFRD1	3475	37	7	112102173	COLO680N_OESOPHAGUS	112102173	+	Missense_Mutation	SNP	C	T			g.chr7:112102173C>T	ENST00000403825.3	COLO680N_OESOPHAGUS	c.736C>T	c.(736-738)Ctt>Ttt	p.L246F	FALSE	FALSE	0	FALSE	0	NA	55:75	14:11:00	15:14:00	NA	NA	NA	NA	ACH-001496
120496786	COLO680N_OESOPHAGUS	+	TSPAN12	23554	37	7	120496786	COLO680N_OESOPHAGUS	120496786	+	Missense_Mutation	SNP	C	T			g.chr7:120496786C>T	ENST00000222747.3	COLO680N_OESOPHAGUS	c.32G>A	c.(31-33)cGc>cAc	p.R11H	FALSE	FALSE	0	FALSE	0	8.269e-06	35:63	14:29:00	14:28:00	NA	NA	NA	NA	ACH-001496
129856219	COLO680N_OESOPHAGUS	+	SSMEM1	136263	37	7	129856219	COLO680N_OESOPHAGUS	129856219	+	Missense_Mutation	SNP	G	A	rs140752649	byFrequency	g.chr7:129856219G>A	ENST00000297819.3	COLO680N_OESOPHAGUS	c.644G>A	c.(643-645)cGa>cAa	p.R215Q	TRUE	FALSE	0	FALSE	0	NA	10:24:00			NA	NA	NA	NA	ACH-001496
139416078	COLO680N_OESOPHAGUS	+	HIPK2	28996	37	7	139416078	COLO680N_OESOPHAGUS	139416078	+	Silent	SNP	C	T			g.chr7:139416078C>T	ENST00000406875.3	COLO680N_OESOPHAGUS	c.756G>A	c.(754-756)acG>acA	p.T252T	FALSE	FALSE	0	FALSE	0	8.236e-06	1 day, 20:00:00	17:00:00	18:00:00	NA	NA	NA	NA	ACH-001496
139796548	COLO680N_OESOPHAGUS	+	JHDM1D	0	37	7	139796548	COLO680N_OESOPHAGUS	139796548	+	Silent	SNP	C	T			g.chr7:139796548C>T	ENST00000397560.2	COLO680N_OESOPHAGUS	c.2181G>A	c.(2179-2181)tcG>tcA	p.S727S	FALSE	FALSE	0	FALSE	0	NA	2 days, 16:00:00	1 day, 3:00:00	1 day, 2:00:00	NA	NA	NA	NA	ACH-001496
146825890	COLO680N_OESOPHAGUS	+	CNTNAP2	26047	37	7	146825890	COLO680N_OESOPHAGUS	146825890	+	Missense_Mutation	SNP	G	A			g.chr7:146825890G>A	ENST00000361727.3	COLO680N_OESOPHAGUS	c.1045G>A	c.(1045-1047)Gat>Aat	p.D349N	FALSE	FALSE	0	FALSE	0	8.239e-06	6 days, 5:00:00	1 day, 4:00:00	1 day, 4:00:00	NA	NA	NA	NA	ACH-001496
25298174	COLO680N_OESOPHAGUS	+	KCTD9	54793	37	8	25298174	COLO680N_OESOPHAGUS	25298174	+	Missense_Mutation	SNP	G	C	rs143658803	byFrequency	g.chr8:25298174G>C	ENST00000221200.4	COLO680N_OESOPHAGUS	c.230C>G	c.(229-231)tCt>tGt	p.S77C	FALSE	FALSE	0	FALSE	0	NA	2 days, 23:01:00	1 day, 19:01:00	1 day, 18:01:00	NA	NA	NA	NA	ACH-001496
28827901	COLO680N_OESOPHAGUS	+	HMBOX1	79618	37	8	28827901	COLO680N_OESOPHAGUS	28827901	+	Missense_Mutation	SNP	A	T			g.chr8:28827901A>T	ENST00000397358.3	COLO680N_OESOPHAGUS	c.365A>T	c.(364-366)aAt>aTt	p.N122I	FALSE	FALSE	0	FALSE	0	NA	3 days, 8:00:00			NA	NA	NA	NA	ACH-001496
39495187	COLO680N_OESOPHAGUS	+	ADAM18	8749	37	8	39495187	COLO680N_OESOPHAGUS	39495187	+	Silent	SNP	C	T			g.chr8:39495187C>T	ENST00000265707.5	COLO680N_OESOPHAGUS	c.792C>T	c.(790-792)ctC>ctT	p.L264L	FALSE	FALSE	0	FALSE	0	NA	8 days, 23:00:00	3 days, 20:00:00	3 days, 21:00:00	NA	NA	NA	NA	ACH-001496
69009352	COLO680N_OESOPHAGUS	+	PREX2	80243	37	8	69009352	COLO680N_OESOPHAGUS	69009352	+	Silent	SNP	T	C			g.chr8:69009352T>C	ENST00000288368.4	COLO680N_OESOPHAGUS	c.2469T>C	c.(2467-2469)taT>taC	p.Y823Y	FALSE	FALSE	0	FALSE	0	NA	0.69375			NA	NA	NA	NA	ACH-001496
77617134	COLO680N_OESOPHAGUS	+	ZFHX4	79776	37	8	77617134	COLO680N_OESOPHAGUS	77617134	+	Missense_Mutation	SNP	G	A			g.chr8:77617134G>A	ENST00000521891.2	COLO680N_OESOPHAGUS	c.811G>A	c.(811-813)Gat>Aat	p.D271N	FALSE	FALSE	0	FALSE	0	1.648e-05	07:53:00			NA	NA	NA	NA	ACH-001496
77768238	COLO680N_OESOPHAGUS	+	ZFHX4	79776	37	8	77768238	COLO680N_OESOPHAGUS	77768238	+	Missense_Mutation	SNP	C	A			g.chr8:77768238C>A	ENST00000521891.2	COLO680N_OESOPHAGUS	c.9081C>A	c.(9079-9081)ttC>ttA	p.F3027L	FALSE	FALSE	0	FALSE	0	NA	3 days, 17:00:00	1 day, 23:00:00	1 day, 23:00:00	NA	NA	NA	NA	ACH-001496
103297847	COLO680N_OESOPHAGUS	+	UBR5	51366	37	8	103297847	COLO680N_OESOPHAGUS	103297847	+	Missense_Mutation	SNP	C	T			g.chr8:103297847C>T	ENST00000520539.1	COLO680N_OESOPHAGUS	c.5378G>A	c.(5377-5379)aGa>aAa	p.R1793K	FALSE	FALSE	0	FALSE	0	NA	18 days, 19:00:00		1 day, 3:00:00	NA	NA	NA	NA	ACH-001496
133935700	COLO680N_OESOPHAGUS	+	TG	7038	37	8	133935700	COLO680N_OESOPHAGUS	133935700	+	Missense_Mutation	SNP	G	A			g.chr8:133935700G>A	ENST00000220616.4	COLO680N_OESOPHAGUS	c.4646G>A	c.(4645-4647)cGg>cAg	p.R1549Q	FALSE	FALSE	0	FALSE	0	NA	5 days, 5:00:00		10:00:00	NA	NA	NA	NA	ACH-001496
36356366	COLO680N_OESOPHAGUS	+	RNF38	152006	37	9	36356366	COLO680N_OESOPHAGUS	36356366	+	Silent	SNP	G	A			g.chr9:36356366G>A	ENST00000259605.6	COLO680N_OESOPHAGUS	c.843C>T	c.(841-843)ccC>ccT	p.P281P	FALSE	FALSE	0	FALSE	0	NA	14 days, 1:00:00		1 day, 2:00:00	NA	NA	NA	NA	ACH-001496
79259766	COLO680N_OESOPHAGUS	+	PRUNE2	158471	37	9	79259766	COLO680N_OESOPHAGUS	79259766	+	Missense_Mutation	SNP	C	T	rs374420474		g.chr9:79259766C>T	ENST00000376718.3	COLO680N_OESOPHAGUS	c.8617G>A	c.(8617-8619)Gaa>Aaa	p.E2873K	FALSE	FALSE	0	FALSE	0	NA	16 days, 17:00:00		1 day, 1:00:00	NA	NA	NA	NA	ACH-001496
80851465	COLO680N_OESOPHAGUS	+	CEP78	84131	37	9	80851465	COLO680N_OESOPHAGUS	80851465	+	Missense_Mutation	SNP	G	A	rs376672047		g.chr9:80851465G>A	ENST00000424347.2	COLO680N_OESOPHAGUS	c.199G>A	c.(199-201)Gac>Aac	p.D67N	FALSE	FALSE	0	FALSE	0	NA	21 days, 9:00:00		1 day, 4:00:00	NA	NA	NA	NA	ACH-001496
84606863	COLO680N_OESOPHAGUS	+	SPATA31D1	389763	37	9	84606863	COLO680N_OESOPHAGUS	84606863	+	Missense_Mutation	SNP	A	G	rs377105993		g.chr9:84606863A>G	ENST00000344803.2	COLO680N_OESOPHAGUS	c.1478A>G	c.(1477-1479)gAa>gGa	p.E493G	FALSE	FALSE	0	FALSE	0	NA	0.953472		05:03:00	NA	NA	NA	NA	ACH-001497
100326393	COLO680N_OESOPHAGUS	+	TMOD1	7111	37	9	100326393	COLO680N_OESOPHAGUS	100326393	+	Silent	SNP	G	A	rs142717086		g.chr9:100326393G>A	ENST00000259365.4	COLO680N_OESOPHAGUS	c.561G>A	c.(559-561)ctG>ctA	p.L187L	FALSE	FALSE	0	FALSE	0	8.236e-06	4 days, 0:42:00	3 days, 5:31:00	3 days, 5:30:00	NA	NA	NA	NA	ACH-001497
104187267	COLO680N_OESOPHAGUS	+	ALDOB	229	37	9	104187267	COLO680N_OESOPHAGUS	104187267	+	Missense_Mutation	SNP	G	T			g.chr9:104187267G>T	ENST00000374855.4	COLO680N_OESOPHAGUS	c.857C>A	c.(856-858)gCt>gAt	p.A286D	FALSE	FALSE	0	FALSE	0	NA	07:28:00			NA	NA	NA	NA	ACH-001497
107379892	COLO680N_OESOPHAGUS	+	OR13C9	286362	37	9	107379892	COLO680N_OESOPHAGUS	107379892	+	Silent	SNP	G	A			g.chr9:107379892G>A	ENST00000259362.1	COLO680N_OESOPHAGUS	c.594C>T	c.(592-594)ctC>ctT	p.L198L	FALSE	FALSE	0	FALSE	0	NA	89:182			NA	NA	NA	NA	ACH-001497
113170910	COLO680N_OESOPHAGUS	+	SVEP1	79987	37	9	113170910	COLO680N_OESOPHAGUS	113170910	+	Missense_Mutation	SNP	G	A	rs201545266	byFrequency	g.chr9:113170910G>A	ENST00000401783.2	COLO680N_OESOPHAGUS	c.6970C>T	c.(6970-6972)Cca>Tca	p.P2324S	FALSE	FALSE	0	FALSE	0	NA	110:516		30:144	NA	NA	NA	NA	ACH-001497
130206767	COLO680N_OESOPHAGUS	+	ZNF79	7633	37	9	130206767	COLO680N_OESOPHAGUS	130206767	+	Missense_Mutation	SNP	A	T	rs148968211		g.chr9:130206767A>T	ENST00000342483.5	COLO680N_OESOPHAGUS	c.788A>T	c.(787-789)aAc>aTc	p.N263I	FALSE	FALSE	0	FALSE	0	NA	207:112	1 day, 4:18:00	1 day, 6:17:00	NA	NA	NA	NA	ACH-001497
130272444	COLO680N_OESOPHAGUS	+	FAM129B	64855	37	9	130272444	COLO680N_OESOPHAGUS	130272444	+	Missense_Mutation	SNP	C	A			g.chr9:130272444C>A	ENST00000373312.3	COLO680N_OESOPHAGUS	c.1142G>T	c.(1141-1143)gGc>gTc	p.G381V	FALSE	FALSE	0	FALSE	0	NA	4 days, 6:38:00	19:06:00	20:06:00	NA	NA	NA	NA	ACH-001497
131456259	COLO680N_OESOPHAGUS	+	SET	6418	37	9	131456259	COLO680N_OESOPHAGUS	131456259	+	Missense_Mutation	SNP	G	A			g.chr9:131456259G>A	ENST00000372692.4	COLO680N_OESOPHAGUS	c.787G>A	c.(787-789)Gaa>Aaa	p.E263K	FALSE	FALSE	0	FALSE	0	1.647e-05	41:88	12:27:00	12:28:00	NA	NA	NA	NA	ACH-001497
131670850	COLO680N_OESOPHAGUS	+	LRRC8A	56262	37	9	131670850	COLO680N_OESOPHAGUS	131670850	+	Silent	SNP	G	A			g.chr9:131670850G>A	ENST00000259324.5	COLO680N_OESOPHAGUS	c.1407G>A	c.(1405-1407)acG>acA	p.T469T	FALSE	FALSE	0	FALSE	0	8.237e-06	39:81	54:101	50:97	NA	NA	NA	NA	ACH-001497
48462705	COLO680N_OESOPHAGUS	+	WDR13	64743	37	X	48462705	COLO680N_OESOPHAGUS	48462705	+	Silent	SNP	C	T	rs374917349		g.chrX:48462705C>T	ENST00000218056.5	COLO680N_OESOPHAGUS	c.1200C>T	c.(1198-1200)ccC>ccT	p.P400P	FALSE	FALSE	0	FALSE	0	NA	157:69	3 days, 5:41:00	3 days, 0:38:00	NA	NA	NA	NA	ACH-001497
50089752	COLO680N_OESOPHAGUS	+	CCNB3	85417	37	X	50089752	COLO680N_OESOPHAGUS	50089752	+	Silent	SNP	C	G			g.chrX:50089752C>G	ENST00000376042.1	COLO680N_OESOPHAGUS	c.3756C>G	c.(3754-3756)ctC>ctG	p.L1252L	FALSE	FALSE	0	FALSE	0	NA	22:44:00	12:18:00	11:19:00	NA	NA	NA	NA	ACH-001497
63574727	COLO680N_OESOPHAGUS	+	MTMR8	55613	37	X	63574727	COLO680N_OESOPHAGUS	63574727	+	Missense_Mutation	SNP	A	T			g.chrX:63574727A>T	ENST00000374852.3	COLO680N_OESOPHAGUS	c.398T>A	c.(397-399)aTa>aAa	p.I133K	FALSE	FALSE	0	FALSE	0	NA	2 days, 7:24:00	3 days, 17:48:00	3 days, 18:48:00	NA	NA	NA	NA	ACH-001497
65242318	COLO680N_OESOPHAGUS	+	VSIG4	11326	37	X	65242318	COLO680N_OESOPHAGUS	65242318	+	Silent	SNP	G	A			g.chrX:65242318G>A	ENST00000374737.4	COLO680N_OESOPHAGUS	c.987C>T	c.(985-987)gaC>gaT	p.D329D	FALSE	FALSE	0	FALSE	0	8.236e-06	5 days, 21:53:00	3 days, 18:38:00	3 days, 17:36:00	NA	NA	NA	NA	ACH-001497
91133178	COLO680N_OESOPHAGUS	+	PCDH11X	27328	37	X	91133178	COLO680N_OESOPHAGUS	91133178	+	Missense_Mutation	SNP	G	A			g.chrX:91133178G>A	ENST00000373094.1	COLO680N_OESOPHAGUS	c.1939G>A	c.(1939-1941)Gat>Aat	p.D647N	FALSE	FALSE	0	FALSE	0	4.943e-05	45:144	38:86	37:82	NA	NA	NA	NA	ACH-001497
100630195	COLO680N_OESOPHAGUS	+	BTK	695	37	X	100630195	COLO680N_OESOPHAGUS	100630195	+	Missense_Mutation	SNP	C	G			g.chrX:100630195C>G	ENST00000308731.7	COLO680N_OESOPHAGUS	c.78G>C	c.(76-78)aaG>aaC	p.K26N	FALSE	FALSE	0	FALSE	0	NA	55:194	78:252	82:258	NA	NA	NA	NA	ACH-001497
103359965	COLO680N_OESOPHAGUS	+	ZCCHC18	644353	37	X	103359965	COLO680N_OESOPHAGUS	103359965	+	Missense_Mutation	SNP	G	C			g.chrX:103359965G>C	ENST00000537356.3	COLO680N_OESOPHAGUS	c.1163G>C	c.(1162-1164)aGg>aCg	p.R388T	FALSE	FALSE	0	FALSE	0	NA	79:189	46:125	41:117	NA	NA	NA	NA	ACH-001497
105279356	COLO680N_OESOPHAGUS	+	SERPINA7	6906	37	X	105279356	COLO680N_OESOPHAGUS	105279356	+	Missense_Mutation	SNP	C	T			g.chrX:105279356C>T	ENST00000327674.4	COLO680N_OESOPHAGUS	c.643G>A	c.(643-645)Gat>Aat	p.D215N	FALSE	FALSE	0	FALSE	0	NA	36:194	41:97	32:93	NA	NA	NA	NA	ACH-001497
108718448	COLO680N_OESOPHAGUS	+	GUCY2F	2986	37	X	108718448	COLO680N_OESOPHAGUS	108718448	+	Missense_Mutation	SNP	C	T			g.chrX:108718448C>T	ENST00000218006.2	COLO680N_OESOPHAGUS	c.718G>A	c.(718-720)Gac>Aac	p.D240N	FALSE	FALSE	0	FALSE	0	NA	12:41:00	09:24:00	09:23:00	NA	NA	NA	NA	ACH-001497
110654291	COLO680N_OESOPHAGUS	+	DCX	1641	37	X	110654291	COLO680N_OESOPHAGUS	110654291	+	De_novo_Start_OutOfFrame	SNP	G	T	rs186700097		g.chrX:110654291G>T	ENST00000338081.3	COLO680N_OESOPHAGUS				FALSE	FALSE	0	FALSE	0	NA	60:125	69:105	69:106	NA	NA	NA	NA	ACH-001497
153581523	COLO680N_OESOPHAGUS	+	FLNA	2316	37	X	153581523	COLO680N_OESOPHAGUS	153581523	+	Missense_Mutation	SNP	C	G			g.chrX:153581523C>G	ENST00000369850.3	COLO680N_OESOPHAGUS	c.6072G>C	c.(6070-6072)aaG>aaC	p.K2024N	FALSE	FALSE	0	FALSE	0	NA	144:237	47:94	46:93	NA	NA	NA	NA	ACH-001497
40236206	COLO680N_OESOPHAGUS	+	OXCT2	64064	37	1	40236206	COLO680N_OESOPHAGUS	40236206	+	Missense_Mutation	SNP	G	A	rs145014048	byFrequency	g.chr1:40236206G>A	ENST00000327582.5	COLO680N_OESOPHAGUS	c.722C>T	c.(721-723)aCg>aTg	p.T241M	FALSE	FALSE	0	FALSE	0	NA	52:147	33:70	30:68	NA	NA	NA	NA	ACH-001497
63788870	COLO680N_OESOPHAGUS	+	FOXD3	27022	37	1	63788870	COLO680N_OESOPHAGUS	63788870	+	Silent	SNP	C	T			g.chr1:63788870C>T	ENST00000371116.2	COLO680N_OESOPHAGUS	c.141C>T	c.(139-141)ccC>ccT	p.P47P	FALSE	FALSE	0	FALSE	0	NA	109:297	165:335	235:484	NA	NA	NA	NA	ACH-001497
120165920	COLO680N_OESOPHAGUS	+	ZNF697	90874	37	1	120165920	COLO680N_OESOPHAGUS	120165920	+	Missense_Mutation	SNP	G	A			g.chr1:120165920G>A	ENST00000421812.2	COLO680N_OESOPHAGUS	c.1046C>T	c.(1045-1047)gCg>gTg	p.A349V	FALSE	FALSE	0	FALSE	0	4.942e-05	241:290	247:253	252:267	NA	NA	NA	NA	ACH-001497
215813951	COLO680N_OESOPHAGUS	+	USH2A	7399	37	1	215813951	COLO680N_OESOPHAGUS	215813951	+	Missense_Mutation	SNP	C	T	rs201426385		g.chr1:215813951C>T	ENST00000307340.3	COLO680N_OESOPHAGUS	c.14917G>A	c.(14917-14919)Gtg>Atg	p.V4973M	FALSE	FALSE	0	FALSE	0	NA	105:299		36:94	NA	NA	NA	NA	ACH-001497
236744713	COLO680N_OESOPHAGUS	+	HEATR1	55127	37	1	236744713	COLO680N_OESOPHAGUS	236744713	+	Splice_Site	SNP	A	C			g.chr1:236744713A>C	ENST00000366582.3	COLO680N_OESOPHAGUS	c.2564T>G	c.(2563-2565)gTg>gGg	p.V855G	FALSE	FALSE	0	FALSE	0	NA	30:238	0.919444	0.959028	NA	NA	NA	NA	ACH-001497
249142293	COLO680N_OESOPHAGUS	+	ZNF672	79894	37	1	249142293	COLO680N_OESOPHAGUS	249142293	+	Missense_Mutation	SNP	C	T	rs371348856		g.chr1:249142293C>T	ENST00000306562.3	COLO680N_OESOPHAGUS	c.820C>T	c.(820-822)Cgg>Tgg	p.R274W	FALSE	FALSE	0	FALSE	0	NA	25:71		05:10:00	NA	NA	NA	NA	ACH-001497
71908166	COLO680N_OESOPHAGUS	+	DYSF	8291	37	2	71908166	COLO680N_OESOPHAGUS	71908166	+	Silent	SNP	G	A			g.chr2:71908166G>A	ENST00000258104.3	COLO680N_OESOPHAGUS	c.5982G>A	c.(5980-5982)gaG>gaA	p.E1994E	FALSE	FALSE	0	FALSE	0	NA	139:133	1 day, 8:40:00	1 day, 8:41:00	NA	NA	NA	NA	ACH-001497
71908168	COLO680N_OESOPHAGUS	+	DYSF	8291	37	2	71908168	COLO680N_OESOPHAGUS	71908168	+	Missense_Mutation	SNP	G	T			g.chr2:71908168G>T	ENST00000258104.3	COLO680N_OESOPHAGUS	c.5984G>T	c.(5983-5985)aGt>aTt	p.S1995I	TRUE	FALSE	0	FALSE	0	NA	124:487	59:203	56:196	NA	NA	NA	NA	ACH-001497
85360850	COLO680N_OESOPHAGUS	+	TCF7L1	83439	37	2	85360850	COLO680N_OESOPHAGUS	85360850	+	Missense_Mutation	SNP	A	G			g.chr2:85360850A>G	ENST00000282111.3	COLO680N_OESOPHAGUS	c.43A>G	c.(43-45)Agc>Ggc	p.S15G	TRUE	FALSE	0	FALSE	0	NA	33:137	07:26:00	07:24:00	NA	NA	NA	NA	ACH-001497
108475886	COLO680N_OESOPHAGUS	+	RGPD4	285190	37	2	108475886	COLO680N_OESOPHAGUS	108475886	+	Missense_Mutation	SNP	T	C			g.chr2:108475886T>C	ENST00000408999.3	COLO680N_OESOPHAGUS	c.1510T>C	c.(1510-1512)Tgt>Cgt	p.C504R	FALSE	FALSE	0	FALSE	0	NA	0.963889		42:114	NA	NA	NA	NA	ACH-001497
119915834	COLO680N_OESOPHAGUS	+	C1QL2	165257	37	2	119915834	COLO680N_OESOPHAGUS	119915834	+	Silent	SNP	C	T			g.chr2:119915834C>T	ENST00000272520.3	COLO680N_OESOPHAGUS	c.12G>A	c.(10-12)ggG>ggA	p.G4G	FALSE	FALSE	0	FALSE	0	NA	213:230	1 day, 17:55:00	1 day, 13:54:00	NA	NA	NA	NA	ACH-001497
74962643	COLO680N_OESOPHAGUS	+	ANKDD1B	728780	37	5	74962643	COLO680N_OESOPHAGUS	74962643	+	Silent	SNP	G	C	rs182169897	byFrequency	g.chr5:74962643G>C	ENST00000601380.2	COLO680N_OESOPHAGUS	c.1218G>C	c.(1216-1218)ccG>ccC	p.P406P	FALSE	TRUE	3	FALSE	0	NA	167:196	103:88	99:83	NA	NA	NA	NA	ACH-001497
178564810	COLO680N_OESOPHAGUS	+	ADAMTS2	9509	37	5	178564810	COLO680N_OESOPHAGUS	178564810	+	Silent	SNP	G	T	rs142275705		g.chr5:178564810G>T	ENST00000251582.7	COLO680N_OESOPHAGUS	c.1911C>A	c.(1909-1911)ggC>ggA	p.G637G	FALSE	FALSE	0	FALSE	0	NA	52:76	46:86	46:81	NA	NA	NA	NA	ACH-001497
49519048	COLO680N_OESOPHAGUS	+	C6orf141	135398	37	6	49519048	COLO680N_OESOPHAGUS	49519048	+	Missense_Mutation	SNP	G	A	rs199917136		g.chr6:49519048G>A	ENST00000529246.2	COLO680N_OESOPHAGUS	c.543G>A	c.(541-543)atG>atA	p.M181I	FALSE	FALSE	0	FALSE	0	NA	63:130	15:15:00	14:14:00	NA	NA	NA	NA	ACH-001497
86324933	COLO680N_OESOPHAGUS	+	SYNCRIP	10492	37	6	86324933	COLO680N_OESOPHAGUS	86324933	+	Silent	SNP	A	G			g.chr6:86324933A>G	ENST00000369622.3	COLO680N_OESOPHAGUS	c.1413T>C	c.(1411-1413)ggT>ggC	p.G471G	FALSE	FALSE	0	FALSE	0	8.236e-06	222:148	1 day, 4:29:00	1 day, 7:28:00	NA	NA	NA	NA	ACH-001497
166720762	COLO680N_OESOPHAGUS	+	PRR18	285800	37	6	166720762	COLO680N_OESOPHAGUS	166720762	+	Missense_Mutation	SNP	C	T			g.chr6:166720762C>T	ENST00000322583.3	COLO680N_OESOPHAGUS	c.869G>A	c.(868-870)cGg>cAg	p.R290Q	FALSE	FALSE	0	FALSE	0	4.118e-05	3 days, 20:44:00		21:15:00	NA	NA	NA	NA	ACH-001497
63538837	COLO680N_OESOPHAGUS	+	ZNF727	442319	37	7	63538837	COLO680N_OESOPHAGUS	63538837	+	Silent	SNP	C	T	rs544216590		g.chr7:63538837C>T	ENST00000550760.3	COLO680N_OESOPHAGUS	c.1410C>T	c.(1408-1410)caC>caT	p.H470H	FALSE	FALSE	0	FALSE	0	3.042e-05	09:41:00			NA	NA	NA	NA	ACH-001497
99943487	COLO680N_OESOPHAGUS	+	PILRB	29990	37	7	99943487	COLO680N_OESOPHAGUS	99943487	+	Splice_Site	SNP	G	C	rs2405449	byFrequency	g.chr7:99943487G>C	ENST00000610247.1	COLO680N_OESOPHAGUS		c.e4-1		FALSE	FALSE	0	FALSE	0	NA	24:87	03:07:00	03:06:00	NA	NA	NA	NA	ACH-001497
143424517	COLO680N_OESOPHAGUS	+	FAM115C	285966	37	7	143424517	COLO680N_OESOPHAGUS	143424517	+	Silent	SNP	C	T			g.chr7:143424517C>T	ENST00000441159.2	COLO680N_OESOPHAGUS	c.2517C>T	c.(2515-2517)gcC>gcT	p.A839A	FALSE	FALSE	0	FALSE	0	NA	136:69	1 day, 20:23:00	1 day, 18:23:00	NA	NA	NA	NA	ACH-001497
87951858	COLO680N_OESOPHAGUS	+	CNBD1	168975	37	8	87951858	COLO680N_OESOPHAGUS	87951858	+	Nonsense_Mutation	SNP	C	T			g.chr8:87951858C>T	ENST00000518476.1	COLO680N_OESOPHAGUS	c.307C>T	c.(307-309)Caa>Taa	p.Q103*	FALSE	FALSE	0	FALSE	0	NA	44:77	59:92	57:92	NA	NA	NA	NA	ACH-001497
144998085	COLO680N_OESOPHAGUS	+	PLEC	5339	37	8	144998085	COLO680N_OESOPHAGUS	144998085	+	Silent	SNP	C	G			g.chr8:144998085C>G	ENST00000322810.4	COLO680N_OESOPHAGUS	c.6423G>C	c.(6421-6423)cgG>cgC	p.R2141R	FALSE	FALSE	0	FALSE	0	2.5e-05	23:48:00		05:04:00	NA	NA	NA	NA	ACH-001497
38344814	COLO680N_OESOPHAGUS	+	ZNF33A	7581	37	10	38344814	COLO680N_OESOPHAGUS	38344814	+	Missense_Mutation	SNP	A	G	rs149896163		g.chr10:38344814A>G	ENST00000458705.2	COLO680N_OESOPHAGUS	c.1759A>G	c.(1759-1761)Aaa>Gaa	p.K587E	FALSE	FALSE	0	FALSE	0	NA	12:03:00		06:03:00	NA	NA	NA	NA	ACH-001497
640204	COLO680N_OESOPHAGUS	+	DRD4	1815	37	11	640204	COLO680N_OESOPHAGUS	640204	+	Missense_Mutation	SNP	G	A	rs529779269	byFrequency	g.chr11:640204G>A	ENST00000176183.5	COLO680N_OESOPHAGUS	c.955G>A	c.(955-957)Gcc>Acc	p.A319T	FALSE	FALSE	0	FALSE	0	NA	141:321	65:137	65:135	NA	NA	NA	NA	ACH-001497
56310472	COLO680N_OESOPHAGUS	+	OR5M11	219487	37	11	56310472	COLO680N_OESOPHAGUS	56310472	+	Missense_Mutation	SNP	C	T			g.chr11:56310472C>T	ENST00000528616.2	COLO680N_OESOPHAGUS	c.262G>A	c.(262-264)Gag>Aag	p.E88K	FALSE	FALSE	0	FALSE	0	NA	1 day, 12:34:00		12:10:00	NA	NA	NA	NA	ACH-001497
66084126	COLO680N_OESOPHAGUS	+	CD248	57124	37	11	66084126	COLO680N_OESOPHAGUS	66084126	+	Missense_Mutation	SNP	G	A	rs151292327		g.chr11:66084126G>A	ENST00000311330.3	COLO680N_OESOPHAGUS	c.373C>T	c.(373-375)Ccc>Tcc	p.P125S	FALSE	FALSE	0	FALSE	0	NA	5 days, 13:00:00	05:00:00	05:00:00	NA	NA	NA	NA	ACH-001497
27933560	COLO680N_OESOPHAGUS	+	KLHL42	57542	37	12	27933560	COLO680N_OESOPHAGUS	27933560	+	Silent	SNP	G	A			g.chr12:27933560G>A	ENST00000381271.2	COLO680N_OESOPHAGUS	c.297G>A	c.(295-297)gtG>gtA	p.V99V	FALSE	FALSE	0	FALSE	0	NA	1.01181		02:02:00	NA	NA	NA	NA	ACH-001497
40499582	COLO680N_OESOPHAGUS	+	SLC2A13	114134	37	12	40499582	COLO680N_OESOPHAGUS	40499582	+	Missense_Mutation	SNP	T	C			g.chr12:40499582T>C	ENST00000280871.4	COLO680N_OESOPHAGUS	c.29A>G	c.(28-30)gAg>gGg	p.E10G	FALSE	FALSE	0	FALSE	0	NA	157:221	92:89	88:80	NA	NA	NA	NA	ACH-001497
77566202	COLO680N_OESOPHAGUS	+	CLN5	1203	37	13	77566202	COLO680N_OESOPHAGUS	77566202	+	Missense_Mutation	SNP	C	G	rs61504484		g.chr13:77566202C>G	ENST00000377453.3	COLO680N_OESOPHAGUS	c.116C>G	c.(115-117)tCg>tGg	p.S39W	FALSE	FALSE	0	FALSE	0	NA	144:144	220:251	205:238	NA	NA	NA	NA	ACH-001497
79940202	COLO680N_OESOPHAGUS	+	RBM26	64062	37	13	79940202	COLO680N_OESOPHAGUS	79940202	+	Missense_Mutation	SNP	G	C			g.chr13:79940202G>C	ENST00000438737.2	COLO680N_OESOPHAGUS	c.1264C>G	c.(1264-1266)Ctt>Gtt	p.L422V	FALSE	FALSE	0	FALSE	0	NA	0.795833			NA	NA	NA	NA	ACH-001497
68119493	COLO680N_OESOPHAGUS	+	SKOR1	390598	37	15	68119493	COLO680N_OESOPHAGUS	68119493	+	Missense_Mutation	SNP	G	T	rs556233670	byFrequency	g.chr15:68119493G>T	ENST00000380035.2	COLO680N_OESOPHAGUS	c.1327G>T	c.(1327-1329)Gcc>Tcc	p.A443S	TRUE	FALSE	0	FALSE	0	8.246e-06	29:116	10:25:00	10:26:00	NA	NA	NA	NA	ACH-001497
69997500	COLO680N_OESOPHAGUS	+	CLEC18A	348174	37	16	69997500	COLO680N_OESOPHAGUS	69997500	+	Missense_Mutation	SNP	G	A			g.chr16:69997500G>A	ENST00000288040.6	COLO680N_OESOPHAGUS	c.1327G>A	c.(1327-1329)Ggc>Agc	p.G443S	FALSE	FALSE	0	FALSE	0	NA	173:148			NA	NA	NA	NA	ACH-001497
36277397	COLO680N_OESOPHAGUS	+	ARHGAP33	115703	37	19	36277397	COLO680N_OESOPHAGUS	36277397	+	Missense_Mutation	SNP	C	G			g.chr19:36277397C>G	ENST00000007510.4	COLO680N_OESOPHAGUS	c.2025C>G	c.(2023-2025)tgC>tgG	p.C675W	FALSE	FALSE	0	FALSE	0	NA	90:144	1 day, 21:50:00	1 day, 19:49:00	NA	NA	NA	NA	ACH-001497
39330934	COLO680N_OESOPHAGUS	+	HNRNPL	3191	37	19	39330934	COLO680N_OESOPHAGUS	39330934	+	Missense_Mutation	SNP	C	T			g.chr19:39330934C>T	ENST00000221419.5	COLO680N_OESOPHAGUS	c.1035G>A	c.(1033-1035)atG>atA	p.M345I	FALSE	FALSE	0	FALSE	0	8.274e-06	153:163	171:190	163:166	NA	NA	NA	NA	ACH-001497
31289846	COLO680N_OESOPHAGUS	+	OSBP2	23762	37	22	31289846	COLO680N_OESOPHAGUS	31289846	+	Missense_Mutation	SNP	G	A			g.chr22:31289846G>A	ENST00000332585.6	COLO680N_OESOPHAGUS	c.2233G>A	c.(2233-2235)Gtg>Atg	p.V745M	FALSE	FALSE	0	FALSE	0	2.471e-05	136:153	146:199	138:185	NA	NA	NA	NA	ACH-001497
1544505	COLO680N_OESOPHAGUS	+	ASMTL	8623	37	X	1544505	COLO680N_OESOPHAGUS	1544505	+	Missense_Mutation	SNP	C	T			g.chrX:1544505C>T	ENST00000381317.3	COLO680N_OESOPHAGUS	c.973G>A	c.(973-975)Gcc>Acc	p.A325T	FALSE	FALSE	0	FALSE	0	8.332e-06	2 days, 3:40:00		09:10:00	NA	NA	NA	NA	ACH-001497
105166011	COLO680N_OESOPHAGUS	+	NRK	203447	37	X	105166011	COLO680N_OESOPHAGUS	105166011	+	Silent	SNP	A	G			g.chrX:105166011A>G	ENST00000243300.9	COLO680N_OESOPHAGUS	c.2568A>G	c.(2566-2568)ccA>ccG	p.P856P	FALSE	FALSE	0	FALSE	0	NA	86:97	1 day, 11:44:00	1 day, 11:44:00	NA	NA	NA	NA	ACH-001497
153051890	COLO680N_OESOPHAGUS	+	IDH3G	3421	37	X	153051890	COLO680N_OESOPHAGUS	153051890	+	Silent	SNP	G	A	rs373358098		g.chrX:153051890G>A	ENST00000217901.5	COLO680N_OESOPHAGUS	c.939C>T	c.(937-939)acC>acT	p.T313T	FALSE	FALSE	0	FALSE	0	3.31e-05	74:102	1 day, 9:24:00	1 day, 7:24:00	NA	NA	NA	NA	ACH-001497
3550	COLO680N_OESOPHAGUS	+	MT-ND1	4535	37	M	3550	COLO680N_OESOPHAGUS	3550	+	Missense_Mutation	SNP	G	A			g.chrM:3550G>A	ENST00000361390.2	COLO680N_OESOPHAGUS	c.244G>A	c.(244-246)Gct>Act	p.A82T	FALSE	FALSE	0	FALSE	0	NA	38:71	104:197	101:192	NA	NA	NA	NA	ACH-001497
10819	COLO680N_OESOPHAGUS	+	MT-ND4	4538	37	M	10819	COLO680N_OESOPHAGUS	10819	+	Silent	SNP	A	G			g.chrM:10819A>G	ENST00000361381.2	COLO680N_OESOPHAGUS	c.60A>G	c.(58-60)aaA>aaG	p.K20K	FALSE	FALSE	0	FALSE	0	8.236e-06	38:72	60:129	60:127	NA	NA	NA	NA	ACH-001497
14212	COLO680N_OESOPHAGUS	+	MT-ND6	4541	37	M	14212	COLO680N_OESOPHAGUS	14212	+	Silent	SNP	T	C			g.chrM:14212T>C	ENST00000361681.2	COLO680N_OESOPHAGUS	c.462A>G	c.(460-462)gtA>gtG	p.V154V	TRUE	FALSE	0	FALSE	0	NA	99:113	1 day, 10:18:00	1 day, 10:18:00	NA	NA	NA	NA	ACH-001497
16257536	COLO680N_OESOPHAGUS	+	SPEN	23013	37	1	16257536	COLO680N_OESOPHAGUS	16257536	+	Missense_Mutation	SNP	G	C			g.chr1:16257536G>C	ENST00000375759.3	COLO680N_OESOPHAGUS	c.4801G>C	c.(4801-4803)Gac>Cac	p.D1601H	FALSE	FALSE	0	FALSE	0	NA	05:39:00			NA	NA	NA	NA	ACH-001497
74649196	COLO680N_OESOPHAGUS	+	LRRIQ3	127255	37	1	74649196	COLO680N_OESOPHAGUS	74649196	+	Nonsense_Mutation	SNP	G	C			g.chr1:74649196G>C	ENST00000395089.1	COLO680N_OESOPHAGUS	c.173C>G	c.(172-174)tCa>tGa	p.S58*	FALSE	FALSE	0	FALSE	0	1.647e-05	47:97	52:119	49:114	NA	NA	NA	NA	ACH-001497
146054481	COLO680N_OESOPHAGUS	+	NBPF11	200030	37	1	146054481	COLO680N_OESOPHAGUS	146054481	+	Missense_Mutation	SNP	C	T			g.chr1:146054481C>T	ENST00000604938.1	COLO680N_OESOPHAGUS	c.311G>A	c.(310-312)cGa>cAa	p.R104Q	FALSE	FALSE	0	FALSE	0	NA	1 day, 8:52:00	51:121	51:116	NA	NA	NA	NA	ACH-001497
235922433	COLO680N_OESOPHAGUS	+	LYST	1130	37	1	235922433	COLO680N_OESOPHAGUS	235922433	+	Missense_Mutation	SNP	G	C			g.chr1:235922433G>C	ENST00000389794.3	COLO680N_OESOPHAGUS	c.6720C>G	c.(6718-6720)caC>caG	p.H2240Q	FALSE	FALSE	0	FALSE	0	4.132e-05	2 days, 8:24:00	167:94	159:92	NA	NA	NA	NA	ACH-001497
243328628	COLO680N_OESOPHAGUS	+	CEP170	9859	37	1	243328628	COLO680N_OESOPHAGUS	243328628	+	Silent	SNP	T	C			g.chr1:243328628T>C	ENST00000366542.1	COLO680N_OESOPHAGUS	c.2634A>G	c.(2632-2634)agA>agG	p.R878R	FALSE	FALSE	0	FALSE	0	NA	53:92	45:118	46:114	NA	NA	NA	NA	ACH-001497
43927653	COLO680N_OESOPHAGUS	+	PLEKHH2	130271	37	2	43927653	COLO680N_OESOPHAGUS	43927653	+	Missense_Mutation	SNP	C	G			g.chr2:43927653C>G	ENST00000282406.4	COLO680N_OESOPHAGUS	c.1556C>G	c.(1555-1557)tCt>tGt	p.S519C	FALSE	FALSE	0	FALSE	0	NA	21:47:00	09:10:00	10:10:00	NA	NA	NA	NA	ACH-001497
73491640	COLO680N_OESOPHAGUS	+	FBXO41	150726	37	2	73491640	COLO680N_OESOPHAGUS	73491640	+	Silent	SNP	G	A	rs375036269	byFrequency	g.chr2:73491640G>A	ENST00000521871.1	COLO680N_OESOPHAGUS	c.1572C>T	c.(1570-1572)ccC>ccT	p.P524P	FALSE	FALSE	0	FALSE	0	8.279e-06	1 day, 21:17:00	143:62	139:60	NA	NA	NA	NA	ACH-001497
88081687	COLO680N_OESOPHAGUS	+	RGPD2	729857	37	2	88081687	COLO680N_OESOPHAGUS	88081687	+	Missense_Mutation	SNP	A	G			g.chr2:88081687A>G	ENST00000398146.3	COLO680N_OESOPHAGUS	c.4856T>C	c.(4855-4857)aTg>aCg	p.M1619T	FALSE	FALSE	0	FALSE	0	NA	233:103	4 days, 20:50:00	4 days, 17:45:00	NA	NA	NA	NA	ACH-001497
88081823	COLO680N_OESOPHAGUS	+	RGPD2	729857	37	2	88081823	COLO680N_OESOPHAGUS	88081823	+	Missense_Mutation	SNP	C	T			g.chr2:88081823C>T	ENST00000398146.3	COLO680N_OESOPHAGUS	c.4720G>A	c.(4720-4722)Gat>Aat	p.D1574N	FALSE	FALSE	0	FALSE	0	NA	240:144	1 day, 23:18:00	2 days, 0:18:00	NA	NA	NA	NA	ACH-001497
128262925	COLO680N_OESOPHAGUS	+	IWS1	55677	37	2	128262925	COLO680N_OESOPHAGUS	128262925	+	Missense_Mutation	SNP	G	C			g.chr2:128262925G>C	ENST00000295321.4	COLO680N_OESOPHAGUS	c.554C>G	c.(553-555)tCt>tGt	p.S185C	TRUE	FALSE	0	FALSE	0	NA	25:159			NA	NA	NA	NA	ACH-001497
233322709	COLO680N_OESOPHAGUS	+	ALPI	248	37	2	233322709	COLO680N_OESOPHAGUS	233322709	+	Splice_Site	SNP	C	T	rs200660856		g.chr2:233322709C>T	ENST00000295463.3	COLO680N_OESOPHAGUS	c.858C>T	c.(856-858)ggC>ggT	p.G286G	FALSE	FALSE	0	FALSE	0	NA	6 days, 14:00:00	1 day, 22:01:00	1 day, 20:01:00	NA	NA	NA	NA	ACH-001497
238672018	COLO680N_OESOPHAGUS	+	LRRFIP1	9208	37	2	238672018	COLO680N_OESOPHAGUS	238672018	+	Missense_Mutation	SNP	G	C			g.chr2:238672018G>C	ENST00000392000.4	COLO680N_OESOPHAGUS	c.1662G>C	c.(1660-1662)aaG>aaC	p.K554N	FALSE	FALSE	0	FALSE	0	NA	69:91	2 days, 0:40:00	1 day, 22:41:00	NA	NA	NA	NA	ACH-001497
4358388	COLO680N_OESOPHAGUS	+	SETMAR	6419	37	3	4358388	COLO680N_OESOPHAGUS	4358388	+	Missense_Mutation	SNP	C	T			g.chr3:4358388C>T	ENST00000358065.4	COLO680N_OESOPHAGUS	c.1513C>T	c.(1513-1515)Cgg>Tgg	p.R505W	FALSE	FALSE	0	FALSE	0	8.275e-06	19:52:00	28:69	28:67	NA	NA	NA	NA	ACH-001497
9932452	COLO680N_OESOPHAGUS	+	JAGN1	84522	37	3	9932452	COLO680N_OESOPHAGUS	9932452	+	Missense_Mutation	SNP	G	C			g.chr3:9932452G>C	ENST00000307768.4	COLO680N_OESOPHAGUS	c.46G>C	c.(46-48)Gac>Cac	p.D16H	TRUE	FALSE	0	FALSE	0	NA	33:146	18:53:00	16:50:00	NA	NA	NA	NA	ACH-001497
167452704	COLO680N_OESOPHAGUS	+	PDCD10	11235	37	3	167452704	COLO680N_OESOPHAGUS	167452704	+	De_novo_Start_OutOfFrame	SNP	A	C	rs74675020	byFrequency	g.chr3:167452704A>C	ENST00000473645.2	COLO680N_OESOPHAGUS				FALSE	FALSE	0	FALSE	0	8.277e-06	3 days, 6:00:00	6 days, 15:00:00	6 days, 13:00:00	NA	NA	NA	NA	ACH-001497
197703487	COLO680N_OESOPHAGUS	+	LMLN	89782	37	3	197703487	COLO680N_OESOPHAGUS	197703487	+	Silent	SNP	A	G			g.chr3:197703487A>G	ENST00000330198.4	COLO680N_OESOPHAGUS	c.450A>G	c.(448-450)caA>caG	p.Q150Q	FALSE	FALSE	0	FALSE	0	NA	5 days, 2:00:00	3 days, 4:01:00	3 days, 1:01:00	NA	NA	NA	NA	ACH-001497
3501991	COLO680N_OESOPHAGUS	+	DOK7	285489	37	4	3501991	COLO680N_OESOPHAGUS	3501991	+	Silent	SNP	C	G	rs573164406	byFrequency	g.chr4:3501991C>G	ENST00000389653.2	COLO680N_OESOPHAGUS	c.1554C>G	c.(1552-1554)ccC>ccG	p.P518P	FALSE	FALSE	0	FALSE	0	NA	3 days, 7:00:00			NA	NA	NA	NA	ACH-001497
751317	COLO680N_OESOPHAGUS	+	ZDHHC11B	653082	37	5	751317	COLO680N_OESOPHAGUS	751317	+	Missense_Mutation	SNP	T	C			g.chr5:751317T>C	ENST00000382776.4	COLO680N_OESOPHAGUS	c.559A>G	c.(559-561)Atc>Gtc	p.I187V	FALSE	FALSE	0	FALSE	0	NA	1 day, 23:00:00	08:00:00	05:00:00	NA	NA	NA	NA	ACH-001497
1612052	COLO680N_OESOPHAGUS	+	FOXC1	2296	37	6	1612052	COLO680N_OESOPHAGUS	1612052	+	Missense_Mutation	SNP	G	A			g.chr6:1612052G>A	ENST00000380874.2	COLO680N_OESOPHAGUS	c.1372G>A	c.(1372-1374)Gag>Aag	p.E458K	FALSE	FALSE	0	FALSE	0	2.473e-05	48:102	14:23:00	15:24:00	NA	NA	NA	NA	ACH-001497
29795833	COLO680N_OESOPHAGUS	+	HLA-G	3135	37	6	29795833	COLO680N_OESOPHAGUS	29795833	+	Missense_Mutation	SNP	C	T			g.chr6:29795833C>T	ENST00000360323.6	COLO680N_OESOPHAGUS	c.83C>T	c.(82-84)tCc>tTc	p.S28F	FALSE	FALSE	0	FALSE	0	NA	40:84	20:32:00	20:30:00	NA	NA	NA	NA	ACH-001497
31929102	COLO680N_OESOPHAGUS	+	SKIV2L	6499	37	6	31929102	COLO680N_OESOPHAGUS	31929102	+	Missense_Mutation	SNP	C	T			g.chr6:31929102C>T	ENST00000375394.2	COLO680N_OESOPHAGUS	c.728C>T	c.(727-729)tCa>tTa	p.S243L	FALSE	FALSE	0	FALSE	0	1.647e-05	91:112	1 day, 2:23:00	1 day, 1:21:00	NA	NA	NA	NA	ACH-001497
44197508	COLO680N_OESOPHAGUS	+	SLC29A1	2030	37	6	44197508	COLO680N_OESOPHAGUS	44197508	+	Silent	SNP	C	G			g.chr6:44197508C>G	ENST00000393841.1	COLO680N_OESOPHAGUS	c.294C>G	c.(292-294)ctC>ctG	p.L98L	FALSE	TRUE	3	FALSE	0	8.236e-06	85:77	109:100	107:99	NA	NA	NA	NA	ACH-001497
74533302	COLO680N_OESOPHAGUS	+	CD109	135228	37	6	74533302	COLO680N_OESOPHAGUS	74533302	+	Nonsense_Mutation	SNP	C	A			g.chr6:74533302C>A	ENST00000287097.5	COLO680N_OESOPHAGUS	c.4283C>A	c.(4282-4284)tCa>tAa	p.S1428*	FALSE	FALSE	0	FALSE	0	NA	1 day, 7:32:00	08:12:00	10:12:00	NA	NA	NA	NA	ACH-001497
55433743	COLO680N_OESOPHAGUS	+	LANCL2	55915	37	7	55433743	COLO680N_OESOPHAGUS	55433743	+	Silent	SNP	C	T	rs531637812		g.chr7:55433743C>T	ENST00000254770.2	COLO680N_OESOPHAGUS	c.25C>T	c.(25-27)Ctg>Ttg	p.L9L	TRUE	FALSE	0	FALSE	0	NA	2 days, 8:52:00	1 day, 0:29:00	1 day, 1:29:00	NA	NA	NA	NA	ACH-001497
102180099	COLO680N_OESOPHAGUS	+	POLR2J3	548644	37	7	102180099	COLO680N_OESOPHAGUS	102180099	+	Silent	SNP	G	A			g.chr7:102180099G>A	ENST00000379357.5	COLO680N_OESOPHAGUS	c.637C>T	c.(637-639)Ctg>Ttg	p.L213L	FALSE	FALSE	0	FALSE	0	NA	190:168	1 day, 5:30:00	1 day, 5:29:00	NA	NA	NA	NA	ACH-001497
143964602	COLO680N_OESOPHAGUS	+	CTAGE8	100142659	37	7	143964602	COLO680N_OESOPHAGUS	143964602	+	Missense_Mutation	SNP	T	C			g.chr7:143964602T>C	ENST00000487179.1	COLO680N_OESOPHAGUS	c.1742A>G	c.(1741-1743)tAt>tGt	p.Y581C	FALSE	FALSE	0	FALSE	0	NA	66:69	22:15:00	23:14:00	NA	NA	NA	NA	ACH-001497
35403592	COLO680N_OESOPHAGUS	+	UNC13B	10497	37	9	35403592	COLO680N_OESOPHAGUS	35403592	+	Missense_Mutation	SNP	C	T	rs576351913		g.chr9:35403592C>T	ENST00000378495.3	COLO680N_OESOPHAGUS	c.4486C>T	c.(4486-4488)Cac>Tac	p.H1496Y	FALSE	FALSE	0	FALSE	0	NA	77:144	22:50:00	22:49:00	NA	NA	NA	NA	ACH-001497
119461798	COLO680N_OESOPHAGUS	+	TRIM32	22954	37	9	119461798	COLO680N_OESOPHAGUS	119461798	+	Missense_Mutation	SNP	G	T			g.chr9:119461798G>T	ENST00000450136.1	COLO680N_OESOPHAGUS	c.1777G>T	c.(1777-1779)Gac>Tac	p.D593Y	FALSE	FALSE	0	FALSE	0	NA	69:176	140:306	134:301	NA	NA	NA	NA	ACH-001497
38724143	COLO680N_OESOPHAGUS	+	LINC00999	399744	37	10	38724143	COLO680N_OESOPHAGUS	38724143	+	Missense_Mutation	SNP	A	G			g.chr10:38724143A>G	ENST00000423687.1	COLO680N_OESOPHAGUS	c.182A>G	c.(181-183)aAt>aGt	p.N61S	FALSE	FALSE	0	FALSE	0	NA	21:45:00	1 day, 3:56:00	1 day, 2:56:00	NA	NA	NA	NA	ACH-001497
102766417	COLO680N_OESOPHAGUS	+	LZTS2	84445	37	10	102766417	COLO680N_OESOPHAGUS	102766417	+	Missense_Mutation	SNP	C	T	rs370440218		g.chr10:102766417C>T	ENST00000370220.1	COLO680N_OESOPHAGUS	c.1502C>T	c.(1501-1503)gCt>gTt	p.A501V	FALSE	FALSE	0	FALSE	0	NA	30:74	53:92	51:91	NA	NA	NA	NA	ACH-001497
115891887	COLO680N_OESOPHAGUS	+	C10orf118	0	37	10	115891887	COLO680N_OESOPHAGUS	115891887	+	Missense_Mutation	SNP	A	C			g.chr10:115891887A>C	ENST00000369287.3	COLO680N_OESOPHAGUS	c.1712T>G	c.(1711-1713)aTt>aGt	p.I571S	FALSE	TRUE	3	FALSE	0	NA	149:74		3 days, 6:30:00	NA	NA	NA	NA	ACH-001497
57100120	COLO680N_OESOPHAGUS	+	SSRP1	6749	37	11	57100120	COLO680N_OESOPHAGUS	57100120	+	Missense_Mutation	SNP	G	C			g.chr11:57100120G>C	ENST00000278412.2	COLO680N_OESOPHAGUS	c.747C>G	c.(745-747)gaC>gaG	p.D249E	FALSE	FALSE	0	FALSE	0	8.237e-06	31:69	60:106	55:106	NA	NA	NA	NA	ACH-001497
64884548	COLO680N_OESOPHAGUS	+	ZNHIT2	741	37	11	64884548	COLO680N_OESOPHAGUS	64884548	+	Missense_Mutation	SNP	G	A			g.chr11:64884548G>A	ENST00000310597.4	COLO680N_OESOPHAGUS	c.578C>T	c.(577-579)cCc>cTc	p.P193L	FALSE	FALSE	0	FALSE	0	NA	154:102	228:144	221:143	NA	NA	NA	NA	ACH-001497
66102186	COLO680N_OESOPHAGUS	+	RIN1	9610	37	11	66102186	COLO680N_OESOPHAGUS	66102186	+	Missense_Mutation	SNP	G	A			g.chr11:66102186G>A	ENST00000311320.4	COLO680N_OESOPHAGUS	c.1084C>T	c.(1084-1086)Cgg>Tgg	p.R362W	FALSE	FALSE	0	FALSE	0	4.118e-05	283:173	1 day, 3:17:00	1 day, 3:19:00	NA	NA	NA	NA	ACH-001497
66774617	COLO680N_OESOPHAGUS	+	SYT12	91683	37	11	66774617	COLO680N_OESOPHAGUS	66774617	+	De_novo_Start_OutOfFrame	SNP	C	A	rs111280704	byFrequency	g.chr11:66774617C>A	ENST00000393946.2	COLO680N_OESOPHAGUS				FALSE	FALSE	0	FALSE	0	NA	169:96	2 days, 22:33:00	2 days, 21:33:00	NA	NA	NA	NA	ACH-001497
69518464	COLO680N_OESOPHAGUS	+	FGF19	9965	37	11	69518464	COLO680N_OESOPHAGUS	69518464	+	Missense_Mutation	SNP	G	T			g.chr11:69518464G>T	ENST00000294312.3	COLO680N_OESOPHAGUS	c.181C>A	c.(181-183)Cgc>Agc	p.R61S	FALSE	FALSE	0	FALSE	0	NA	14:33:00	06:08:00	06:08:00	NA	NA	NA	NA	ACH-001497
118774000	COLO680N_OESOPHAGUS	+	BCL9L	283149	37	11	118774000	COLO680N_OESOPHAGUS	118774000	+	Missense_Mutation	SNP	G	T			g.chr11:118774000G>T	ENST00000334801.3	COLO680N_OESOPHAGUS	c.694C>A	c.(694-696)Ccc>Acc	p.P232T	TRUE	FALSE	0	FALSE	0	8.236e-06	128:62	16:11:00	17:10:00	NA	NA	NA	NA	ACH-001497
13102763	COLO680N_OESOPHAGUS	+	GPRC5D	55507	37	12	13102763	COLO680N_OESOPHAGUS	13102763	+	Missense_Mutation	SNP	A	G			g.chr12:13102763A>G	ENST00000228887.1	COLO680N_OESOPHAGUS	c.556T>C	c.(556-558)Ttc>Ctc	p.F186L	FALSE	FALSE	0	FALSE	0	NA	22:13:00	2 days, 2:22:00	1 day, 23:22:00	NA	NA	NA	NA	ACH-001497
22208219	COLO680N_OESOPHAGUS	+	CMAS	55907	37	12	22208219	COLO680N_OESOPHAGUS	22208219	+	Missense_Mutation	SNP	C	T			g.chr12:22208219C>T	ENST00000229329.2	COLO680N_OESOPHAGUS	c.397C>T	c.(397-399)Cat>Tat	p.H133Y	FALSE	FALSE	0	FALSE	0	NA	27:68	51:147	49:148	NA	NA	NA	NA	ACH-001497
133349798	COLO680N_OESOPHAGUS	+	GOLGA3	2802	37	12	133349798	COLO680N_OESOPHAGUS	133349798	+	Missense_Mutation	SNP	C	G			g.chr12:133349798C>G	ENST00000450791.2	COLO680N_OESOPHAGUS	c.4390G>C	c.(4390-4392)Gag>Cag	p.E1464Q	FALSE	FALSE	0	FALSE	0	1.647e-05	196:80	2 days, 5:30:00	2 days, 4:30:00	NA	NA	NA	NA	ACH-001497
78293720	COLO680N_OESOPHAGUS	+	SLAIN1	122060	37	13	78293720	COLO680N_OESOPHAGUS	78293720	+	Missense_Mutation	SNP	C	A			g.chr13:78293720C>A	ENST00000466548.1	COLO680N_OESOPHAGUS	c.614C>A	c.(613-615)cCt>cAt	p.P205H	FALSE	FALSE	0	FALSE	0	NA	47:95	38:113	37:111	NA	NA	NA	NA	ACH-001497
23265224	COLO680N_OESOPHAGUS	+	GOLGA8I	283796	37	15	23265224	COLO680N_OESOPHAGUS	23265224	+	Missense_Mutation	SNP	C	T			g.chr15:23265224C>T	ENST00000450802.3	COLO680N_OESOPHAGUS	c.1651C>T	c.(1651-1653)Cac>Tac	p.H551Y	FALSE	FALSE	0	FALSE	0	NA	62:152	15:26:00	15:27:00	NA	NA	NA	NA	ACH-001497
30437438	COLO680N_OESOPHAGUS	+	GOLGA8T	653075	37	15	30437438	COLO680N_OESOPHAGUS	30437438	+	Missense_Mutation	SNP	C	T			g.chr15:30437438C>T	ENST00000569052.1	COLO680N_OESOPHAGUS	c.1648C>T	c.(1648-1650)Cac>Tac	p.H550Y	TRUE	FALSE	0	FALSE	0	NA	169:121	80:74	78:71	NA	NA	NA	NA	ACH-001497
32685315	COLO680N_OESOPHAGUS	+	GOLGA8K	653125	37	15	32685315	COLO680N_OESOPHAGUS	32685315	+	Missense_Mutation	SNP	G	A			g.chr15:32685315G>A	ENST00000512626.2	COLO680N_OESOPHAGUS	c.1645C>T	c.(1645-1647)Cac>Tac	p.H549Y	FALSE	FALSE	0	FALSE	0	NA	171:117	2 days, 6:40:00	2 days, 6:38:00	NA	NA	NA	NA	ACH-001497
34675082	COLO680N_OESOPHAGUS	+	GOLGA8A	23015	37	15	34675082	COLO680N_OESOPHAGUS	34675082	+	Missense_Mutation	SNP	C	A			g.chr15:34675082C>A	ENST00000359187.4	COLO680N_OESOPHAGUS	c.1023G>T	c.(1021-1023)agG>agT	p.R341S	FALSE	FALSE	0	FALSE	0	NA	133:67	245:111	234:110	NA	NA	NA	NA	ACH-001497
34821303	COLO680N_OESOPHAGUS	+	GOLGA8B	440270	37	15	34821303	COLO680N_OESOPHAGUS	34821303	+	Missense_Mutation	SNP	C	A			g.chr15:34821303C>A	ENST00000342314.5	COLO680N_OESOPHAGUS	c.1023G>T	c.(1021-1023)agG>agT	p.R341S	FALSE	FALSE	0	FALSE	0	NA	0.686806			NA	NA	NA	NA	ACH-001497
39876504	COLO680N_OESOPHAGUS	+	THBS1	7057	37	15	39876504	COLO680N_OESOPHAGUS	39876504	+	Missense_Mutation	SNP	G	A			g.chr15:39876504G>A	ENST00000260356.5	COLO680N_OESOPHAGUS	c.907G>A	c.(907-909)Gaa>Aaa	p.E303K	FALSE	FALSE	0	FALSE	0	NA	0.752778			NA	NA	NA	NA	ACH-001497
45408745	COLO680N_OESOPHAGUS	+	DUOXA2	405753	37	15	45408745	COLO680N_OESOPHAGUS	45408745	+	Silent	SNP	T	C			g.chr15:45408745T>C	ENST00000323030.5	COLO680N_OESOPHAGUS	c.372T>C	c.(370-372)atT>atC	p.I124I	FALSE	FALSE	0	FALSE	0	NA	72:133	21:46:00	22:48:00	NA	NA	NA	NA	ACH-001497
45408749	COLO680N_OESOPHAGUS	+	DUOXA2	405753	37	15	45408749	COLO680N_OESOPHAGUS	45408749	+	Missense_Mutation	SNP	T	C			g.chr15:45408749T>C	ENST00000323030.5	COLO680N_OESOPHAGUS	c.376T>C	c.(376-378)Tac>Cac	p.Y126H	FALSE	FALSE	0	FALSE	0	NA	486:1224	142:358	364:958	NA	NA	NA	NA	ACH-001497
69737190	COLO680N_OESOPHAGUS	+	KIF23	9493	37	15	69737190	COLO680N_OESOPHAGUS	69737190	+	Missense_Mutation	SNP	C	G			g.chr15:69737190C>G	ENST00000260363.4	COLO680N_OESOPHAGUS	c.2441C>G	c.(2440-2442)tCt>tGt	p.S814C	FALSE	TRUE	3	FALSE	0	0.0001407	8 days, 15:53:00	6 days, 19:40:00	6 days, 16:39:00	NA	NA	NA	NA	ACH-001497
18573204	COLO680N_OESOPHAGUS	+	NOMO2	283820	37	16	18573204	COLO680N_OESOPHAGUS	18573204	+	Silent	SNP	G	A			g.chr16:18573204G>A	ENST00000381474.3	COLO680N_OESOPHAGUS	c.159C>T	c.(157-159)ctC>ctT	p.L53L	TRUE	FALSE	0	FALSE	0	NA	102:645	25:165	24:161	NA	NA	NA	NA	ACH-001497
27494395	COLO680N_OESOPHAGUS	+	GTF3C1	2975	37	16	27494395	COLO680N_OESOPHAGUS	27494395	+	Missense_Mutation	SNP	C	T			g.chr16:27494395C>T	ENST00000356183.4	COLO680N_OESOPHAGUS	c.4053G>A	c.(4051-4053)atG>atA	p.M1351I	FALSE	FALSE	0	FALSE	0	NA	03:13:00			NA	NA	NA	NA	ACH-001497
57449764	COLO680N_OESOPHAGUS	+	CCL17	6361	37	16	57449764	COLO680N_OESOPHAGUS	57449764	+	Missense_Mutation	SNP	G	C			g.chr16:57449764G>C	ENST00000219244.4	COLO680N_OESOPHAGUS	c.276G>C	c.(274-276)gaG>gaC	p.E92D	FALSE	FALSE	0	FALSE	0	NA	52:76			NA	NA	NA	NA	ACH-001497
88594448	COLO680N_OESOPHAGUS	+	ZFPM1	161882	37	16	88594448	COLO680N_OESOPHAGUS	88594448	+	Missense_Mutation	SNP	C	G			g.chr16:88594448C>G	ENST00000319555.3	COLO680N_OESOPHAGUS	c.514C>G	c.(514-516)Ctc>Gtc	p.L172V	FALSE	FALSE	0	FALSE	0	2.475e-05	14:14:00	05:10:00	05:10:00	NA	NA	NA	NA	ACH-001497
7365648	COLO680N_OESOPHAGUS	+	ZBTB4	57659	37	17	7365648	COLO680N_OESOPHAGUS	7365648	+	Missense_Mutation	SNP	C	T			g.chr17:7365648C>T	ENST00000311403.4	COLO680N_OESOPHAGUS	c.2653G>A	c.(2653-2655)Gaa>Aaa	p.E885K	FALSE	FALSE	0	FALSE	0	NA	1 day, 15:48:00	1 day, 14:45:00	1 day, 14:44:00	NA	NA	NA	NA	ACH-001497
18541717	COLO680N_OESOPHAGUS	+	TBC1D28	254272	37	17	18541717	COLO680N_OESOPHAGUS	18541717	+	Missense_Mutation	SNP	C	T			g.chr17:18541717C>T	ENST00000345096.4	COLO680N_OESOPHAGUS	c.296G>A	c.(295-297)tGc>tAc	p.C99Y	FALSE	FALSE	0	FALSE	0	NA	49:100	57:175	55:170	NA	NA	NA	NA	ACH-001497
39551288	COLO680N_OESOPHAGUS	+	KRT31	3881	37	17	39551288	COLO680N_OESOPHAGUS	39551288	+	Silent	SNP	A	G			g.chr17:39551288A>G	ENST00000251645.2	COLO680N_OESOPHAGUS	c.909T>C	c.(907-909)agT>agC	p.S303S	FALSE	FALSE	0	FALSE	0	NA	81:187	49:127	50:126	NA	NA	NA	NA	ACH-001497
39551294	COLO680N_OESOPHAGUS	+	KRT31	3881	37	17	39551294	COLO680N_OESOPHAGUS	39551294	+	Silent	SNP	T	C			g.chr17:39551294T>C	ENST00000251645.2	COLO680N_OESOPHAGUS	c.903A>G	c.(901-903)acA>acG	p.T301T	FALSE	FALSE	0	FALSE	0	NA	150:371	129:287	127:273	NA	NA	NA	NA	ACH-001497
43003488	COLO680N_OESOPHAGUS	+	KIF18B	146909	37	17	43003488	COLO680N_OESOPHAGUS	43003488	+	Missense_Mutation	SNP	C	T			g.chr17:43003488C>T	ENST00000593135.1	COLO680N_OESOPHAGUS	c.2519G>A	c.(2518-2520)aGa>aAa	p.R840K	FALSE	FALSE	0	FALSE	2	NA	28:64	1.01875	0.929861	NA	NA	NA	NA	ACH-001497
58156101	COLO680N_OESOPHAGUS	+	HEATR6	63897	37	17	58156101	COLO680N_OESOPHAGUS	58156101	+	Missense_Mutation	SNP	G	A			g.chr17:58156101G>A	ENST00000184956.6	COLO680N_OESOPHAGUS	c.175C>T	c.(175-177)Ctc>Ttc	p.L59F	FALSE	FALSE	0	FALSE	0	8.236e-06	71:152	66:90	65:91	NA	NA	NA	NA	ACH-001497
813327	COLO680N_OESOPHAGUS	+	LPPR3	0	37	19	813327	COLO680N_OESOPHAGUS	813327	+	Missense_Mutation	SNP	G	A			g.chr19:813327G>A	ENST00000520876.3	COLO680N_OESOPHAGUS	c.1400C>T	c.(1399-1401)tCg>tTg	p.S467L	FALSE	FALSE	0	FALSE	0	NA	50:104	18:23:00	18:24:00	NA	NA	NA	NA	ACH-001497
1467752	COLO680N_OESOPHAGUS	+	APC2	10297	37	19	1467752	COLO680N_OESOPHAGUS	1467752	+	Silent	SNP	C	T			g.chr19:1467752C>T	ENST00000535453.1	COLO680N_OESOPHAGUS	c.4452C>T	c.(4450-4452)ccC>ccT	p.P1484P	FALSE	FALSE	0	FALSE	0	NA	13:37:00	15:52:00	16:53:00	NA	NA	NA	NA	ACH-001497
7934210	COLO680N_OESOPHAGUS	+	CTD-3193O13.9	0	37	19	7934210	COLO680N_OESOPHAGUS	7934210	+	Silent	SNP	C	T	rs555887443		g.chr19:7934210C>T	ENST00000539422.1	COLO680N_OESOPHAGUS	c.3750G>A	c.(3748-3750)ggG>ggA	p.G1250G	FALSE	FALSE	0	FALSE	0	NA	43:110	1 day, 9:59:00	1 day, 5:57:00	NA	NA	NA	NA	ACH-001497
9492197	COLO680N_OESOPHAGUS	+	ZNF177	7730	37	19	9492197	COLO680N_OESOPHAGUS	9492197	+	Missense_Mutation	SNP	A	T			g.chr19:9492197A>T	ENST00000589262.1	COLO680N_OESOPHAGUS	c.1190A>T	c.(1189-1191)gAg>gTg	p.E397V	TRUE	FALSE	0	FALSE	0	NA	21:42:00	99:236	95:234	NA	NA	NA	NA	ACH-001497
12902389	COLO680N_OESOPHAGUS	+	JUNB	3726	37	19	12902389	COLO680N_OESOPHAGUS	12902389	+	De_novo_Start_OutOfFrame	SNP	A	T	rs17883538	byFrequency	g.chr19:12902389A>T	ENST00000302754.4	COLO680N_OESOPHAGUS				FALSE	FALSE	0	FALSE	0	NA	41:75	33:99	34:94	NA	NA	NA	NA	ACH-001497
15288695	COLO680N_OESOPHAGUS	+	NOTCH3	4854	37	19	15288695	COLO680N_OESOPHAGUS	15288695	+	Silent	SNP	G	A	rs78926093	byFrequency	g.chr19:15288695G>A	ENST00000263388.2	COLO680N_OESOPHAGUS	c.4044C>T	c.(4042-4044)ggC>ggT	p.G1348G	FALSE	FALSE	0	FALSE	0	NA	36:137	45:70	44:70	NA	NA	NA	NA	ACH-001497
39280318	COLO680N_OESOPHAGUS	+	LGALS7B	653499	37	19	39280318	COLO680N_OESOPHAGUS	39280318	+	Silent	SNP	C	T	rs200262818		g.chr19:39280318C>T	ENST00000314980.4	COLO680N_OESOPHAGUS	c.69C>T	c.(67-69)cgC>cgT	p.R23R	FALSE	FALSE	0	FALSE	0	NA	29:186	0.970833		NA	NA	NA	NA	ACH-001497
44669401	COLO680N_OESOPHAGUS	+	ZNF226	7769	37	19	44669401	COLO680N_OESOPHAGUS	44669401	+	Splice_Site	SNP	T	A	rs28667876	byFrequency	g.chr19:44669401T>A	ENST00000590089.1	COLO680N_OESOPHAGUS		c.e1+2		FALSE	FALSE	0	FALSE	0	NA	47:100			NA	NA	NA	NA	ACH-001497
49472798	COLO680N_OESOPHAGUS	+	GYS1	2997	37	19	49472798	COLO680N_OESOPHAGUS	49472798	+	Missense_Mutation	SNP	G	A			g.chr19:49472798G>A	ENST00000323798.3	COLO680N_OESOPHAGUS	c.1961C>T	c.(1960-1962)cCg>cTg	p.P654L	FALSE	FALSE	0	FALSE	0	8.236e-06	101:178	15:47:00	15:48:00	NA	NA	NA	NA	ACH-001497
50826284	COLO680N_OESOPHAGUS	+	KCNC3	3748	37	19	50826284	COLO680N_OESOPHAGUS	50826284	+	Silent	SNP	G	A	rs369286320		g.chr19:50826284G>A	ENST00000477616.1	COLO680N_OESOPHAGUS	c.1926C>T	c.(1924-1926)ccC>ccT	p.P642P	TRUE	FALSE	0	FALSE	0	NA	0.502083			NA	NA	NA	NA	ACH-001497
53553342	COLO680N_OESOPHAGUS	+	ERVV-2	100271846	37	19	53553342	COLO680N_OESOPHAGUS	53553342	+	Missense_Mutation	SNP	G	A			g.chr19:53553342G>A	ENST00000601417.1	COLO680N_OESOPHAGUS	c.838G>A	c.(838-840)Gtg>Atg	p.V280M	FALSE	FALSE	0	FALSE	0	NA	4 days, 6:00:00	2 days, 8:00:00	2 days, 8:00:00	NA	NA	NA	NA	ACH-001497
3801261	COLO680N_OESOPHAGUS	+	AP5S1	55317	37	20	3801261	COLO680N_OESOPHAGUS	3801261	+	De_novo_Start_OutOfFrame	SNP	G	A	rs139675090	byFrequency	g.chr20:3801261G>A	ENST00000246041.2	COLO680N_OESOPHAGUS				FALSE	FALSE	0	FALSE	0	3.295e-05	2 days, 22:00:00	1 day, 22:00:00	1 day, 19:00:00	NA	NA	NA	NA	ACH-001497
16338404	COLO680N_OESOPHAGUS	+	NRIP1	8204	37	21	16338404	COLO680N_OESOPHAGUS	16338404	+	Missense_Mutation	SNP	C	G			g.chr21:16338404C>G	ENST00000400202.1	COLO680N_OESOPHAGUS	c.2110G>C	c.(2110-2112)Gaa>Caa	p.E704Q	FALSE	FALSE	0	FALSE	0	NA	59:70	11:20:00	13:19:00	NA	NA	NA	NA	ACH-001497
17590039	COLO680N_OESOPHAGUS	+	IL17RA	23765	37	22	17590039	COLO680N_OESOPHAGUS	17590039	+	Missense_Mutation	SNP	G	C			g.chr22:17590039G>C	ENST00000319363.6	COLO680N_OESOPHAGUS	c.1930G>C	c.(1930-1932)Gga>Cga	p.G644R	FALSE	FALSE	0	FALSE	0	NA	1 day, 23:56:00	06:15:00	07:14:00	NA	NA	NA	NA	ACH-001497
22279998	COLO680N_OESOPHAGUS	+	PPM1F	9647	37	22	22279998	COLO680N_OESOPHAGUS	22279998	+	Missense_Mutation	SNP	A	G			g.chr22:22279998A>G	ENST00000263212.5	COLO680N_OESOPHAGUS	c.929T>C	c.(928-930)gTg>gCg	p.V310A	FALSE	FALSE	0	FALSE	0	NA	8 days, 3:00:00	1 day, 20:00:00	1 day, 20:00:00	NA	NA	NA	NA	ACH-001497
50970132	COLO680N_OESOPHAGUS	+	ODF3B	440836	37	22	50970132	COLO680N_OESOPHAGUS	50970132	+	Silent	SNP	C	T	rs115450316	byFrequency	g.chr22:50970132C>T	ENST00000428989.2	COLO680N_OESOPHAGUS	c.180G>A	c.(178-180)caG>caA	p.Q60Q	FALSE	FALSE	0	FALSE	0	NA	5 days, 20:00:00	6 days, 11:00:00	6 days, 9:00:00	NA	NA	NA	NA	ACH-001497
2778097	COLO680N_OESOPHAGUS	+	GYG2	8908	37	X	2778097	COLO680N_OESOPHAGUS	2778097	+	Silent	SNP	T	G			g.chrX:2778097T>G	ENST00000381163.3	COLO680N_OESOPHAGUS	c.921T>G	c.(919-921)ccT>ccG	p.P307P	FALSE	FALSE	0	FALSE	0	8.237e-06	4 days, 16:00:00	2 days, 20:02:00	2 days, 21:01:00	NA	NA	NA	NA	ACH-001497
100744828	COLO680N_OESOPHAGUS	+	ARMCX4	100131755	37	X	100744828	COLO680N_OESOPHAGUS	100744828	+	Missense_Mutation	SNP	G	A			g.chrX:100744828G>A	ENST00000423738.3	COLO680N_OESOPHAGUS	c.1252G>A	c.(1252-1254)Gtt>Att	p.V418I	FALSE	FALSE	0	FALSE	0	8.277e-06	2 days, 16:00:00	5 days, 20:01:00	5 days, 21:01:00	NA	NA	NA	NA	ACH-001497
100808356	COLO680N_OESOPHAGUS	+	ARMCX1	51309	37	X	100808356	COLO680N_OESOPHAGUS	100808356	+	Missense_Mutation	SNP	G	C			g.chrX:100808356G>C	ENST00000372829.3	COLO680N_OESOPHAGUS	c.443G>C	c.(442-444)aGg>aCg	p.R148T	FALSE	FALSE	0	FALSE	0	NA	8 days, 2:00:00	5 days, 9:00:00	5 days, 2:00:00	NA	NA	NA	NA	ACH-001497
102984394	COLO680N_OESOPHAGUS	+	IL18R1	8809	37	2	102984394	COLO680N_OESOPHAGUS	102984394	+	Nonsense_Mutation	SNP	G	A			g.chr2:102984394G>A	ENST00000409599.1	COLO680N_OESOPHAGUS	c.168G>A	c.(166-168)tgG>tgA	p.W56*	FALSE	FALSE	0	FALSE	0	NA	3 days, 21:00:00	4 days, 16:01:00	4 days, 15:01:00	NA	NA	NA	NA	ACH-001497
114970484	COLO680N_OESOPHAGUS	+	TRIM33	51592	37	1	114970484	COLO680N_OESOPHAGUS	114970484	+	Silent	SNP	T	C	rs367665071		g.chr1:114970484T>C	ENST00000358465.2	COLO680N_OESOPHAGUS	c.1188A>G	c.(1186-1188)ctA>ctG	p.L396L	FALSE	FALSE	0	FALSE	0	NA	3 days, 19:00:00	4 days, 6:00:00	4 days, 5:00:00	NA	NA	NA	NA	ACH-001497
157545325	COLO680N_OESOPHAGUS	+	FCRL4	83417	37	1	157545325	COLO680N_OESOPHAGUS	157545325	+	Missense_Mutation	SNP	C	T			g.chr1:157545325C>T	ENST00000271532.1	COLO680N_OESOPHAGUS	c.1537G>A	c.(1537-1539)Gaa>Aaa	p.E513K	FALSE	FALSE	0	FALSE	0	NA	24:95	79:352	92:405	NA	NA	NA	NA	ACH-001497
170113715	COLO680N_OESOPHAGUS	+	LRP2	4036	37	2	170113715	COLO680N_OESOPHAGUS	170113715	+	Missense_Mutation	SNP	C	G			g.chr2:170113715C>G	ENST00000263816.3	COLO680N_OESOPHAGUS	c.2558G>C	c.(2557-2559)aGa>aCa	p.R853T	TRUE	FALSE	0	FALSE	0	NA	08:47:00			NA	NA	NA	NA	ACH-001497
26426265	COLO680N_OESOPHAGUS	+	RBPJ	3516	37	4	26426265	COLO680N_OESOPHAGUS	26426265	+	Missense_Mutation	SNP	A	G			g.chr4:26426265A>G	ENST00000361572.6	COLO680N_OESOPHAGUS	c.686A>G	c.(685-687)gAa>gGa	p.E229G	FALSE	FALSE	0	FALSE	0	8.236e-06	65:133	31:69	30:69	NA	NA	NA	NA	ACH-001497
139749409	COLO680N_OESOPHAGUS	+	MAMDC4	158056	37	9	139749409	COLO680N_OESOPHAGUS	139749409	+	Silent	SNP	G	C			g.chr9:139749409G>C	ENST00000317446.2	COLO680N_OESOPHAGUS	c.1044G>C	c.(1042-1044)ctG>ctC	p.L348L	FALSE	FALSE	0	FALSE	0	NA	78:165	20:56:00	20:56:00	NA	NA	NA	NA	ACH-001497
41497295	COLO680N_OESOPHAGUS	+	CYP2B6	1555	37	19	41497295	COLO680N_OESOPHAGUS	41497295	+	Missense_Mutation	SNP	C	A	rs386809310|rs33926104	byFrequency	g.chr19:41497295C>A	ENST00000324071.4	COLO680N_OESOPHAGUS	c.85C>A	c.(85-87)Cgc>Agc	p.R29S	FALSE	FALSE	0	FALSE	0	NA	41:95	58:125	54:121	NA	NA	NA	NA	ACH-001497
129901897	COLO680N_OESOPHAGUS	+	MKI67	4288	37	10	129901897	COLO680N_OESOPHAGUS	129901899	+	In_Frame_Del	DEL	TCT	-			g.chr10:129901897_129901899delTCT	ENST00000368654.3	COLO680N_OESOPHAGUS	c.8205_8207delAGA	c.(8203-8208)gaagag>gag	p.2735_2736EE>E	FALSE	FALSE	0	FALSE	0	NA	51:156	67:203	67:207	NA	NA	NA	NA	ACH-001497
10011081	COLO680N_OESOPHAGUS	+	SBF2	81846	37	11	10011081	COLO680N_OESOPHAGUS	10011081	+	Frame_Shift_Del	DEL	T	-			g.chr11:10011081delT	ENST00000256190.8	COLO680N_OESOPHAGUS	c.1358delA	c.(1357-1359)aagfs	p.K453fs	FALSE	FALSE	0	FALSE	0	NA	0.986806			NA	NA	NA	NA	ACH-001497
9247649	COLO680N_OESOPHAGUS	+	A2M	2	37	12	9247649	COLO680N_OESOPHAGUS	9247650	+	Frame_Shift_Del	DEL	TT	-			g.chr12:9247649_9247650delTT	ENST00000318602.7	COLO680N_OESOPHAGUS	c.2044_2045delAA	c.(2044-2046)aagfs	p.K682fs	FALSE	FALSE	0	FALSE	0	NA	111:406	12:42:00	12:42:00	NA	NA	NA	NA	ACH-001497
74340810	COLO680N_OESOPHAGUS	+	PTGR2	145482	37	14	74340810	COLO680N_OESOPHAGUS	74340811	+	Frame_Shift_Ins	INS	-	T			g.chr14:74340810_74340811insT	ENST00000555661.1	COLO680N_OESOPHAGUS	c.241_242insT	c.(241-243)attfs	p.I81fs	FALSE	FALSE	0	FALSE	0	NA	7 days, 3:00:00	2 days, 10:00:00	2 days, 7:00:00	NA	NA	NA	NA	ACH-001497
171400488	COLO680N_OESOPHAGUS	+	MYO3B	140469	37	2	171400488	COLO680N_OESOPHAGUS	171400488	+	Frame_Shift_Del	DEL	T	-			g.chr2:171400488delT	ENST00000408978.4	COLO680N_OESOPHAGUS	c.3723delT	c.(3721-3723)cctfs	p.P1241fs	FALSE	FALSE	0	FALSE	0	4.118e-05	1 day, 21:51:00	21:37:00	20:35:00	NA	NA	NA	NA	ACH-001497
189849608	COLO680N_OESOPHAGUS	+	COL3A1	1281	37	2	189849608	COLO680N_OESOPHAGUS	189849616	+	In_Frame_Del	DEL	GACGATCAA	-	rs376603102|rs368299739|rs112714742		g.chr2:189849608_189849616delGACGATCAA	ENST00000304636.3	COLO680N_OESOPHAGUS	c.202_210delGACGATCAA	c.(202-210)gacgatcaadel	p.DDQ68del	TRUE	FALSE	0	FALSE	0	NA	0.65			NA	NA	NA	NA	ACH-001497
172533446	COLO680N_OESOPHAGUS	+	ECT2	1894	37	3	172533446	COLO680N_OESOPHAGUS	172533447	+	Frame_Shift_Del	DEL	AT	-			g.chr3:172533446_172533447delAT	ENST00000392692.3	COLO680N_OESOPHAGUS	c.2453_2454delAT	c.(2452-2454)gatfs	p.D818fs	FALSE	FALSE	0	FALSE	0	NA	3 days, 3:00:00	1 day, 16:01:00	1 day, 17:01:00	NA	NA	NA	NA	ACH-001497
68682037	COLO680N_OESOPHAGUS	+	RAD17	5884	37	5	68682037	COLO680N_OESOPHAGUS	68682047	+	Frame_Shift_Del	DEL	TATATTTATAA	-	rs537758732|rs200670970	byFrequency	g.chr5:68682037_68682047delTATATTTATAA	ENST00000509734.1	COLO680N_OESOPHAGUS	c.762_772delTATATTTATAA	c.(760-774)cttatatttataatcfs	p.IFII255fs	FALSE	FALSE	0	FALSE	0	8.237e-06	2 days, 10:00:00	6 days, 1:00:00	5 days, 15:00:00	NA	NA	NA	NA	ACH-001497
107577596	COLO680N_OESOPHAGUS	+	LAMB1	3912	37	7	107577596	COLO680N_OESOPHAGUS	107577598	+	In_Frame_Del	DEL	GTC	-			g.chr7:107577596_107577598delGTC	ENST00000222399.6	COLO680N_OESOPHAGUS	c.3886_3888delGAC	c.(3886-3888)gacdel	p.D1296del	FALSE	FALSE	0	FALSE	0	NA	1 day, 9:34:00	72:76	65:77	NA	NA	NA	NA	ACH-001497
63538035	COLO680N_OESOPHAGUS	+	ZNF727	442319	37	7	63538035	COLO680N_OESOPHAGUS	63538046	+	In_Frame_Del	DEL	AAGAATGTGGCA	-	rs563292186		g.chr7:63538035_63538046delAAGAATGTGGCA	ENST00000550760.3	COLO680N_OESOPHAGUS	c.608_619delAAGAATGTGGCA	c.(607-621)gaagaatgtggcaaa>gaa	p.ECGK204del	FALSE	FALSE	0	FALSE	0	2.481e-05	6 days, 15:00:00	7 days, 2:02:00	7 days, 2:02:00	NA	NA	NA	NA	ACH-001497
150269423	COLO680N_OESOPHAGUS	+	GIMAP4	55303	37	7	150269423	COLO680N_OESOPHAGUS	150269429	+	Frame_Shift_Del	DEL	ATTTTCG	-	rs377155868		g.chr7:150269423_150269429delATTTTCG	ENST00000255945.2	COLO680N_OESOPHAGUS	c.265_271delATTTTCG	c.(265-273)attttcgacfs	p.IFD89fs	FALSE	FALSE	0	FALSE	0	NA	11:04:00			NA	NA	NA	NA	ACH-001497
44975587	COLO680N_OESOPHAGUS	+	FSCB	84075	37	14	44975587	COLO680N_OESOPHAGUS	44975588	+	Frame_Shift_Del	DEL	TT	-			g.chr14:44975587_44975588delTT	ENST00000340446.4	COLO680N_OESOPHAGUS	c.603_604delAA	c.(601-606)gcaacafs	p.T202fs	FALSE	FALSE	0	FALSE	0	NA	40:110	38:84	36:82	NA	NA	NA	NA	ACH-001497
59485531	COLO680N_OESOPHAGUS	+	TBX2	6909	37	17	59485531	COLO680N_OESOPHAGUS	59485532	+	In_Frame_Ins	INS	-	GCC	rs375903850		g.chr17:59485531_59485532insGCC	ENST00000240328.3	COLO680N_OESOPHAGUS	c.1803_1804insGCC	c.(1804-1806)gcc>GCCgcc	p.602_602A>AA	FALSE	FALSE	0	FALSE	0	NA	122:333	39:98	37:90	NA	NA	NA	NA	ACH-001497
92646729	COLO680N_OESOPHAGUS	+	KIAA1107	23285	37	1	92646729	COLO680N_OESOPHAGUS	92646730	+	Frame_Shift_Ins	INS	-	A			g.chr1:92646729_92646730insA	ENST00000370378.4	COLO680N_OESOPHAGUS	c.2175_2176insA	c.(2176-2178)aaafs	p.K726fs	FALSE	FALSE	0	FALSE	0	NA	99:284	16:47:00	15:46:00	NA	NA	NA	NA	ACH-001497
168160738	COLO680N_OESOPHAGUS	+	TIPRL	261726	37	1	168160738	COLO680N_OESOPHAGUS	168160739	+	Splice_Site	DEL	TG	-			g.chr1:168160738_168160739delTG	ENST00000367833.2	COLO680N_OESOPHAGUS	c.516delTG	c.(514-516)att>at	p.I172fs	FALSE	FALSE	0	FALSE	0	NA	3 days, 7:36:00	160:75	154:74	NA	NA	NA	NA	ACH-001497
212254067	COLO680N_OESOPHAGUS	+	DTL	51514	37	1	212254067	COLO680N_OESOPHAGUS	212254068	+	Frame_Shift_Ins	INS	-	A	rs540935416		g.chr1:212254067_212254068insA	ENST00000366991.4	COLO680N_OESOPHAGUS	c.1236_1237insA	c.(1237-1239)aaafs	p.K413fs	FALSE	FALSE	0	FALSE	0	NA	10 days, 3:00:00	4 days, 21:02:00	4 days, 23:02:00	NA	NA	NA	NA	ACH-001497
29795950	COLO680N_OESOPHAGUS	+	HLA-G	3135	37	6	29795950	COLO680N_OESOPHAGUS	29795951	+	Frame_Shift_Ins	INS	-	GA			g.chr6:29795950_29795951insGA	ENST00000360323.6	COLO680N_OESOPHAGUS	c.200_201insGA	c.(199-204)ccgaggfs	p.PR67fs	FALSE	FALSE	0	FALSE	0	3.295e-05	4 days, 0:00:00	1 day, 9:01:00	1 day, 9:01:00	NA	NA	NA	NA	ACH-001497
151187070	COLO680N_OESOPHAGUS	+	MTHFD1L	25902	37	6	151187070	COLO680N_OESOPHAGUS	151187081	+	In_Frame_Del	DEL	GGCGGCGGCGGT	-	rs532895705	byFrequency	g.chr6:151187070_151187081delGGCGGCGGCGGT	ENST00000367321.3	COLO680N_OESOPHAGUS	c.112_123delGGCGGCGGCGGT	c.(112-123)ggcggcggcggtdel	p.GGGG38del	FALSE	FALSE	0	FALSE	0	NA	51:108		06:09:00	NA	NA	NA	NA	ACH-001497
5069059	COLO680N_OESOPHAGUS	+	JAK2	3717	37	9	5069059	COLO680N_OESOPHAGUS	5069060	+	Frame_Shift_Ins	INS	-	A			g.chr9:5069059_5069060insA	ENST00000381652.3	COLO680N_OESOPHAGUS	c.1364_1365insA	c.(1363-1368)acaaaafs	p.TK455fs	FALSE	FALSE	0	FALSE	0	NA	6 days, 15:00:00	6 days, 10:01:00	6 days, 6:01:00	NA	NA	NA	NA	ACH-001497
73111424	COLO680N_OESOPHAGUS	+	SLC29A3	55315	37	10	73111424	COLO680N_OESOPHAGUS	73111425	+	Frame_Shift_Ins	INS	-	T			g.chr10:73111424_73111425insT	ENST00000373189.5	COLO680N_OESOPHAGUS	c.489_490insT	c.(490-492)tttfs	p.F164fs	TRUE	FALSE	0	FALSE	0	NA	77:155	71:146	72:147	NA	NA	NA	NA	ACH-001497
108559709	COLO680N_OESOPHAGUS	+	DDX10	1662	37	11	108559709	COLO680N_OESOPHAGUS	108559710	+	Frame_Shift_Ins	INS	-	A			g.chr11:108559709_108559710insA	ENST00000322536.3	COLO680N_OESOPHAGUS	c.895_896insA	c.(895-897)caafs	p.Q299fs	FALSE	FALSE	0	FALSE	0	NA	65:81	36:65	34:68	NA	NA	NA	NA	ACH-001497
72270549	COLO680N_OESOPHAGUS	+	MYO9A	4649	37	15	72270549	COLO680N_OESOPHAGUS	72270550	+	Frame_Shift_Ins	INS	-	T			g.chr15:72270549_72270550insT	ENST00000356056.5	COLO680N_OESOPHAGUS	c.1806_1807insA	c.(1804-1809)aaaccafs	p.P603fs	FALSE	FALSE	0	FALSE	0	NA	4 days, 1:01:00	3 days, 9:00:00	3 days, 6:00:00	NA	NA	NA	NA	ACH-001497
19474618	COLO680N_OESOPHAGUS	+	TMC5	79838	37	16	19474618	COLO680N_OESOPHAGUS	19474619	+	Frame_Shift_Ins	INS	-	A			g.chr16:19474618_19474619insA	ENST00000396229.2	COLO680N_OESOPHAGUS	c.1165_1166insA	c.(1165-1167)gaafs	p.E389fs	TRUE	FALSE	0	FALSE	0	NA	09:40:00			NA	NA	NA	NA	ACH-001497
77768448	COLO680N_OESOPHAGUS	+	CBX8	57332	37	17	77768448	COLO680N_OESOPHAGUS	77768449	+	Frame_Shift_Ins	INS	-	A			g.chr17:77768448_77768449insA	ENST00000269385.4	COLO680N_OESOPHAGUS	c.1155_1156insT	c.(1153-1158)tttaaafs	p.K386fs	FALSE	FALSE	0	FALSE	0	NA	140:75		12:06:00	NA	NA	NA	NA	ACH-001497
3083989	COLO680N_OESOPHAGUS	+	MYOM1	8736	37	18	3083989	COLO680N_OESOPHAGUS	3083990	+	Frame_Shift_Ins	INS	-	T			g.chr18:3083989_3083990insT	ENST00000356443.4	COLO680N_OESOPHAGUS	c.4375_4376insA	c.(4375-4377)atafs	p.I1459fs	FALSE	FALSE	0	FALSE	0	NA	1 day, 12:14:00			NA	NA	NA	NA	ACH-001497
37677850	COLO680N_OESOPHAGUS	+	ZNF585B	92285	37	19	37677850	COLO680N_OESOPHAGUS	37677851	+	Frame_Shift_Ins	INS	-	A			g.chr19:37677850_37677851insA	ENST00000532828.2	COLO680N_OESOPHAGUS	c.588_589insT	c.(586-591)tttcaafs	p.Q197fs	FALSE	FALSE	0	FALSE	0	3.309e-05	44:128	97:194	93:189	NA	NA	NA	NA	ACH-001497
100913058	COLO680N_OESOPHAGUS	+	ARMCX2	9823	37	X	100913058	COLO680N_OESOPHAGUS	100913059	+	Splice_Site	INS	-	CTT	rs372976800|rs113780564|rs76886116		g.chrX:100913058_100913059insCTT	ENST00000328766.5	COLO680N_OESOPHAGUS		c.e4+1		FALSE	FALSE	0	FALSE	0	8.243e-06	27:163			NA	NA	NA	NA	ACH-001497
880965	ECGI10_OESOPHAGUS	+	NOC2L	26155	37	1	880965	ECGI10_OESOPHAGUS	880965	+	Silent	SNP	C	T			g.chr1:880965C>T	ENST00000327044.6	ECGI10_OESOPHAGUS	c.1986G>A	c.(1984-1986)aaG>aaA	p.K662K	FALSE	FALSE	0	FALSE	0	NA	24:89			NA	NA	NA	NA	ACH-001497
10163074	ECGI10_OESOPHAGUS	+	UBE4B	10277	37	1	10163074	ECGI10_OESOPHAGUS	10163074	+	Silent	SNP	C	T			g.chr1:10163074C>T	ENST00000253251.8	ECGI10_OESOPHAGUS	c.504C>T	c.(502-504)gtC>gtT	p.V168V	FALSE	FALSE	0	FALSE	0	8.278e-06	4 days, 1:00:00	3 days, 7:00:00	3 days, 6:00:00	NA	NA	NA	NA	ACH-001497
12921404	ECGI10_OESOPHAGUS	+	PRAMEF2	65122	37	1	12921404	ECGI10_OESOPHAGUS	12921404	+	Missense_Mutation	SNP	C	T	rs576051310	byFrequency	g.chr1:12921404C>T	ENST00000240189.2	ECGI10_OESOPHAGUS	c.1195C>T	c.(1195-1197)Cgc>Tgc	p.R399C	FALSE	FALSE	0	FALSE	0	1.652e-05	159:119		09:12:00	NA	NA	NA	NA	ACH-001497
19440510	ECGI10_OESOPHAGUS	+	UBR4	23352	37	1	19440510	ECGI10_OESOPHAGUS	19440510	+	Silent	SNP	G	A			g.chr1:19440510G>A	ENST00000375254.3	ECGI10_OESOPHAGUS	c.11257C>T	c.(11257-11259)Ctg>Ttg	p.L3753L	FALSE	FALSE	0	FALSE	0	NA	33:72	07:14:00	06:16:00	NA	NA	NA	NA	ACH-001497
20981118	ECGI10_OESOPHAGUS	+	DDOST	1650	37	1	20981118	ECGI10_OESOPHAGUS	20981118	+	Missense_Mutation	SNP	G	C			g.chr1:20981118G>C	ENST00000375048.3	ECGI10_OESOPHAGUS	c.685C>G	c.(685-687)Cct>Gct	p.P229A	FALSE	FALSE	0	FALSE	0	NA	112:98	58:65	54:63	NA	NA	NA	NA	ACH-001497
22924293	ECGI10_OESOPHAGUS	+	EPHA8	2046	37	1	22924293	ECGI10_OESOPHAGUS	22924293	+	Silent	SNP	G	A	rs201370742		g.chr1:22924293G>A	ENST00000166244.3	ECGI10_OESOPHAGUS	c.2055G>A	c.(2053-2055)gcG>gcA	p.A685A	FALSE	FALSE	0	FALSE	0	NA	41:63	92:108	91:103	NA	NA	NA	NA	ACH-001497
28206384	ECGI10_OESOPHAGUS	+	THEMIS2	9473	37	1	28206384	ECGI10_OESOPHAGUS	28206384	+	Silent	SNP	C	T			g.chr1:28206384C>T	ENST00000373921.3	ECGI10_OESOPHAGUS	c.465C>T	c.(463-465)gtC>gtT	p.V155V	FALSE	FALSE	0	FALSE	0	NA	62:199	62:216	60:199	NA	NA	NA	NA	ACH-001497
28285128	ECGI10_OESOPHAGUS	+	SMPDL3B	27293	37	1	28285128	ECGI10_OESOPHAGUS	28285128	+	Missense_Mutation	SNP	G	A			g.chr1:28285128G>A	ENST00000373894.3	ECGI10_OESOPHAGUS	c.1147G>A	c.(1147-1149)Gct>Act	p.A383T	FALSE	FALSE	0	FALSE	0	NA	3 days, 19:48:00	1 day, 20:22:00	1 day, 17:21:00	NA	NA	NA	NA	ACH-001497
31188044	ECGI10_OESOPHAGUS	+	MATN1	4146	37	1	31188044	ECGI10_OESOPHAGUS	31188044	+	Silent	SNP	G	A			g.chr1:31188044G>A	ENST00000373765.4	ECGI10_OESOPHAGUS	c.1320C>T	c.(1318-1320)atC>atT	p.I440I	FALSE	FALSE	0	FALSE	0	NA	0.505556			NA	NA	NA	NA	ACH-001497
32713275	ECGI10_OESOPHAGUS	+	FAM167B	84734	37	1	32713275	ECGI10_OESOPHAGUS	32713275	+	Missense_Mutation	SNP	C	T	rs571864343		g.chr1:32713275C>T	ENST00000373582.3	ECGI10_OESOPHAGUS	c.253C>T	c.(253-255)Cgg>Tgg	p.R85W	FALSE	FALSE	0	FALSE	0	NA	372:200	342:158	620:291	NA	NA	NA	NA	ACH-001497
33134714	ECGI10_OESOPHAGUS	+	RBBP4	5928	37	1	33134714	ECGI10_OESOPHAGUS	33134714	+	Missense_Mutation	SNP	G	A			g.chr1:33134714G>A	ENST00000373493.5	ECGI10_OESOPHAGUS	c.742G>A	c.(742-744)Gat>Aat	p.D248N	FALSE	FALSE	0	FALSE	0	NA	22:46:00	1 day, 12:31:00	1 day, 12:33:00	NA	NA	NA	NA	ACH-001497
33138276	ECGI10_OESOPHAGUS	+	RBBP4	5928	37	1	33138276	ECGI10_OESOPHAGUS	33138276	+	Silent	SNP	A	G	rs556542655		g.chr1:33138276A>G	ENST00000373493.5	ECGI10_OESOPHAGUS	c.1077A>G	c.(1075-1077)gcA>gcG	p.A359A	FALSE	FALSE	0	FALSE	0	NA	82:98	1 day, 17:54:00	1 day, 18:51:00	NA	NA	NA	NA	ACH-001497
34042935	ECGI10_OESOPHAGUS	+	CSMD2	114784	37	1	34042935	ECGI10_OESOPHAGUS	34042935	+	Missense_Mutation	SNP	C	A			g.chr1:34042935C>A	ENST00000373381.4	ECGI10_OESOPHAGUS	c.7537G>T	c.(7537-7539)Ggc>Tgc	p.G2513C	FALSE	FALSE	0	FALSE	0	NA	81:89	2 days, 1:50:00	1 day, 22:51:00	NA	NA	NA	NA	ACH-001497
38274652	ECGI10_OESOPHAGUS	+	C1orf122	127687	37	1	38274652	ECGI10_OESOPHAGUS	38274652	+	Silent	SNP	C	T			g.chr1:38274652C>T	ENST00000373042.4	ECGI10_OESOPHAGUS	c.240C>T	c.(238-240)aaC>aaT	p.N80N	FALSE	FALSE	0	FALSE	0	NA	34:110	32:130	33:124	NA	NA	NA	NA	ACH-001497
60287543	ECGI10_OESOPHAGUS	+	HOOK1	51361	37	1	60287543	ECGI10_OESOPHAGUS	60287543	+	Missense_Mutation	SNP	A	G	rs542211081		g.chr1:60287543A>G	ENST00000371208.3	ECGI10_OESOPHAGUS	c.77A>G	c.(76-78)aAt>aGt	p.N26S	FALSE	TRUE	3	FALSE	0	1.654e-05	55:246	25:95	24:92	NA	NA	NA	NA	ACH-001497
64059382	ECGI10_OESOPHAGUS	+	PGM1	5236	37	1	64059382	ECGI10_OESOPHAGUS	64059382	+	Missense_Mutation	SNP	G	C			g.chr1:64059382G>C	ENST00000371084.3	ECGI10_OESOPHAGUS	c.223G>C	c.(223-225)Gct>Cct	p.A75P	FALSE	TRUE	3	FALSE	0	NA	153:449	26:93	25:91	NA	NA	NA	NA	ACH-001497
66098851	ECGI10_OESOPHAGUS	+	LEPR	3953	37	1	66098851	ECGI10_OESOPHAGUS	66098851	+	Nonstop_Mutation	SNP	G	C			g.chr1:66098851G>C	ENST00000371060.3	ECGI10_OESOPHAGUS	c.2690G>C	c.(2689-2691)tGa>tCa	p.*897S	FALSE	FALSE	0	FALSE	0	NA	84:138	87:104	86:103	NA	NA	NA	NA	ACH-001497
74832979	ECGI10_OESOPHAGUS	+	FPGT-TNNI3K	100526835	37	1	74832979	ECGI10_OESOPHAGUS	74832979	+	Missense_Mutation	SNP	G	T	rs200432313		g.chr1:74832979G>T	ENST00000370899.3	ECGI10_OESOPHAGUS	c.1520G>T	c.(1519-1521)aGa>aTa	p.R507I	FALSE	FALSE	0	FALSE	0	NA	55:78	64:67	63:65	NA	NA	NA	NA	ACH-001497
75037487	ECGI10_OESOPHAGUS	+	C1orf173	0	37	1	75037487	ECGI10_OESOPHAGUS	75037487	+	Missense_Mutation	SNP	T	G			g.chr1:75037487T>G	ENST00000326665.5	ECGI10_OESOPHAGUS	c.3907A>C	c.(3907-3909)Act>Cct	p.T1303P	FALSE	FALSE	0	FALSE	0	NA	40:106	08:16:00	08:17:00	NA	NA	NA	NA	ACH-001497
84356089	ECGI10_OESOPHAGUS	+	TTLL7	79739	37	1	84356089	ECGI10_OESOPHAGUS	84356089	+	Missense_Mutation	SNP	T	G	rs199773696		g.chr1:84356089T>G	ENST00000260505.8	ECGI10_OESOPHAGUS	c.2284A>C	c.(2284-2286)Aat>Cat	p.N762H	FALSE	FALSE	0	FALSE	0	NA	88:107	2 days, 14:50:00	2 days, 14:48:00	NA	NA	NA	NA	ACH-001497
94512531	ECGI10_OESOPHAGUS	+	ABCA4	24	37	1	94512531	ECGI10_OESOPHAGUS	94512531	+	Silent	SNP	G	A			g.chr1:94512531G>A	ENST00000370225.3	ECGI10_OESOPHAGUS	c.2862C>T	c.(2860-2862)taC>taT	p.Y954Y	FALSE	FALSE	0	FALSE	0	NA	08:38:00			NA	NA	NA	NA	ACH-001497
120279876	ECGI10_OESOPHAGUS	+	PHGDH	26227	37	1	120279876	ECGI10_OESOPHAGUS	120279876	+	Missense_Mutation	SNP	C	G	rs143340742		g.chr1:120279876C>G	ENST00000369409.4	ECGI10_OESOPHAGUS	c.932C>G	c.(931-933)tCt>tGt	p.S311C	TRUE	FALSE	0	FALSE	0	NA	0.475			NA	NA	NA	NA	ACH-001497
153614889	ECGI10_OESOPHAGUS	+	CHTOP	26097	37	1	153614889	ECGI10_OESOPHAGUS	153614889	+	Silent	SNP	C	T	rs537638433		g.chr1:153614889C>T	ENST00000368694.3	ECGI10_OESOPHAGUS	c.387C>T	c.(385-387)ggC>ggT	p.G129G	FALSE	FALSE	0	FALSE	0	NA	63:200	36:98	36:102	NA	NA	NA	NA	ACH-001497
154401713	ECGI10_OESOPHAGUS	+	IL6R	3570	37	1	154401713	ECGI10_OESOPHAGUS	154401713	+	Missense_Mutation	SNP	G	A			g.chr1:154401713G>A	ENST00000368485.3	ECGI10_OESOPHAGUS	c.127G>A	c.(127-129)Gtg>Atg	p.V43M	FALSE	FALSE	0	FALSE	0	NA	4 days, 20:01:00	2 days, 1:00:00	2 days, 2:00:00	NA	NA	NA	NA	ACH-001497
158046016	ECGI10_OESOPHAGUS	+	KIRREL	55243	37	1	158046016	ECGI10_OESOPHAGUS	158046016	+	Missense_Mutation	SNP	G	C			g.chr1:158046016G>C	ENST00000359209.6	ECGI10_OESOPHAGUS	c.166G>C	c.(166-168)Gac>Cac	p.D56H	FALSE	FALSE	0	FALSE	0	NA	6 days, 1:00:00	3 days, 13:00:00	3 days, 14:00:00	NA	NA	NA	NA	ACH-001497
158300590	ECGI10_OESOPHAGUS	+	CD1B	910	37	1	158300590	ECGI10_OESOPHAGUS	158300590	+	Missense_Mutation	SNP	C	A			g.chr1:158300590C>A	ENST00000368168.3	ECGI10_OESOPHAGUS	c.324G>T	c.(322-324)atG>atT	p.M108I	FALSE	FALSE	0	FALSE	0	NA	2 days, 4:00:00	2 days, 7:00:00	2 days, 4:01:00	NA	NA	NA	NA	ACH-001497
161012406	ECGI10_OESOPHAGUS	+	USF1	7391	37	1	161012406	ECGI10_OESOPHAGUS	161012406	+	Missense_Mutation	SNP	G	A			g.chr1:161012406G>A	ENST00000368021.3	ECGI10_OESOPHAGUS	c.113C>T	c.(112-114)tCa>tTa	p.S38L	FALSE	FALSE	0	FALSE	0	8.237e-06	3 days, 5:00:00	3 days, 23:00:00	3 days, 22:00:00	NA	NA	NA	NA	ACH-001497
171510746	ECGI10_OESOPHAGUS	+	PRRC2C	23215	37	1	171510746	ECGI10_OESOPHAGUS	171510746	+	Missense_Mutation	SNP	C	G			g.chr1:171510746C>G	ENST00000338920.4	ECGI10_OESOPHAGUS	c.4135C>G	c.(4135-4137)Cag>Gag	p.Q1379E	FALSE	FALSE	0	FALSE	0	NA	65:103	62:77	60:74	NA	NA	NA	NA	ACH-001497
176675506	ECGI10_OESOPHAGUS	+	PAPPA2	60676	37	1	176675506	ECGI10_OESOPHAGUS	176675506	+	Missense_Mutation	SNP	A	T			g.chr1:176675506A>T	ENST00000367662.3	ECGI10_OESOPHAGUS	c.3377A>T	c.(3376-3378)gAa>gTa	p.E1126V	TRUE	FALSE	0	FALSE	0	NA	2 days, 19:58:00	18:17:00	17:16:00	NA	NA	NA	NA	ACH-001497
177250130	ECGI10_OESOPHAGUS	+	BRINP2	57795	37	1	177250130	ECGI10_OESOPHAGUS	177250130	+	Silent	SNP	T	C			g.chr1:177250130T>C	ENST00000361539.4	ECGI10_OESOPHAGUS	c.1818T>C	c.(1816-1818)aaT>aaC	p.N606N	FALSE	FALSE	0	FALSE	0	NA	21:46:00			NA	NA	NA	NA	ACH-001497
181686278	ECGI10_OESOPHAGUS	+	CACNA1E	777	37	1	181686278	ECGI10_OESOPHAGUS	181686278	+	Silent	SNP	C	A			g.chr1:181686278C>A	ENST00000367573.2	ECGI10_OESOPHAGUS	c.1365C>A	c.(1363-1365)gtC>gtA	p.V455V	TRUE	FALSE	0	FALSE	0	4.118e-05	8 days, 7:02:00	22:00:00	22:00:00	NA	NA	NA	NA	ACH-001497
182853845	ECGI10_OESOPHAGUS	+	DHX9	1660	37	1	182853845	ECGI10_OESOPHAGUS	182853845	+	Missense_Mutation	SNP	A	G			g.chr1:182853845A>G	ENST00000367549.3	ECGI10_OESOPHAGUS	c.3358A>G	c.(3358-3360)Atc>Gtc	p.I1120V	FALSE	FALSE	0	FALSE	0	1.927e-05	07:00:00		10:00:00	NA	NA	NA	NA	ACH-001497
221912567	ECGI10_OESOPHAGUS	+	DUSP10	11221	37	1	221912567	ECGI10_OESOPHAGUS	221912567	+	Missense_Mutation	SNP	T	C			g.chr1:221912567T>C	ENST00000366899.3	ECGI10_OESOPHAGUS	c.520A>G	c.(520-522)Atc>Gtc	p.I174V	FALSE	FALSE	0	FALSE	0	NA	86:81		03:01:00	NA	NA	NA	NA	ACH-001497
223936749	ECGI10_OESOPHAGUS	+	CAPN2	824	37	1	223936749	ECGI10_OESOPHAGUS	223936749	+	Silent	SNP	C	T			g.chr1:223936749C>T	ENST00000295006.5	ECGI10_OESOPHAGUS	c.738C>T	c.(736-738)agC>agT	p.S246S	FALSE	FALSE	0	FALSE	0	NA	28:97	0.848611	0.722917	NA	NA	NA	NA	ACH-001497
228464639	ECGI10_OESOPHAGUS	+	OBSCN	84033	37	1	228464639	ECGI10_OESOPHAGUS	228464639	+	Missense_Mutation	SNP	G	C			g.chr1:228464639G>C	ENST00000422127.1	ECGI10_OESOPHAGUS	c.6496G>C	c.(6496-6498)Gtg>Ctg	p.V2166L	FALSE	TRUE	3	FALSE	0	NA	12 days, 5:00:00	4 days, 16:00:00	4 days, 15:00:00	NA	NA	NA	NA	ACH-001497
228646066	ECGI10_OESOPHAGUS	+	HIST3H2BB	128312	37	1	228646066	ECGI10_OESOPHAGUS	228646066	+	Missense_Mutation	SNP	C	G			g.chr1:228646066C>G	ENST00000369160.2	ECGI10_OESOPHAGUS	c.236C>G	c.(235-237)tCc>tGc	p.S79C	FALSE	FALSE	0	FALSE	0	3.295e-05	9 days, 5:00:00	2 days, 23:00:00	2 days, 22:00:00	NA	NA	NA	NA	ACH-001497
231471504	ECGI10_OESOPHAGUS	+	EXOC8	149371	37	1	231471504	ECGI10_OESOPHAGUS	231471504	+	Missense_Mutation	SNP	C	T			g.chr1:231471504C>T	ENST00000360394.2	ECGI10_OESOPHAGUS	c.1988G>A	c.(1987-1989)cGa>cAa	p.R663Q	FALSE	FALSE	0	FALSE	0	NA	70:139	29:66	30:67	NA	NA	NA	NA	ACH-001497
26243886	ECGI10_OESOPHAGUS	+	MYO3A	53904	37	10	26243886	ECGI10_OESOPHAGUS	26243886	+	Missense_Mutation	SNP	A	G			g.chr10:26243886A>G	ENST00000265944.5	ECGI10_OESOPHAGUS	c.252A>G	c.(250-252)atA>atG	p.I84M	FALSE	FALSE	0	FALSE	0	NA	2 days, 7:53:00	1 day, 7:41:00	1 day, 4:41:00	NA	NA	NA	NA	ACH-001497
64952728	ECGI10_OESOPHAGUS	+	JMJD1C	221037	37	10	64952728	ECGI10_OESOPHAGUS	64952728	+	Missense_Mutation	SNP	C	A			g.chr10:64952728C>A	ENST00000399262.2	ECGI10_OESOPHAGUS	c.6046G>T	c.(6046-6048)Gca>Tca	p.A2016S	FALSE	FALSE	0	FALSE	0	NA	7 days, 14:00:00	4 days, 4:01:00	4 days, 0:01:00	NA	NA	NA	NA	ACH-001497
75258904	ECGI10_OESOPHAGUS	+	USP54	159195	37	10	75258904	ECGI10_OESOPHAGUS	75258904	+	Missense_Mutation	SNP	C	T			g.chr10:75258904C>T	ENST00000339859.4	ECGI10_OESOPHAGUS	c.4538G>A	c.(4537-4539)aGg>aAg	p.R1513K	TRUE	FALSE	0	FALSE	0	NA	40:131	53:154		NA	NA	NA	NA	ACH-001497
97154816	ECGI10_OESOPHAGUS	+	SORBS1	10580	37	10	97154816	ECGI10_OESOPHAGUS	97154816	+	Silent	SNP	G	A	rs114954324		g.chr10:97154816G>A	ENST00000361941.3	ECGI10_OESOPHAGUS	c.1239C>T	c.(1237-1239)aaC>aaT	p.N413N	FALSE	FALSE	0	FALSE	0	1.647e-05	105:188	20:25:00	1 day, 0:33:00	NA	NA	NA	NA	ACH-001497
99192166	ECGI10_OESOPHAGUS	+	PGAM1	5223	37	10	99192166	ECGI10_OESOPHAGUS	99192166	+	Missense_Mutation	SNP	T	C			g.chr10:99192166T>C	ENST00000334828.5	ECGI10_OESOPHAGUS	c.650T>C	c.(649-651)gTc>gCc	p.V217A	FALSE	FALSE	0	FALSE	0	NA	43:320	0.98125	0.938194	NA	NA	NA	NA	ACH-001497
103899382	ECGI10_OESOPHAGUS	+	PPRC1	23082	37	10	103899382	ECGI10_OESOPHAGUS	103899382	+	Missense_Mutation	SNP	C	T			g.chr10:103899382C>T	ENST00000278070.2	ECGI10_OESOPHAGUS	c.1117C>T	c.(1117-1119)Cgg>Tgg	p.R373W	FALSE	FALSE	0	FALSE	0	1.647e-05	3 days, 15:00:00	4 days, 16:00:00	4 days, 9:00:00	NA	NA	NA	NA	ACH-001497
112838159	ECGI10_OESOPHAGUS	+	ADRA2A	150	37	10	112838159	ECGI10_OESOPHAGUS	112838159	+	Silent	SNP	C	T	rs201396701		g.chr10:112838159C>T	ENST00000280155.2	ECGI10_OESOPHAGUS	c.405C>T	c.(403-405)tcC>tcT	p.S135S	FALSE	FALSE	0	FALSE	0	NA	10:54:00		04:16:00	NA	NA	NA	NA	ACH-001497
124392707	ECGI10_OESOPHAGUS	+	DMBT1	1755	37	10	124392707	ECGI10_OESOPHAGUS	124392707	+	Splice_Site	SNP	C	G	rs182056042		g.chr10:124392707C>G	ENST00000338354.3	ECGI10_OESOPHAGUS	c.6011C>G	c.(6010-6012)aCa>aGa	p.T2004R	FALSE	FALSE	0	FALSE	0	NA	55:94	25:70	25:69	NA	NA	NA	NA	ACH-001497
129904454	ECGI10_OESOPHAGUS	+	MKI67	4288	37	10	129904454	ECGI10_OESOPHAGUS	129904454	+	Missense_Mutation	SNP	C	T	rs201129420		g.chr10:129904454C>T	ENST00000368654.3	ECGI10_OESOPHAGUS	c.5650G>A	c.(5650-5652)Gca>Aca	p.A1884T	FALSE	FALSE	0	FALSE	0	NA	06:09:00			NA	NA	NA	NA	ACH-001497
129909918	ECGI10_OESOPHAGUS	+	MKI67	4288	37	10	129909918	ECGI10_OESOPHAGUS	129909918	+	Missense_Mutation	SNP	C	A			g.chr10:129909918C>A	ENST00000368654.3	ECGI10_OESOPHAGUS	c.2251G>T	c.(2251-2253)Gat>Tat	p.D751Y	FALSE	FALSE	0	FALSE	0	NA	31:236			NA	NA	NA	NA	ACH-001497
135440231	ECGI10_OESOPHAGUS	+	FRG2B	441581	37	10	135440231	ECGI10_OESOPHAGUS	135440231	+	Nonsense_Mutation	SNP	C	A			g.chr10:135440231C>A	ENST00000425520.1	ECGI10_OESOPHAGUS	c.16G>T	c.(16-18)Gaa>Taa	p.E6*	FALSE	FALSE	0	FALSE	0	8.236e-06	4 days, 14:00:00	1 day, 21:01:00	1 day, 20:01:00	NA	NA	NA	NA	ACH-001497
380304	ECGI10_OESOPHAGUS	+	B4GALNT4	338707	37	11	380304	ECGI10_OESOPHAGUS	380304	+	Missense_Mutation	SNP	A	G			g.chr11:380304A>G	ENST00000329962.6	ECGI10_OESOPHAGUS	c.2728A>G	c.(2728-2730)Atc>Gtc	p.I910V	FALSE	FALSE	0	FALSE	0	4.961e-05	1 day, 4:00:00	8 days, 8:00:00	8 days, 1:00:00	NA	NA	NA	NA	ACH-001497
5878902	ECGI10_OESOPHAGUS	+	OR52E8	390079	37	11	5878902	ECGI10_OESOPHAGUS	5878902	+	Missense_Mutation	SNP	T	C			g.chr11:5878902T>C	ENST00000537935.1	ECGI10_OESOPHAGUS	c.31A>G	c.(31-33)Acc>Gcc	p.T11A	FALSE	FALSE	0	FALSE	0	3.297e-05	3 days, 0:00:00	21:00:00	21:00:00	NA	NA	NA	NA	ACH-001497
6452549	ECGI10_OESOPHAGUS	+	HPX	3263	37	11	6452549	ECGI10_OESOPHAGUS	6452549	+	Silent	SNP	G	A			g.chr11:6452549G>A	ENST00000265983.3	ECGI10_OESOPHAGUS	c.1281C>T	c.(1279-1281)ctC>ctT	p.L427L	TRUE	FALSE	0	FALSE	0	NA	09:31:00			NA	NA	NA	NA	ACH-001497
9989949	ECGI10_OESOPHAGUS	+	SBF2	81846	37	11	9989949	ECGI10_OESOPHAGUS	9989949	+	Missense_Mutation	SNP	C	G			g.chr11:9989949C>G	ENST00000256190.8	ECGI10_OESOPHAGUS	c.1539G>C	c.(1537-1539)caG>caC	p.Q513H	FALSE	FALSE	0	FALSE	0	NA	3 days, 6:00:00	8 days, 7:02:00	7 days, 22:02:00	NA	NA	NA	NA	ACH-001497
40136001	ECGI10_OESOPHAGUS	+	LRRC4C	57689	37	11	40136001	ECGI10_OESOPHAGUS	40136001	+	Silent	SNP	T	A	rs267602873		g.chr11:40136001T>A	ENST00000278198.2	ECGI10_OESOPHAGUS	c.1842A>T	c.(1840-1842)atA>atT	p.I614I	FALSE	FALSE	0	FALSE	0	NA	1 day, 20:00:00	2 days, 7:01:00	2 days, 5:01:00	NA	NA	NA	NA	ACH-001497
47433523	ECGI10_OESOPHAGUS	+	SLC39A13	91252	37	11	47433523	ECGI10_OESOPHAGUS	47433523	+	Silent	SNP	A	G	rs202080209		g.chr11:47433523A>G	ENST00000362021.4	ECGI10_OESOPHAGUS	c.348A>G	c.(346-348)ggA>ggG	p.G116G	FALSE	FALSE	0	FALSE	0	NA	66:61	154:176	146:165	NA	NA	NA	NA	ACH-001497
61017166	ECGI10_OESOPHAGUS	+	PGA5	5222	37	11	61017166	ECGI10_OESOPHAGUS	61017166	+	Missense_Mutation	SNP	G	C	rs376490431		g.chr11:61017166G>C	ENST00000312403.5	ECGI10_OESOPHAGUS	c.799G>C	c.(799-801)Gcc>Ccc	p.A267P	FALSE	FALSE	0	FALSE	0	NA	11 days, 7:02:00	11 days, 0:03:00		NA	NA	NA	NA	ACH-001497
64005033	ECGI10_OESOPHAGUS	+	VEGFB	7423	37	11	64005033	ECGI10_OESOPHAGUS	64005033	+	Silent	SNP	C	T			g.chr11:64005033C>T	ENST00000309422.2	ECGI10_OESOPHAGUS	c.552C>T	c.(550-552)agC>agT	p.S184S	FALSE	FALSE	0	FALSE	0	NA	4 days, 20:00:00	4 days, 8:01:00	4 days, 6:01:00	NA	NA	NA	NA	ACH-001497
65425863	ECGI10_OESOPHAGUS	+	RELA	5970	37	11	65425863	ECGI10_OESOPHAGUS	65425863	+	Missense_Mutation	SNP	C	T			g.chr11:65425863C>T	ENST00000406246.3	ECGI10_OESOPHAGUS	c.772G>A	c.(772-774)Gca>Aca	p.A258T	FALSE	FALSE	0	FALSE	0	8.237e-06	5 days, 18:00:00	2 days, 6:00:00	2 days, 3:00:00	NA	NA	NA	NA	ACH-001497
65688889	ECGI10_OESOPHAGUS	+	DRAP1	10589	37	11	65688889	ECGI10_OESOPHAGUS	65688889	+	Missense_Mutation	SNP	G	C			g.chr11:65688889G>C	ENST00000312515.2	ECGI10_OESOPHAGUS	c.601G>C	c.(601-603)Gaa>Caa	p.E201Q	FALSE	FALSE	0	FALSE	0	8.237e-06	1 day, 5:36:00	1 day, 0:28:00	23:26:00	NA	NA	NA	NA	ACH-001497
73361696	ECGI10_OESOPHAGUS	+	PLEKHB1	58473	37	11	73361696	ECGI10_OESOPHAGUS	73361696	+	Missense_Mutation	SNP	C	T			g.chr11:73361696C>T	ENST00000354190.5	ECGI10_OESOPHAGUS	c.193C>T	c.(193-195)Cgt>Tgt	p.R65C	FALSE	FALSE	0	FALSE	0	NA	0.901389			NA	NA	NA	NA	ACH-001497
85375659	ECGI10_OESOPHAGUS	+	CREBZF	58487	37	11	85375659	ECGI10_OESOPHAGUS	85375659	+	Silent	SNP	C	T			g.chr11:85375659C>T	ENST00000527447.1	ECGI10_OESOPHAGUS	c.261G>A	c.(259-261)gcG>gcA	p.A87A	FALSE	FALSE	0	FALSE	0	NA	2 days, 11:48:00	16:21:00	14:20:00	NA	NA	NA	NA	ACH-001497
92624229	ECGI10_OESOPHAGUS	+	FAT3	120114	37	11	92624229	ECGI10_OESOPHAGUS	92624229	+	Missense_Mutation	SNP	G	A			g.chr11:92624229G>A	ENST00000298047.6	ECGI10_OESOPHAGUS	c.13720G>A	c.(13720-13722)Gcc>Acc	p.A4574T	FALSE	FALSE	0	FALSE	0	NA	47:68	16:09:00	16:08:00	NA	NA	NA	NA	ACH-001497
113085157	ECGI10_OESOPHAGUS	+	NCAM1	4684	37	11	113085157	ECGI10_OESOPHAGUS	113085157	+	Missense_Mutation	SNP	C	T			g.chr11:113085157C>T	ENST00000533760.1	ECGI10_OESOPHAGUS	c.629C>T	c.(628-630)aCc>aTc	p.T210I	FALSE	FALSE	0	FALSE	0	8.236e-06	6 days, 13:00:00	2 days, 4:01:00	2 days, 3:01:00	NA	NA	NA	NA	ACH-001497
117335701	ECGI10_OESOPHAGUS	+	DSCAML1	57453	37	11	117335701	ECGI10_OESOPHAGUS	117335701	+	Silent	SNP	C	T			g.chr11:117335701C>T	ENST00000321322.6	ECGI10_OESOPHAGUS	c.3402G>A	c.(3400-3402)acG>acA	p.T1134T	FALSE	FALSE	0	FALSE	0	NA	2 days, 18:00:00		09:00:00	NA	NA	NA	NA	ACH-001497
120347372	ECGI10_OESOPHAGUS	+	ARHGEF12	23365	37	11	120347372	ECGI10_OESOPHAGUS	120347372	+	Missense_Mutation	SNP	A	G			g.chr11:120347372A>G	ENST00000397843.2	ECGI10_OESOPHAGUS	c.3280A>G	c.(3280-3282)Aac>Gac	p.N1094D	FALSE	FALSE	0	FALSE	0	4.125e-05	1 day, 18:40:00	10:06:00	10:07:00	NA	NA	NA	NA	ACH-001497
129321200	ECGI10_OESOPHAGUS	+	BARX2	8538	37	11	129321200	ECGI10_OESOPHAGUS	129321200	+	Missense_Mutation	SNP	A	T			g.chr11:129321200A>T	ENST00000281437.4	ECGI10_OESOPHAGUS	c.743A>T	c.(742-744)gAa>gTa	p.E248V	FALSE	FALSE	0	FALSE	0	NA	1 day, 21:00:00			NA	NA	NA	NA	ACH-001497
2910316	ECGI10_OESOPHAGUS	+	FKBP4	2288	37	12	2910316	ECGI10_OESOPHAGUS	2910316	+	Missense_Mutation	SNP	C	T	rs199705099	byFrequency	g.chr12:2910316C>T	ENST00000001008.4	ECGI10_OESOPHAGUS	c.1066C>T	c.(1066-1068)Ctc>Ttc	p.L356F	FALSE	FALSE	0	FALSE	0	8.273e-06	45:67	170:218	162:208	NA	NA	NA	NA	ACH-001497
4735865	ECGI10_OESOPHAGUS	+	AKAP3	10566	37	12	4735865	ECGI10_OESOPHAGUS	4735865	+	Missense_Mutation	SNP	G	C	rs74506137		g.chr12:4735865G>C	ENST00000545990.2	ECGI10_OESOPHAGUS	c.2203C>G	c.(2203-2205)Caa>Gaa	p.Q735E	FALSE	FALSE	0	FALSE	0	2.703e-05	1 day, 7:15:00		07:01:00	NA	NA	NA	NA	ACH-001497
6575411	ECGI10_OESOPHAGUS	+	VAMP1	6843	37	12	6575411	ECGI10_OESOPHAGUS	6575411	+	Missense_Mutation	SNP	T	G			g.chr12:6575411T>G	ENST00000396308.3	ECGI10_OESOPHAGUS	c.109A>C	c.(109-111)Acc>Ccc	p.T37P	FALSE	FALSE	0	FALSE	0	4.118e-05	128:75	1 day, 2:13:00	21:13:00	NA	NA	NA	NA	ACH-001497
7842515	ECGI10_OESOPHAGUS	+	GDF3	9573	37	12	7842515	ECGI10_OESOPHAGUS	7842515	+	Missense_Mutation	SNP	G	T			g.chr12:7842515G>T	ENST00000329913.3	ECGI10_OESOPHAGUS	c.1054C>A	c.(1054-1056)Cat>Aat	p.H352N	FALSE	FALSE	0	FALSE	0	NA	41:101	1 day, 2:52:00	1 day, 3:51:00	NA	NA	NA	NA	ACH-001497
29628083	ECGI10_OESOPHAGUS	+	OVCH1	341350	37	12	29628083	ECGI10_OESOPHAGUS	29628083	+	Missense_Mutation	SNP	C	G			g.chr12:29628083C>G	ENST00000318184.5	ECGI10_OESOPHAGUS	c.1511G>C	c.(1510-1512)aGt>aCt	p.S504T	FALSE	FALSE	0	FALSE	0	NA	112:71	2 days, 7:22:00	2 days, 6:21:00	NA	NA	NA	NA	ACH-001497
32135016	ECGI10_OESOPHAGUS	+	KIAA1551	55196	37	12	32135016	ECGI10_OESOPHAGUS	32135016	+	Missense_Mutation	SNP	G	A	rs199880581	byFrequency	g.chr12:32135016G>A	ENST00000312561.4	ECGI10_OESOPHAGUS	c.1127G>A	c.(1126-1128)tGc>tAc	p.C376Y	FALSE	FALSE	0	FALSE	0	2.471e-05	136:348	17:25:00	18:22:00	NA	NA	NA	NA	ACH-001497
49087125	ECGI10_OESOPHAGUS	+	CCNT1	904	37	12	49087125	ECGI10_OESOPHAGUS	49087125	+	Silent	SNP	G	A	rs200749537		g.chr12:49087125G>A	ENST00000261900.3	ECGI10_OESOPHAGUS	c.1872C>T	c.(1870-1872)tcC>tcT	p.S624S	FALSE	FALSE	0	FALSE	0	NA	1.05347			NA	NA	NA	NA	ACH-001497
49298236	ECGI10_OESOPHAGUS	+	CCDC65	85478	37	12	49298236	ECGI10_OESOPHAGUS	49298236	+	Silent	SNP	C	T			g.chr12:49298236C>T	ENST00000320516.4	ECGI10_OESOPHAGUS	c.117C>T	c.(115-117)ctC>ctT	p.L39L	FALSE	FALSE	0	FALSE	0	NA	0.707639			NA	NA	NA	NA	ACH-001497
50232517	ECGI10_OESOPHAGUS	+	BCDIN3D	144233	37	12	50232517	ECGI10_OESOPHAGUS	50232517	+	Silent	SNP	C	T			g.chr12:50232517C>T	ENST00000333924.4	ECGI10_OESOPHAGUS	c.516G>A	c.(514-516)ctG>ctA	p.L172L	FALSE	FALSE	0	FALSE	0	NA	0.891667	35:82	33:80	NA	NA	NA	NA	ACH-001497
51751219	ECGI10_OESOPHAGUS	+	GALNT6	11226	37	12	51751219	ECGI10_OESOPHAGUS	51751219	+	Missense_Mutation	SNP	T	C			g.chr12:51751219T>C	ENST00000543196.2	ECGI10_OESOPHAGUS	c.1516A>G	c.(1516-1518)Acc>Gcc	p.T506A	TRUE	FALSE	0	FALSE	0	NA	4 days, 3:46:00	1 day, 23:24:00	1 day, 22:25:00	NA	NA	NA	NA	ACH-001497
52910608	ECGI10_OESOPHAGUS	+	KRT5	3852	37	12	52910608	ECGI10_OESOPHAGUS	52910608	+	Missense_Mutation	SNP	C	T	rs121912476		g.chr12:52910608C>T	ENST00000252242.4	ECGI10_OESOPHAGUS	c.1252G>A	c.(1252-1254)Gag>Aag	p.E418K	FALSE	FALSE	0	FALSE	0	NA	48:124	20:57:00	19:52:00	NA	NA	NA	NA	ACH-001497
52994952	ECGI10_OESOPHAGUS	+	KRT72	140807	37	12	52994952	ECGI10_OESOPHAGUS	52994952	+	Silent	SNP	C	T			g.chr12:52994952C>T	ENST00000537672.2	ECGI10_OESOPHAGUS	c.285G>A	c.(283-285)ggG>ggA	p.G95G	FALSE	FALSE	0	FALSE	0	8.237e-06	3 days, 11:56:00	2 days, 4:35:00	2 days, 2:35:00	NA	NA	NA	NA	ACH-001497
56031603	ECGI10_OESOPHAGUS	+	OR10P1	121130	37	12	56031603	ECGI10_OESOPHAGUS	56031603	+	Missense_Mutation	SNP	C	A			g.chr12:56031603C>A	ENST00000309675.2	ECGI10_OESOPHAGUS	c.928C>A	c.(928-930)Cgc>Agc	p.R310S	FALSE	FALSE	0	FALSE	0	4.118e-05	147:97	3 days, 12:44:00	3 days, 6:41:00	NA	NA	NA	NA	ACH-001497
56822694	ECGI10_OESOPHAGUS	+	TIMELESS	8914	37	12	56822694	ECGI10_OESOPHAGUS	56822694	+	Missense_Mutation	SNP	C	A	rs151045363		g.chr12:56822694C>A	ENST00000553532.1	ECGI10_OESOPHAGUS	c.1277G>T	c.(1276-1278)cGc>cTc	p.R426L	FALSE	FALSE	0	FALSE	0	NA	1 day, 2:56:00	0.96875	0.968056	NA	NA	NA	NA	ACH-001497
57960939	ECGI10_OESOPHAGUS	+	KIF5A	3798	37	12	57960939	ECGI10_OESOPHAGUS	57960939	+	Missense_Mutation	SNP	G	A			g.chr12:57960939G>A	ENST00000455537.2	ECGI10_OESOPHAGUS	c.532G>A	c.(532-534)Gag>Aag	p.E178K	FALSE	FALSE	0	FALSE	0	8.268e-06	3 days, 16:43:00	15:09:00	14:09:00	NA	NA	NA	NA	ACH-001497
80226166	ECGI10_OESOPHAGUS	+	PPP1R12A	4659	37	12	80226166	ECGI10_OESOPHAGUS	80226166	+	Missense_Mutation	SNP	G	C			g.chr12:80226166G>C	ENST00000450142.2	ECGI10_OESOPHAGUS	c.593C>G	c.(592-594)tCt>tGt	p.S198C	FALSE	FALSE	0	FALSE	0	2.471e-05	192:115	2 days, 1:17:00	1 day, 21:17:00	NA	NA	NA	NA	ACH-001497
89998069	ECGI10_OESOPHAGUS	+	ATP2B1	490	37	12	89998069	ECGI10_OESOPHAGUS	89998069	+	Missense_Mutation	SNP	C	T			g.chr12:89998069C>T	ENST00000428670.3	ECGI10_OESOPHAGUS	c.2497G>A	c.(2497-2499)Gac>Aac	p.D833N	FALSE	FALSE	0	FALSE	0	NA	07:18:00		05:07:00	NA	NA	NA	NA	ACH-001497
94658959	ECGI10_OESOPHAGUS	+	PLXNC1	10154	37	12	94658959	ECGI10_OESOPHAGUS	94658959	+	Silent	SNP	T	C			g.chr12:94658959T>C	ENST00000258526.4	ECGI10_OESOPHAGUS	c.3555T>C	c.(3553-3555)aaT>aaC	p.N1185N	FALSE	FALSE	0	FALSE	0	NA	131:87	2 days, 12:46:00	2 days, 10:48:00	NA	NA	NA	NA	ACH-001497
97093788	ECGI10_OESOPHAGUS	+	C12orf55	0	37	12	97093788	ECGI10_OESOPHAGUS	97093788	+	Missense_Mutation	SNP	T	C			g.chr12:97093788T>C	ENST00000524981.4	ECGI10_OESOPHAGUS	c.6391T>C	c.(6391-6393)Ttt>Ctt	p.F2131L	TRUE	FALSE	0	FALSE	0	8.269e-06	3 days, 10:23:00	2 days, 15:22:00	2 days, 14:21:00	NA	NA	NA	NA	ACH-001497
104089604	ECGI10_OESOPHAGUS	+	STAB2	55576	37	12	104089604	ECGI10_OESOPHAGUS	104089604	+	Missense_Mutation	SNP	G	C			g.chr12:104089604G>C	ENST00000388887.2	ECGI10_OESOPHAGUS	c.3564G>C	c.(3562-3564)gaG>gaC	p.E1188D	FALSE	FALSE	0	FALSE	0	8.97e-06	05:09:00			NA	NA	NA	NA	ACH-001497
29600881	ECGI10_OESOPHAGUS	+	MTUS2	23281	37	13	29600881	ECGI10_OESOPHAGUS	29600881	+	Missense_Mutation	SNP	G	C			g.chr13:29600881G>C	ENST00000431530.3	ECGI10_OESOPHAGUS	c.2076G>C	c.(2074-2076)gaG>gaC	p.E692D	TRUE	FALSE	0	FALSE	0	NA	0.680556			NA	NA	NA	NA	ACH-001497
23420768	ECGI10_OESOPHAGUS	+	HAUS4	54930	37	14	23420768	ECGI10_OESOPHAGUS	23420768	+	Missense_Mutation	SNP	G	A			g.chr14:23420768G>A	ENST00000206474.7	ECGI10_OESOPHAGUS	c.461C>T	c.(460-462)tCa>tTa	p.S154L	FALSE	FALSE	0	FALSE	0	1.647e-05	83:159	30:78	30:75	NA	NA	NA	NA	ACH-001497
31855686	ECGI10_OESOPHAGUS	+	HEATR5A	25938	37	14	31855686	ECGI10_OESOPHAGUS	31855686	+	Missense_Mutation	SNP	C	T			g.chr14:31855686C>T	ENST00000389961.3	ECGI10_OESOPHAGUS	c.1267G>A	c.(1267-1269)Gga>Aga	p.G423R	FALSE	FALSE	0	FALSE	0	NA	3 days, 6:51:00	2 days, 1:32:00	2 days, 1:32:00	NA	NA	NA	NA	ACH-001497
33291632	ECGI10_OESOPHAGUS	+	AKAP6	9472	37	14	33291632	ECGI10_OESOPHAGUS	33291632	+	Missense_Mutation	SNP	G	T	rs539925484		g.chr14:33291632G>T	ENST00000280979.4	ECGI10_OESOPHAGUS	c.4613G>T	c.(4612-4614)cGc>cTc	p.R1538L	FALSE	FALSE	0	FALSE	0	1.647e-05	2 days, 2:26:00	2 days, 12:41:00	2 days, 6:40:00	NA	NA	NA	NA	ACH-001497
37777697	ECGI10_OESOPHAGUS	+	MIPOL1	145282	37	14	37777697	ECGI10_OESOPHAGUS	37777697	+	Missense_Mutation	SNP	A	G			g.chr14:37777697A>G	ENST00000327441.7	ECGI10_OESOPHAGUS	c.801A>G	c.(799-801)atA>atG	p.I267M	FALSE	FALSE	0	FALSE	0	NA	71:158	88:238	84:228	NA	NA	NA	NA	ACH-001497
51398404	ECGI10_OESOPHAGUS	+	PYGL	5836	37	14	51398404	ECGI10_OESOPHAGUS	51398404	+	Missense_Mutation	SNP	C	T			g.chr14:51398404C>T	ENST00000216392.7	ECGI10_OESOPHAGUS	c.515G>A	c.(514-516)cGa>cAa	p.R172Q	FALSE	FALSE	0	FALSE	0	NA	15:57:00			NA	NA	NA	NA	ACH-001497
69349185	ECGI10_OESOPHAGUS	+	ACTN1	87	37	14	69349185	ECGI10_OESOPHAGUS	69349185	+	Missense_Mutation	SNP	G	T			g.chr14:69349185G>T	ENST00000193403.6	ECGI10_OESOPHAGUS	c.1943C>A	c.(1942-1944)aCc>aAc	p.T648N	FALSE	FALSE	0	FALSE	0	8.255e-06	90:181	16:33:00	16:32:00	NA	NA	NA	NA	ACH-001497
74824539	ECGI10_OESOPHAGUS	+	VRTN	55237	37	14	74824539	ECGI10_OESOPHAGUS	74824539	+	Silent	SNP	G	A			g.chr14:74824539G>A	ENST00000256362.4	ECGI10_OESOPHAGUS	c.1053G>A	c.(1051-1053)aaG>aaA	p.K351K	FALSE	FALSE	0	FALSE	0	2.477e-05	2 days, 22:42:00	1 day, 13:12:00	1 day, 13:12:00	NA	NA	NA	NA	ACH-001497
75180241	ECGI10_OESOPHAGUS	+	FCF1	51077	37	14	75180241	ECGI10_OESOPHAGUS	75180241	+	Silent	SNP	C	G			g.chr14:75180241C>G	ENST00000341162.4	ECGI10_OESOPHAGUS	c.57C>G	c.(55-57)ctC>ctG	p.L19L	FALSE	FALSE	0	FALSE	0	NA	35:98	11:18:00	10:18:00	NA	NA	NA	NA	ACH-001497
91691067	ECGI10_OESOPHAGUS	+	C14orf159	80017	37	14	91691067	ECGI10_OESOPHAGUS	91691067	+	Missense_Mutation	SNP	C	T	rs142112616		g.chr14:91691067C>T	ENST00000523771.1	ECGI10_OESOPHAGUS	c.1741C>T	c.(1741-1743)Cgg>Tgg	p.R581W	FALSE	FALSE	0	FALSE	0	NA	12:26:00		03:10:00	NA	NA	NA	NA	ACH-001497
92189428	ECGI10_OESOPHAGUS	+	CATSPERB	79820	37	14	92189428	ECGI10_OESOPHAGUS	92189428	+	Missense_Mutation	SNP	T	C			g.chr14:92189428T>C	ENST00000256343.3	ECGI10_OESOPHAGUS	c.274A>G	c.(274-276)Aca>Gca	p.T92A	FALSE	FALSE	0	FALSE	0	NA	5 days, 0:00:00	1 day, 21:00:00	1 day, 18:00:00	NA	NA	NA	NA	ACH-001497
34388127	ECGI10_OESOPHAGUS	+	EMC7	56851	37	15	34388127	ECGI10_OESOPHAGUS	34388127	+	Nonsense_Mutation	SNP	G	A			g.chr15:34388127G>A	ENST00000256545.4	ECGI10_OESOPHAGUS	c.325C>T	c.(325-327)Cga>Tga	p.R109*	FALSE	FALSE	0	FALSE	0	NA	63:79	96:86	96:87	NA	NA	NA	NA	ACH-001497
41247892	ECGI10_OESOPHAGUS	+	CHAC1	79094	37	15	41247892	ECGI10_OESOPHAGUS	41247892	+	Missense_Mutation	SNP	C	T			g.chr15:41247892C>T	ENST00000446533.3	ECGI10_OESOPHAGUS	c.715C>T	c.(715-717)Cac>Tac	p.H239Y	FALSE	FALSE	0	FALSE	0	1.656e-05	3 days, 2:00:00	2 days, 18:02:00	2 days, 12:02:00	NA	NA	NA	NA	ACH-001497
67873134	ECGI10_OESOPHAGUS	+	MAP2K5	5607	37	15	67873134	ECGI10_OESOPHAGUS	67873134	+	Missense_Mutation	SNP	A	G	rs552679065		g.chr15:67873134A>G	ENST00000178640.5	ECGI10_OESOPHAGUS	c.295A>G	c.(295-297)Ata>Gta	p.I99V	FALSE	FALSE	0	FALSE	0	NA	4 days, 14:00:00	3 days, 0:00:00	2 days, 23:00:00	NA	NA	NA	NA	ACH-001497
78557210	ECGI10_OESOPHAGUS	+	DNAJA4	55466	37	15	78557210	ECGI10_OESOPHAGUS	78557210	+	Silent	SNP	G	A	rs201675747		g.chr15:78557210G>A	ENST00000394852.3	ECGI10_OESOPHAGUS	c.105G>A	c.(103-105)ccG>ccA	p.P35P	FALSE	FALSE	0	FALSE	0	NA	03:02:00			NA	NA	NA	NA	ACH-001497
91157689	ECGI10_OESOPHAGUS	+	CRTC3	64784	37	15	91157689	ECGI10_OESOPHAGUS	91157689	+	Silent	SNP	C	T			g.chr15:91157689C>T	ENST00000268184.6	ECGI10_OESOPHAGUS	c.582C>T	c.(580-582)ttC>ttT	p.F194F	FALSE	FALSE	0	FALSE	0	NA	56:71	18:13:00	18:12:00	NA	NA	NA	NA	ACH-001497
723122	ECGI10_OESOPHAGUS	+	RHOT2	89941	37	16	723122	ECGI10_OESOPHAGUS	723122	+	Silent	SNP	C	T			g.chr16:723122C>T	ENST00000315082.4	ECGI10_OESOPHAGUS	c.1722C>T	c.(1720-1722)gcC>gcT	p.A574A	FALSE	FALSE	0	FALSE	0	NA	95:196	36:70	34:70	NA	NA	NA	NA	ACH-001497
737332	ECGI10_OESOPHAGUS	+	WDR24	84219	37	16	737332	ECGI10_OESOPHAGUS	737332	+	Silent	SNP	C	T			g.chr16:737332C>T	ENST00000248142.6	ECGI10_OESOPHAGUS	c.1134G>A	c.(1132-1134)gtG>gtA	p.V378V	FALSE	FALSE	0	FALSE	0	NA	2 days, 15:29:00	3 days, 10:46:00	3 days, 9:48:00	NA	NA	NA	NA	ACH-001497
1545496	ECGI10_OESOPHAGUS	+	TELO2	9894	37	16	1545496	ECGI10_OESOPHAGUS	1545496	+	Missense_Mutation	SNP	C	T			g.chr16:1545496C>T	ENST00000262319.6	ECGI10_OESOPHAGUS	c.485C>T	c.(484-486)gCc>gTc	p.A162V	FALSE	FALSE	0	FALSE	0	NA	37:134	32:71	27:67	NA	NA	NA	NA	ACH-001497
2578289	ECGI10_OESOPHAGUS	+	AMDHD2	51005	37	16	2578289	ECGI10_OESOPHAGUS	2578289	+	Missense_Mutation	SNP	C	T			g.chr16:2578289C>T	ENST00000293971.6	ECGI10_OESOPHAGUS	c.770C>T	c.(769-771)cCc>cTc	p.P257L	FALSE	FALSE	0	FALSE	0	NA	90:211	29:90	29:85	NA	NA	NA	NA	ACH-001497
4308188	ECGI10_OESOPHAGUS	+	TFAP4	7023	37	16	4308188	ECGI10_OESOPHAGUS	4308188	+	Silent	SNP	A	G			g.chr16:4308188A>G	ENST00000204517.6	ECGI10_OESOPHAGUS	c.885T>C	c.(883-885)gcT>gcC	p.A295A	FALSE	FALSE	0	FALSE	0	8.278e-06	88:205	31:92	30:88	NA	NA	NA	NA	ACH-001497
4790448	ECGI10_OESOPHAGUS	+	C16orf71	146562	37	16	4790448	ECGI10_OESOPHAGUS	4790448	+	Missense_Mutation	SNP	C	A			g.chr16:4790448C>A	ENST00000299320.5	ECGI10_OESOPHAGUS	c.571C>A	c.(571-573)Caa>Aaa	p.Q191K	FALSE	FALSE	0	FALSE	0	NA	47:113	53:104	50:101	NA	NA	NA	NA	ACH-001497
4934129	ECGI10_OESOPHAGUS	+	PPL	5493	37	16	4934129	ECGI10_OESOPHAGUS	4934129	+	Silent	SNP	C	T			g.chr16:4934129C>T	ENST00000345988.2	ECGI10_OESOPHAGUS	c.4527G>A	c.(4525-4527)aaG>aaA	p.K1509K	FALSE	FALSE	0	FALSE	0	2.471e-05	52:110	50:129	47:124	NA	NA	NA	NA	ACH-001497
11097015	ECGI10_OESOPHAGUS	+	CLEC16A	23274	37	16	11097015	ECGI10_OESOPHAGUS	11097015	+	Missense_Mutation	SNP	C	T	rs374674725		g.chr16:11097015C>T	ENST00000409790.1	ECGI10_OESOPHAGUS	c.1156C>T	c.(1156-1158)Cgg>Tgg	p.R386W	FALSE	FALSE	0	FALSE	0	8.236e-06	32:64	34:80	33:81	NA	NA	NA	NA	ACH-001497
20355406	ECGI10_OESOPHAGUS	+	UMOD	7369	37	16	20355406	ECGI10_OESOPHAGUS	20355406	+	Missense_Mutation	SNP	G	A			g.chr16:20355406G>A	ENST00000570689.1	ECGI10_OESOPHAGUS	c.1271C>T	c.(1270-1272)gCa>gTa	p.A424V	FALSE	FALSE	0	FALSE	0	1.656e-05	35:74	22:39:00	20:36:00	NA	NA	NA	NA	ACH-001497
30795217	ECGI10_OESOPHAGUS	+	ZNF629	23361	37	16	30795217	ECGI10_OESOPHAGUS	30795217	+	Silent	SNP	C	T			g.chr16:30795217C>T	ENST00000262525.4	ECGI10_OESOPHAGUS	c.432G>A	c.(430-432)gcG>gcA	p.A144A	FALSE	FALSE	0	FALSE	0	NA	50:100	34:69	34:63	NA	NA	NA	NA	ACH-001497
49670980	ECGI10_OESOPHAGUS	+	ZNF423	23090	37	16	49670980	ECGI10_OESOPHAGUS	49670980	+	Missense_Mutation	SNP	C	T			g.chr16:49670980C>T	ENST00000561648.1	ECGI10_OESOPHAGUS	c.2083G>A	c.(2083-2085)Gag>Aag	p.E695K	FALSE	FALSE	0	FALSE	0	8.268e-06	18:38:00	05:11:00	05:11:00	NA	NA	NA	NA	ACH-001497
66819690	ECGI10_OESOPHAGUS	+	CCDC79	283847	37	16	66819690	ECGI10_OESOPHAGUS	66819690	+	Splice_Site	SNP	G	A			g.chr16:66819690G>A	ENST00000558713.2	ECGI10_OESOPHAGUS	c.699C>T	c.(697-699)aaC>aaT	p.N233N	FALSE	FALSE	0	FALSE	0	1.649e-05	1 day, 21:00:00	20:02:00	19:01:00	NA	NA	NA	NA	ACH-001497
67516660	ECGI10_OESOPHAGUS	+	AGRP	181	37	16	67516660	ECGI10_OESOPHAGUS	67516660	+	Missense_Mutation	SNP	G	A			g.chr16:67516660G>A	ENST00000290953.2	ECGI10_OESOPHAGUS	c.278C>T	c.(277-279)tCc>tTc	p.S93F	FALSE	FALSE	0	FALSE	0	NA	1 day, 6:00:00		08:00:00	NA	NA	NA	NA	ACH-001497
67761687	ECGI10_OESOPHAGUS	+	RANBP10	57610	37	16	67761687	ECGI10_OESOPHAGUS	67761687	+	Silent	SNP	G	A	rs531359115		g.chr16:67761687G>A	ENST00000317506.3	ECGI10_OESOPHAGUS	c.1587C>T	c.(1585-1587)taC>taT	p.Y529Y	FALSE	FALSE	0	FALSE	0	NA	1 day, 0:00:00		06:00:00	NA	NA	NA	NA	ACH-001497
70594445	ECGI10_OESOPHAGUS	+	SF3B3	23450	37	16	70594445	ECGI10_OESOPHAGUS	70594445	+	Missense_Mutation	SNP	G	A			g.chr16:70594445G>A	ENST00000302516.5	ECGI10_OESOPHAGUS	c.2084G>A	c.(2083-2085)gGg>gAg	p.G695E	FALSE	FALSE	0	FALSE	0	1.67e-05	3 days, 20:00:00	1 day, 17:00:00	1 day, 20:00:00	NA	NA	NA	NA	ACH-001497
88958678	ECGI10_OESOPHAGUS	+	CBFA2T3	863	37	16	88958678	ECGI10_OESOPHAGUS	88958678	+	Missense_Mutation	SNP	C	T			g.chr16:88958678C>T	ENST00000268679.4	ECGI10_OESOPHAGUS	c.595G>A	c.(595-597)Gtg>Atg	p.V199M	FALSE	FALSE	0	FALSE	0	NA	15:40:00			NA	NA	NA	NA	ACH-001497
4435930	ECGI10_OESOPHAGUS	+	SPNS2	124976	37	17	4435930	ECGI10_OESOPHAGUS	4435930	+	Missense_Mutation	SNP	C	T			g.chr17:4435930C>T	ENST00000329078.3	ECGI10_OESOPHAGUS	c.886C>T	c.(886-888)Ctc>Ttc	p.L296F	FALSE	FALSE	0	FALSE	0	NA	09:10:00			NA	NA	NA	NA	ACH-001497
7577120	ECGI10_OESOPHAGUS	+	TP53	7157	37	17	7577120	ECGI10_OESOPHAGUS	7577120	+	Missense_Mutation	SNP	C	A	rs28934576		g.chr17:7577120C>A	ENST00000269305.4	ECGI10_OESOPHAGUS	c.818G>T	c.(817-819)cGt>cTt	p.R273L	FALSE	FALSE	0	FALSE	0	2.472e-05	14 days, 19:01:00	4 days, 20:01:00	4 days, 15:01:00	NA	NA	NA	NA	ACH-001497
7577580	ECGI10_OESOPHAGUS	+	TP53	7157	37	17	7577580	ECGI10_OESOPHAGUS	7577580	+	Missense_Mutation	SNP	T	C	rs587780073		g.chr17:7577580T>C	ENST00000269305.4	ECGI10_OESOPHAGUS	c.701A>G	c.(700-702)tAc>tGc	p.Y234C	FALSE	FALSE	0	FALSE	0	NA	6 days, 21:00:00	5 days, 2:00:00	4 days, 20:00:00	NA	NA	NA	NA	ACH-001497
7612535	ECGI10_OESOPHAGUS	+	EFNB3	1949	37	17	7612535	ECGI10_OESOPHAGUS	7612535	+	Missense_Mutation	SNP	C	A	rs553677598		g.chr17:7612535C>A	ENST00000226091.2	ECGI10_OESOPHAGUS	c.664C>A	c.(664-666)Cct>Act	p.P222T	FALSE	FALSE	0	FALSE	0	NA	5 days, 13:00:00	6 days, 15:00:00	6 days, 7:00:00	NA	NA	NA	NA	ACH-001497
10408597	ECGI10_OESOPHAGUS	+	MYH1	4619	37	17	10408597	ECGI10_OESOPHAGUS	10408597	+	Missense_Mutation	SNP	A	C			g.chr17:10408597A>C	ENST00000226207.5	ECGI10_OESOPHAGUS	c.2318T>G	c.(2317-2319)cTt>cGt	p.L773R	FALSE	FALSE	0	FALSE	0	NA	27:123	0.871528	0.86875	NA	NA	NA	NA	ACH-001497
17880933	ECGI10_OESOPHAGUS	+	LRRC48	83450	37	17	17880933	ECGI10_OESOPHAGUS	17880933	+	Silent	SNP	G	A	rs367593570		g.chr17:17880933G>A	ENST00000399187.1	ECGI10_OESOPHAGUS	c.21G>A	c.(19-21)tcG>tcA	p.S7S	FALSE	FALSE	0	FALSE	0	NA	1 day, 18:00:00	4 days, 15:00:00	4 days, 13:00:00	NA	NA	NA	NA	ACH-001497
20150559	ECGI10_OESOPHAGUS	+	SPECC1	92521	37	17	20150559	ECGI10_OESOPHAGUS	20150559	+	Missense_Mutation	SNP	A	G			g.chr17:20150559A>G	ENST00000261503.5	ECGI10_OESOPHAGUS	c.2525A>G	c.(2524-2526)cAt>cGt	p.H842R	FALSE	FALSE	0	FALSE	0	3.309e-05	7 days, 1:00:00	4 days, 21:00:00	4 days, 21:00:00	NA	NA	NA	NA	ACH-001497
33289228	ECGI10_OESOPHAGUS	+	ZNF830	91603	37	17	33289228	ECGI10_OESOPHAGUS	33289228	+	Missense_Mutation	SNP	C	T			g.chr17:33289228C>T	ENST00000361952.3	ECGI10_OESOPHAGUS	c.643C>T	c.(643-645)Ccc>Tcc	p.P215S	TRUE	FALSE	0	FALSE	0	2.471e-05	10 days, 5:00:00	6 days, 4:00:00	6 days, 3:00:00	NA	NA	NA	NA	ACH-001497
35614708	ECGI10_OESOPHAGUS	+	ACACA	31	37	17	35614708	ECGI10_OESOPHAGUS	35614708	+	Silent	SNP	A	G			g.chr17:35614708A>G	ENST00000394406.2	ECGI10_OESOPHAGUS	c.1632T>C	c.(1630-1632)gcT>gcC	p.A544A	FALSE	FALSE	0	FALSE	0	3.295e-05	11 days, 11:00:00	13 days, 19:01:00	12 days, 23:01:00	NA	NA	NA	NA	ACH-001497
35632857	ECGI10_OESOPHAGUS	+	ACACA	31	37	17	35632857	ECGI10_OESOPHAGUS	35632857	+	Silent	SNP	G	A			g.chr17:35632857G>A	ENST00000394406.2	ECGI10_OESOPHAGUS	c.777C>T	c.(775-777)ccC>ccT	p.P259P	FALSE	FALSE	0	FALSE	0	NA	127:124	16:13:00	15:14:00	NA	NA	NA	NA	ACH-001497
38925288	ECGI10_OESOPHAGUS	+	KRT26	353288	37	17	38925288	ECGI10_OESOPHAGUS	38925288	+	Missense_Mutation	SNP	G	C	rs530769706		g.chr17:38925288G>C	ENST00000335552.4	ECGI10_OESOPHAGUS	c.1030C>G	c.(1030-1032)Caa>Gaa	p.Q344E	FALSE	FALSE	0	FALSE	0	2.482e-05	73:412	0.506944		NA	NA	NA	NA	ACH-001497
40174479	ECGI10_OESOPHAGUS	+	NKIRAS2	28511	37	17	40174479	ECGI10_OESOPHAGUS	40174479	+	Missense_Mutation	SNP	G	T	rs376091977		g.chr17:40174479G>T	ENST00000307641.5	ECGI10_OESOPHAGUS	c.157G>T	c.(157-159)Gtg>Ttg	p.V53L	FALSE	FALSE	0	FALSE	0	NA	2 days, 18:59:00	21:09:00	19:08:00	NA	NA	NA	NA	ACH-001497
41960701	ECGI10_OESOPHAGUS	+	MPP2	4355	37	17	41960701	ECGI10_OESOPHAGUS	41960701	+	Missense_Mutation	SNP	G	A			g.chr17:41960701G>A	ENST00000461854.1	ECGI10_OESOPHAGUS	c.245C>T	c.(244-246)aCg>aTg	p.T82M	FALSE	FALSE	0	FALSE	0	NA	08:23:00			NA	NA	NA	NA	ACH-001497
54431247	ECGI10_OESOPHAGUS	+	ANKFN1	162282	37	17	54431247	ECGI10_OESOPHAGUS	54431247	+	Missense_Mutation	SNP	G	A			g.chr17:54431247G>A	ENST00000318698.2	ECGI10_OESOPHAGUS	c.450G>A	c.(448-450)atG>atA	p.M150I	FALSE	FALSE	0	FALSE	0	NA	10 days, 14:00:00	2 days, 19:00:00	2 days, 17:00:00	NA	NA	NA	NA	ACH-001497
55184168	ECGI10_OESOPHAGUS	+	AKAP1	8165	37	17	55184168	ECGI10_OESOPHAGUS	55184168	+	Missense_Mutation	SNP	A	G			g.chr17:55184168A>G	ENST00000337714.3	ECGI10_OESOPHAGUS	c.1343A>G	c.(1342-1344)aAg>aGg	p.K448R	FALSE	FALSE	0	FALSE	0	NA	14 days, 1:00:00	6 days, 9:00:00	6 days, 16:00:00	NA	NA	NA	NA	ACH-001497
57290479	ECGI10_OESOPHAGUS	+	SMG8	55181	37	17	57290479	ECGI10_OESOPHAGUS	57290479	+	Missense_Mutation	SNP	C	G			g.chr17:57290479C>G	ENST00000543872.2	ECGI10_OESOPHAGUS	c.2295C>G	c.(2293-2295)agC>agG	p.S765R	FALSE	FALSE	0	FALSE	0	3.311e-05	49:83	98:204	95:199	NA	NA	NA	NA	ACH-001497
65132311	ECGI10_OESOPHAGUS	+	HELZ	9931	37	17	65132311	ECGI10_OESOPHAGUS	65132311	+	Missense_Mutation	SNP	T	A			g.chr17:65132311T>A	ENST00000358691.5	ECGI10_OESOPHAGUS	c.2957A>T	c.(2956-2958)aAg>aTg	p.K986M	FALSE	FALSE	0	FALSE	0	NA	7 days, 0:00:00	13 days, 11:01:00	12 days, 23:01:00	NA	NA	NA	NA	ACH-001497
65955851	ECGI10_OESOPHAGUS	+	BPTF	2186	37	17	65955851	ECGI10_OESOPHAGUS	65955851	+	Silent	SNP	T	C			g.chr17:65955851T>C	ENST00000321892.4	ECGI10_OESOPHAGUS	c.8499T>C	c.(8497-8499)gcT>gcC	p.A2833A	FALSE	FALSE	0	FALSE	0	NA	0.890278			NA	NA	NA	NA	ACH-001497
66246491	ECGI10_OESOPHAGUS	+	AMZ2	51321	37	17	66246491	ECGI10_OESOPHAGUS	66246491	+	Missense_Mutation	SNP	T	C			g.chr17:66246491T>C	ENST00000359904.3	ECGI10_OESOPHAGUS	c.163T>C	c.(163-165)Tct>Cct	p.S55P	FALSE	FALSE	0	FALSE	0	NA	7 days, 8:00:00	3 days, 17:00:00	3 days, 15:00:00	NA	NA	NA	NA	ACH-001497
66416381	ECGI10_OESOPHAGUS	+	ARSG	22901	37	17	66416381	ECGI10_OESOPHAGUS	66416381	+	Missense_Mutation	SNP	T	G			g.chr17:66416381T>G	ENST00000448504.2	ECGI10_OESOPHAGUS	c.1355T>G	c.(1354-1356)tTt>tGt	p.F452C	FALSE	FALSE	0	FALSE	0	NA	3 days, 20:00:00		4 days, 22:02:00	NA	NA	NA	NA	ACH-001497
67133642	ECGI10_OESOPHAGUS	+	ABCA6	23460	37	17	67133642	ECGI10_OESOPHAGUS	67133642	+	Splice_Site	SNP	C	T			g.chr17:67133642C>T	ENST00000284425.2	ECGI10_OESOPHAGUS		c.e3-1		FALSE	FALSE	0	FALSE	0	NA	153:212		21:31:00	NA	NA	NA	NA	ACH-001497
73124989	ECGI10_OESOPHAGUS	+	ARMC7	79637	37	17	73124989	ECGI10_OESOPHAGUS	73124989	+	Silent	SNP	G	A			g.chr17:73124989G>A	ENST00000245543.1	ECGI10_OESOPHAGUS	c.453G>A	c.(451-453)tcG>tcA	p.S151S	FALSE	FALSE	0	FALSE	0	NA	3 days, 11:53:00	1 day, 5:20:00	1 day, 5:20:00	NA	NA	NA	NA	ACH-001497
80022801	ECGI10_OESOPHAGUS	+	DUS1L	64118	37	17	80022801	ECGI10_OESOPHAGUS	80022801	+	Silent	SNP	G	A			g.chr17:80022801G>A	ENST00000354321.7	ECGI10_OESOPHAGUS	c.135C>T	c.(133-135)taC>taT	p.Y45Y	FALSE	FALSE	0	FALSE	0	NA	33:148	22:59:00	21:56:00	NA	NA	NA	NA	ACH-001497
6824956	ECGI10_OESOPHAGUS	+	ARHGAP28	79822	37	18	6824956	ECGI10_OESOPHAGUS	6824956	+	Silent	SNP	T	A			g.chr18:6824956T>A	ENST00000383472.4	ECGI10_OESOPHAGUS	c.318T>A	c.(316-318)ccT>ccA	p.P106P	FALSE	FALSE	0	FALSE	0	NA	5 days, 20:00:00	2 days, 9:01:00	2 days, 10:01:00	NA	NA	NA	NA	ACH-001497
375694	ECGI10_OESOPHAGUS	+	THEG	51298	37	19	375694	ECGI10_OESOPHAGUS	375694	+	Missense_Mutation	SNP	T	C			g.chr19:375694T>C	ENST00000342640.4	ECGI10_OESOPHAGUS	c.277A>G	c.(277-279)Aag>Gag	p.K93E	FALSE	FALSE	0	FALSE	0	8.268e-06	7 days, 11:00:00	1 day, 19:00:00	1 day, 15:00:00	NA	NA	NA	NA	ACH-001497
2216416	ECGI10_OESOPHAGUS	+	DOT1L	84444	37	19	2216416	ECGI10_OESOPHAGUS	2216416	+	Missense_Mutation	SNP	C	T			g.chr19:2216416C>T	ENST00000398665.3	ECGI10_OESOPHAGUS	c.2060C>T	c.(2059-2061)gCc>gTc	p.A687V	FALSE	FALSE	0	FALSE	0	NA	4 days, 3:00:00	1 day, 6:01:00	1 day, 1:01:00	NA	NA	NA	NA	ACH-001497
3179646	ECGI10_OESOPHAGUS	+	S1PR4	8698	37	19	3179646	ECGI10_OESOPHAGUS	3179646	+	Missense_Mutation	SNP	C	A			g.chr19:3179646C>A	ENST00000246115.3	ECGI10_OESOPHAGUS	c.856C>A	c.(856-858)Ctg>Atg	p.L286M	FALSE	TRUE	233	TRUE	1069	8.236e-06	11 days, 1:00:00	2 days, 12:01:00	2 days, 14:01:00	NA	NA	NA	NA	ACH-001497
3547510	ECGI10_OESOPHAGUS	+	MFSD12	126321	37	19	3547510	ECGI10_OESOPHAGUS	3547510	+	Silent	SNP	C	T			g.chr19:3547510C>T	ENST00000355415.2	ECGI10_OESOPHAGUS	c.873G>A	c.(871-873)gtG>gtA	p.V291V	FALSE	FALSE	0	FALSE	0	NA	0.563194			NA	NA	NA	NA	ACH-001497
4676650	ECGI10_OESOPHAGUS	+	DPP9	91039	37	19	4676650	ECGI10_OESOPHAGUS	4676650	+	Missense_Mutation	SNP	G	T			g.chr19:4676650G>T	ENST00000598800.1	ECGI10_OESOPHAGUS	c.2518C>A	c.(2518-2520)Cac>Aac	p.H840N	TRUE	FALSE	0	FALSE	0	NA	51:143	1 day, 1:53:00	1 day, 0:50:00	NA	NA	NA	NA	ACH-001497
6684412	ECGI10_OESOPHAGUS	+	C3	718	37	19	6684412	ECGI10_OESOPHAGUS	6684412	+	Missense_Mutation	SNP	C	G			g.chr19:6684412C>G	ENST00000245907.6	ECGI10_OESOPHAGUS	c.4159G>C	c.(4159-4161)Gag>Cag	p.E1387Q	FALSE	FALSE	0	FALSE	0	NA	53:89	67:122	64:116	NA	NA	NA	NA	ACH-001497
9058772	ECGI10_OESOPHAGUS	+	MUC16	94025	37	19	9058772	ECGI10_OESOPHAGUS	9058772	+	Silent	SNP	G	A			g.chr19:9058772G>A	ENST00000397910.4	ECGI10_OESOPHAGUS	c.28674C>T	c.(28672-28674)aaC>aaT	p.N9558N	FALSE	FALSE	0	FALSE	0	NA	0.890972			NA	NA	NA	NA	ACH-001497
12155077	ECGI10_OESOPHAGUS	+	ZNF878	729747	37	19	12155077	ECGI10_OESOPHAGUS	12155077	+	Missense_Mutation	SNP	T	C			g.chr19:12155077T>C	ENST00000547628.1	ECGI10_OESOPHAGUS	c.1139A>G	c.(1138-1140)aAt>aGt	p.N380S	FALSE	FALSE	0	FALSE	0	4.963e-05	62:97	87:213	87:205	NA	NA	NA	NA	ACH-001497
13409404	ECGI10_OESOPHAGUS	+	CACNA1A	773	37	19	13409404	ECGI10_OESOPHAGUS	13409404	+	Missense_Mutation	SNP	C	T	rs190551509	byFrequency	g.chr19:13409404C>T	ENST00000360228.5	ECGI10_OESOPHAGUS	c.3043G>A	c.(3043-3045)Ggg>Agg	p.G1015R	FALSE	FALSE	0	FALSE	0	8.478e-06	166:396		311:645	NA	NA	NA	NA	ACH-001497
15065051	ECGI10_OESOPHAGUS	+	SLC1A6	6511	37	19	15065051	ECGI10_OESOPHAGUS	15065051	+	Silent	SNP	G	T	rs184098661		g.chr19:15065051G>T	ENST00000221742.3	ECGI10_OESOPHAGUS	c.1260C>A	c.(1258-1260)gcC>gcA	p.A420A	FALSE	FALSE	0	FALSE	0	NA	0.888194			NA	NA	NA	NA	ACH-001497
15083585	ECGI10_OESOPHAGUS	+	SLC1A6	6511	37	19	15083585	ECGI10_OESOPHAGUS	15083585	+	Silent	SNP	G	C	rs375947347		g.chr19:15083585G>C	ENST00000221742.3	ECGI10_OESOPHAGUS	c.138C>G	c.(136-138)ctC>ctG	p.L46L	FALSE	FALSE	0	FALSE	0	NA	49:156			NA	NA	NA	NA	ACH-001497
18304835	ECGI10_OESOPHAGUS	+	MPV17L2	84769	37	19	18304835	ECGI10_OESOPHAGUS	18304835	+	Missense_Mutation	SNP	T	C	rs546929536		g.chr19:18304835T>C	ENST00000599612.2	ECGI10_OESOPHAGUS	c.349T>C	c.(349-351)Tac>Cac	p.Y117H	FALSE	FALSE	0	FALSE	0	8.268e-06	48:134	04:19:00	04:28:00	NA	NA	NA	NA	ACH-001497
18707749	ECGI10_OESOPHAGUS	+	CRLF1	9244	37	19	18707749	ECGI10_OESOPHAGUS	18707749	+	Missense_Mutation	SNP	C	T			g.chr19:18707749C>T	ENST00000392386.3	ECGI10_OESOPHAGUS	c.808G>A	c.(808-810)Gcc>Acc	p.A270T	FALSE	FALSE	0	FALSE	0	1.647e-05	69:217	70:284	68:274	NA	NA	NA	NA	ACH-001497
19106082	ECGI10_OESOPHAGUS	+	SUGP2	10147	37	19	19106082	ECGI10_OESOPHAGUS	19106082	+	Missense_Mutation	SNP	T	C			g.chr19:19106082T>C	ENST00000601879.1	ECGI10_OESOPHAGUS	c.2999A>G	c.(2998-3000)aAg>aGg	p.K1000R	FALSE	FALSE	0	FALSE	0	2.472e-05	40:124			NA	NA	NA	NA	ACH-001497
37117079	ECGI10_OESOPHAGUS	+	ZNF382	84911	37	19	37117079	ECGI10_OESOPHAGUS	37117079	+	Missense_Mutation	SNP	C	G			g.chr19:37117079C>G	ENST00000292928.2	ECGI10_OESOPHAGUS	c.280C>G	c.(280-282)Caa>Gaa	p.Q94E	FALSE	FALSE	0	FALSE	0	NA	8 days, 20:56:00	5 days, 9:43:00	5 days, 6:44:00	NA	NA	NA	NA	ACH-001497
38189364	ECGI10_OESOPHAGUS	+	ZNF607	84775	37	19	38189364	ECGI10_OESOPHAGUS	38189364	+	Silent	SNP	G	A	rs201608050		g.chr19:38189364G>A	ENST00000355202.4	ECGI10_OESOPHAGUS	c.1668C>T	c.(1666-1668)agC>agT	p.S556S	FALSE	FALSE	0	FALSE	0	NA	39:70			NA	NA	NA	NA	ACH-001497
38976804	ECGI10_OESOPHAGUS	+	RYR1	6261	37	19	38976804	ECGI10_OESOPHAGUS	38976804	+	Nonsense_Mutation	SNP	C	T			g.chr19:38976804C>T	ENST00000359596.3	ECGI10_OESOPHAGUS	c.5509C>T	c.(5509-5511)Cag>Tag	p.Q1837*	FALSE	FALSE	0	FALSE	0	NA	3 days, 6:38:00	3 days, 20:44:00	3 days, 22:43:00	NA	NA	NA	NA	ACH-001497
42190881	ECGI10_OESOPHAGUS	+	CEACAM7	1087	37	19	42190881	ECGI10_OESOPHAGUS	42190881	+	Silent	SNP	G	A	rs534460117	byFrequency	g.chr19:42190881G>A	ENST00000006724.3	ECGI10_OESOPHAGUS	c.336C>T	c.(334-336)aaC>aaT	p.N112N	TRUE	FALSE	0	FALSE	0	NA	1 day, 4:15:00	1 day, 2:09:00	1 day, 5:10:00	NA	NA	NA	NA	ACH-001497
43699426	ECGI10_OESOPHAGUS	+	PSG4	5672	37	19	43699426	ECGI10_OESOPHAGUS	43699426	+	Splice_Site	SNP	C	G			g.chr19:43699426C>G	ENST00000405312.3	ECGI10_OESOPHAGUS		c.e4-1		TRUE	FALSE	0	FALSE	0	NA	21:45:00			NA	NA	NA	NA	ACH-001497
45322617	ECGI10_OESOPHAGUS	+	BCAM	4059	37	19	45322617	ECGI10_OESOPHAGUS	45322617	+	Silent	SNP	C	T			g.chr19:45322617C>T	ENST00000270233.6	ECGI10_OESOPHAGUS	c.1488C>T	c.(1486-1488)atC>atT	p.I496I	FALSE	FALSE	0	FALSE	0	1.654e-05	55:113	14:30:00	13:29:00	NA	NA	NA	NA	ACH-001497
48025224	ECGI10_OESOPHAGUS	+	ZNF541	84215	37	19	48025224	ECGI10_OESOPHAGUS	48025224	+	Missense_Mutation	SNP	C	T			g.chr19:48025224C>T	ENST00000391901.3	ECGI10_OESOPHAGUS	c.3598G>A	c.(3598-3600)Gtt>Att	p.V1200I	FALSE	FALSE	0	FALSE	0	3.295e-05	63:107		15:28:00	NA	NA	NA	NA	ACH-001497
48377913	ECGI10_OESOPHAGUS	+	SULT2A1	6822	37	19	48377913	ECGI10_OESOPHAGUS	48377913	+	Splice_Site	SNP	C	T			g.chr19:48377913C>T	ENST00000222002.3	ECGI10_OESOPHAGUS		c.e5+1		FALSE	FALSE	0	FALSE	0	3.308e-05	81:76	1 day, 3:26:00	1 day, 1:24:00	NA	NA	NA	NA	ACH-001497
49132552	ECGI10_OESOPHAGUS	+	SPHK2	56848	37	19	49132552	ECGI10_OESOPHAGUS	49132552	+	Missense_Mutation	SNP	C	T	rs3745732		g.chr19:49132552C>T	ENST00000245222.4	ECGI10_OESOPHAGUS	c.1487C>T	c.(1486-1488)tCc>tTc	p.S496F	FALSE	FALSE	0	FALSE	0	NA	79:107	2 days, 6:38:00	2 days, 6:38:00	NA	NA	NA	NA	ACH-001497
51323554	ECGI10_OESOPHAGUS	+	KLK1	3816	37	19	51323554	ECGI10_OESOPHAGUS	51323554	+	Missense_Mutation	SNP	T	G			g.chr19:51323554T>G	ENST00000301420.2	ECGI10_OESOPHAGUS	c.352A>C	c.(352-354)Agc>Cgc	p.S118R	FALSE	FALSE	0	FALSE	0	8.236e-06	1 day, 15:39:00	14:15:00	13:14:00	NA	NA	NA	NA	ACH-001497
52133130	ECGI10_OESOPHAGUS	+	SIGLEC5	8778	37	19	52133130	ECGI10_OESOPHAGUS	52133130	+	Missense_Mutation	SNP	A	C			g.chr19:52133130A>C	ENST00000534261.2	ECGI10_OESOPHAGUS	c.377T>G	c.(376-378)gTa>gGa	p.V126G	FALSE	FALSE	0	FALSE	0	NA	51:91	1 day, 9:40:00	1 day, 9:41:00	NA	NA	NA	NA	ACH-001497
54823419	ECGI10_OESOPHAGUS	+	LILRA5	353514	37	19	54823419	ECGI10_OESOPHAGUS	54823419	+	Splice_Site	SNP	C	G			g.chr19:54823419C>G	ENST00000301219.3	ECGI10_OESOPHAGUS		c.e4-1		FALSE	FALSE	0	FALSE	0	8.236e-06	1 day, 11:53:00	1 day, 14:40:00	1 day, 14:39:00	NA	NA	NA	NA	ACH-001497
55263884	ECGI10_OESOPHAGUS	+	KIR2DL3	3804	37	19	55263884	ECGI10_OESOPHAGUS	55263884	+	Silent	SNP	G	A			g.chr19:55263884G>A	ENST00000342376.3	ECGI10_OESOPHAGUS	c.939G>A	c.(937-939)caG>caA	p.Q313Q	FALSE	FALSE	0	FALSE	0	NA	08:00:00			NA	NA	NA	NA	ACH-001497
27000969	ECGI10_OESOPHAGUS	+	SLC35F6	54978	37	2	27000969	ECGI10_OESOPHAGUS	27000969	+	Missense_Mutation	SNP	G	A			g.chr2:27000969G>A	ENST00000344420.5	ECGI10_OESOPHAGUS	c.706G>A	c.(706-708)Ggc>Agc	p.G236S	FALSE	FALSE	0	FALSE	0	NA	0.822917			NA	NA	NA	NA	ACH-001497
33172780	ECGI10_OESOPHAGUS	+	LTBP1	4052	37	2	33172780	ECGI10_OESOPHAGUS	33172780	+	Missense_Mutation	SNP	C	G			g.chr2:33172780C>G	ENST00000404816.2	ECGI10_OESOPHAGUS	c.389C>G	c.(388-390)cCg>cGg	p.P130R	FALSE	FALSE	0	FALSE	0	NA	0.775			NA	NA	NA	NA	ACH-001497
68692016	ECGI10_OESOPHAGUS	+	FBXO48	554251	37	2	68692016	ECGI10_OESOPHAGUS	68692016	+	Missense_Mutation	SNP	G	C			g.chr2:68692016G>C	ENST00000377957.3	ECGI10_OESOPHAGUS	c.262C>G	c.(262-264)Cga>Gga	p.R88G	FALSE	FALSE	0	FALSE	0	2.475e-05	10 days, 3:00:00	17:01:00	15:01:00	NA	NA	NA	NA	ACH-001497
79385808	ECGI10_OESOPHAGUS	+	REG3A	5068	37	2	79385808	ECGI10_OESOPHAGUS	79385808	+	Missense_Mutation	SNP	A	T			g.chr2:79385808A>T	ENST00000409839.3	ECGI10_OESOPHAGUS	c.164T>A	c.(163-165)tTt>tAt	p.F55Y	FALSE	FALSE	0	FALSE	0	1.647e-05	7 days, 10:00:00	2 days, 13:01:00	2 days, 20:01:00	NA	NA	NA	NA	ACH-001497
96072818	ECGI10_OESOPHAGUS	+	FAHD2A	51011	37	2	96072818	ECGI10_OESOPHAGUS	96072818	+	Silent	SNP	C	T	rs575594756	byFrequency	g.chr2:96072818C>T	ENST00000233379.4	ECGI10_OESOPHAGUS	c.375C>T	c.(373-375)ccC>ccT	p.P125P	FALSE	FALSE	0	FALSE	0	NA	18:51:00			NA	NA	NA	NA	ACH-001497
128397869	ECGI10_OESOPHAGUS	+	LIMS2	55679	37	2	128397869	ECGI10_OESOPHAGUS	128397869	+	Missense_Mutation	SNP	A	T			g.chr2:128397869A>T	ENST00000355119.4	ECGI10_OESOPHAGUS	c.778T>A	c.(778-780)Tgc>Agc	p.C260S	FALSE	FALSE	0	FALSE	0	NA	13:22:00			NA	NA	NA	NA	ACH-001497
129026197	ECGI10_OESOPHAGUS	+	HS6ST1	9394	37	2	129026197	ECGI10_OESOPHAGUS	129026197	+	Silent	SNP	G	A			g.chr2:129026197G>A	ENST00000259241.6	ECGI10_OESOPHAGUS	c.775C>T	c.(775-777)Ctg>Ttg	p.L259L	FALSE	FALSE	0	FALSE	0	NA	3 days, 13:00:00	12 days, 17:01:00	12 days, 9:01:00	NA	NA	NA	NA	ACH-001497
141079536	ECGI10_OESOPHAGUS	+	LRP1B	53353	37	2	141079536	ECGI10_OESOPHAGUS	141079536	+	Silent	SNP	C	T			g.chr2:141079536C>T	ENST00000389484.3	ECGI10_OESOPHAGUS	c.12636G>A	c.(12634-12636)ctG>ctA	p.L4212L	FALSE	FALSE	0	FALSE	0	NA	4 days, 0:00:00		18:01:00	NA	NA	NA	NA	ACH-001497
149501295	ECGI10_OESOPHAGUS	+	EPC2	26122	37	2	149501295	ECGI10_OESOPHAGUS	149501295	+	Missense_Mutation	SNP	G	C			g.chr2:149501295G>C	ENST00000258484.6	ECGI10_OESOPHAGUS	c.418G>C	c.(418-420)Gaa>Caa	p.E140Q	FALSE	FALSE	0	FALSE	0	3.295e-05	10 days, 12:00:00	2 days, 6:00:00	2 days, 6:00:00	NA	NA	NA	NA	ACH-001497
152423694	ECGI10_OESOPHAGUS	+	NEB	4703	37	2	152423694	ECGI10_OESOPHAGUS	152423694	+	Silent	SNP	G	A			g.chr2:152423694G>A	ENST00000172853.10	ECGI10_OESOPHAGUS	c.13041C>T	c.(13039-13041)gaC>gaT	p.D4347D	FALSE	FALSE	0	FALSE	0	NA	13:08:00	04:03:00		NA	NA	NA	NA	ACH-001497
152423836	ECGI10_OESOPHAGUS	+	NEB	4703	37	2	152423836	ECGI10_OESOPHAGUS	152423836	+	Missense_Mutation	SNP	T	C			g.chr2:152423836T>C	ENST00000172853.10	ECGI10_OESOPHAGUS	c.12899A>G	c.(12898-12900)aAt>aGt	p.N4300S	FALSE	FALSE	0	FALSE	0	NA	07:35:00			NA	NA	NA	NA	ACH-001497
155102432	ECGI10_OESOPHAGUS	+	GALNT13	114805	37	2	155102432	ECGI10_OESOPHAGUS	155102432	+	Missense_Mutation	SNP	G	T			g.chr2:155102432G>T	ENST00000392825.3	ECGI10_OESOPHAGUS	c.794G>T	c.(793-795)cGc>cTc	p.R265L	TRUE	FALSE	0	FALSE	0	8.268e-06	57:89	79:146		NA	NA	NA	NA	ACH-001497
158300379	ECGI10_OESOPHAGUS	+	CYTIP	9595	37	2	158300379	ECGI10_OESOPHAGUS	158300379	+	Silent	SNP	G	A			g.chr2:158300379G>A	ENST00000264192.3	ECGI10_OESOPHAGUS	c.154C>T	c.(154-156)Ctg>Ttg	p.L52L	TRUE	FALSE	0	FALSE	0	NA	67:143	78:225	73:219	NA	NA	NA	NA	ACH-001497
160287381	ECGI10_OESOPHAGUS	+	BAZ2B	29994	37	2	160287381	ECGI10_OESOPHAGUS	160287381	+	Silent	SNP	T	C			g.chr2:160287381T>C	ENST00000392783.2	ECGI10_OESOPHAGUS	c.2187A>G	c.(2185-2187)ccA>ccG	p.P729P	FALSE	FALSE	0	FALSE	0	NA	68:142	85:202	84:192	NA	NA	NA	NA	ACH-001497
168105848	ECGI10_OESOPHAGUS	+	XIRP2	129446	37	2	168105848	ECGI10_OESOPHAGUS	168105848	+	Nonsense_Mutation	SNP	C	G			g.chr2:168105848C>G	ENST00000409195.1	ECGI10_OESOPHAGUS	c.7946C>G	c.(7945-7947)tCa>tGa	p.S2649*	FALSE	FALSE	0	FALSE	0	NA	83:174	72:153		NA	NA	NA	NA	ACH-001497
177034262	ECGI10_OESOPHAGUS	+	HOXD3	3232	37	2	177034262	ECGI10_OESOPHAGUS	177034262	+	Silent	SNP	C	T			g.chr2:177034262C>T	ENST00000468418.3	ECGI10_OESOPHAGUS	c.420C>T	c.(418-420)gcC>gcT	p.A140A	FALSE	FALSE	0	FALSE	0	NA	46:109	74:156	73:147	NA	NA	NA	NA	ACH-001497
177036942	ECGI10_OESOPHAGUS	+	HOXD3	3232	37	2	177036942	ECGI10_OESOPHAGUS	177036942	+	Silent	SNP	C	G			g.chr2:177036942C>G	ENST00000468418.3	ECGI10_OESOPHAGUS	c.1239C>G	c.(1237-1239)ctC>ctG	p.L413L	FALSE	FALSE	0	FALSE	0	NA	34:124	57:163	60:159	NA	NA	NA	NA	ACH-001497
179585179	ECGI10_OESOPHAGUS	+	TTN	7273	37	2	179585179	ECGI10_OESOPHAGUS	179585179	+	Silent	SNP	C	G			g.chr2:179585179C>G	ENST00000591111.1	ECGI10_OESOPHAGUS	c.22359G>C	c.(22357-22359)ggG>ggC	p.G7453G	FALSE	FALSE	0	FALSE	0	NA	2 days, 9:43:00			NA	NA	NA	NA	ACH-001497
186655886	ECGI10_OESOPHAGUS	+	FSIP2	401024	37	2	186655886	ECGI10_OESOPHAGUS	186655886	+	Missense_Mutation	SNP	A	T			g.chr2:186655886A>T	ENST00000424728.1	ECGI10_OESOPHAGUS	c.4023A>T	c.(4021-4023)ttA>ttT	p.L1341F	FALSE	FALSE	0	FALSE	0	1.647e-05	15 days, 15:01:00	1 day, 6:01:00	1 day, 6:01:00	NA	NA	NA	NA	ACH-001497
186659631	ECGI10_OESOPHAGUS	+	FSIP2	401024	37	2	186659631	ECGI10_OESOPHAGUS	186659631	+	Missense_Mutation	SNP	G	A			g.chr2:186659631G>A	ENST00000424728.1	ECGI10_OESOPHAGUS	c.7768G>A	c.(7768-7770)Gca>Aca	p.A2590T	FALSE	FALSE	0	FALSE	0	NA	0.915278			NA	NA	NA	NA	ACH-001497
187466799	ECGI10_OESOPHAGUS	+	ITGAV	3685	37	2	187466799	ECGI10_OESOPHAGUS	187466799	+	Silent	SNP	G	T			g.chr2:187466799G>T	ENST00000261023.3	ECGI10_OESOPHAGUS	c.237G>T	c.(235-237)ggG>ggT	p.G79G	FALSE	FALSE	0	FALSE	0	NA	1.05208			NA	NA	NA	NA	ACH-001497
188361753	ECGI10_OESOPHAGUS	+	TFPI	7035	37	2	188361753	ECGI10_OESOPHAGUS	188361753	+	Silent	SNP	C	T			g.chr2:188361753C>T	ENST00000233156.3	ECGI10_OESOPHAGUS	c.174G>A	c.(172-174)gcG>gcA	p.A58A	TRUE	FALSE	0	FALSE	0	NA	13:53:00	40:145	39:147	NA	NA	NA	NA	ACH-001497
196729085	ECGI10_OESOPHAGUS	+	DNAH7	56171	37	2	196729085	ECGI10_OESOPHAGUS	196729085	+	Missense_Mutation	SNP	C	G			g.chr2:196729085C>G	ENST00000312428.6	ECGI10_OESOPHAGUS	c.7294G>C	c.(7294-7296)Gag>Cag	p.E2432Q	FALSE	FALSE	0	FALSE	0	NA	09:53:00			NA	NA	NA	NA	ACH-001497
201355092	ECGI10_OESOPHAGUS	+	KCTD18	130535	37	2	201355092	ECGI10_OESOPHAGUS	201355092	+	Missense_Mutation	SNP	C	G			g.chr2:201355092C>G	ENST00000359878.3	ECGI10_OESOPHAGUS	c.1012G>C	c.(1012-1014)Ggg>Cgg	p.G338R	FALSE	FALSE	0	FALSE	0	NA	32:86	25:76	24:75	NA	NA	NA	NA	ACH-001497
207041768	ECGI10_OESOPHAGUS	+	GPR1	2825	37	2	207041768	ECGI10_OESOPHAGUS	207041768	+	Missense_Mutation	SNP	C	G			g.chr2:207041768C>G	ENST00000407325.2	ECGI10_OESOPHAGUS	c.204G>C	c.(202-204)aaG>aaC	p.K68N	FALSE	FALSE	0	FALSE	0	NA	90:341	35:123	36:124	NA	NA	NA	NA	ACH-001497
209219975	ECGI10_OESOPHAGUS	+	PIKFYVE	200576	37	2	209219975	ECGI10_OESOPHAGUS	209219975	+	Silent	SNP	C	T			g.chr2:209219975C>T	ENST00000264380.4	ECGI10_OESOPHAGUS	c.6243C>T	c.(6241-6243)gaC>gaT	p.D2081D	FALSE	FALSE	0	FALSE	0	1.687e-05	39:186		05:18:00	NA	NA	NA	NA	ACH-001497
215890498	ECGI10_OESOPHAGUS	+	ABCA12	26154	37	2	215890498	ECGI10_OESOPHAGUS	215890498	+	Missense_Mutation	SNP	G	C			g.chr2:215890498G>C	ENST00000272895.7	ECGI10_OESOPHAGUS	c.1186C>G	c.(1186-1188)Cta>Gta	p.L396V	FALSE	FALSE	0	FALSE	0	NA	34:131	0.708333	13:56:00	NA	NA	NA	NA	ACH-001497
220494017	ECGI10_OESOPHAGUS	+	SLC4A3	6508	37	2	220494017	ECGI10_OESOPHAGUS	220494017	+	Silent	SNP	C	T			g.chr2:220494017C>T	ENST00000358055.3	ECGI10_OESOPHAGUS	c.369C>T	c.(367-369)acC>acT	p.T123T	FALSE	FALSE	0	FALSE	0	NA	0.867361			NA	NA	NA	NA	ACH-001497
232263462	ECGI10_OESOPHAGUS	+	B3GNT7	93010	37	2	232263462	ECGI10_OESOPHAGUS	232263462	+	Silent	SNP	C	T			g.chr2:232263462C>T	ENST00000287590.5	ECGI10_OESOPHAGUS	c.1032C>T	c.(1030-1032)caC>caT	p.H344H	FALSE	FALSE	0	FALSE	0	NA	55:184	85:250	80:235	NA	NA	NA	NA	ACH-001497
233757756	ECGI10_OESOPHAGUS	+	NGEF	25791	37	2	233757756	ECGI10_OESOPHAGUS	233757756	+	Missense_Mutation	SNP	G	T	rs200148193		g.chr2:233757756G>T	ENST00000264051.3	ECGI10_OESOPHAGUS	c.994C>A	c.(994-996)Ctc>Atc	p.L332I	FALSE	FALSE	0	FALSE	0	NA	0.420833			NA	NA	NA	NA	ACH-001497
242432773	ECGI10_OESOPHAGUS	+	FARP2	9855	37	2	242432773	ECGI10_OESOPHAGUS	242432773	+	Missense_Mutation	SNP	T	G			g.chr2:242432773T>G	ENST00000264042.3	ECGI10_OESOPHAGUS	c.2961T>G	c.(2959-2961)gaT>gaG	p.D987E	FALSE	FALSE	0	FALSE	0	NA	07:50:00			NA	NA	NA	NA	ACH-001497
242815404	ECGI10_OESOPHAGUS	+	CXXC11	0	37	2	242815404	ECGI10_OESOPHAGUS	242815404	+	Missense_Mutation	SNP	G	C			g.chr2:242815404G>C	ENST00000343216.3	ECGI10_OESOPHAGUS	c.1697G>C	c.(1696-1698)gGg>gCg	p.G566A	FALSE	FALSE	0	FALSE	0	NA	7 days, 6:01:00	2 days, 9:00:00	2 days, 9:00:00	NA	NA	NA	NA	ACH-001497
3356900	ECGI10_OESOPHAGUS	+	C20orf194	25943	37	20	3356900	ECGI10_OESOPHAGUS	3356900	+	Silent	SNP	A	C			g.chr20:3356900A>C	ENST00000252032.9	ECGI10_OESOPHAGUS	c.333T>G	c.(331-333)ccT>ccG	p.P111P	FALSE	FALSE	0	FALSE	0	NA	39:106		03:05:00	NA	NA	NA	NA	ACH-001497
13071773	ECGI10_OESOPHAGUS	+	SPTLC3	55304	37	20	13071773	ECGI10_OESOPHAGUS	13071773	+	Missense_Mutation	SNP	A	G			g.chr20:13071773A>G	ENST00000399002.2	ECGI10_OESOPHAGUS	c.650A>G	c.(649-651)aAg>aGg	p.K217R	FALSE	TRUE	3	FALSE	0	8.236e-05	118:298	49:181	50:177	NA	NA	NA	NA	ACH-001497
16387072	ECGI10_OESOPHAGUS	+	KIF16B	55614	37	20	16387072	ECGI10_OESOPHAGUS	16387072	+	Missense_Mutation	SNP	T	C			g.chr20:16387072T>C	ENST00000354981.2	ECGI10_OESOPHAGUS	c.1642A>G	c.(1642-1644)Atg>Gtg	p.M548V	FALSE	FALSE	0	FALSE	0	NA	81:261	0.835417	24:69	NA	NA	NA	NA	ACH-001497
18139733	ECGI10_OESOPHAGUS	+	CSRP2BP	57325	37	20	18139733	ECGI10_OESOPHAGUS	18139733	+	Missense_Mutation	SNP	A	G			g.chr20:18139733A>G	ENST00000435364.3	ECGI10_OESOPHAGUS	c.506A>G	c.(505-507)aAg>aGg	p.K169R	TRUE	FALSE	0	FALSE	0	NA	08:16:00			NA	NA	NA	NA	ACH-001497
30610595	ECGI10_OESOPHAGUS	+	CCM2L	140706	37	20	30610595	ECGI10_OESOPHAGUS	30610595	+	Missense_Mutation	SNP	C	T			g.chr20:30610595C>T	ENST00000300415.8	ECGI10_OESOPHAGUS	c.1066C>T	c.(1066-1068)Cgc>Tgc	p.R356C	FALSE	FALSE	0	FALSE	0	NA	13:00:00			NA	NA	NA	NA	ACH-001497
43572214	ECGI10_OESOPHAGUS	+	TOMM34	10953	37	20	43572214	ECGI10_OESOPHAGUS	43572214	+	Silent	SNP	G	C			g.chr20:43572214G>C	ENST00000372813.3	ECGI10_OESOPHAGUS	c.705C>G	c.(703-705)ctC>ctG	p.L235L	TRUE	FALSE	0	FALSE	0	NA	116:288	43:109	44:114	NA	NA	NA	NA	ACH-001497
47865161	ECGI10_OESOPHAGUS	+	ZNFX1	57169	37	20	47865161	ECGI10_OESOPHAGUS	47865161	+	Missense_Mutation	SNP	C	T			g.chr20:47865161C>T	ENST00000396105.1	ECGI10_OESOPHAGUS	c.4400G>A	c.(4399-4401)cGc>cAc	p.R1467H	FALSE	FALSE	0	FALSE	0	8.236e-06	5 days, 1:36:00	2 days, 21:35:00	3 days, 0:35:00	NA	NA	NA	NA	ACH-001497
42812952	ECGI10_OESOPHAGUS	+	MX1	4599	37	21	42812952	ECGI10_OESOPHAGUS	42812952	+	Splice_Site	SNP	G	A			g.chr21:42812952G>A	ENST00000398600.2	ECGI10_OESOPHAGUS	c.730G>A	c.(730-732)Gga>Aga	p.G244R	FALSE	FALSE	0	FALSE	0	NA	8 days, 3:00:00	15:00:00	14:00:00	NA	NA	NA	NA	ACH-001497
43531780	ECGI10_OESOPHAGUS	+	UMODL1	89766	37	21	43531780	ECGI10_OESOPHAGUS	43531780	+	Silent	SNP	A	G			g.chr21:43531780A>G	ENST00000408910.2	ECGI10_OESOPHAGUS	c.2064A>G	c.(2062-2064)ccA>ccG	p.P688P	FALSE	TRUE	3	FALSE	0	8.242e-05	0.593056			NA	NA	NA	NA	ACH-001497
20103607	ECGI10_OESOPHAGUS	+	TRMT2A	27037	37	22	20103607	ECGI10_OESOPHAGUS	20103607	+	Missense_Mutation	SNP	C	G			g.chr22:20103607C>G	ENST00000252136.7	ECGI10_OESOPHAGUS	c.553G>C	c.(553-555)Gag>Cag	p.E185Q	FALSE	FALSE	0	FALSE	0	NA	4 days, 20:00:00	1 day, 18:00:00	1 day, 15:00:00	NA	NA	NA	NA	ACH-001497
22599549	ECGI10_OESOPHAGUS	+	VPREB1	7441	37	22	22599549	ECGI10_OESOPHAGUS	22599549	+	Missense_Mutation	SNP	G	T	rs62640870	byFrequency	g.chr22:22599549G>T	ENST00000403807.3	ECGI10_OESOPHAGUS	c.238G>T	c.(238-240)Ggc>Tgc	p.G80C	FALSE	FALSE	0	FALSE	0	NA	40:113	31:136	30:124	NA	NA	NA	NA	ACH-001497
25158374	ECGI10_OESOPHAGUS	+	PIWIL3	440822	37	22	25158374	ECGI10_OESOPHAGUS	25158374	+	Silent	SNP	T	G			g.chr22:25158374T>G	ENST00000332271.5	ECGI10_OESOPHAGUS	c.93A>C	c.(91-93)ggA>ggC	p.G31G	FALSE	FALSE	0	FALSE	0	8.236e-06	3 days, 19:46:00	1 day, 12:20:00	1 day, 12:20:00	NA	NA	NA	NA	ACH-001497
26194006	ECGI10_OESOPHAGUS	+	MYO18B	84700	37	22	26194006	ECGI10_OESOPHAGUS	26194006	+	Silent	SNP	G	A			g.chr22:26194006G>A	ENST00000407587.2	ECGI10_OESOPHAGUS	c.2463G>A	c.(2461-2463)cgG>cgA	p.R821R	FALSE	FALSE	0	FALSE	0	NA	58:69	1 day, 11:26:00	1 day, 11:26:00	NA	NA	NA	NA	ACH-001497
29456763	ECGI10_OESOPHAGUS	+	C22orf31	25770	37	22	29456763	ECGI10_OESOPHAGUS	29456763	+	Silent	SNP	A	G			g.chr22:29456763A>G	ENST00000216071.4	ECGI10_OESOPHAGUS	c.72T>C	c.(70-72)aaT>aaC	p.N24N	FALSE	FALSE	0	FALSE	0	NA	03:04:00			NA	NA	NA	NA	ACH-001497
36681311	ECGI10_OESOPHAGUS	+	MYH9	4627	37	22	36681311	ECGI10_OESOPHAGUS	36681311	+	Missense_Mutation	SNP	C	T			g.chr22:36681311C>T	ENST00000216181.5	ECGI10_OESOPHAGUS	c.5339G>A	c.(5338-5340)cGg>cAg	p.R1780Q	FALSE	FALSE	0	FALSE	0	8.236e-06	90:195	36:94	37:92	NA	NA	NA	NA	ACH-001497
41173237	ECGI10_OESOPHAGUS	+	SLC25A17	10478	37	22	41173237	ECGI10_OESOPHAGUS	41173237	+	Missense_Mutation	SNP	T	C			g.chr22:41173237T>C	ENST00000435456.2	ECGI10_OESOPHAGUS	c.592A>G	c.(592-594)Atg>Gtg	p.M198V	FALSE	FALSE	0	FALSE	0	NA	0.942361			NA	NA	NA	NA	ACH-001497
46238900	ECGI10_OESOPHAGUS	+	ATXN10	25814	37	22	46238900	ECGI10_OESOPHAGUS	46238900	+	Nonsense_Mutation	SNP	C	T			g.chr22:46238900C>T	ENST00000252934.5	ECGI10_OESOPHAGUS	c.1267C>T	c.(1267-1269)Cga>Tga	p.R423*	FALSE	FALSE	0	FALSE	0	2.475e-05	78:71	18:10:00	18:10:00	NA	NA	NA	NA	ACH-001497
50722177	ECGI10_OESOPHAGUS	+	PLXNB2	23654	37	22	50722177	ECGI10_OESOPHAGUS	50722177	+	Silent	SNP	G	T			g.chr22:50722177G>T	ENST00000449103.1	ECGI10_OESOPHAGUS	c.2424C>A	c.(2422-2424)atC>atA	p.I808I	FALSE	FALSE	0	FALSE	0	2.471e-05	163:86	89:66	94:64	NA	NA	NA	NA	ACH-001497
15677105	ECGI10_OESOPHAGUS	+	BTD	686	37	3	15677105	ECGI10_OESOPHAGUS	15677105	+	Silent	SNP	T	G			g.chr3:15677105T>G	ENST00000303498.5	ECGI10_OESOPHAGUS	c.219T>G	c.(217-219)ccT>ccG	p.P73P	FALSE	TRUE	3	FALSE	0	6.611e-05	55:98	94:144	95:140	NA	NA	NA	NA	ACH-001497
19575453	ECGI10_OESOPHAGUS	+	KCNH8	131096	37	3	19575453	ECGI10_OESOPHAGUS	19575453	+	Silent	SNP	C	G			g.chr3:19575453C>G	ENST00000328405.2	ECGI10_OESOPHAGUS	c.3186C>G	c.(3184-3186)tcC>tcG	p.S1062S	FALSE	FALSE	0	FALSE	0	NA	59:113	2 days, 1:48:00	2 days, 4:49:00	NA	NA	NA	NA	ACH-001497
27436553	ECGI10_OESOPHAGUS	+	SLC4A7	9497	37	3	27436553	ECGI10_OESOPHAGUS	27436553	+	Nonsense_Mutation	SNP	C	T			g.chr3:27436553C>T	ENST00000295736.5	ECGI10_OESOPHAGUS	c.2730G>A	c.(2728-2730)tgG>tgA	p.W910*	FALSE	FALSE	0	FALSE	0	NA	116:260			NA	NA	NA	NA	ACH-001497
38175478	ECGI10_OESOPHAGUS	+	ACAA1	30	37	3	38175478	ECGI10_OESOPHAGUS	38175478	+	Silent	SNP	G	A	rs148457692	byFrequency	g.chr3:38175478G>A	ENST00000333167.8	ECGI10_OESOPHAGUS	c.288C>T	c.(286-288)gcC>gcT	p.A96A	FALSE	FALSE	0	FALSE	0	NA	67:138	67:78	66:77	NA	NA	NA	NA	ACH-001497
42983463	ECGI10_OESOPHAGUS	+	KRBOX1	100506243	37	3	42983463	ECGI10_OESOPHAGUS	42983463	+	Silent	SNP	C	A			g.chr3:42983463C>A	ENST00000418176.1	ECGI10_OESOPHAGUS	c.177C>A	c.(175-177)tcC>tcA	p.S59S	FALSE	FALSE	0	FALSE	0	NA	146:81	124:62	5 days, 3:59:00	NA	NA	NA	NA	ACH-001497
42984090	ECGI10_OESOPHAGUS	+	KRBOX1	100506243	37	3	42984090	ECGI10_OESOPHAGUS	42984090	+	Nonsense_Mutation	SNP	C	G			g.chr3:42984090C>G	ENST00000418176.1	ECGI10_OESOPHAGUS	c.338C>G	c.(337-339)tCa>tGa	p.S113*	FALSE	FALSE	0	FALSE	0	NA	09:47:00			NA	NA	NA	NA	ACH-001497
52485773	ECGI10_OESOPHAGUS	+	TNNC1	7134	37	3	52485773	ECGI10_OESOPHAGUS	52485773	+	Missense_Mutation	SNP	G	A	rs370103102		g.chr3:52485773G>A	ENST00000232975.3	ECGI10_OESOPHAGUS	c.304C>T	c.(304-306)Cgc>Tgc	p.R102C	FALSE	FALSE	0	FALSE	0	NA	12:12:00			NA	NA	NA	NA	ACH-001497
52830845	ECGI10_OESOPHAGUS	+	ITIH3	3699	37	3	52830845	ECGI10_OESOPHAGUS	52830845	+	Silent	SNP	G	A			g.chr3:52830845G>A	ENST00000449956.2	ECGI10_OESOPHAGUS	c.372G>A	c.(370-372)acG>acA	p.T124T	FALSE	FALSE	0	FALSE	0	1.655e-05	20:34:00	54:106	51:101	NA	NA	NA	NA	ACH-001497
53262087	ECGI10_OESOPHAGUS	+	TKT	7086	37	3	53262087	ECGI10_OESOPHAGUS	53262087	+	Missense_Mutation	SNP	C	T			g.chr3:53262087C>T	ENST00000462138.1	ECGI10_OESOPHAGUS	c.1558G>A	c.(1558-1560)Gaa>Aaa	p.E520K	TRUE	FALSE	0	FALSE	0	NA	05:00:00			NA	NA	NA	NA	ACH-001497
97983859	ECGI10_OESOPHAGUS	+	OR5H6	79295	37	3	97983859	ECGI10_OESOPHAGUS	97983859	+	Missense_Mutation	SNP	A	G			g.chr3:97983859A>G	ENST00000383696.2	ECGI10_OESOPHAGUS	c.731A>G	c.(730-732)aAg>aGg	p.K244R	FALSE	FALSE	0	FALSE	0	4.12e-05	07:00:00	1 day, 15:00:00	1 day, 12:00:00	NA	NA	NA	NA	ACH-001497
99568245	ECGI10_OESOPHAGUS	+	FILIP1L	11259	37	3	99568245	ECGI10_OESOPHAGUS	99568245	+	Missense_Mutation	SNP	C	A			g.chr3:99568245C>A	ENST00000354552.3	ECGI10_OESOPHAGUS	c.2275G>T	c.(2275-2277)Gat>Tat	p.D759Y	FALSE	FALSE	0	FALSE	0	NA	2 days, 1:00:00	1 day, 4:01:00	1 day, 4:01:00	NA	NA	NA	NA	ACH-001497
122437390	ECGI10_OESOPHAGUS	+	PARP14	54625	37	3	122437390	ECGI10_OESOPHAGUS	122437390	+	Missense_Mutation	SNP	C	G			g.chr3:122437390C>G	ENST00000474629.2	ECGI10_OESOPHAGUS	c.4392C>G	c.(4390-4392)atC>atG	p.I1464M	FALSE	FALSE	0	FALSE	0	NA	09:00:00		11:00:00	NA	NA	NA	NA	ACH-001497
125648263	ECGI10_OESOPHAGUS	+	ALG1L	200810	37	3	125648263	ECGI10_OESOPHAGUS	125648263	+	Missense_Mutation	SNP	G	T			g.chr3:125648263G>T	ENST00000340333.3	ECGI10_OESOPHAGUS	c.496C>A	c.(496-498)Cta>Ata	p.L166I	FALSE	FALSE	0	FALSE	0	NA	3 days, 10:00:00	16:00:00	17:00:00	NA	NA	NA	NA	ACH-001497
127642801	ECGI10_OESOPHAGUS	+	KBTBD12	166348	37	3	127642801	ECGI10_OESOPHAGUS	127642801	+	Missense_Mutation	SNP	T	G			g.chr3:127642801T>G	ENST00000405109.1	ECGI10_OESOPHAGUS	c.897T>G	c.(895-897)ttT>ttG	p.F299L	FALSE	FALSE	0	FALSE	0	NA	2 days, 4:57:00	1 day, 3:19:00	1 day, 3:19:00	NA	NA	NA	NA	ACH-001497
129221561	ECGI10_OESOPHAGUS	+	IFT122	55764	37	3	129221561	ECGI10_OESOPHAGUS	129221561	+	Missense_Mutation	SNP	G	A	rs76007598		g.chr3:129221561G>A	ENST00000348417.2	ECGI10_OESOPHAGUS	c.2383G>A	c.(2383-2385)Gac>Aac	p.D795N	FALSE	FALSE	0	FALSE	0	NA	4 days, 1:00:00	5 days, 3:00:00	5 days, 0:00:00	NA	NA	NA	NA	ACH-001497
143567259	ECGI10_OESOPHAGUS	+	SLC9A9	285195	37	3	143567259	ECGI10_OESOPHAGUS	143567259	+	De_novo_Start_OutOfFrame	SNP	G	T			g.chr3:143567259G>T	ENST00000316549.6	ECGI10_OESOPHAGUS				FALSE	FALSE	0	FALSE	0	NA	1 day, 18:40:00			NA	NA	NA	NA	ACH-001497
164786948	ECGI10_OESOPHAGUS	+	SI	6476	37	3	164786948	ECGI10_OESOPHAGUS	164786948	+	Silent	SNP	C	G			g.chr3:164786948C>G	ENST00000264382.3	ECGI10_OESOPHAGUS	c.291G>C	c.(289-291)ccG>ccC	p.P97P	FALSE	FALSE	0	FALSE	0	NA	1 day, 3:00:00	1 day, 10:00:00	1 day, 11:00:00	NA	NA	NA	NA	ACH-001497
169514086	ECGI10_OESOPHAGUS	+	LRRC34	151827	37	3	169514086	ECGI10_OESOPHAGUS	169514086	+	Missense_Mutation	SNP	A	T			g.chr3:169514086A>T	ENST00000316515.7	ECGI10_OESOPHAGUS	c.845T>A	c.(844-846)aTa>aAa	p.I282K	FALSE	FALSE	0	FALSE	0	NA	7 days, 2:00:00	6 days, 4:01:00	6 days, 2:01:00	NA	NA	NA	NA	ACH-001497
169847082	ECGI10_OESOPHAGUS	+	PHC3	80012	37	3	169847082	ECGI10_OESOPHAGUS	169847082	+	Missense_Mutation	SNP	G	A	rs201643024		g.chr3:169847082G>A	ENST00000494943.1	ECGI10_OESOPHAGUS	c.1142C>T	c.(1141-1143)cCt>cTt	p.P381L	FALSE	FALSE	0	FALSE	0	8.26e-06	5 days, 6:00:00	3 days, 13:01:00	3 days, 13:01:00	NA	NA	NA	NA	ACH-001497
183551588	ECGI10_OESOPHAGUS	+	PARL	55486	37	3	183551588	ECGI10_OESOPHAGUS	183551588	+	Missense_Mutation	SNP	G	T			g.chr3:183551588G>T	ENST00000317096.4	ECGI10_OESOPHAGUS	c.854C>A	c.(853-855)gCa>gAa	p.A285E	FALSE	FALSE	0	FALSE	0	NA	9 days, 19:00:00		3 days, 16:01:00	NA	NA	NA	NA	ACH-001497
195022841	ECGI10_OESOPHAGUS	+	ACAP2	23527	37	3	195022841	ECGI10_OESOPHAGUS	195022841	+	Silent	SNP	C	T			g.chr3:195022841C>T	ENST00000326793.6	ECGI10_OESOPHAGUS	c.1179G>A	c.(1177-1179)gaG>gaA	p.E393E	FALSE	FALSE	0	FALSE	0	NA	12 days, 9:00:00		3 days, 9:01:00	NA	NA	NA	NA	ACH-001497
195510213	ECGI10_OESOPHAGUS	+	MUC4	4585	37	3	195510213	ECGI10_OESOPHAGUS	195510213	+	Silent	SNP	G	A			g.chr3:195510213G>A	ENST00000463781.3	ECGI10_OESOPHAGUS	c.8238C>T	c.(8236-8238)tcC>tcT	p.S2746S	FALSE	FALSE	0	FALSE	0	NA	15 days, 22:00:00			NA	NA	NA	NA	ACH-001497
196541376	ECGI10_OESOPHAGUS	+	PAK2	5062	37	3	196541376	ECGI10_OESOPHAGUS	196541376	+	Silent	SNP	A	G			g.chr3:196541376A>G	ENST00000327134.3	ECGI10_OESOPHAGUS	c.990A>G	c.(988-990)tcA>tcG	p.S330S	TRUE	FALSE	0	FALSE	0	NA	10 days, 9:00:00		2 days, 1:00:00	NA	NA	NA	NA	ACH-001497
905555	ECGI10_OESOPHAGUS	+	GAK	2580	37	4	905555	ECGI10_OESOPHAGUS	905555	+	Silent	SNP	C	T			g.chr4:905555C>T	ENST00000314167.4	ECGI10_OESOPHAGUS	c.288G>A	c.(286-288)ccG>ccA	p.P96P	FALSE	FALSE	0	FALSE	0	NA	14 days, 15:01:00		3 days, 11:00:00	NA	NA	NA	NA	ACH-001497
1698016	ECGI10_OESOPHAGUS	+	SLBP	7884	37	4	1698016	ECGI10_OESOPHAGUS	1698016	+	Missense_Mutation	SNP	C	T			g.chr4:1698016C>T	ENST00000489418.1	ECGI10_OESOPHAGUS	c.542G>A	c.(541-543)cGt>cAt	p.R181H	FALSE	FALSE	0	FALSE	0	NA	20 days, 6:00:00			NA	NA	NA	NA	ACH-001497
20512725	ECGI10_OESOPHAGUS	+	SLIT2	9353	37	4	20512725	ECGI10_OESOPHAGUS	20512725	+	Silent	SNP	A	G			g.chr4:20512725A>G	ENST00000504154.1	ECGI10_OESOPHAGUS	c.1023A>G	c.(1021-1023)ccA>ccG	p.P341P	FALSE	FALSE	0	FALSE	0	NA	19 days, 18:01:00		4 days, 11:03:00	NA	NA	NA	NA	ACH-001497
75938097	ECGI10_OESOPHAGUS	+	PARM1	25849	37	4	75938097	ECGI10_OESOPHAGUS	75938097	+	Missense_Mutation	SNP	T	C			g.chr4:75938097T>C	ENST00000307428.7	ECGI10_OESOPHAGUS	c.506T>C	c.(505-507)tTt>tCt	p.F169S	FALSE	FALSE	0	FALSE	0	NA	21 days, 0:01:00		3 days, 21:02:00	NA	NA	NA	NA	ACH-001497
108608221	ECGI10_OESOPHAGUS	+	PAPSS1	9061	37	4	108608221	ECGI10_OESOPHAGUS	108608221	+	Missense_Mutation	SNP	T	C	rs148865247		g.chr4:108608221T>C	ENST00000265174.4	ECGI10_OESOPHAGUS	c.524A>G	c.(523-525)aAa>aGa	p.K175R	FALSE	FALSE	0	FALSE	0	NA	18 days, 2:02:00		2 days, 20:00:00	NA	NA	NA	NA	ACH-001497
114824111	ECGI10_OESOPHAGUS	+	ARSJ	79642	37	4	114824111	ECGI10_OESOPHAGUS	114824111	+	Silent	SNP	T	C			g.chr4:114824111T>C	ENST00000315366.7	ECGI10_OESOPHAGUS	c.1119A>G	c.(1117-1119)gaA>gaG	p.E373E	FALSE	FALSE	0	FALSE	0	NA	1 day, 20:33:00	2 days, 5:57:00	2 days, 2:51:00	NA	NA	NA	NA	ACH-001500
120463668	ECGI10_OESOPHAGUS	+	PDE5A	8654	37	4	120463668	ECGI10_OESOPHAGUS	120463668	+	Silent	SNP	C	T	rs200970299		g.chr4:120463668C>T	ENST00000354960.3	ECGI10_OESOPHAGUS	c.1518G>A	c.(1516-1518)acG>acA	p.T506T	FALSE	FALSE	0	FALSE	0	1.655e-05	23:25:00	76:91	71:86	NA	NA	NA	NA	ACH-001500
163339	ECGI10_OESOPHAGUS	+	PLEKHG4B	153478	37	5	163339	ECGI10_OESOPHAGUS	163339	+	Missense_Mutation	SNP	C	T	rs200891784		g.chr5:163339C>T	ENST00000283426.6	ECGI10_OESOPHAGUS	c.2084C>T	c.(2083-2085)gCc>gTc	p.A695V	FALSE	FALSE	0	FALSE	0	NA	0.41875			NA	NA	NA	NA	ACH-001500
1036376	ECGI10_OESOPHAGUS	+	NKD2	85409	37	5	1036376	ECGI10_OESOPHAGUS	1036376	+	Missense_Mutation	SNP	C	T			g.chr5:1036376C>T	ENST00000296849.5	ECGI10_OESOPHAGUS	c.664C>T	c.(664-666)Ccc>Tcc	p.P222S	FALSE	FALSE	0	FALSE	0	NA	135:147	247:231	240:222	NA	NA	NA	NA	ACH-001500
1406340	ECGI10_OESOPHAGUS	+	SLC6A3	6531	37	5	1406340	ECGI10_OESOPHAGUS	1406340	+	Missense_Mutation	SNP	C	T			g.chr5:1406340C>T	ENST00000270349.9	ECGI10_OESOPHAGUS	c.1562G>A	c.(1561-1563)cGg>cAg	p.R521Q	FALSE	FALSE	0	FALSE	0	NA	2 days, 4:51:00	21:25:00	22:26:00	NA	NA	NA	NA	ACH-001500
5209246	ECGI10_OESOPHAGUS	+	ADAMTS16	170690	37	5	5209246	ECGI10_OESOPHAGUS	5209246	+	Missense_Mutation	SNP	G	C	rs112925528		g.chr5:5209246G>C	ENST00000274181.7	ECGI10_OESOPHAGUS	c.1492G>C	c.(1492-1494)Gtg>Ctg	p.V498L	FALSE	FALSE	0	FALSE	0	3.295e-05	2 days, 1:52:00	23:25:00	22:21:00	NA	NA	NA	NA	ACH-001500
5461592	ECGI10_OESOPHAGUS	+	KIAA0947	0	37	5	5461592	ECGI10_OESOPHAGUS	5461592	+	Silent	SNP	T	C			g.chr5:5461592T>C	ENST00000296564.7	ECGI10_OESOPHAGUS	c.2145T>C	c.(2143-2145)ttT>ttC	p.F715F	FALSE	FALSE	0	FALSE	0	8.236e-06	41:60	1 day, 4:37:00	1 day, 7:37:00	NA	NA	NA	NA	ACH-001500
34936322	ECGI10_OESOPHAGUS	+	DNAJC21	134218	37	5	34936322	ECGI10_OESOPHAGUS	34936322	+	Missense_Mutation	SNP	A	C			g.chr5:34936322A>C	ENST00000342382.4	ECGI10_OESOPHAGUS	c.389A>C	c.(388-390)gAg>gCg	p.E130A	FALSE	FALSE	0	FALSE	0	NA	07:27:00			NA	NA	NA	NA	ACH-001500
38510777	ECGI10_OESOPHAGUS	+	LIFR	3977	37	5	38510777	ECGI10_OESOPHAGUS	38510777	+	Silent	SNP	C	G			g.chr5:38510777C>G	ENST00000263409.4	ECGI10_OESOPHAGUS	c.780G>C	c.(778-780)gtG>gtC	p.V260V	FALSE	FALSE	0	FALSE	0	NA	09:05:00		06:02:00	NA	NA	NA	NA	ACH-001500
40853853	ECGI10_OESOPHAGUS	+	CARD6	84674	37	5	40853853	ECGI10_OESOPHAGUS	40853853	+	Missense_Mutation	SNP	C	T	rs34452222		g.chr5:40853853C>T	ENST00000254691.5	ECGI10_OESOPHAGUS	c.2419C>T	c.(2419-2421)Cgg>Tgg	p.R807W	FALSE	FALSE	0	FALSE	0	NA	09:08:00			NA	NA	NA	NA	ACH-001500
54960593	ECGI10_OESOPHAGUS	+	SLC38A9	153129	37	5	54960593	ECGI10_OESOPHAGUS	54960593	+	Missense_Mutation	SNP	G	C			g.chr5:54960593G>C	ENST00000396865.2	ECGI10_OESOPHAGUS	c.625C>G	c.(625-627)Ctc>Gtc	p.L209V	FALSE	FALSE	0	FALSE	0	3.295e-05	70:82	1 day, 7:27:00	1 day, 4:27:00	NA	NA	NA	NA	ACH-001500
56161251	ECGI10_OESOPHAGUS	+	MAP3K1	4214	37	5	56161251	ECGI10_OESOPHAGUS	56161251	+	Missense_Mutation	SNP	A	G			g.chr5:56161251A>G	ENST00000399503.3	ECGI10_OESOPHAGUS	c.1120A>G	c.(1120-1122)Atg>Gtg	p.M374V	FALSE	FALSE	0	FALSE	0	2.497e-05	73:90	09:03:00	08:04:00	NA	NA	NA	NA	ACH-001500
71495084	ECGI10_OESOPHAGUS	+	MAP1B	4131	37	5	71495084	ECGI10_OESOPHAGUS	71495084	+	Missense_Mutation	SNP	G	A			g.chr5:71495084G>A	ENST00000296755.7	ECGI10_OESOPHAGUS	c.5902G>A	c.(5902-5904)Gaa>Aaa	p.E1968K	FALSE	FALSE	0	FALSE	1	NA	98:89	136:163	133:162	NA	NA	NA	NA	ACH-001500
73197088	ECGI10_OESOPHAGUS	+	ARHGEF28	64283	37	5	73197088	ECGI10_OESOPHAGUS	73197088	+	Silent	SNP	C	G			g.chr5:73197088C>G	ENST00000426542.2	ECGI10_OESOPHAGUS	c.4053C>G	c.(4051-4053)gcC>gcG	p.A1351A	FALSE	FALSE	0	FALSE	0	8.236e-06	52:61	64:76	63:72	NA	NA	NA	NA	ACH-001500
80502698	ECGI10_OESOPHAGUS	+	RASGRF2	5924	37	5	80502698	ECGI10_OESOPHAGUS	80502698	+	Silent	SNP	C	T			g.chr5:80502698C>T	ENST00000265080.4	ECGI10_OESOPHAGUS	c.2941C>T	c.(2941-2943)Cta>Tta	p.L981L	TRUE	FALSE	0	FALSE	0	8.239e-06	1 day, 21:48:00	1 day, 18:35:00	1 day, 17:35:00	NA	NA	NA	NA	ACH-001500
112337307	ECGI10_OESOPHAGUS	+	DCP2	167227	37	5	112337307	ECGI10_OESOPHAGUS	112337307	+	Missense_Mutation	SNP	G	C			g.chr5:112337307G>C	ENST00000389063.2	ECGI10_OESOPHAGUS	c.742G>C	c.(742-744)Gac>Cac	p.D248H	FALSE	FALSE	0	FALSE	0	NA	1 day, 3:17:00	18:13:00	18:12:00	NA	NA	NA	NA	ACH-001500
118183876	ECGI10_OESOPHAGUS	+	DTWD2	285605	37	5	118183876	ECGI10_OESOPHAGUS	118183876	+	Missense_Mutation	SNP	A	G			g.chr5:118183876A>G	ENST00000510708.1	ECGI10_OESOPHAGUS	c.635T>C	c.(634-636)aTt>aCt	p.I212T	FALSE	FALSE	0	FALSE	0	NA	64:79	100:96	94:88	NA	NA	NA	NA	ACH-001500
127863578	ECGI10_OESOPHAGUS	+	FBN2	2201	37	5	127863578	ECGI10_OESOPHAGUS	127863578	+	Silent	SNP	A	T			g.chr5:127863578A>T	ENST00000508053.1	ECGI10_OESOPHAGUS	c.519T>A	c.(517-519)acT>acA	p.T173T	FALSE	FALSE	0	FALSE	0	NA	1 day, 18:30:00	1 day, 11:45:00	1 day, 7:43:00	NA	NA	NA	NA	ACH-001500
131325180	ECGI10_OESOPHAGUS	+	ACSL6	23305	37	5	131325180	ECGI10_OESOPHAGUS	131325180	+	Silent	SNP	G	A			g.chr5:131325180G>A	ENST00000379240.1	ECGI10_OESOPHAGUS	c.397C>T	c.(397-399)Ctg>Ttg	p.L133L	FALSE	FALSE	0	FALSE	0	NA	167:152	100:101	97:96	NA	NA	NA	NA	ACH-001500
134246054	ECGI10_OESOPHAGUS	+	PCBD2	84105	37	5	134246054	ECGI10_OESOPHAGUS	134246054	+	Missense_Mutation	SNP	G	T			g.chr5:134246054G>T	ENST00000512783.1	ECGI10_OESOPHAGUS	c.114G>T	c.(112-114)gaG>gaT	p.E38D	FALSE	FALSE	0	FALSE	0	NA	88:80	95:81	92:81	NA	NA	NA	NA	ACH-001500
140026907	ECGI10_OESOPHAGUS	+	NDUFA2	4695	37	5	140026907	ECGI10_OESOPHAGUS	140026907	+	Missense_Mutation	SNP	T	C			g.chr5:140026907T>C	ENST00000252102.4	ECGI10_OESOPHAGUS	c.142A>G	c.(142-144)Aat>Gat	p.N48D	FALSE	FALSE	0	FALSE	0	NA	51:81	71:66	66:64	NA	NA	NA	NA	ACH-001500
149759258	ECGI10_OESOPHAGUS	+	TCOF1	6949	37	5	149759258	ECGI10_OESOPHAGUS	149759258	+	Missense_Mutation	SNP	G	A			g.chr5:149759258G>A	ENST00000504761.2	ECGI10_OESOPHAGUS	c.2822G>A	c.(2821-2823)aGt>aAt	p.S941N	TRUE	FALSE	0	FALSE	0	NA	08:45:00			NA	NA	NA	NA	ACH-001500
156590590	ECGI10_OESOPHAGUS	+	FAM71B	153745	37	5	156590590	ECGI10_OESOPHAGUS	156590590	+	Missense_Mutation	SNP	G	A			g.chr5:156590590G>A	ENST00000302938.4	ECGI10_OESOPHAGUS	c.686C>T	c.(685-687)tCt>tTt	p.S229F	FALSE	FALSE	0	FALSE	0	NA	74:80	69:88	67:89	NA	NA	NA	NA	ACH-001500
176396024	ECGI10_OESOPHAGUS	+	UIMC1	51720	37	5	176396024	ECGI10_OESOPHAGUS	176396024	+	Silent	SNP	G	C			g.chr5:176396024G>C	ENST00000377227.4	ECGI10_OESOPHAGUS	c.732C>G	c.(730-732)ctC>ctG	p.L244L	FALSE	FALSE	0	FALSE	0	NA	124:114	1 day, 16:53:00	1 day, 17:49:00	NA	NA	NA	NA	ACH-001500
180275934	ECGI10_OESOPHAGUS	+	ZFP62	643836	37	5	180275934	ECGI10_OESOPHAGUS	180275934	+	Missense_Mutation	SNP	T	A			g.chr5:180275934T>A	ENST00000502412.1	ECGI10_OESOPHAGUS	c.2561A>T	c.(2560-2562)aAt>aTt	p.N854I	FALSE	FALSE	0	FALSE	0	NA	39:77	1 day, 23:29:00	1 day, 23:29:00	NA	NA	NA	NA	ACH-001500
17624938	ECGI10_OESOPHAGUS	+	NUP153	9972	37	6	17624938	ECGI10_OESOPHAGUS	17624938	+	Missense_Mutation	SNP	G	A			g.chr6:17624938G>A	ENST00000262077.2	ECGI10_OESOPHAGUS	c.4028C>T	c.(4027-4029)tCt>tTt	p.S1343F	FALSE	FALSE	0	FALSE	0	3.295e-05	54:61		1 day, 15:38:00	NA	NA	NA	NA	ACH-001500
24843506	ECGI10_OESOPHAGUS	+	FAM65B	9750	37	6	24843506	ECGI10_OESOPHAGUS	24843506	+	Nonsense_Mutation	SNP	C	A			g.chr6:24843506C>A	ENST00000259698.4	ECGI10_OESOPHAGUS	c.1504G>T	c.(1504-1506)Gag>Tag	p.E502*	FALSE	FALSE	0	FALSE	0	4.84e-05	2 days, 8:38:00	147:114	133:111	NA	NA	NA	NA	ACH-001500
27834828	ECGI10_OESOPHAGUS	+	HIST1H1B	3009	37	6	27834828	ECGI10_OESOPHAGUS	27834828	+	Missense_Mutation	SNP	C	A			g.chr6:27834828C>A	ENST00000331442.3	ECGI10_OESOPHAGUS	c.480G>T	c.(478-480)aaG>aaT	p.K160N	FALSE	FALSE	0	FALSE	0	NA	53:69	15:18:00	14:18:00	NA	NA	NA	NA	ACH-001500
27834837	ECGI10_OESOPHAGUS	+	HIST1H1B	3009	37	6	27834837	ECGI10_OESOPHAGUS	27834837	+	Missense_Mutation	SNP	C	A	rs545007006	byFrequency	g.chr6:27834837C>A	ENST00000331442.3	ECGI10_OESOPHAGUS	c.471G>T	c.(469-471)aaG>aaT	p.K157N	TRUE	FALSE	0	FALSE	0	NA	56:73	1 day, 11:48:00	1 day, 9:46:00	NA	NA	NA	NA	ACH-001500
33766972	ECGI10_OESOPHAGUS	+	MLN	4295	37	6	33766972	ECGI10_OESOPHAGUS	33766972	+	Missense_Mutation	SNP	C	G			g.chr6:33766972C>G	ENST00000430124.2	ECGI10_OESOPHAGUS	c.144G>C	c.(142-144)aaG>aaC	p.K48N	FALSE	FALSE	0	FALSE	0	2.471e-05	132:136	1 day, 8:56:00	1 day, 7:55:00	NA	NA	NA	NA	ACH-001500
46661677	ECGI10_OESOPHAGUS	+	TDRD6	221400	37	6	46661677	ECGI10_OESOPHAGUS	46661677	+	Missense_Mutation	SNP	G	A			g.chr6:46661677G>A	ENST00000316081.6	ECGI10_OESOPHAGUS	c.5812G>A	c.(5812-5814)Gag>Aag	p.E1938K	FALSE	FALSE	0	FALSE	0	NA	69:77	2 days, 2:42:00	2 days, 3:41:00	NA	NA	NA	NA	ACH-001500
57018796	ECGI10_OESOPHAGUS	+	ZNF451	26036	37	6	57018796	ECGI10_OESOPHAGUS	57018796	+	Missense_Mutation	SNP	G	C			g.chr6:57018796G>C	ENST00000370706.4	ECGI10_OESOPHAGUS	c.3021G>C	c.(3019-3021)gaG>gaC	p.E1007D	FALSE	FALSE	0	FALSE	0	NA	1 day, 23:54:00	121:163	109:153	NA	NA	NA	NA	ACH-001500
71236313	ECGI10_OESOPHAGUS	+	FAM135A	57579	37	6	71236313	ECGI10_OESOPHAGUS	71236313	+	Missense_Mutation	SNP	G	T			g.chr6:71236313G>T	ENST00000418814.2	ECGI10_OESOPHAGUS	c.3526G>T	c.(3526-3528)Gcc>Tcc	p.A1176S	FALSE	FALSE	0	FALSE	0	1.647e-05	1 day, 7:32:00	1 day, 1:36:00	1 day, 0:35:00	NA	NA	NA	NA	ACH-001500
86351143	ECGI10_OESOPHAGUS	+	SYNCRIP	10492	37	6	86351143	ECGI10_OESOPHAGUS	86351143	+	Missense_Mutation	SNP	A	T	rs199668111		g.chr6:86351143A>T	ENST00000369622.3	ECGI10_OESOPHAGUS	c.15T>A	c.(13-15)caT>caA	p.H5Q	TRUE	FALSE	0	FALSE	0	NA	53:71	114:98	117:97	NA	NA	NA	NA	ACH-001500
109481822	ECGI10_OESOPHAGUS	+	CEP57L1	285753	37	6	109481822	ECGI10_OESOPHAGUS	109481822	+	Nonsense_Mutation	SNP	C	G			g.chr6:109481822C>G	ENST00000517392.1	ECGI10_OESOPHAGUS	c.1064C>G	c.(1063-1065)tCa>tGa	p.S355*	FALSE	FALSE	0	FALSE	0	3.351e-05	1 day, 9:23:00	144:144	133:136	NA	NA	NA	NA	ACH-001500
111694148	ECGI10_OESOPHAGUS	+	REV3L	5980	37	6	111694148	ECGI10_OESOPHAGUS	111694148	+	Missense_Mutation	SNP	T	C			g.chr6:111694148T>C	ENST00000358835.3	ECGI10_OESOPHAGUS	c.5410A>G	c.(5410-5412)Aga>Gga	p.R1804G	FALSE	FALSE	0	FALSE	0	8.827e-06	08:20:00			NA	NA	NA	NA	ACH-001500
123332277	ECGI10_OESOPHAGUS	+	CLVS2	134829	37	6	123332277	ECGI10_OESOPHAGUS	123332277	+	Missense_Mutation	SNP	G	T			g.chr6:123332277G>T	ENST00000275162.5	ECGI10_OESOPHAGUS	c.537G>T	c.(535-537)atG>atT	p.M179I	FALSE	FALSE	0	FALSE	0	NA	2 days, 15:51:00			NA	NA	NA	NA	ACH-001500
125541228	ECGI10_OESOPHAGUS	+	TPD52L1	7164	37	6	125541228	ECGI10_OESOPHAGUS	125541228	+	Missense_Mutation	SNP	G	C			g.chr6:125541228G>C	ENST00000534000.1	ECGI10_OESOPHAGUS	c.24G>C	c.(22-24)ttG>ttC	p.L8F	FALSE	FALSE	0	FALSE	0	NA	95:132	2 days, 12:59:00	2 days, 11:52:00	NA	NA	NA	NA	ACH-001500
125584026	ECGI10_OESOPHAGUS	+	TPD52L1	7164	37	6	125584026	ECGI10_OESOPHAGUS	125584026	+	Missense_Mutation	SNP	T	A			g.chr6:125584026T>A	ENST00000534000.1	ECGI10_OESOPHAGUS	c.533T>A	c.(532-534)gTc>gAc	p.V178D	FALSE	FALSE	0	FALSE	0	NA	151:150	1 day, 11:59:00	1 day, 9:50:00	NA	NA	NA	NA	ACH-001500
131937117	ECGI10_OESOPHAGUS	+	MED23	9439	37	6	131937117	ECGI10_OESOPHAGUS	131937117	+	Missense_Mutation	SNP	A	G			g.chr6:131937117A>G	ENST00000368068.3	ECGI10_OESOPHAGUS	c.806T>C	c.(805-807)tTg>tCg	p.L269S	FALSE	FALSE	0	FALSE	0	NA	62:63	1 day, 8:35:00	1 day, 7:33:00	NA	NA	NA	NA	ACH-001500
132966895	ECGI10_OESOPHAGUS	+	TAAR1	134864	37	6	132966895	ECGI10_OESOPHAGUS	132966895	+	Missense_Mutation	SNP	C	G			g.chr6:132966895C>G	ENST00000275216.1	ECGI10_OESOPHAGUS	c.248G>C	c.(247-249)aGa>aCa	p.R83T	FALSE	FALSE	0	FALSE	0	8.273e-06	65:125	171:148	164:139	NA	NA	NA	NA	ACH-001500
148761540	ECGI10_OESOPHAGUS	+	SASH1	23328	37	6	148761540	ECGI10_OESOPHAGUS	148761540	+	Missense_Mutation	SNP	G	C			g.chr6:148761540G>C	ENST00000367467.3	ECGI10_OESOPHAGUS	c.383G>C	c.(382-384)aGa>aCa	p.R128T	FALSE	FALSE	0	FALSE	0	NA	155:163	80:98	74:95	NA	NA	NA	NA	ACH-001500
152690150	ECGI10_OESOPHAGUS	+	SYNE1	23345	37	6	152690150	ECGI10_OESOPHAGUS	152690150	+	Missense_Mutation	SNP	G	C	rs114954026	byFrequency	g.chr6:152690150G>C	ENST00000367255.5	ECGI10_OESOPHAGUS	c.9764C>G	c.(9763-9765)tCg>tGg	p.S3255W	FALSE	FALSE	0	FALSE	0	NA	121:129	17:29:00	16:28:00	NA	NA	NA	NA	ACH-001500
157739896	ECGI10_OESOPHAGUS	+	TMEM242	729515	37	6	157739896	ECGI10_OESOPHAGUS	157739896	+	Missense_Mutation	SNP	G	C			g.chr6:157739896G>C	ENST00000400788.4	ECGI10_OESOPHAGUS	c.245C>G	c.(244-246)gCt>gGt	p.A82G	FALSE	FALSE	0	FALSE	0	NA	1 day, 16:35:00		06:03:00	NA	NA	NA	NA	ACH-001500
159401872	ECGI10_OESOPHAGUS	+	RSPH3	83861	37	6	159401872	ECGI10_OESOPHAGUS	159401872	+	Missense_Mutation	SNP	C	A			g.chr6:159401872C>A	ENST00000252655.1	ECGI10_OESOPHAGUS	c.1219G>T	c.(1219-1221)Gac>Tac	p.D407Y	FALSE	FALSE	0	FALSE	0	NA	56:74	138:140	132:137	NA	NA	NA	NA	ACH-001500
37780498	ECGI10_OESOPHAGUS	+	GPR141	353345	37	7	37780498	ECGI10_OESOPHAGUS	37780498	+	Missense_Mutation	SNP	A	T			g.chr7:37780498A>T	ENST00000447769.1	ECGI10_OESOPHAGUS	c.503A>T	c.(502-504)aAa>aTa	p.K168I	FALSE	TRUE	3	FALSE	0	2.471e-05	2 days, 9:49:00	115:164	113:156	NA	NA	NA	NA	ACH-001500
49842354	ECGI10_OESOPHAGUS	+	VWC2	375567	37	7	49842354	ECGI10_OESOPHAGUS	49842354	+	Silent	SNP	A	T			g.chr7:49842354A>T	ENST00000340652.4	ECGI10_OESOPHAGUS	c.744A>T	c.(742-744)ctA>ctT	p.L248L	FALSE	FALSE	0	FALSE	0	NA	05:42:00			NA	NA	NA	NA	ACH-001500
64167538	ECGI10_OESOPHAGUS	+	ZNF107	51427	37	7	64167538	ECGI10_OESOPHAGUS	64167538	+	Missense_Mutation	SNP	A	C			g.chr7:64167538A>C	ENST00000395391.1	ECGI10_OESOPHAGUS	c.856A>C	c.(856-858)Aac>Cac	p.N286H	FALSE	FALSE	0	FALSE	0	NA	80:95	190:309	186:314	NA	NA	NA	NA	ACH-001500
92143277	ECGI10_OESOPHAGUS	+	PEX1	5189	37	7	92143277	ECGI10_OESOPHAGUS	92143277	+	Missense_Mutation	SNP	G	A			g.chr7:92143277G>A	ENST00000248633.4	ECGI10_OESOPHAGUS	c.1244C>T	c.(1243-1245)cCa>cTa	p.P415L	FALSE	FALSE	0	FALSE	0	4.951e-05	64:210	106:390		NA	NA	NA	NA	ACH-001500
99084983	ECGI10_OESOPHAGUS	+	ZNF789	285989	37	7	99084983	ECGI10_OESOPHAGUS	99084983	+	Missense_Mutation	SNP	C	G			g.chr7:99084983C>G	ENST00000331410.5	ECGI10_OESOPHAGUS	c.1150C>G	c.(1150-1152)Ctt>Gtt	p.L384V	FALSE	FALSE	0	FALSE	0	NA	1 day, 9:40:00	47:81	45:74	NA	NA	NA	NA	ACH-001500
99696951	ECGI10_OESOPHAGUS	+	MCM7	4176	37	7	99696951	ECGI10_OESOPHAGUS	99696951	+	Missense_Mutation	SNP	T	G			g.chr7:99696951T>G	ENST00000303887.5	ECGI10_OESOPHAGUS	c.352A>C	c.(352-354)Atg>Ctg	p.M118L	FALSE	FALSE	0	FALSE	0	NA	3 days, 14:57:00	85:107	79:99	NA	NA	NA	NA	ACH-001500
117407221	ECGI10_OESOPHAGUS	+	CTTNBP2	83992	37	7	117407221	ECGI10_OESOPHAGUS	117407221	+	Missense_Mutation	SNP	C	G			g.chr7:117407221C>G	ENST00000160373.3	ECGI10_OESOPHAGUS	c.2788G>C	c.(2788-2790)Gaa>Caa	p.E930Q	FALSE	FALSE	0	FALSE	0	NA	67:85	213:218	203:207	NA	NA	NA	NA	ACH-001500
138603198	ECGI10_OESOPHAGUS	+	KIAA1549	57670	37	7	138603198	ECGI10_OESOPHAGUS	138603198	+	Missense_Mutation	SNP	C	T			g.chr7:138603198C>T	ENST00000422774.1	ECGI10_OESOPHAGUS	c.1174G>A	c.(1174-1176)Gaa>Aaa	p.E392K	FALSE	FALSE	0	FALSE	0	NA	2 days, 9:34:00	130:192	121:180	NA	NA	NA	NA	ACH-001500
138732518	ECGI10_OESOPHAGUS	+	ZC3HAV1	56829	37	7	138732518	ECGI10_OESOPHAGUS	138732518	+	Missense_Mutation	SNP	T	A	rs181282164		g.chr7:138732518T>A	ENST00000242351.5	ECGI10_OESOPHAGUS	c.2531A>T	c.(2530-2532)cAa>cTa	p.Q844L	FALSE	FALSE	0	FALSE	0	NA	1 day, 12:53:00	141:171	140:168	NA	NA	NA	NA	ACH-001500
141955489	ECGI10_OESOPHAGUS	+	PRSS58	136541	37	7	141955489	ECGI10_OESOPHAGUS	141955489	+	Silent	SNP	A	C			g.chr7:141955489A>C	ENST00000552471.1	ECGI10_OESOPHAGUS	c.45T>G	c.(43-45)gcT>gcG	p.A15A	FALSE	FALSE	0	FALSE	0	NA	0.620139			NA	NA	NA	NA	ACH-001500
142605921	ECGI10_OESOPHAGUS	+	TRPV5	56302	37	7	142605921	ECGI10_OESOPHAGUS	142605921	+	Missense_Mutation	SNP	A	T	rs200817164		g.chr7:142605921A>T	ENST00000265310.1	ECGI10_OESOPHAGUS	c.1949T>A	c.(1948-1950)gTg>gAg	p.V650E	FALSE	FALSE	0	FALSE	0	NA	05:03:00			NA	NA	NA	NA	ACH-001500
144068293	ECGI10_OESOPHAGUS	+	ARHGEF5	7984	37	7	144068293	ECGI10_OESOPHAGUS	144068293	+	Missense_Mutation	SNP	C	T	rs560154773		g.chr7:144068293C>T	ENST00000056217.5	ECGI10_OESOPHAGUS	c.3571C>T	c.(3571-3573)Cgc>Tgc	p.R1191C	FALSE	FALSE	0	FALSE	0	NA	121:126	68:64	64:61	NA	NA	NA	NA	ACH-001500
9588543	ECGI10_OESOPHAGUS	+	TNKS	8658	37	8	9588543	ECGI10_OESOPHAGUS	9588543	+	Missense_Mutation	SNP	G	C			g.chr8:9588543G>C	ENST00000310430.6	ECGI10_OESOPHAGUS	c.2145G>C	c.(2143-2145)aaG>aaC	p.K715N	FALSE	FALSE	0	FALSE	0	4.943e-05	100:91	21:28:00	21:28:00	NA	NA	NA	NA	ACH-001500
10782234	ECGI10_OESOPHAGUS	+	XKR6	286046	37	8	10782234	ECGI10_OESOPHAGUS	10782234	+	Missense_Mutation	SNP	G	A			g.chr8:10782234G>A	ENST00000416569.2	ECGI10_OESOPHAGUS	c.871C>T	c.(871-873)Cgc>Tgc	p.R291C	FALSE	FALSE	0	FALSE	0	3.305e-05	2 days, 5:48:00	1 day, 10:53:00	1 day, 9:54:00	NA	NA	NA	NA	ACH-001500
12042922	ECGI10_OESOPHAGUS	+	FAM86B1	85002	37	8	12042922	ECGI10_OESOPHAGUS	12042922	+	Silent	SNP	G	A	rs539097954		g.chr8:12042922G>A	ENST00000448228.2	ECGI10_OESOPHAGUS	c.753C>T	c.(751-753)cgC>cgT	p.R251R	FALSE	FALSE	0	FALSE	0	NA	1 day, 8:38:00	57:60	2 days, 8:57:00	NA	NA	NA	NA	ACH-001500
39525559	ECGI10_OESOPHAGUS	+	ADAM18	8749	37	8	39525559	ECGI10_OESOPHAGUS	39525559	+	Missense_Mutation	SNP	G	C			g.chr8:39525559G>C	ENST00000265707.5	ECGI10_OESOPHAGUS	c.1369G>C	c.(1369-1371)Gag>Cag	p.E457Q	FALSE	FALSE	0	FALSE	0	3.295e-05	96:137	22:23:00	22:24:00	NA	NA	NA	NA	ACH-001500
54974877	ECGI10_OESOPHAGUS	+	LYPLA1	10434	37	8	54974877	ECGI10_OESOPHAGUS	54974877	+	Missense_Mutation	SNP	T	C			g.chr8:54974877T>C	ENST00000316963.3	ECGI10_OESOPHAGUS	c.223A>G	c.(223-225)Att>Gtt	p.I75V	FALSE	FALSE	0	FALSE	0	4.942e-05	2 days, 6:45:00	40:62	1 day, 14:57:00	NA	NA	NA	NA	ACH-001500
61778358	ECGI10_OESOPHAGUS	+	CHD7	55636	37	8	61778358	ECGI10_OESOPHAGUS	61778358	+	Missense_Mutation	SNP	G	A			g.chr8:61778358G>A	ENST00000423902.2	ECGI10_OESOPHAGUS	c.8860G>A	c.(8860-8862)Gaa>Aaa	p.E2954K	FALSE	FALSE	0	FALSE	0	8.256e-06	88:91	70:89	64:82	NA	NA	NA	NA	ACH-001500
103289337	ECGI10_OESOPHAGUS	+	UBR5	51366	37	8	103289337	ECGI10_OESOPHAGUS	103289337	+	Missense_Mutation	SNP	T	A			g.chr8:103289337T>A	ENST00000520539.1	ECGI10_OESOPHAGUS	c.6372A>T	c.(6370-6372)gaA>gaT	p.E2124D	FALSE	FALSE	0	FALSE	0	2.471e-05	63:92	83:101	84:103	NA	NA	NA	NA	ACH-001500
116632098	ECGI10_OESOPHAGUS	+	TRPS1	7227	37	8	116632098	ECGI10_OESOPHAGUS	116632098	+	Missense_Mutation	SNP	T	C			g.chr8:116632098T>C	ENST00000220888.5	ECGI10_OESOPHAGUS	c.188A>G	c.(187-189)cAt>cGt	p.H63R	FALSE	FALSE	0	FALSE	0	8.237e-06	154:141	12:24:00	12:27:00	NA	NA	NA	NA	ACH-001500
121228678	ECGI10_OESOPHAGUS	+	COL14A1	7373	37	8	121228678	ECGI10_OESOPHAGUS	121228678	+	Silent	SNP	C	T			g.chr8:121228678C>T	ENST00000297848.3	ECGI10_OESOPHAGUS	c.1686C>T	c.(1684-1686)atC>atT	p.I562I	FALSE	FALSE	0	FALSE	0	NA	5 days, 17:00:00	20:00:00	21:00:00	NA	NA	NA	NA	ACH-001500
121509664	ECGI10_OESOPHAGUS	+	MTBP	27085	37	8	121509664	ECGI10_OESOPHAGUS	121509664	+	Silent	SNP	A	G			g.chr8:121509664A>G	ENST00000305949.1	ECGI10_OESOPHAGUS	c.1479A>G	c.(1477-1479)acA>acG	p.T493T	FALSE	FALSE	0	FALSE	0	NA	2 days, 13:59:00	96:85	89:80	NA	NA	NA	NA	ACH-001500
121530293	ECGI10_OESOPHAGUS	+	MTBP	27085	37	8	121530293	ECGI10_OESOPHAGUS	121530293	+	Missense_Mutation	SNP	A	G			g.chr8:121530293A>G	ENST00000305949.1	ECGI10_OESOPHAGUS	c.2449A>G	c.(2449-2451)Aaa>Gaa	p.K817E	FALSE	FALSE	0	FALSE	0	8.236e-06	69:62	73:75	72:76	NA	NA	NA	NA	ACH-001500
124665116	ECGI10_OESOPHAGUS	+	KLHL38	340359	37	8	124665116	ECGI10_OESOPHAGUS	124665116	+	Silent	SNP	A	C			g.chr8:124665116A>C	ENST00000325995.7	ECGI10_OESOPHAGUS	c.51T>G	c.(49-51)tcT>tcG	p.S17S	FALSE	FALSE	0	FALSE	0	NA	1 day, 2:33:00	128:120	116:109	NA	NA	NA	NA	ACH-001500
33385844	ECGI10_OESOPHAGUS	+	AQP7	364	37	9	33385844	ECGI10_OESOPHAGUS	33385844	+	Missense_Mutation	SNP	G	A			g.chr9:33385844G>A	ENST00000541274.1	ECGI10_OESOPHAGUS	c.151C>T	c.(151-153)Cca>Tca	p.P51S	FALSE	FALSE	0	FALSE	0	NA	66:92	78:80	67:70	NA	NA	NA	NA	ACH-001500
38577158	ECGI10_OESOPHAGUS	+	ANKRD18A	253650	37	9	38577158	ECGI10_OESOPHAGUS	38577158	+	Missense_Mutation	SNP	G	C			g.chr9:38577158G>C	ENST00000399703.5	ECGI10_OESOPHAGUS	c.2633C>G	c.(2632-2634)tCc>tGc	p.S878C	FALSE	FALSE	0	FALSE	0	NA	1 day, 19:56:00	56:79	54:79	NA	NA	NA	NA	ACH-001500
71998664	ECGI10_OESOPHAGUS	+	FAM189A2	9413	37	9	71998664	ECGI10_OESOPHAGUS	71998664	+	Missense_Mutation	SNP	G	A			g.chr9:71998664G>A	ENST00000257515.8	ECGI10_OESOPHAGUS	c.613G>A	c.(613-615)Gac>Aac	p.D205N	FALSE	TRUE	3	FALSE	0	NA	143:176	64:70	63:67	NA	NA	NA	NA	ACH-001500
79917952	ECGI10_OESOPHAGUS	+	VPS13A	23230	37	9	79917952	ECGI10_OESOPHAGUS	79917952	+	Missense_Mutation	SNP	G	A			g.chr9:79917952G>A	ENST00000360280.3	ECGI10_OESOPHAGUS	c.3934G>A	c.(3934-3936)Gta>Ata	p.V1312I	TRUE	FALSE	0	FALSE	0	NA	1 day, 2:27:00	1 day, 13:38:00	1 day, 13:38:00	NA	NA	NA	NA	ACH-001500
97380071	ECGI10_OESOPHAGUS	+	FBP1	2203	37	9	97380071	ECGI10_OESOPHAGUS	97380071	+	Silent	SNP	G	A	rs199746834		g.chr9:97380071G>A	ENST00000375326.4	ECGI10_OESOPHAGUS	c.405C>T	c.(403-405)acC>acT	p.T135T	FALSE	FALSE	0	FALSE	0	NA	10:12:00	12:19:00	12:19:00	NA	NA	NA	NA	ACH-001500
104162239	ECGI10_OESOPHAGUS	+	ZNF189	7743	37	9	104162239	ECGI10_OESOPHAGUS	104162239	+	Missense_Mutation	SNP	G	T	rs61758382		g.chr9:104162239G>T	ENST00000339664.2	ECGI10_OESOPHAGUS	c.107G>T	c.(106-108)aGa>aTa	p.R36I	FALSE	FALSE	0	FALSE	0	NA	1 day, 3:27:00	70:77	65:76	NA	NA	NA	NA	ACH-001500
109694786	ECGI10_OESOPHAGUS	+	ZNF462	58499	37	9	109694786	ECGI10_OESOPHAGUS	109694786	+	Silent	SNP	G	A			g.chr9:109694786G>A	ENST00000277225.5	ECGI10_OESOPHAGUS	c.6072G>A	c.(6070-6072)aaG>aaA	p.K2024K	FALSE	FALSE	0	FALSE	0	NA	129:146	1 day, 5:37:00	1 day, 5:40:00	NA	NA	NA	NA	ACH-001500
115806148	ECGI10_OESOPHAGUS	+	ZFP37	7539	37	9	115806148	ECGI10_OESOPHAGUS	115806148	+	Missense_Mutation	SNP	G	C	rs148143783		g.chr9:115806148G>C	ENST00000374227.3	ECGI10_OESOPHAGUS	c.750C>G	c.(748-750)gaC>gaG	p.D250E	FALSE	FALSE	0	FALSE	0	8.238e-06	12:15:00	1 day, 0:16:00	1 day, 1:17:00	NA	NA	NA	NA	ACH-001500
125512743	ECGI10_OESOPHAGUS	+	OR1L6	392390	37	9	125512743	ECGI10_OESOPHAGUS	125512743	+	Missense_Mutation	SNP	C	A			g.chr9:125512743C>A	ENST00000373684.1	ECGI10_OESOPHAGUS	c.725C>A	c.(724-726)gCt>gAt	p.A242D	FALSE	TRUE	4	FALSE	0	2.471e-05	78:66	1 day, 14:47:00	1 day, 14:45:00	NA	NA	NA	NA	ACH-001500
125551979	ECGI10_OESOPHAGUS	+	OR5C1	392391	37	9	125551979	ECGI10_OESOPHAGUS	125551979	+	Silent	SNP	C	T	rs534083874	byFrequency	g.chr9:125551979C>T	ENST00000373680.2	ECGI10_OESOPHAGUS	c.768C>T	c.(766-768)taC>taT	p.Y256Y	FALSE	FALSE	0	FALSE	0	NA	2 days, 5:51:00	137:179	131:169	NA	NA	NA	NA	ACH-001500
134003812	ECGI10_OESOPHAGUS	+	NUP214	8021	37	9	134003812	ECGI10_OESOPHAGUS	134003812	+	Missense_Mutation	SNP	T	C			g.chr9:134003812T>C	ENST00000359428.5	ECGI10_OESOPHAGUS	c.335T>C	c.(334-336)aTg>aCg	p.M112T	FALSE	FALSE	0	FALSE	0	2.472e-05	2 days, 9:59:00	2 days, 1:45:00	1 day, 23:44:00	NA	NA	NA	NA	ACH-001500
137644454	ECGI10_OESOPHAGUS	+	COL5A1	1289	37	9	137644454	ECGI10_OESOPHAGUS	137644454	+	Missense_Mutation	SNP	C	G			g.chr9:137644454C>G	ENST00000371817.3	ECGI10_OESOPHAGUS	c.1682C>G	c.(1681-1683)gCt>gGt	p.A561G	FALSE	FALSE	0	FALSE	0	8.237e-06	1 day, 14:47:00	93:104	89:98	NA	NA	NA	NA	ACH-001500
139908707	ECGI10_OESOPHAGUS	+	ABCA2	20	37	9	139908707	ECGI10_OESOPHAGUS	139908707	+	Missense_Mutation	SNP	C	T			g.chr9:139908707C>T	ENST00000371605.3	ECGI10_OESOPHAGUS	c.4150G>A	c.(4150-4152)Gac>Aac	p.D1384N	FALSE	FALSE	0	FALSE	0	NA	11:52:00			NA	NA	NA	NA	ACH-001500
11781107	ECGI10_OESOPHAGUS	+	MSL3	10943	37	X	11781107	ECGI10_OESOPHAGUS	11781107	+	Missense_Mutation	SNP	C	T			g.chrX:11781107C>T	ENST00000312196.4	ECGI10_OESOPHAGUS	c.740C>T	c.(739-741)gCa>gTa	p.A247V	FALSE	FALSE	0	FALSE	0	NA	07:00:00	1 day, 22:00:00	1 day, 22:00:00	NA	NA	NA	NA	ACH-001500
37028305	ECGI10_OESOPHAGUS	+	FAM47C	442444	37	X	37028305	ECGI10_OESOPHAGUS	37028305	+	Missense_Mutation	SNP	C	A			g.chrX:37028305C>A	ENST00000358047.3	ECGI10_OESOPHAGUS	c.1822C>A	c.(1822-1824)Ccg>Acg	p.P608T	FALSE	FALSE	0	FALSE	0	4.118e-05	3 days, 2:00:00	3 days, 4:00:00	3 days, 3:00:00	NA	NA	NA	NA	ACH-001500
38664683	ECGI10_OESOPHAGUS	+	MID1IP1	58526	37	X	38664683	ECGI10_OESOPHAGUS	38664683	+	Missense_Mutation	SNP	A	C			g.chrX:38664683A>C	ENST00000336949.6	ECGI10_OESOPHAGUS	c.484A>C	c.(484-486)Acg>Ccg	p.T162P	FALSE	FALSE	0	FALSE	0	NA	0.753472			NA	NA	NA	NA	ACH-001500
41598678	ECGI10_OESOPHAGUS	+	CASK	8573	37	X	41598678	ECGI10_OESOPHAGUS	41598678	+	Missense_Mutation	SNP	G	A			g.chrX:41598678G>A	ENST00000378163.1	ECGI10_OESOPHAGUS	c.388C>T	c.(388-390)Cgc>Tgc	p.R130C	FALSE	FALSE	0	FALSE	0	NA	0.513889			NA	NA	NA	NA	ACH-001500
48649728	ECGI10_OESOPHAGUS	+	GATA1	2623	37	X	48649728	ECGI10_OESOPHAGUS	48649728	+	Missense_Mutation	SNP	A	C	rs374300356		g.chrX:48649728A>C	ENST00000376670.3	ECGI10_OESOPHAGUS	c.212A>C	c.(211-213)cAc>cCc	p.H71P	FALSE	FALSE	0	FALSE	0	8.236e-06	2 days, 10:00:00	2 days, 16:00:00	2 days, 14:00:00	NA	NA	NA	NA	ACH-001500
106845449	ECGI10_OESOPHAGUS	+	FRMPD3	84443	37	X	106845449	ECGI10_OESOPHAGUS	106845449	+	Missense_Mutation	SNP	C	T			g.chrX:106845449C>T	ENST00000276185.4	ECGI10_OESOPHAGUS	c.4279C>T	c.(4279-4281)Cgc>Tgc	p.R1427C	FALSE	FALSE	0	FALSE	0	NA	4 days, 12:00:00			NA	NA	NA	NA	ACH-001500
135308173	ECGI10_OESOPHAGUS	+	MAP7D3	79649	37	X	135308173	ECGI10_OESOPHAGUS	135308173	+	Splice_Site	SNP	C	T			g.chrX:135308173C>T	ENST00000316077.9	ECGI10_OESOPHAGUS		c.e13-1		FALSE	FALSE	0	FALSE	0	NA	3 days, 5:19:00	20:03:00	18:03:00	NA	NA	NA	NA	ACH-001500
140993727	ECGI10_OESOPHAGUS	+	MAGEC1	9947	37	X	140993727	ECGI10_OESOPHAGUS	140993727	+	Missense_Mutation	SNP	C	A			g.chrX:140993727C>A	ENST00000285879.4	ECGI10_OESOPHAGUS	c.537C>A	c.(535-537)ttC>ttA	p.F179L	FALSE	FALSE	0	FALSE	0	NA	3 days, 3:00:00	7 days, 15:03:00	7 days, 7:03:00	NA	NA	NA	NA	ACH-001500
15675557	ECGI10_OESOPHAGUS	+	FHAD1	114827	37	1	15675557	ECGI10_OESOPHAGUS	15675557	+	Missense_Mutation	SNP	C	T	rs143990713	byFrequency	g.chr1:15675557C>T	ENST00000375998.4	ECGI10_OESOPHAGUS	c.2300C>T	c.(2299-2301)gCc>gTc	p.A767V	FALSE	FALSE	0	FALSE	0	NA	3 days, 18:00:00	2 days, 19:00:00	2 days, 16:00:00	NA	NA	NA	NA	ACH-001500
18809401	ECGI10_OESOPHAGUS	+	KLHDC7A	127707	37	1	18809401	ECGI10_OESOPHAGUS	18809401	+	Silent	SNP	G	A			g.chr1:18809401G>A	ENST00000400664.1	ECGI10_OESOPHAGUS	c.1926G>A	c.(1924-1926)tcG>tcA	p.S642S	FALSE	FALSE	0	FALSE	0	NA	1 day, 5:00:00	2 days, 5:00:00	2 days, 6:00:00	NA	NA	NA	NA	ACH-001500
41303352	ECGI10_OESOPHAGUS	+	KCNQ4	9132	37	1	41303352	ECGI10_OESOPHAGUS	41303352	+	Silent	SNP	G	T	rs150343282		g.chr1:41303352G>T	ENST00000347132.5	ECGI10_OESOPHAGUS	c.1761G>T	c.(1759-1761)gtG>gtT	p.V587V	FALSE	FALSE	0	FALSE	0	NA	1 day, 3:00:00	17:00:00	15:00:00	NA	NA	NA	NA	ACH-001500
160991009	ECGI10_OESOPHAGUS	+	F11R	50848	37	1	160991009	ECGI10_OESOPHAGUS	160991009	+	De_novo_Start_OutOfFrame	SNP	C	T	rs532220739		g.chr1:160991009C>T	ENST00000368026.6	ECGI10_OESOPHAGUS				FALSE	FALSE	0	FALSE	0	NA	1 day, 5:00:00	1 day, 18:02:00	1 day, 17:02:00	NA	NA	NA	NA	ACH-001500
227923176	ECGI10_OESOPHAGUS	+	SNAP47	116841	37	1	227923176	ECGI10_OESOPHAGUS	227923176	+	Silent	SNP	C	G			g.chr1:227923176C>G	ENST00000366759.4	ECGI10_OESOPHAGUS	c.66C>G	c.(64-66)ctC>ctG	p.L22L	FALSE	FALSE	0	FALSE	0	NA	09:45:00			NA	NA	NA	NA	ACH-001500
154335074	ECGI10_OESOPHAGUS	+	RPRM	56475	37	2	154335074	ECGI10_OESOPHAGUS	154335074	+	Silent	SNP	A	G			g.chr2:154335074A>G	ENST00000325926.3	ECGI10_OESOPHAGUS	c.6T>C	c.(4-6)aaT>aaC	p.N2N	FALSE	FALSE	0	FALSE	0	8.236e-06	337:144	374:126	445:149	NA	NA	NA	NA	ACH-001500
176957739	ECGI10_OESOPHAGUS	+	HOXD13	3239	37	2	176957739	ECGI10_OESOPHAGUS	176957739	+	Missense_Mutation	SNP	C	G			g.chr2:176957739C>G	ENST00000392539.3	ECGI10_OESOPHAGUS	c.121C>G	c.(121-123)Cgc>Ggc	p.R41G	FALSE	FALSE	0	FALSE	0	NA	0.635417			NA	NA	NA	NA	ACH-001500
234763035	ECGI10_OESOPHAGUS	+	HJURP	55355	37	2	234763035	ECGI10_OESOPHAGUS	234763035	+	Missense_Mutation	SNP	C	T			g.chr2:234763035C>T	ENST00000411486.2	ECGI10_OESOPHAGUS	c.112G>A	c.(112-114)Gag>Aag	p.E38K	FALSE	FALSE	0	FALSE	0	4.118e-05	237:76	335:165	367:179	NA	NA	NA	NA	ACH-001500
237076467	ECGI10_OESOPHAGUS	+	GBX2	2637	37	2	237076467	ECGI10_OESOPHAGUS	237076467	+	Missense_Mutation	SNP	A	G			g.chr2:237076467A>G	ENST00000306318.4	ECGI10_OESOPHAGUS	c.148T>C	c.(148-150)Tac>Cac	p.Y50H	FALSE	FALSE	0	FALSE	0	NA	77:258	81:242	81:247	NA	NA	NA	NA	ACH-001500
157823542	ECGI10_OESOPHAGUS	+	SHOX2	6474	37	3	157823542	ECGI10_OESOPHAGUS	157823542	+	Missense_Mutation	SNP	C	G	rs539414065	byFrequency	g.chr3:157823542C>G	ENST00000425436.3	ECGI10_OESOPHAGUS	c.272G>C	c.(271-273)cGc>cCc	p.R91P	FALSE	FALSE	0	FALSE	0	NA	51:135	64:261	62:241	NA	NA	NA	NA	ACH-001500
54966422	ECGI10_OESOPHAGUS	+	GSX2	170825	37	4	54966422	ECGI10_OESOPHAGUS	54966422	+	De_novo_Start_OutOfFrame	SNP	T	A			g.chr4:54966422T>A	ENST00000326902.2	ECGI10_OESOPHAGUS				FALSE	FALSE	0	FALSE	0	NA	45:84	148:179	142:168	NA	NA	NA	NA	ACH-001500
122853810	ECGI10_OESOPHAGUS	+	TRPC3	7222	37	4	122853810	ECGI10_OESOPHAGUS	122853810	+	Silent	SNP	C	T			g.chr4:122853810C>T	ENST00000379645.3	ECGI10_OESOPHAGUS	c.603G>A	c.(601-603)gcG>gcA	p.A201A	FALSE	FALSE	0	FALSE	0	8.236e-06	2 days, 3:40:00		2 days, 2:40:00	NA	NA	NA	NA	ACH-001500
148778724	ECGI10_OESOPHAGUS	+	ARHGAP10	79658	37	4	148778724	ECGI10_OESOPHAGUS	148778724	+	Silent	SNP	C	T			g.chr4:148778724C>T	ENST00000336498.3	ECGI10_OESOPHAGUS	c.405C>T	c.(403-405)gaC>gaT	p.D135D	FALSE	FALSE	0	FALSE	0	NA	1 day, 12:49:00	108:110	102:109	NA	NA	NA	NA	ACH-001500
132158564	ECGI10_OESOPHAGUS	+	SHROOM1	134549	37	5	132158564	ECGI10_OESOPHAGUS	132158564	+	Missense_Mutation	SNP	G	A	rs142931002	byFrequency	g.chr5:132158564G>A	ENST00000378679.3	ECGI10_OESOPHAGUS	c.2483C>T	c.(2482-2484)gCc>gTc	p.A828V	TRUE	FALSE	0	FALSE	0	NA	51:71			NA	NA	NA	NA	ACH-001500
100086716	ECGI10_OESOPHAGUS	+	NYAP1	222950	37	7	100086716	ECGI10_OESOPHAGUS	100086716	+	Missense_Mutation	SNP	G	C			g.chr7:100086716G>C	ENST00000300179.2	ECGI10_OESOPHAGUS	c.1372G>C	c.(1372-1374)Gtg>Ctg	p.V458L	FALSE	FALSE	0	FALSE	0	NA	63:73	2 days, 4:53:00	2 days, 3:51:00	NA	NA	NA	NA	ACH-001500
100478987	ECGI10_OESOPHAGUS	+	SRRT	51593	37	7	100478987	ECGI10_OESOPHAGUS	100478987	+	Silent	SNP	A	C			g.chr7:100478987A>C	ENST00000347433.4	ECGI10_OESOPHAGUS	c.204A>C	c.(202-204)ccA>ccC	p.P68P	FALSE	FALSE	0	FALSE	0	NA	0.807639			NA	NA	NA	NA	ACH-001500
99039775	ECGI10_OESOPHAGUS	+	MATN2	4147	37	8	99039775	ECGI10_OESOPHAGUS	99039775	+	Missense_Mutation	SNP	G	A	rs139198886	byFrequency	g.chr8:99039775G>A	ENST00000520016.1	ECGI10_OESOPHAGUS	c.2074G>A	c.(2074-2076)Gct>Act	p.A692T	FALSE	FALSE	0	FALSE	0	NA	63:63	2 days, 2:52:00	1 day, 21:49:00	NA	NA	NA	NA	ACH-001500
99162782	ECGI10_OESOPHAGUS	+	POP1	10940	37	8	99162782	ECGI10_OESOPHAGUS	99162782	+	Missense_Mutation	SNP	A	G	rs138395316		g.chr8:99162782A>G	ENST00000401707.2	ECGI10_OESOPHAGUS	c.1972A>G	c.(1972-1974)Aat>Gat	p.N658D	FALSE	FALSE	0	FALSE	0	NA	1 day, 10:23:00	20:24:00	19:23:00	NA	NA	NA	NA	ACH-001500
143695600	ECGI10_OESOPHAGUS	+	ARC	23237	37	8	143695600	ECGI10_OESOPHAGUS	143695600	+	Silent	SNP	G	A			g.chr8:143695600G>A	ENST00000356613.2	ECGI10_OESOPHAGUS	c.33C>T	c.(31-33)ctC>ctT	p.L11L	FALSE	FALSE	0	FALSE	0	8.236e-06	1 day, 21:46:00	20:42:00	21:40:00	NA	NA	NA	NA	ACH-001500
100328225	ECGI10_OESOPHAGUS	+	TMOD1	7111	37	9	100328225	ECGI10_OESOPHAGUS	100328225	+	Silent	SNP	C	T	rs142121567	byFrequency	g.chr9:100328225C>T	ENST00000259365.4	ECGI10_OESOPHAGUS	c.714C>T	c.(712-714)gaC>gaT	p.D238D	FALSE	FALSE	0	FALSE	0	NA	4 days, 12:00:00	9 days, 7:00:00	8 days, 11:00:00	NA	NA	NA	NA	ACH-001500
135785971	ECGI10_OESOPHAGUS	+	TSC1	7248	37	9	135785971	ECGI10_OESOPHAGUS	135785971	+	Missense_Mutation	SNP	G	A	rs397514778|rs397514792|rs77464996	byFrequency	g.chr9:135785971G>A	ENST00000298552.3	ECGI10_OESOPHAGUS	c.1250C>T	c.(1249-1251)aCa>aTa	p.T417I	FALSE	FALSE	0	FALSE	0	NA	240:284	158:163	143:154	NA	NA	NA	NA	ACH-001500
112352908	ECGI10_OESOPHAGUS	+	SMC3	9126	37	10	112352908	ECGI10_OESOPHAGUS	112352908	+	Silent	SNP	T	A	rs79046607		g.chr10:112352908T>A	ENST00000361804.4	ECGI10_OESOPHAGUS	c.1890T>A	c.(1888-1890)acT>acA	p.T630T	TRUE	FALSE	0	FALSE	0	NA	2 days, 4:18:00	2 days, 6:25:00	1 day, 23:23:00	NA	NA	NA	NA	ACH-001500
1268327	ECGI10_OESOPHAGUS	+	MUC5B	727897	37	11	1268327	ECGI10_OESOPHAGUS	1268327	+	Missense_Mutation	SNP	C	G			g.chr11:1268327C>G	ENST00000529681.1	ECGI10_OESOPHAGUS	c.10217C>G	c.(10216-10218)cCc>cGc	p.P3406R	FALSE	FALSE	0	FALSE	0	NA	43:89	0.632639	0.586806	NA	NA	NA	NA	ACH-001500
1271531	ECGI10_OESOPHAGUS	+	MUC5B	727897	37	11	1271531	ECGI10_OESOPHAGUS	1271531	+	Missense_Mutation	SNP	C	G			g.chr11:1271531C>G	ENST00000529681.1	ECGI10_OESOPHAGUS	c.13421C>G	c.(13420-13422)gCa>gGa	p.A4474G	FALSE	FALSE	0	FALSE	0	NA	41:72	65:178	61:166	NA	NA	NA	NA	ACH-001500
9048947	ECGI10_OESOPHAGUS	+	SCUBE2	57758	37	11	9048947	ECGI10_OESOPHAGUS	9048947	+	Missense_Mutation	SNP	C	T	rs149923848	byFrequency	g.chr11:9048947C>T	ENST00000309263.3	ECGI10_OESOPHAGUS	c.2578G>A	c.(2578-2580)Gac>Aac	p.D860N	FALSE	FALSE	0	FALSE	0	NA	119:274	66:147	62:140	NA	NA	NA	NA	ACH-001500
17548802	ECGI10_OESOPHAGUS	+	USH1C	10083	37	11	17548802	ECGI10_OESOPHAGUS	17548802	+	Missense_Mutation	SNP	C	G	rs142730611	byFrequency	g.chr11:17548802C>G	ENST00000318024.4	ECGI10_OESOPHAGUS	c.464G>C	c.(463-465)cGa>cCa	p.R155P	FALSE	FALSE	0	FALSE	0	8.236e-06	4 days, 14:45:00	1 day, 14:22:00	1 day, 14:21:00	NA	NA	NA	NA	ACH-001500
48238633	ECGI10_OESOPHAGUS	+	OR4B1	119765	37	11	48238633	ECGI10_OESOPHAGUS	48238633	+	Missense_Mutation	SNP	C	T	rs146153377		g.chr11:48238633C>T	ENST00000309562.2	ECGI10_OESOPHAGUS	c.272C>T	c.(271-273)tCt>tTt	p.S91F	FALSE	FALSE	0	FALSE	0	NA	135:97	263:145	250:140	NA	NA	NA	NA	ACH-001500
53162782	ECGI10_OESOPHAGUS	+	KRT76	51350	37	12	53162782	ECGI10_OESOPHAGUS	53162782	+	Missense_Mutation	SNP	G	C			g.chr12:53162782G>C	ENST00000332411.2	ECGI10_OESOPHAGUS	c.1632C>G	c.(1630-1632)agC>agG	p.S544R	FALSE	FALSE	0	FALSE	0	NA	1 day, 6:27:00	83:89	79:85	NA	NA	NA	NA	ACH-001500
54349050	ECGI10_OESOPHAGUS	+	HOXC12	3228	37	12	54349050	ECGI10_OESOPHAGUS	54349050	+	Missense_Mutation	SNP	G	A			g.chr12:54349050G>A	ENST00000243103.3	ECGI10_OESOPHAGUS	c.337G>A	c.(337-339)Ggg>Agg	p.G113R	FALSE	FALSE	0	FALSE	0	1.647e-05	6 days, 13:00:00	14 days, 9:02:00	13 days, 20:02:00	NA	NA	NA	NA	ACH-001500
55945638	ECGI10_OESOPHAGUS	+	OR6C4	341418	37	12	55945638	ECGI10_OESOPHAGUS	55945638	+	Missense_Mutation	SNP	G	A	rs138209946		g.chr12:55945638G>A	ENST00000394256.2	ECGI10_OESOPHAGUS	c.628G>A	c.(628-630)Gtg>Atg	p.V210M	FALSE	FALSE	0	FALSE	0	NA	70:72	238:238	238:238	NA	NA	NA	NA	ACH-001500
31143179	ECGI10_OESOPHAGUS	+	SCFD1	23256	37	14	31143179	ECGI10_OESOPHAGUS	31143179	+	Missense_Mutation	SNP	C	A			g.chr14:31143179C>A	ENST00000458591.2	ECGI10_OESOPHAGUS	c.1136C>A	c.(1135-1137)aCc>aAc	p.T379N	FALSE	FALSE	0	FALSE	0	NA	22:08:00	286:112	271:106	NA	NA	NA	NA	ACH-001500
4431098	ECGI10_OESOPHAGUS	+	VASN	114990	37	16	4431098	ECGI10_OESOPHAGUS	4431098	+	Missense_Mutation	SNP	G	A			g.chr16:4431098G>A	ENST00000304735.3	ECGI10_OESOPHAGUS	c.220G>A	c.(220-222)Ggc>Agc	p.G74S	FALSE	FALSE	0	FALSE	0	NA	25:143	30:173	27:166	NA	NA	NA	NA	ACH-001500
58075751	ECGI10_OESOPHAGUS	+	MMP15	4324	37	16	58075751	ECGI10_OESOPHAGUS	58075751	+	Missense_Mutation	SNP	C	T			g.chr16:58075751C>T	ENST00000219271.3	ECGI10_OESOPHAGUS	c.1141C>T	c.(1141-1143)Cgc>Tgc	p.R381C	FALSE	FALSE	0	FALSE	0	NA	81:229	60:161	56:161	NA	NA	NA	NA	ACH-001500
76100737	ECGI10_OESOPHAGUS	+	TNRC6C	57690	37	17	76100737	ECGI10_OESOPHAGUS	76100737	+	Silent	SNP	C	T			g.chr17:76100737C>T	ENST00000588061.1	ECGI10_OESOPHAGUS	c.4884C>T	c.(4882-4884)agC>agT	p.S1628S	FALSE	FALSE	0	FALSE	0	NA	3 days, 11:33:00	2 days, 8:17:00	2 days, 0:18:00	NA	NA	NA	NA	ACH-001500
56587139	ECGI10_OESOPHAGUS	+	ZNF532	55205	37	18	56587139	ECGI10_OESOPHAGUS	56587139	+	Silent	SNP	C	T	rs376844154	byFrequency	g.chr18:56587139C>T	ENST00000336078.4	ECGI10_OESOPHAGUS	c.1620C>T	c.(1618-1620)ctC>ctT	p.L540L	TRUE	FALSE	0	FALSE	0	NA	3 days, 9:37:00	4 days, 14:55:00	4 days, 9:51:00	NA	NA	NA	NA	ACH-001500
4844704	ECGI10_OESOPHAGUS	+	PLIN3	10226	37	19	4844704	ECGI10_OESOPHAGUS	4844704	+	Silent	SNP	G	A	rs187530537		g.chr19:4844704G>A	ENST00000221957.4	ECGI10_OESOPHAGUS	c.936C>T	c.(934-936)ccC>ccT	p.P312P	FALSE	FALSE	0	FALSE	0	NA	08:44:00			NA	NA	NA	NA	ACH-001500
13320204	ECGI10_OESOPHAGUS	+	CACNA1A	773	37	19	13320204	ECGI10_OESOPHAGUS	13320204	+	Missense_Mutation	SNP	G	A			g.chr19:13320204G>A	ENST00000360228.5	ECGI10_OESOPHAGUS	c.6448C>T	c.(6448-6450)Cgg>Tgg	p.R2150W	FALSE	FALSE	0	FALSE	0	NA	0.896528	08:30:00	08:31:00	NA	NA	NA	NA	ACH-001500
35791279	ECGI10_OESOPHAGUS	+	MAG	4099	37	19	35791279	ECGI10_OESOPHAGUS	35791279	+	Missense_Mutation	SNP	C	A	rs150720175		g.chr19:35791279C>A	ENST00000392213.3	ECGI10_OESOPHAGUS	c.942C>A	c.(940-942)gaC>gaA	p.D314E	FALSE	FALSE	0	FALSE	0	NA	70:103	57:69	63:74	NA	NA	NA	NA	ACH-001500
306290	ECGI10_OESOPHAGUS	+	PPP2R3B	28227	37	X	306290	ECGI10_OESOPHAGUS	306290	+	Missense_Mutation	SNP	G	A			g.chrX:306290G>A	ENST00000390665.3	ECGI10_OESOPHAGUS	c.997C>T	c.(997-999)Ctc>Ttc	p.L333F	FALSE	FALSE	0	FALSE	0	8.241e-06	0.66875			NA	NA	NA	NA	ACH-001500
21674473	ECGI10_OESOPHAGUS	+	KLHL34	257240	37	X	21674473	ECGI10_OESOPHAGUS	21674473	+	Missense_Mutation	SNP	G	C			g.chrX:21674473G>C	ENST00000379499.2	ECGI10_OESOPHAGUS	c.1434C>G	c.(1432-1434)atC>atG	p.I478M	FALSE	FALSE	0	FALSE	0	8.239e-06	2 days, 22:59:00		12:13:00	NA	NA	NA	NA	ACH-001500
7270	ECGI10_OESOPHAGUS	+	MT-CO1	4512	37	M	7270	ECGI10_OESOPHAGUS	7270	+	Missense_Mutation	SNP	T	C			g.chrM:7270T>C	ENST00000361624.2	ECGI10_OESOPHAGUS	c.1367T>C	c.(1366-1368)gTa>gCa	p.V456A	FALSE	FALSE	0	FALSE	0	NA	71:73		05:04:00	NA	NA	NA	NA	ACH-001500
8764	ECGI10_OESOPHAGUS	+	MT-ATP6	4508	37	M	8764	ECGI10_OESOPHAGUS	8764	+	Missense_Mutation	SNP	G	A			g.chrM:8764G>A	ENST00000361899.2	ECGI10_OESOPHAGUS	c.238G>A	c.(238-240)Gcc>Acc	p.A80T	FALSE	FALSE	0	FALSE	0	8.237e-06	62:70	67:97	68:94	NA	NA	NA	NA	ACH-001500
11255	ECGI10_OESOPHAGUS	+	MT-ND4	4538	37	M	11255	ECGI10_OESOPHAGUS	11255	+	Missense_Mutation	SNP	T	C			g.chrM:11255T>C	ENST00000361381.2	ECGI10_OESOPHAGUS	c.496T>C	c.(496-498)Tac>Cac	p.Y166H	TRUE	FALSE	0	FALSE	0	NA	87:102	57:66	57:60	NA	NA	NA	NA	ACH-001500
11536	ECGI10_OESOPHAGUS	+	MT-ND4	4538	37	M	11536	ECGI10_OESOPHAGUS	11536	+	Silent	SNP	C	T			g.chrM:11536C>T	ENST00000361381.2	ECGI10_OESOPHAGUS	c.777C>T	c.(775-777)taC>taT	p.Y259Y	FALSE	FALSE	0	FALSE	0	NA	1 day, 23:26:00	67:69	61:66	NA	NA	NA	NA	ACH-001500
935324	ECGI10_OESOPHAGUS	+	HES4	57801	37	1	935324	ECGI10_OESOPHAGUS	935324	+	Missense_Mutation	SNP	G	T			g.chr1:935324G>T	ENST00000304952.6	ECGI10_OESOPHAGUS	c.30C>A	c.(28-30)agC>agA	p.S10R	TRUE	FALSE	0	FALSE	0	NA	06:27:00			NA	NA	NA	NA	ACH-001500
1565680	ECGI10_OESOPHAGUS	+	MIB2	142678	37	1	1565680	ECGI10_OESOPHAGUS	1565680	+	Missense_Mutation	SNP	G	C			g.chr1:1565680G>C	ENST00000357210.4	ECGI10_OESOPHAGUS	c.2812G>C	c.(2812-2814)Gag>Cag	p.E938Q	FALSE	FALSE	0	FALSE	0	NA	50:69	2 days, 4:49:00	2 days, 4:50:00	NA	NA	NA	NA	ACH-001500
24664502	ECGI10_OESOPHAGUS	+	GRHL3	57822	37	1	24664502	ECGI10_OESOPHAGUS	24664502	+	Silent	SNP	C	T			g.chr1:24664502C>T	ENST00000350501.5	ECGI10_OESOPHAGUS	c.861C>T	c.(859-861)ttC>ttT	p.F287F	FALSE	FALSE	0	FALSE	0	NA	70:94	109:107	108:105	NA	NA	NA	NA	ACH-001500
27675953	ECGI10_OESOPHAGUS	+	SYTL1	84958	37	1	27675953	ECGI10_OESOPHAGUS	27675953	+	Silent	SNP	G	A			g.chr1:27675953G>A	ENST00000543823.1	ECGI10_OESOPHAGUS	c.597G>A	c.(595-597)tcG>tcA	p.S199S	FALSE	FALSE	0	FALSE	0	NA	145:182	107:117	105:106	NA	NA	NA	NA	ACH-001500
36031134	ECGI10_OESOPHAGUS	+	NCDN	23154	37	1	36031134	ECGI10_OESOPHAGUS	36031134	+	Missense_Mutation	SNP	A	C			g.chr1:36031134A>C	ENST00000373243.2	ECGI10_OESOPHAGUS	c.2060A>C	c.(2059-2061)tAt>tCt	p.Y687S	FALSE	FALSE	0	FALSE	0	NA	2 days, 1:50:00	103:119	100:116	NA	NA	NA	NA	ACH-001500
149858698	ECGI10_OESOPHAGUS	+	HIST2H2AC	8338	37	1	149858698	ECGI10_OESOPHAGUS	149858698	+	Silent	SNP	C	T	rs587686528		g.chr1:149858698C>T	ENST00000331380.2	ECGI10_OESOPHAGUS	c.174C>T	c.(172-174)taC>taT	p.Y58Y	FALSE	FALSE	0	FALSE	0	2.483e-05	89:74	156:119	146:115	NA	NA	NA	NA	ACH-001500
201951884	ECGI10_OESOPHAGUS	+	RNPEP	6051	37	1	201951884	ECGI10_OESOPHAGUS	201951884	+	Silent	SNP	C	T	rs561921015		g.chr1:201951884C>T	ENST00000295640.4	ECGI10_OESOPHAGUS	c.90C>T	c.(88-90)aaC>aaT	p.N30N	FALSE	FALSE	0	FALSE	0	NA	22:00:00			NA	NA	NA	NA	ACH-001500
112543035	ECGI10_OESOPHAGUS	+	ANAPC1	64682	37	2	112543035	ECGI10_OESOPHAGUS	112543035	+	Missense_Mutation	SNP	G	A			g.chr2:112543035G>A	ENST00000341068.3	ECGI10_OESOPHAGUS	c.4819C>T	c.(4819-4821)Cgg>Tgg	p.R1607W	FALSE	FALSE	0	FALSE	0	NA	94:103	72:85	65:83	NA	NA	NA	NA	ACH-001500
130737822	ECGI10_OESOPHAGUS	+	RAB6C	84084	37	2	130737822	ECGI10_OESOPHAGUS	130737822	+	Missense_Mutation	SNP	T	C			g.chr2:130737822T>C	ENST00000410061.2	ECGI10_OESOPHAGUS	c.134T>C	c.(133-135)aTa>aCa	p.I45T	FALSE	FALSE	0	FALSE	0	NA	2 days, 7:51:00	127:99	127:99	NA	NA	NA	NA	ACH-001500
198557842	ECGI10_OESOPHAGUS	+	AC011997.1	0	37	2	198557842	ECGI10_OESOPHAGUS	198557842	+	Missense_Mutation	SNP	G	A	rs4618045	byFrequency	g.chr2:198557842G>A	ENST00000409845.1	ECGI10_OESOPHAGUS	c.8G>A	c.(7-9)gGc>gAc	p.G3D	FALSE	FALSE	0	FALSE	0	NA	1 day, 13:35:00	166:161	152:146	NA	NA	NA	NA	ACH-001500
12586871	ECGI10_OESOPHAGUS	+	C3orf83	0	37	3	12586871	ECGI10_OESOPHAGUS	12586871	+	Silent	SNP	G	A			g.chr3:12586871G>A	ENST00000564146.3	ECGI10_OESOPHAGUS	c.93C>T	c.(91-93)ctC>ctT	p.L31L	FALSE	FALSE	0	FALSE	0	NA	06:18:00			NA	NA	NA	NA	ACH-001500
147113706	ECGI10_OESOPHAGUS	+	ZIC4	84107	37	3	147113706	ECGI10_OESOPHAGUS	147113706	+	Silent	SNP	A	G			g.chr3:147113706A>G	ENST00000383075.3	ECGI10_OESOPHAGUS	c.621T>C	c.(619-621)ccT>ccC	p.P207P	FALSE	FALSE	0	FALSE	0	NA	75:89	1 day, 22:48:00	1 day, 20:44:00	NA	NA	NA	NA	ACH-001500
147113712	ECGI10_OESOPHAGUS	+	ZIC4	84107	37	3	147113712	ECGI10_OESOPHAGUS	147113712	+	Silent	SNP	A	G			g.chr3:147113712A>G	ENST00000383075.3	ECGI10_OESOPHAGUS	c.615T>C	c.(613-615)ccT>ccC	p.P205P	FALSE	FALSE	0	FALSE	0	NA	2 days, 8:55:00	2 days, 0:50:00	1 day, 22:46:00	NA	NA	NA	NA	ACH-001500
54294250	ECGI10_OESOPHAGUS	+	FIP1L1	81608	37	4	54294250	ECGI10_OESOPHAGUS	54294250	+	Silent	SNP	G	A			g.chr4:54294250G>A	ENST00000337488.6	ECGI10_OESOPHAGUS	c.1074G>A	c.(1072-1074)ccG>ccA	p.P358P	FALSE	FALSE	0	FALSE	0	NA	97:107	63:71	59:66	NA	NA	NA	NA	ACH-001500
187531065	ECGI10_OESOPHAGUS	+	FAT1	2195	37	4	187531065	ECGI10_OESOPHAGUS	187531065	+	Missense_Mutation	SNP	T	A			g.chr4:187531065T>A	ENST00000441802.2	ECGI10_OESOPHAGUS	c.9958A>T	c.(9958-9960)Act>Tct	p.T3320S	FALSE	FALSE	0	FALSE	0	NA	80:88	15:21:00	17:21:00	NA	NA	NA	NA	ACH-001500
56471790	ECGI10_OESOPHAGUS	+	GPBP1	65056	37	5	56471790	ECGI10_OESOPHAGUS	56471790	+	De_novo_Start_OutOfFrame	SNP	T	G	rs3733949	byFrequency	g.chr5:56471790T>G	ENST00000506184.2	ECGI10_OESOPHAGUS				FALSE	FALSE	0	FALSE	0	1.647e-05	187:88	5 days, 23:49:00	5 days, 15:50:00	NA	NA	NA	NA	ACH-001500
56558511	ECGI10_OESOPHAGUS	+	GPBP1	65056	37	5	56558511	ECGI10_OESOPHAGUS	56558511	+	Missense_Mutation	SNP	A	C			g.chr5:56558511A>C	ENST00000506184.2	ECGI10_OESOPHAGUS	c.1354A>C	c.(1354-1356)Aaa>Caa	p.K452Q	FALSE	FALSE	0	FALSE	0	NA	126:251	41:90	42:89	NA	NA	NA	NA	ACH-001500
19837995	ECGI10_OESOPHAGUS	+	ID4	3400	37	6	19837995	ECGI10_OESOPHAGUS	19837995	+	Missense_Mutation	SNP	G	A			g.chr6:19837995G>A	ENST00000378700.3	ECGI10_OESOPHAGUS	c.10G>A	c.(10-12)Gtg>Atg	p.V4M	FALSE	FALSE	0	FALSE	0	4.173e-05	06:18:00		05:11:00	NA	NA	NA	NA	ACH-001500
116579847	ECGI10_OESOPHAGUS	+	DSE	29940	37	6	116579847	ECGI10_OESOPHAGUS	116579847	+	Missense_Mutation	SNP	A	C			g.chr6:116579847A>C	ENST00000540275.1	ECGI10_OESOPHAGUS	c.241A>C	c.(241-243)Aag>Cag	p.K81Q	TRUE	FALSE	0	FALSE	0	NA	0.380556			NA	NA	NA	NA	ACH-001500
72436493	ECGI10_OESOPHAGUS	+	TRIM74	378108	37	7	72436493	ECGI10_OESOPHAGUS	72436493	+	Silent	SNP	A	G	rs543704432	byFrequency	g.chr7:72436493A>G	ENST00000285805.3	ECGI10_OESOPHAGUS	c.196T>C	c.(196-198)Ttg>Ctg	p.L66L	FALSE	FALSE	0	FALSE	0	4.957e-05	141:277	1 day, 4:36:00	1 day, 3:36:00	NA	NA	NA	NA	ACH-001500
92139346	ECGI10_OESOPHAGUS	+	LRRC69	100130742	37	8	92139346	ECGI10_OESOPHAGUS	92139346	+	Missense_Mutation	SNP	T	A			g.chr8:92139346T>A	ENST00000448384.2	ECGI10_OESOPHAGUS	c.341T>A	c.(340-342)cTg>cAg	p.L114Q	FALSE	FALSE	0	FALSE	0	NA	1 day, 9:01:00	4 days, 17:00:00	4 days, 11:00:00	NA	NA	NA	NA	ACH-001500
145735109	ECGI10_OESOPHAGUS	+	MFSD3	113655	37	8	145735109	ECGI10_OESOPHAGUS	145735109	+	Missense_Mutation	SNP	A	C			g.chr8:145735109A>C	ENST00000301327.4	ECGI10_OESOPHAGUS	c.393A>C	c.(391-393)gaA>gaC	p.E131D	FALSE	FALSE	0	FALSE	0	NA	2 days, 3:00:00	4 days, 8:00:00	4 days, 3:00:00	NA	NA	NA	NA	ACH-001500
17273863	ECGI10_OESOPHAGUS	+	CNTLN	54875	37	9	17273863	ECGI10_OESOPHAGUS	17273863	+	Missense_Mutation	SNP	A	T			g.chr9:17273863A>T	ENST00000425824.1	ECGI10_OESOPHAGUS	c.982A>T	c.(982-984)Agg>Tgg	p.R328W	TRUE	FALSE	0	FALSE	0	NA	12:54:00			NA	NA	NA	NA	ACH-001500
131483619	ECGI10_OESOPHAGUS	+	ZDHHC12	84885	37	9	131483619	ECGI10_OESOPHAGUS	131483619	+	Missense_Mutation	SNP	G	C			g.chr9:131483619G>C	ENST00000372663.4	ECGI10_OESOPHAGUS	c.645C>G	c.(643-645)atC>atG	p.I215M	FALSE	FALSE	0	FALSE	0	NA	7 days, 16:00:00	1 day, 10:00:00	1 day, 9:00:00	NA	NA	NA	NA	ACH-001500
88912215	ECGI10_OESOPHAGUS	+	FAM35A	54537	37	10	88912215	ECGI10_OESOPHAGUS	88912215	+	Silent	SNP	A	C	rs578164480		g.chr10:88912215A>C	ENST00000298784.1	ECGI10_OESOPHAGUS	c.1104A>C	c.(1102-1104)ctA>ctC	p.L368L	FALSE	FALSE	0	FALSE	0	NA	71:90	31:76	32:77	NA	NA	NA	NA	ACH-001500
309109	ECGI10_OESOPHAGUS	+	IFITM2	10581	37	11	309109	ECGI10_OESOPHAGUS	309109	+	Missense_Mutation	SNP	T	C	rs74901761		g.chr11:309109T>C	ENST00000399817.4	ECGI10_OESOPHAGUS	c.343T>C	c.(343-345)Ttc>Ctc	p.F115L	FALSE	FALSE	0	FALSE	0	NA	49:175	08:58:00	08:58:00	NA	NA	NA	NA	ACH-001500
1260114	ECGI10_OESOPHAGUS	+	MUC5B	727897	37	11	1260114	ECGI10_OESOPHAGUS	1260114	+	Missense_Mutation	SNP	A	G	rs76545584		g.chr11:1260114A>G	ENST00000529681.1	ECGI10_OESOPHAGUS	c.3311A>G	c.(3310-3312)aAg>aGg	p.K1104R	FALSE	FALSE	0	FALSE	0	1.647e-05	86:63	70:67	68:64	NA	NA	NA	NA	ACH-001500
33061177	ECGI10_OESOPHAGUS	+	TCP11L1	55346	37	11	33061177	ECGI10_OESOPHAGUS	33061177	+	De_novo_Start_OutOfFrame	SNP	G	A	rs546455180	byFrequency	g.chr11:33061177G>A	ENST00000334274.4	ECGI10_OESOPHAGUS				FALSE	FALSE	0	FALSE	0	NA	54:121	49:62	1 day, 23:59:00	NA	NA	NA	NA	ACH-001500
58346776	ECGI10_OESOPHAGUS	+	ZFP91	80829	37	11	58346776	ECGI10_OESOPHAGUS	58346776	+	Missense_Mutation	SNP	C	G	rs547396009	byFrequency	g.chr11:58346776C>G	ENST00000316059.6	ECGI10_OESOPHAGUS	c.22C>G	c.(22-24)Ccg>Gcg	p.P8A	FALSE	FALSE	0	FALSE	0	NA	44:63	91:147	86:141	NA	NA	NA	NA	ACH-001500
52827609	ECGI10_OESOPHAGUS	+	KRT75	9119	37	12	52827609	ECGI10_OESOPHAGUS	52827609	+	Silent	SNP	G	A	rs530407671		g.chr12:52827609G>A	ENST00000252245.5	ECGI10_OESOPHAGUS	c.480C>T	c.(478-480)ttC>ttT	p.F160F	FALSE	FALSE	0	FALSE	0	NA	0.608333			NA	NA	NA	NA	ACH-001500
52986261	ECGI10_OESOPHAGUS	+	KRT72	140807	37	12	52986261	ECGI10_OESOPHAGUS	52986261	+	Silent	SNP	A	G			g.chr12:52986261A>G	ENST00000537672.2	ECGI10_OESOPHAGUS	c.717T>C	c.(715-717)gcT>gcC	p.A239A	FALSE	FALSE	0	FALSE	0	8.236e-06	112:91	3 days, 9:48:00	3 days, 6:47:00	NA	NA	NA	NA	ACH-001500
110906752	ECGI10_OESOPHAGUS	+	FAM216A	29902	37	12	110906752	ECGI10_OESOPHAGUS	110906752	+	Silent	SNP	G	C			g.chr12:110906752G>C	ENST00000377673.5	ECGI10_OESOPHAGUS	c.72G>C	c.(70-72)ggG>ggC	p.G24G	FALSE	FALSE	0	FALSE	0	NA	49:90	52:92	48:82	NA	NA	NA	NA	ACH-001500
52338070	ECGI10_OESOPHAGUS	+	MAPK6	5597	37	15	52338070	ECGI10_OESOPHAGUS	52338070	+	De_novo_Start_OutOfFrame	SNP	G	A	rs149313769	byFrequency	g.chr15:52338070G>A	ENST00000261845.5	ECGI10_OESOPHAGUS				FALSE	FALSE	0	FALSE	0	NA	2 days, 22:34:00	1 day, 10:12:00	1 day, 11:12:00	NA	NA	NA	NA	ACH-001500
65678381	ECGI10_OESOPHAGUS	+	IGDCC4	57722	37	15	65678381	ECGI10_OESOPHAGUS	65678381	+	Silent	SNP	G	A			g.chr15:65678381G>A	ENST00000352385.2	ECGI10_OESOPHAGUS	c.2968C>T	c.(2968-2970)Ctg>Ttg	p.L990L	FALSE	FALSE	0	FALSE	0	NA	74:137	53:74	51:71	NA	NA	NA	NA	ACH-001500
14958892	ECGI10_OESOPHAGUS	+	NOMO1	23420	37	16	14958892	ECGI10_OESOPHAGUS	14958892	+	Missense_Mutation	SNP	G	A			g.chr16:14958892G>A	ENST00000287667.7	ECGI10_OESOPHAGUS	c.1549G>A	c.(1549-1551)Gac>Aac	p.D517N	FALSE	FALSE	0	FALSE	0	8.259e-06	1 day, 13:57:00	84:105	83:96	NA	NA	NA	NA	ACH-001500
19125873	ECGI10_OESOPHAGUS	+	ITPRIPL2	162073	37	16	19125873	ECGI10_OESOPHAGUS	19125873	+	Silent	SNP	G	C			g.chr16:19125873G>C	ENST00000381440.3	ECGI10_OESOPHAGUS	c.90G>C	c.(88-90)ctG>ctC	p.L30L	FALSE	FALSE	0	FALSE	0	NA	3 days, 7:58:00	20:09:00	18:10:00	NA	NA	NA	NA	ACH-001500
30381349	ECGI10_OESOPHAGUS	+	TBC1D10B	26000	37	16	30381349	ECGI10_OESOPHAGUS	30381349	+	Silent	SNP	C	G	rs374390807	byFrequency	g.chr16:30381349C>G	ENST00000409939.3	ECGI10_OESOPHAGUS	c.156G>C	c.(154-156)ctG>ctC	p.L52L	TRUE	FALSE	0	FALSE	0	NA	06:34:00			NA	NA	NA	NA	ACH-001500
67270602	ECGI10_OESOPHAGUS	+	FHOD1	29109	37	16	67270602	ECGI10_OESOPHAGUS	67270602	+	Missense_Mutation	SNP	A	G			g.chr16:67270602A>G	ENST00000258201.4	ECGI10_OESOPHAGUS	c.1177T>C	c.(1177-1179)Tct>Cct	p.S393P	FALSE	FALSE	0	FALSE	0	NA	44:60	100:123	100:119	NA	NA	NA	NA	ACH-001500
67693933	ECGI10_OESOPHAGUS	+	ACD	65057	37	16	67693933	ECGI10_OESOPHAGUS	67693933	+	Missense_Mutation	SNP	C	T			g.chr16:67693933C>T	ENST00000393919.4	ECGI10_OESOPHAGUS	c.373G>A	c.(373-375)Gag>Aag	p.E125K	FALSE	FALSE	0	FALSE	0	1.647e-05	1 day, 5:28:00	79:77	70:69	NA	NA	NA	NA	ACH-001500
69221171	ECGI10_OESOPHAGUS	+	SNTB2	6645	37	16	69221171	ECGI10_OESOPHAGUS	69221171	+	Missense_Mutation	SNP	G	T			g.chr16:69221171G>T	ENST00000336278.4	ECGI10_OESOPHAGUS	c.102G>T	c.(100-102)gaG>gaT	p.E34D	FALSE	FALSE	0	FALSE	0	1.647e-05	1 day, 23:48:00	76:81	69:81	NA	NA	NA	NA	ACH-001500
7342999	ECGI10_OESOPHAGUS	+	FGF11	2256	37	17	7342999	ECGI10_OESOPHAGUS	7342999	+	Silent	SNP	C	A			g.chr17:7342999C>A	ENST00000293829.4	ECGI10_OESOPHAGUS	c.60C>A	c.(58-60)ggC>ggA	p.G20G	FALSE	FALSE	0	FALSE	0	1.647e-05	116:90	2 days, 16:41:00	2 days, 14:42:00	NA	NA	NA	NA	ACH-001500
8093257	ECGI10_OESOPHAGUS	+	C17orf59	54785	37	17	8093257	ECGI10_OESOPHAGUS	8093257	+	Missense_Mutation	SNP	C	T	rs527516176		g.chr17:8093257C>T	ENST00000389017.4	ECGI10_OESOPHAGUS	c.202G>A	c.(202-204)Ggc>Agc	p.G68S	FALSE	FALSE	0	FALSE	0	8.237e-06	1 day, 1:36:00	2 days, 3:46:00	2 days, 3:43:00	NA	NA	NA	NA	ACH-001500
60517995	ECGI10_OESOPHAGUS	+	METTL2A	339175	37	17	60517995	ECGI10_OESOPHAGUS	60517995	+	Missense_Mutation	SNP	T	A			g.chr17:60517995T>A	ENST00000311506.5	ECGI10_OESOPHAGUS	c.687T>A	c.(685-687)gaT>gaA	p.D229E	FALSE	FALSE	0	FALSE	0	NA	102:125	2 days, 0:45:00	1 day, 23:43:00	NA	NA	NA	NA	ACH-001500
2434052	ECGI10_OESOPHAGUS	+	LMNB2	84823	37	19	2434052	ECGI10_OESOPHAGUS	2434052	+	Silent	SNP	G	A			g.chr19:2434052G>A	ENST00000582871.1	ECGI10_OESOPHAGUS	c.1194C>T	c.(1192-1194)acC>acT	p.T398T	FALSE	FALSE	0	FALSE	0	1.651e-05	121:126	89:126	94:122	NA	NA	NA	NA	ACH-001500
47548845	ECGI10_OESOPHAGUS	+	NPAS1	4861	37	19	47548845	ECGI10_OESOPHAGUS	47548845	+	Missense_Mutation	SNP	A	C			g.chr19:47548845A>C	ENST00000602212.1	ECGI10_OESOPHAGUS	c.1709A>C	c.(1708-1710)tAc>tCc	p.Y570S	FALSE	FALSE	0	FALSE	0	NA	63:112	69:71	64:68	NA	NA	NA	NA	ACH-001500
50431526	ECGI10_OESOPHAGUS	+	NUP62	23636	37	19	50431526	ECGI10_OESOPHAGUS	50431526	+	De_novo_Start_OutOfFrame	SNP	G	T			g.chr19:50431526G>T	ENST00000596217.1	ECGI10_OESOPHAGUS				FALSE	FALSE	0	FALSE	0	8.273e-06	0.379861			NA	NA	NA	NA	ACH-001500
56090724	ECGI10_OESOPHAGUS	+	ZNF579	163033	37	19	56090724	ECGI10_OESOPHAGUS	56090724	+	Silent	SNP	G	A			g.chr19:56090724G>A	ENST00000325421.4	ECGI10_OESOPHAGUS	c.282C>T	c.(280-282)caC>caT	p.H94H	FALSE	FALSE	0	FALSE	0	1.648e-05	104:103	11:12:00	11:10:00	NA	NA	NA	NA	ACH-001500
102841654	ECGI10_OESOPHAGUS	+	TCEAL4	79921	37	X	102841654	ECGI10_OESOPHAGUS	102841654	+	Missense_Mutation	SNP	G	C			g.chrX:102841654G>C	ENST00000472745.1	ECGI10_OESOPHAGUS	c.51G>C	c.(49-51)aaG>aaC	p.K17N	FALSE	FALSE	0	FALSE	0	NA	52:91	2 days, 4:47:00	2 days, 2:42:00	NA	NA	NA	NA	ACH-001500
26426265	ECGI10_OESOPHAGUS	+	RBPJ	3516	37	4	26426265	ECGI10_OESOPHAGUS	26426265	+	Missense_Mutation	SNP	A	G			g.chr4:26426265A>G	ENST00000361572.6	ECGI10_OESOPHAGUS	c.686A>G	c.(685-687)gAa>gGa	p.E229G	FALSE	FALSE	0	FALSE	0	8.236e-06	2 days, 0:47:00	2 days, 0:59:00	1 day, 22:59:00	NA	NA	NA	NA	ACH-001500
3779770	ECGI10_OESOPHAGUS	+	CREBBP	1387	37	16	3779770	ECGI10_OESOPHAGUS	3779770	+	Missense_Mutation	SNP	G	C			g.chr16:3779770G>C	ENST00000262367.5	ECGI10_OESOPHAGUS	c.5278C>G	c.(5278-5280)Cag>Gag	p.Q1760E	FALSE	FALSE	0	FALSE	0	NA	78:82	1 day, 7:32:00	1 day, 7:31:00	NA	NA	NA	NA	ACH-001500
14987131	ECGI10_OESOPHAGUS	+	DCLRE1C	64421	37	10	14987131	ECGI10_OESOPHAGUS	14987132	+	Frame_Shift_Ins	INS	-	G	rs147784627		g.chr10:14987131_14987132insG	ENST00000378278.2	ECGI10_OESOPHAGUS	c.218_219insC	c.(217-219)ccgfs	p.P73fs	FALSE	FALSE	0	FALSE	0	NA	7 days, 21:01:00	4 days, 19:00:00	4 days, 20:00:00	NA	NA	NA	NA	ACH-001500
118083115	ECGI10_OESOPHAGUS	+	AMICA1	120425	37	11	118083115	ECGI10_OESOPHAGUS	118083125	+	Splice_Site	DEL	GCGTTACCTTG	-	rs200380049|rs200954102|rs376957243		g.chr11:118083115_118083125delGCGTTACCTTG	ENST00000356289.5	ECGI10_OESOPHAGUS	c.195_199delCAAGGTAACGC	c.(193-201)gccaaggta>gcta	p.KV66fs	FALSE	FALSE	0	FALSE	0	3.774e-05	96:91	2 days, 3:54:00	2 days, 2:49:00	NA	NA	NA	NA	ACH-001500
58174064	ECGI10_OESOPHAGUS	+	METTL21B	25895	37	12	58174064	ECGI10_OESOPHAGUS	58174064	+	Frame_Shift_Del	DEL	C	-			g.chr12:58174064delC	ENST00000300209.8	ECGI10_OESOPHAGUS	c.316delC	c.(316-318)cccfs	p.P106fs	FALSE	FALSE	0	FALSE	0	NA	8 days, 9:00:00	4 days, 19:01:00	4 days, 16:01:00	NA	NA	NA	NA	ACH-001500
39650618	ECGI10_OESOPHAGUS	+	PNN	5411	37	14	39650618	ECGI10_OESOPHAGUS	39650622	+	Frame_Shift_Del	DEL	AAAAC	-	rs376919494		g.chr14:39650618_39650622delAAAAC	ENST00000216832.4	ECGI10_OESOPHAGUS	c.1705_1709delAAAAC	c.(1705-1710)aaaacafs	p.KT569fs	FALSE	FALSE	0	FALSE	0	NA	4 days, 18:00:00		3 days, 15:00:00	NA	NA	NA	NA	ACH-001500
42175404	ECGI10_OESOPHAGUS	+	SPTBN5	51332	37	15	42175404	ECGI10_OESOPHAGUS	42175409	+	In_Frame_Del	DEL	CAGGCG	-	rs542166326	byFrequency	g.chr15:42175404_42175409delCAGGCG	ENST00000320955.6	ECGI10_OESOPHAGUS	c.1677_1682delCGCCTG	c.(1675-1683)accgcctgt>act	p.AC560del	FALSE	FALSE	0	FALSE	0	NA	3 days, 14:00:00	16 days, 5:03:00	15 days, 12:03:00	NA	NA	NA	NA	ACH-001500
3381973	ECGI10_OESOPHAGUS	+	NFIC	4782	37	19	3381973	ECGI10_OESOPHAGUS	3381973	+	Frame_Shift_Del	DEL	C	-			g.chr19:3381973delC	ENST00000443272.2	ECGI10_OESOPHAGUS	c.294delC	c.(292-294)ggcfs	p.G98fs	FALSE	FALSE	0	FALSE	0	NA	0.771528			NA	NA	NA	NA	ACH-001500
76539607	ECGI10_OESOPHAGUS	+	CDKL2	8999	37	4	76539607	ECGI10_OESOPHAGUS	76539610	+	Frame_Shift_Del	DEL	ATTC	-	rs186779234		g.chr4:76539607_76539610delATTC	ENST00000429927.2	ECGI10_OESOPHAGUS	c.192_195delGAAT	c.(190-195)gtgaatfs	p.VN64fs	FALSE	FALSE	0	FALSE	0	NA	1 day, 18:00:00	05:00:00	05:00:00	NA	NA	NA	NA	ACH-001500
68504021	ECGI10_OESOPHAGUS	+	CENPH	64946	37	5	68504021	ECGI10_OESOPHAGUS	68504022	+	Splice_Site	DEL	AG	-			g.chr5:68504021_68504022delAG	ENST00000283006.2	ECGI10_OESOPHAGUS		c.e8-1		FALSE	FALSE	0	FALSE	0	NA	0.804167			NA	NA	NA	NA	ACH-001500
30538470	ECGI10_OESOPHAGUS	+	GGCT	79017	37	7	30538470	ECGI10_OESOPHAGUS	30538471	+	In_Frame_Ins	INS	-	CTT			g.chr7:30538470_30538471insCTT	ENST00000275428.4	ECGI10_OESOPHAGUS	c.371_372insAAG	c.(370-372)agt>agAAGt	p.123_124insR	FALSE	FALSE	0	FALSE	0	NA	1 day, 16:00:00	6 days, 0:00:00	5 days, 16:00:00	NA	NA	NA	NA	ACH-001500
141840620	ECGI10_OESOPHAGUS	+	RP11-1220K2.2	0	37	7	141840620	ECGI10_OESOPHAGUS	141840621	+	Frame_Shift_Del	DEL	AT	-	rs201509372		g.chr7:141840620_141840621delAT	ENST00000477922.3	ECGI10_OESOPHAGUS	c.1105_1106delAT	c.(1105-1107)atafs	p.I369fs	TRUE	FALSE	0	FALSE	0	NA	0.377083			NA	NA	NA	NA	ACH-001500
116860023	ECGI10_OESOPHAGUS	+	KIF12	113220	37	9	116860023	ECGI10_OESOPHAGUS	116860023	+	Splice_Site	DEL	T	-			g.chr9:116860023delT	ENST00000374118.3	ECGI10_OESOPHAGUS		c.e3-2		FALSE	FALSE	0	FALSE	0	2.471e-05	3 days, 4:00:00	6 days, 12:00:00	6 days, 6:00:00	NA	NA	NA	NA	ACH-001500
16855726	ECGI10_OESOPHAGUS	+	TXLNG	55787	37	X	16855726	ECGI10_OESOPHAGUS	16855731	+	In_Frame_Del	DEL	ATATGG	-			g.chrX:16855726_16855731delATATGG	ENST00000380122.5	ECGI10_OESOPHAGUS	c.1070_1075delATATGG	c.(1069-1077)tatatggat>tat	p.MD358del	FALSE	FALSE	0	FALSE	0	NA	8 days, 4:02:00			NA	NA	NA	NA	ACH-001500
156899522	ECGI10_OESOPHAGUS	+	LRRC71	149499	37	1	156899522	ECGI10_OESOPHAGUS	156899523	+	Splice_Site	INS	-	T			g.chr1:156899522_156899523insT	ENST00000337428.7	ECGI10_OESOPHAGUS		c.e11+1		FALSE	FALSE	0	FALSE	0	NA	59:61			NA	NA	NA	NA	ACH-001500
160109168	ECGI10_OESOPHAGUS	+	SOD2	6648	37	6	160109168	ECGI10_OESOPHAGUS	160109168	+	Frame_Shift_Del	DEL	T	-			g.chr6:160109168delT	ENST00000546087.1	ECGI10_OESOPHAGUS	c.195delA	c.(193-195)ggafs	p.G65fs	FALSE	FALSE	0	FALSE	0	2.471e-05	55:186	118:382	104:353	NA	NA	NA	NA	ACH-001500
17927378	ECGI10_OESOPHAGUS	+	ASAH1	427	37	8	17927378	ECGI10_OESOPHAGUS	17927379	+	Frame_Shift_Ins	INS	-	A	rs561768947		g.chr8:17927378_17927379insA	ENST00000262097.6	ECGI10_OESOPHAGUS	c.225_226insT	c.(223-228)gttatafs	p.I76fs	FALSE	FALSE	0	FALSE	0	NA	63:78	134:203	131:196	NA	NA	NA	NA	ACH-001500
11128119	ECGI10_OESOPHAGUS	+	EXOSC10	5394	37	1	11128119	ECGI10_OESOPHAGUS	11128120	+	Frame_Shift_Ins	INS	-	T			g.chr1:11128119_11128120insT	ENST00000376936.4	ECGI10_OESOPHAGUS	c.2572_2573insA	c.(2572-2574)attfs	p.I858fs	FALSE	FALSE	0	FALSE	0	NA	13:59:00	0.463889	0.620139	NA	NA	NA	NA	ACH-001500
37208634	ECGI10_OESOPHAGUS	+	HEATR5B	54497	37	2	37208634	ECGI10_OESOPHAGUS	37208635	+	Stop_Codon_Ins	INS	-	A			g.chr2:37208634_37208635insA	ENST00000233099.5	ECGI10_OESOPHAGUS				TRUE	FALSE	0	FALSE	0	NA	07:38:00			NA	NA	NA	NA	ACH-001500
75786995	ECGI10_OESOPHAGUS	+	ZNF717	100131827	37	3	75786995	ECGI10_OESOPHAGUS	75786996	+	Frame_Shift_Del	DEL	AC	-			g.chr3:75786995_75786996delAC	ENST00000478296.1	ECGI10_OESOPHAGUS	c.1628_1629delGT	c.(1627-1629)tgtfs	p.C543fs	FALSE	FALSE	0	FALSE	0	NA	1 day, 4:49:00	1 day, 21:32:00	1 day, 19:34:00	NA	NA	NA	NA	ACH-001500
150282716	ECGI10_OESOPHAGUS	+	ZNF300	91975	37	5	150282716	ECGI10_OESOPHAGUS	150282717	+	Start_Codon_Ins	INS	-	T			g.chr5:150282716_150282717insT	ENST00000274599.5	ECGI10_OESOPHAGUS				FALSE	FALSE	0	FALSE	0	NA	41:196	35:88	32:80	NA	NA	NA	NA	ACH-001500
48259058	ECGI10_OESOPHAGUS	+	ABCA13	154664	37	7	48259058	ECGI10_OESOPHAGUS	48259059	+	Frame_Shift_Ins	INS	-	A			g.chr7:48259058_48259059insA	ENST00000435803.1	ECGI10_OESOPHAGUS	c.395_396insA	c.(394-399)gcaaaafs	p.AK132fs	FALSE	FALSE	0	FALSE	0	NA	123:111	09:11:00	08:11:00	NA	NA	NA	NA	ACH-001500
75051065	ECGI10_OESOPHAGUS	+	POM121C	100101267	37	7	75051065	ECGI10_OESOPHAGUS	75051066	+	In_Frame_Ins	INS	-	GCTGCTCCC			g.chr7:75051065_75051066insGCTGCTCCC	ENST00000257665.5	ECGI10_OESOPHAGUS	c.3195_3196insGGGAGCAGC	c.(3193-3198)agcagc>agcGGGAGCAGCagc	p.1064_1065insSGS	FALSE	FALSE	0	FALSE	0	NA	121:99	47:82	43:76	NA	NA	NA	NA	ACH-001500
18490295	ECGI10_OESOPHAGUS	+	PSD3	23362	37	8	18490295	ECGI10_OESOPHAGUS	18490296	+	Frame_Shift_Ins	INS	-	T			g.chr8:18490295_18490296insT	ENST00000327040.8	ECGI10_OESOPHAGUS	c.2237_2238insA	c.(2236-2238)aagfs	p.K746fs	FALSE	FALSE	0	FALSE	0	8.237e-06	48:65	1 day, 20:41:00	1 day, 21:38:00	NA	NA	NA	NA	ACH-001500
17273866	ECGI10_OESOPHAGUS	+	CNTLN	54875	37	9	17273866	ECGI10_OESOPHAGUS	17273866	+	Frame_Shift_Del	DEL	C	-			g.chr9:17273866delC	ENST00000425824.1	ECGI10_OESOPHAGUS	c.985delC	c.(985-987)caafs	p.Q329fs	FALSE	FALSE	0	FALSE	0	8.236e-06	2 days, 8:51:00	103:132	98:126	NA	NA	NA	NA	ACH-001500
5772927	ECGI10_OESOPHAGUS	+	FAM208B	54906	37	10	5772927	ECGI10_OESOPHAGUS	5772928	+	Frame_Shift_Ins	INS	-	A			g.chr10:5772927_5772928insA	ENST00000328090.5	ECGI10_OESOPHAGUS	c.965_966insA	c.(964-969)acaaaafs	p.TK322fs	FALSE	FALSE	0	FALSE	0	NA	09:49:00			NA	NA	NA	NA	ACH-001500
1260741	ECGI10_OESOPHAGUS	+	MUC5B	727897	37	11	1260741	ECGI10_OESOPHAGUS	1260744	+	Frame_Shift_Del	DEL	AAAA	-			g.chr11:1260741_1260744delAAAA	ENST00000529681.1	ECGI10_OESOPHAGUS	c.3528_3531delAAAA	c.(3526-3531)ctaaaafs	p.LK1176fs	FALSE	FALSE	0	FALSE	0	8.236e-06	44:100	53:84	52:83	NA	NA	NA	NA	ACH-001500
1260744	ECGI10_OESOPHAGUS	+	MUC5B	727897	37	11	1260744	ECGI10_OESOPHAGUS	1260745	+	Frame_Shift_Ins	INS	-	GCGC			g.chr11:1260744_1260745insGCGC	ENST00000529681.1	ECGI10_OESOPHAGUS	c.3531_3532insGCGC	c.(3532-3534)accfs	p.T1178fs	FALSE	FALSE	0	FALSE	0	NA	92:91	120:136	117:127	NA	NA	NA	NA	ACH-001500
118354982	ECGI10_OESOPHAGUS	+	KMT2A	4297	37	11	118354982	ECGI10_OESOPHAGUS	118354983	+	Frame_Shift_Ins	INS	-	A			g.chr11:118354982_118354983insA	ENST00000389506.5	ECGI10_OESOPHAGUS	c.4171_4172insA	c.(4171-4173)caafs	p.Q1391fs	TRUE	FALSE	0	FALSE	0	NA	0.541667			NA	NA	NA	NA	ACH-001500
53185076	ECGI10_OESOPHAGUS	+	KRT3	3850	37	12	53185076	ECGI10_OESOPHAGUS	53185076	+	Frame_Shift_Del	DEL	A	-			g.chr12:53185076delA	ENST00000417996.2	ECGI10_OESOPHAGUS	c.1449delT	c.(1447-1449)cgtfs	p.R483fs	FALSE	FALSE	0	FALSE	0	8.864e-06	1 day, 11:38:00	15:09:00	14:09:00	NA	NA	NA	NA	ACH-001500
23450905	ECGI10_OESOPHAGUS	+	AJUBA	84962	37	14	23450905	ECGI10_OESOPHAGUS	23450905	+	Frame_Shift_Del	DEL	C	-			g.chr14:23450905delC	ENST00000262713.2	ECGI10_OESOPHAGUS	c.571delG	c.(571-573)gcafs	p.A191fs	FALSE	FALSE	0	FALSE	0	NA	73:83	93:78	87:78	NA	NA	NA	NA	ACH-001500
29401595	ECGI10_OESOPHAGUS	+	NPIPB11	728888	37	16	29401595	ECGI10_OESOPHAGUS	29401595	+	Frame_Shift_Del	DEL	C	-			g.chr16:29401595delC	ENST00000524087.1	ECGI10_OESOPHAGUS	c.324delG	c.(322-324)tggfs	p.W108fs	FALSE	FALSE	0	FALSE	0	NA	124:109			NA	NA	NA	NA	ACH-001500
2371075	ECGI10_OESOPHAGUS	+	METTL16	79066	37	17	2371075	ECGI10_OESOPHAGUS	2371076	+	Frame_Shift_Ins	INS	-	A			g.chr17:2371075_2371076insA	ENST00000263092.6	ECGI10_OESOPHAGUS	c.564_565insT	c.(562-567)tttgccfs	p.A189fs	TRUE	FALSE	0	FALSE	0	NA	1 day, 17:49:00	218:226	213:220	NA	NA	NA	NA	ACH-001500
7750204	ECGI10_OESOPHAGUS	+	KDM6B	23135	37	17	7750204	ECGI10_OESOPHAGUS	7750205	+	In_Frame_Ins	INS	-	ACCACCCCT	rs573779636	byFrequency	g.chr17:7750204_7750205insACCACCCCT	ENST00000448097.2	ECGI10_OESOPHAGUS	c.779_780insACCACCCCT	c.(778-783)ccacca>ccACCACCCCTacca	p.261_262insPLP	FALSE	FALSE	0	FALSE	0	NA	1 day, 7:34:00	16:25:00	16:21:00	NA	NA	NA	NA	ACH-001500
106228357	ECGI10_OESOPHAGUS	+	MORC4	79710	37	X	106228357	ECGI10_OESOPHAGUS	106228358	+	Frame_Shift_Ins	INS	-	T			g.chrX:106228357_106228358insT	ENST00000355610.4	ECGI10_OESOPHAGUS	c.642_643insA	c.(640-645)aaaggcfs	p.G215fs	TRUE	FALSE	0	FALSE	0	NA	08:48:00			NA	NA	NA	NA	ACH-001500
1147199	ESO26_OESOPHAGUS	+	TNFRSF4	7293	37	1	1147199	ESO26_OESOPHAGUS	1147199	+	Silent	SNP	G	A			g.chr1:1147199G>A	ENST00000379236.3	ESO26_OESOPHAGUS	c.648C>T	c.(646-648)gcC>gcT	p.A216A	FALSE	FALSE	0	FALSE	0	8.273e-06	71:76	160:138	155:133	NA	NA	NA	NA	ACH-001500
1223399	ESO26_OESOPHAGUS	+	SCNN1D	6339	37	1	1223399	ESO26_OESOPHAGUS	1223399	+	Silent	SNP	C	T			g.chr1:1223399C>T	ENST00000338555.2	ESO26_OESOPHAGUS	c.1152C>T	c.(1150-1152)aaC>aaT	p.N384N	FALSE	FALSE	0	FALSE	0	NA	2 days, 10:52:00	204:225	187:205	NA	NA	NA	NA	ACH-001500
6445625	ESO26_OESOPHAGUS	+	ACOT7	11332	37	1	6445625	ESO26_OESOPHAGUS	6445625	+	Silent	SNP	C	T			g.chr1:6445625C>T	ENST00000377855.2	ESO26_OESOPHAGUS	c.102G>A	c.(100-102)ggG>ggA	p.G34G	FALSE	FALSE	0	FALSE	0	8.236e-06	53:81	70:66	62:61	NA	NA	NA	NA	ACH-001500
8390936	ESO26_OESOPHAGUS	+	SLC45A1	50651	37	1	8390936	ESO26_OESOPHAGUS	8390936	+	Missense_Mutation	SNP	C	G			g.chr1:8390936C>G	ENST00000471889.1	ESO26_OESOPHAGUS	c.1383C>G	c.(1381-1383)gaC>gaG	p.D461E	FALSE	FALSE	0	FALSE	0	NA	19:22:00	1 day, 7:42:00	1 day, 5:40:00	NA	NA	NA	NA	ACH-001500
8415615	ESO26_OESOPHAGUS	+	RERE	473	37	1	8415615	ESO26_OESOPHAGUS	8415615	+	Missense_Mutation	SNP	T	G			g.chr1:8415615T>G	ENST00000337907.3	ESO26_OESOPHAGUS	c.4531A>C	c.(4531-4533)Atg>Ctg	p.M1511L	FALSE	FALSE	0	FALSE	0	4.942e-05	42:60	68:66	67:65	NA	NA	NA	NA	ACH-001500
9790628	ESO26_OESOPHAGUS	+	CLSTN1	22883	37	1	9790628	ESO26_OESOPHAGUS	9790628	+	Missense_Mutation	SNP	C	T			g.chr1:9790628C>T	ENST00000377298.4	ESO26_OESOPHAGUS	c.2884G>A	c.(2884-2886)Gac>Aac	p.D962N	FALSE	FALSE	0	FALSE	0	NA	05:41:00			NA	NA	NA	NA	ACH-001500
9796070	ESO26_OESOPHAGUS	+	CLSTN1	22883	37	1	9796070	ESO26_OESOPHAGUS	9796070	+	Missense_Mutation	SNP	C	T	rs370456121		g.chr1:9796070C>T	ENST00000377298.4	ESO26_OESOPHAGUS	c.1607G>A	c.(1606-1608)cGa>cAa	p.R536Q	FALSE	FALSE	0	FALSE	0	NA	2 days, 22:01:00	4 days, 5:00:00	4 days, 5:00:00	NA	NA	NA	NA	ACH-001500
10708012	ESO26_OESOPHAGUS	+	CASZ1	54897	37	1	10708012	ESO26_OESOPHAGUS	10708012	+	Missense_Mutation	SNP	T	G			g.chr1:10708012T>G	ENST00000377022.3	ESO26_OESOPHAGUS	c.3343A>C	c.(3343-3345)Acc>Ccc	p.T1115P	FALSE	FALSE	0	FALSE	0	NA	23:00:00		21:00:00	NA	NA	NA	NA	ACH-001500
12939698	ESO26_OESOPHAGUS	+	PRAMEF4	400735	37	1	12939698	ESO26_OESOPHAGUS	12939698	+	Missense_Mutation	SNP	T	A	rs369619869		g.chr1:12939698T>A	ENST00000235349.5	ESO26_OESOPHAGUS	c.1104A>T	c.(1102-1104)caA>caT	p.Q368H	FALSE	FALSE	0	FALSE	0	8.236e-06	2 days, 15:00:00	3 days, 19:00:00	3 days, 16:00:00	NA	NA	NA	NA	ACH-001500
12954874	ESO26_OESOPHAGUS	+	PRAMEF10	343071	37	1	12954874	ESO26_OESOPHAGUS	12954874	+	Missense_Mutation	SNP	C	G			g.chr1:12954874C>G	ENST00000235347.4	ESO26_OESOPHAGUS	c.409G>C	c.(409-411)Gac>Cac	p.D137H	FALSE	FALSE	0	FALSE	0	NA	8 days, 18:00:00	11 days, 17:02:00	11 days, 2:02:00	NA	NA	NA	NA	ACH-001500
13839570	ESO26_OESOPHAGUS	+	LRRC38	126755	37	1	13839570	ESO26_OESOPHAGUS	13839570	+	Silent	SNP	G	A			g.chr1:13839570G>A	ENST00000376085.3	ESO26_OESOPHAGUS	c.519C>T	c.(517-519)gcC>gcT	p.A173A	FALSE	FALSE	0	FALSE	0	NA	06:25:00			NA	NA	NA	NA	ACH-001500
21071545	ESO26_OESOPHAGUS	+	HP1BP3	50809	37	1	21071545	ESO26_OESOPHAGUS	21071545	+	Silent	SNP	G	A			g.chr1:21071545G>A	ENST00000312239.5	ESO26_OESOPHAGUS	c.1407C>T	c.(1405-1407)gcC>gcT	p.A469A	FALSE	FALSE	0	FALSE	0	NA	19:00:00	6 days, 23:02:00	6 days, 23:02:00	NA	NA	NA	NA	ACH-001500
27690565	ESO26_OESOPHAGUS	+	MAP3K6	9064	37	1	27690565	ESO26_OESOPHAGUS	27690565	+	Missense_Mutation	SNP	C	T			g.chr1:27690565C>T	ENST00000493901.1	ESO26_OESOPHAGUS	c.707G>A	c.(706-708)cGg>cAg	p.R236Q	FALSE	FALSE	0	FALSE	0	NA	100:333	68:271	65:254	NA	NA	NA	NA	ACH-001500
27734811	ESO26_OESOPHAGUS	+	WASF2	10163	37	1	27734811	ESO26_OESOPHAGUS	27734811	+	Missense_Mutation	SNP	G	A			g.chr1:27734811G>A	ENST00000430629.2	ESO26_OESOPHAGUS	c.1369C>T	c.(1369-1371)Cgg>Tgg	p.R457W	FALSE	FALSE	0	FALSE	0	NA	101:150	14:23:00	11:22:00	NA	NA	NA	NA	ACH-001500
35331859	ESO26_OESOPHAGUS	+	DLGAP3	58512	37	1	35331859	ESO26_OESOPHAGUS	35331859	+	Missense_Mutation	SNP	C	T			g.chr1:35331859C>T	ENST00000373347.1	ESO26_OESOPHAGUS	c.2765G>A	c.(2764-2766)cGg>cAg	p.R922Q	TRUE	FALSE	0	FALSE	0	NA	1 day, 16:49:00	1 day, 21:58:00	1 day, 22:58:00	NA	NA	NA	NA	ACH-001500
52490231	ESO26_OESOPHAGUS	+	TXNDC12	51060	37	1	52490231	ESO26_OESOPHAGUS	52490231	+	Silent	SNP	A	G			g.chr1:52490231A>G	ENST00000371626.4	ESO26_OESOPHAGUS	c.306T>C	c.(304-306)gaT>gaC	p.D102D	FALSE	FALSE	0	FALSE	0	NA	1 day, 22:52:00	1 day, 18:34:00	1 day, 17:33:00	NA	NA	NA	NA	ACH-001500
67702481	ESO26_OESOPHAGUS	+	IL23R	149233	37	1	67702481	ESO26_OESOPHAGUS	67702481	+	Silent	SNP	T	G			g.chr1:67702481T>G	ENST00000347310.5	ESO26_OESOPHAGUS	c.1041T>G	c.(1039-1041)acT>acG	p.T347T	FALSE	FALSE	0	FALSE	0	NA	71:86	1 day, 2:34:00	1 day, 1:32:00	NA	NA	NA	NA	ACH-001500
100613513	ESO26_OESOPHAGUS	+	TRMT13	54482	37	1	100613513	ESO26_OESOPHAGUS	100613513	+	Missense_Mutation	SNP	C	T			g.chr1:100613513C>T	ENST00000370141.2	ESO26_OESOPHAGUS	c.881C>T	c.(880-882)cCt>cTt	p.P294L	FALSE	FALSE	0	FALSE	0	NA	11:52:00			NA	NA	NA	NA	ACH-001500
102312518	ESO26_OESOPHAGUS	+	OLFM3	118427	37	1	102312518	ESO26_OESOPHAGUS	102312518	+	Silent	SNP	T	G			g.chr1:102312518T>G	ENST00000338858.5	ESO26_OESOPHAGUS	c.12A>C	c.(10-12)ccA>ccC	p.P4P	FALSE	FALSE	0	FALSE	0	NA	2 days, 0:57:00	10:04:00	11:05:00	NA	NA	NA	NA	ACH-001500
111060220	ESO26_OESOPHAGUS	+	KCNA10	3744	37	1	111060220	ESO26_OESOPHAGUS	111060220	+	Missense_Mutation	SNP	T	A			g.chr1:111060220T>A	ENST00000369771.2	ESO26_OESOPHAGUS	c.1190A>T	c.(1189-1191)gAg>gTg	p.E397V	FALSE	FALSE	0	FALSE	0	4.378e-05	88:87			NA	NA	NA	NA	ACH-001500
117944968	ESO26_OESOPHAGUS	+	MAN1A2	10905	37	1	117944968	ESO26_OESOPHAGUS	117944968	+	Missense_Mutation	SNP	C	G			g.chr1:117944968C>G	ENST00000356554.3	ESO26_OESOPHAGUS	c.463C>G	c.(463-465)Cca>Gca	p.P155A	FALSE	FALSE	0	FALSE	0	8.299e-06	1 day, 9:25:00	1 day, 7:42:00	1 day, 4:39:00	NA	NA	NA	NA	ACH-001500
151259303	ESO26_OESOPHAGUS	+	ZNF687	57592	37	1	151259303	ESO26_OESOPHAGUS	151259303	+	Missense_Mutation	SNP	C	T			g.chr1:151259303C>T	ENST00000368879.2	ESO26_OESOPHAGUS	c.536C>T	c.(535-537)cCc>cTc	p.P179L	FALSE	FALSE	0	FALSE	0	1.65e-05	1 day, 12:46:00	20:23:00	17:22:00	NA	NA	NA	NA	ACH-001500
151338117	ESO26_OESOPHAGUS	+	SELENBP1	8991	37	1	151338117	ESO26_OESOPHAGUS	151338117	+	Silent	SNP	G	A			g.chr1:151338117G>A	ENST00000368868.5	ESO26_OESOPHAGUS	c.966C>T	c.(964-966)ctC>ctT	p.L322L	FALSE	FALSE	0	FALSE	0	NA	1 day, 12:43:00	23:29:00	22:27:00	NA	NA	NA	NA	ACH-001500
152190928	ESO26_OESOPHAGUS	+	HRNR	388697	37	1	152190928	ESO26_OESOPHAGUS	152190928	+	Missense_Mutation	SNP	C	G			g.chr1:152190928C>G	ENST00000368801.2	ESO26_OESOPHAGUS	c.3177G>C	c.(3175-3177)caG>caC	p.Q1059H	FALSE	FALSE	0	FALSE	0	4.942e-05	2 days, 0:43:00	74:66	71:66	NA	NA	NA	NA	ACH-001500
152325482	ESO26_OESOPHAGUS	+	FLG2	388698	37	1	152325482	ESO26_OESOPHAGUS	152325482	+	Missense_Mutation	SNP	A	G			g.chr1:152325482A>G	ENST00000388718.5	ESO26_OESOPHAGUS	c.4780T>C	c.(4780-4782)Tca>Cca	p.S1594P	FALSE	FALSE	0	FALSE	0	8.27e-06	58:64	2 days, 7:53:00	2 days, 7:55:00	NA	NA	NA	NA	ACH-001500
152800188	ESO26_OESOPHAGUS	+	LCE1A	353131	37	1	152800188	ESO26_OESOPHAGUS	152800188	+	Missense_Mutation	SNP	C	A			g.chr1:152800188C>A	ENST00000335123.2	ESO26_OESOPHAGUS	c.240C>A	c.(238-240)caC>caA	p.H80Q	FALSE	FALSE	0	FALSE	0	NA	2 days, 10:52:00		08:09:00	NA	NA	NA	NA	ACH-001500
153233821	ESO26_OESOPHAGUS	+	LOR	4014	37	1	153233821	ESO26_OESOPHAGUS	153233821	+	Silent	SNP	T	C			g.chr1:153233821T>C	ENST00000368742.3	ESO26_OESOPHAGUS	c.396T>C	c.(394-396)ggT>ggC	p.G132G	FALSE	FALSE	0	FALSE	0	NA	0.857639	26:113	25:113	NA	NA	NA	NA	ACH-001500
156777078	ESO26_OESOPHAGUS	+	SH2D2A	9047	37	1	156777078	ESO26_OESOPHAGUS	156777079	+	Missense_Mutation	DNP	CA	AG			g.chr1:156777078_156777079CA>AG	ENST00000368199.3	ESO26_OESOPHAGUS	c.1061_1062TG>CT	c.(1060-1062)cTG>cCT	p.L354P	FALSE	FALSE	0	FALSE	0	NA	73:72	60:79	58:78	NA	NA	NA	NA	ACH-001500
158151974	ESO26_OESOPHAGUS	+	CD1D	912	37	1	158151974	ESO26_OESOPHAGUS	158151974	+	Silent	SNP	T	C			g.chr1:158151974T>C	ENST00000368171.3	ESO26_OESOPHAGUS	c.481T>C	c.(481-483)Ttg>Ctg	p.L161L	TRUE	FALSE	0	FALSE	0	NA	20:35:00	119:117	114:111	NA	NA	NA	NA	ACH-001500
158613161	ESO26_OESOPHAGUS	+	SPTA1	6708	37	1	158613161	ESO26_OESOPHAGUS	158613161	+	Missense_Mutation	SNP	G	A			g.chr1:158613161G>A	ENST00000368147.4	ESO26_OESOPHAGUS	c.4393C>T	c.(4393-4395)Cac>Tac	p.H1465Y	TRUE	FALSE	0	FALSE	0	NA	1 day, 3:34:00		05:04:00	NA	NA	NA	NA	ACH-001500
178436509	ESO26_OESOPHAGUS	+	RASAL2	9462	37	1	178436509	ESO26_OESOPHAGUS	178436509	+	Missense_Mutation	SNP	G	C			g.chr1:178436509G>C	ENST00000462775.1	ESO26_OESOPHAGUS	c.3208G>C	c.(3208-3210)Gag>Cag	p.E1070Q	FALSE	FALSE	0	FALSE	0	NA	06:07:00			NA	NA	NA	NA	ACH-001500
197104290	ESO26_OESOPHAGUS	+	ASPM	259266	37	1	197104290	ESO26_OESOPHAGUS	197104290	+	Silent	SNP	G	A			g.chr1:197104290G>A	ENST00000367409.4	ESO26_OESOPHAGUS	c.2109C>T	c.(2107-2109)ttC>ttT	p.F703F	FALSE	FALSE	0	FALSE	0	NA	0.854861	107:274	103:266	NA	NA	NA	NA	ACH-001500
201016272	ESO26_OESOPHAGUS	+	CACNA1S	779	37	1	201016272	ESO26_OESOPHAGUS	201016272	+	Missense_Mutation	SNP	G	A			g.chr1:201016272G>A	ENST00000362061.3	ESO26_OESOPHAGUS	c.4639C>T	c.(4639-4641)Cgg>Tgg	p.R1547W	FALSE	FALSE	0	FALSE	0	1.655e-05	2 days, 19:01:00	9 days, 13:02:00	9 days, 12:02:00	NA	NA	NA	NA	ACH-001500
202910788	ESO26_OESOPHAGUS	+	ADIPOR1	51094	37	1	202910788	ESO26_OESOPHAGUS	202910788	+	Silent	SNP	T	C			g.chr1:202910788T>C	ENST00000340990.5	ESO26_OESOPHAGUS	c.1041A>G	c.(1039-1041)gcA>gcG	p.A347A	FALSE	FALSE	0	FALSE	0	NA	6 days, 7:00:00	2 days, 1:00:00	2 days, 0:00:00	NA	NA	NA	NA	ACH-001500
204378632	ESO26_OESOPHAGUS	+	PPP1R15B	84919	37	1	204378632	ESO26_OESOPHAGUS	204378632	+	Silent	SNP	G	T			g.chr1:204378632G>T	ENST00000367188.4	ESO26_OESOPHAGUS	c.1908C>A	c.(1906-1908)gtC>gtA	p.V636V	FALSE	FALSE	0	FALSE	0	NA	89:101	2 days, 17:57:00	2 days, 15:54:00	NA	NA	NA	NA	ACH-001500
211654646	ESO26_OESOPHAGUS	+	RD3	343035	37	1	211654646	ESO26_OESOPHAGUS	211654646	+	Nonsense_Mutation	SNP	G	A			g.chr1:211654646G>A	ENST00000367002.4	ESO26_OESOPHAGUS	c.112C>T	c.(112-114)Cga>Tga	p.R38*	FALSE	FALSE	0	FALSE	0	NA	1 day, 3:20:00	248:252	383:432	NA	NA	NA	NA	ACH-001500
228509289	ESO26_OESOPHAGUS	+	OBSCN	84033	37	1	228509289	ESO26_OESOPHAGUS	228509289	+	Missense_Mutation	SNP	G	A			g.chr1:228509289G>A	ENST00000422127.1	ESO26_OESOPHAGUS	c.14747G>A	c.(14746-14748)cGg>cAg	p.R4916Q	FALSE	FALSE	0	FALSE	0	1.648e-05	3 days, 0:54:00	22:16:00	21:16:00	NA	NA	NA	NA	ACH-001500
248129078	ESO26_OESOPHAGUS	+	OR2AK2	391191	37	1	248129078	ESO26_OESOPHAGUS	248129078	+	Missense_Mutation	SNP	A	G	rs140557072		g.chr1:248129078A>G	ENST00000366480.3	ESO26_OESOPHAGUS	c.445A>G	c.(445-447)Atg>Gtg	p.M149V	FALSE	FALSE	0	FALSE	0	2.471e-05	83:101	66:63	2 days, 17:59:00	NA	NA	NA	NA	ACH-001500
248308791	ESO26_OESOPHAGUS	+	OR2M5	127059	37	1	248308791	ESO26_OESOPHAGUS	248308791	+	Silent	SNP	G	T			g.chr1:248308791G>T	ENST00000366476.1	ESO26_OESOPHAGUS	c.342G>T	c.(340-342)ctG>ctT	p.L114L	FALSE	FALSE	0	FALSE	0	NA	1 day, 19:29:00	71:75	67:72	NA	NA	NA	NA	ACH-001500
5833918	ESO26_OESOPHAGUS	+	SOX11	6664	37	2	5833918	ESO26_OESOPHAGUS	5833918	+	Silent	SNP	C	T			g.chr2:5833918C>T	ENST00000322002.3	ESO26_OESOPHAGUS	c.1065C>T	c.(1063-1065)ggC>ggT	p.G355G	FALSE	FALSE	0	FALSE	0	4.126e-05	160:152	13:20:00	12:20:00	NA	NA	NA	NA	ACH-001500
10269271	ESO26_OESOPHAGUS	+	RRM2	6241	37	2	10269271	ESO26_OESOPHAGUS	10269271	+	Missense_Mutation	SNP	G	C			g.chr2:10269271G>C	ENST00000304567.5	ESO26_OESOPHAGUS	c.1007G>C	c.(1006-1008)gGt>gCt	p.G336A	FALSE	FALSE	0	FALSE	0	8.306e-06	12:16:00	07:12:00	08:11:00	NA	NA	NA	NA	ACH-001500
17941223	ESO26_OESOPHAGUS	+	GEN1	348654	37	2	17941223	ESO26_OESOPHAGUS	17941223	+	Missense_Mutation	SNP	G	A			g.chr2:17941223G>A	ENST00000381254.2	ESO26_OESOPHAGUS	c.13G>A	c.(13-15)Gac>Aac	p.D5N	FALSE	FALSE	0	FALSE	0	3.295e-05	67:90	1 day, 2:25:00	1 day, 0:24:00	NA	NA	NA	NA	ACH-001500
21361010	ESO26_OESOPHAGUS	+	TDRD15	100129278	37	2	21361010	ESO26_OESOPHAGUS	21361010	+	Missense_Mutation	SNP	T	G			g.chr2:21361010T>G	ENST00000405799.1	ESO26_OESOPHAGUS	c.671T>G	c.(670-672)cTt>cGt	p.L224R	FALSE	TRUE	9	TRUE	56	8.236e-06	13 days, 11:01:00	1 day, 13:01:00	1 day, 13:01:00	NA	NA	NA	NA	ACH-001500
24991149	ESO26_OESOPHAGUS	+	NCOA1	8648	37	2	24991149	ESO26_OESOPHAGUS	24991149	+	Silent	SNP	G	A	rs141299704	byFrequency	g.chr2:24991149G>A	ENST00000406961.1	ESO26_OESOPHAGUS	c.4215G>A	c.(4213-4215)ggG>ggA	p.G1405G	FALSE	FALSE	0	FALSE	0	NA	11:29:00			NA	NA	NA	NA	ACH-001500
29293906	ESO26_OESOPHAGUS	+	C2orf71	388939	37	2	29293906	ESO26_OESOPHAGUS	29293906	+	Silent	SNP	T	G			g.chr2:29293906T>G	ENST00000331664.5	ESO26_OESOPHAGUS	c.3222A>C	c.(3220-3222)ccA>ccC	p.P1074P	FALSE	FALSE	0	FALSE	0	NA	14:25:00			NA	NA	NA	NA	ACH-001500
31147680	ESO26_OESOPHAGUS	+	GALNT14	79623	37	2	31147680	ESO26_OESOPHAGUS	31147680	+	Missense_Mutation	SNP	G	T			g.chr2:31147680G>T	ENST00000349752.5	ESO26_OESOPHAGUS	c.1161C>A	c.(1159-1161)agC>agA	p.S387R	FALSE	FALSE	0	FALSE	0	NA	14:24:00			NA	NA	NA	NA	ACH-001500
31397560	ESO26_OESOPHAGUS	+	CAPN14	440854	37	2	31397560	ESO26_OESOPHAGUS	31397560	+	Missense_Mutation	SNP	G	A			g.chr2:31397560G>A	ENST00000403897.3	ESO26_OESOPHAGUS	c.2042C>T	c.(2041-2043)gCa>gTa	p.A681V	TRUE	FALSE	0	FALSE	0	NA	07:57:00			NA	NA	NA	NA	ACH-001500
49244667	ESO26_OESOPHAGUS	+	FSHR	2492	37	2	49244667	ESO26_OESOPHAGUS	49244667	+	Missense_Mutation	SNP	T	G	rs1126714		g.chr2:49244667T>G	ENST00000406846.2	ESO26_OESOPHAGUS	c.335A>C	c.(334-336)aAc>aCc	p.N112T	FALSE	FALSE	0	FALSE	0	NA	6 days, 12:00:00	1 day, 7:01:00	1 day, 6:01:00	NA	NA	NA	NA	ACH-001500
55191737	ESO26_OESOPHAGUS	+	EML6	400954	37	2	55191737	ESO26_OESOPHAGUS	55191737	+	Silent	SNP	T	C			g.chr2:55191737T>C	ENST00000356458.6	ESO26_OESOPHAGUS	c.5361T>C	c.(5359-5361)gtT>gtC	p.V1787V	FALSE	FALSE	0	FALSE	0	2.471e-05	5 days, 7:00:00	4 days, 0:02:00	4 days, 1:02:00	NA	NA	NA	NA	ACH-001500
55906928	ESO26_OESOPHAGUS	+	PNPT1	87178	37	2	55906928	ESO26_OESOPHAGUS	55906928	+	Missense_Mutation	SNP	C	A	rs142168803		g.chr2:55906928C>A	ENST00000447944.2	ESO26_OESOPHAGUS	c.568G>T	c.(568-570)Gca>Tca	p.A190S	FALSE	FALSE	0	FALSE	0	2.471e-05	11 days, 20:01:00	4 days, 13:01:00	4 days, 11:01:00	NA	NA	NA	NA	ACH-001500
80530299	ESO26_OESOPHAGUS	+	LRRTM1	347730	37	2	80530299	ESO26_OESOPHAGUS	80530299	+	Missense_Mutation	SNP	G	A			g.chr2:80530299G>A	ENST00000295057.3	ESO26_OESOPHAGUS	c.646C>T	c.(646-648)Ctc>Ttc	p.L216F	FALSE	FALSE	0	FALSE	0	2.471e-05	1 day, 18:55:00	1 day, 12:38:00	1 day, 9:36:00	NA	NA	NA	NA	ACH-001500
96557468	ESO26_OESOPHAGUS	+	ANKRD36C	400986	37	2	96557468	ESO26_OESOPHAGUS	96557468	+	Silent	SNP	T	C			g.chr2:96557468T>C	ENST00000456556.1	ESO26_OESOPHAGUS	c.2802A>G	c.(2800-2802)aaA>aaG	p.K934K	TRUE	FALSE	0	FALSE	0	NA	2 days, 8:56:00	1 day, 16:55:00	1 day, 15:54:00	NA	NA	NA	NA	ACH-001500
98349378	ESO26_OESOPHAGUS	+	ZAP70	7535	37	2	98349378	ESO26_OESOPHAGUS	98349378	+	Missense_Mutation	SNP	C	A			g.chr2:98349378C>A	ENST00000264972.5	ESO26_OESOPHAGUS	c.596C>A	c.(595-597)gCc>gAc	p.A199D	FALSE	FALSE	0	FALSE	0	NA	57:64	1 day, 3:39:00	1 day, 0:38:00	NA	NA	NA	NA	ACH-001500
124979332	ESO26_OESOPHAGUS	+	CNTNAP5	129684	37	2	124979332	ESO26_OESOPHAGUS	124979332	+	Missense_Mutation	SNP	A	G			g.chr2:124979332A>G	ENST00000431078.1	ESO26_OESOPHAGUS	c.133A>G	c.(133-135)Agt>Ggt	p.S45G	FALSE	FALSE	0	FALSE	0	8.278e-06	62:66	87:133	88:131	NA	NA	NA	NA	ACH-001500
127953007	ESO26_OESOPHAGUS	+	CYP27C1	339761	37	2	127953007	ESO26_OESOPHAGUS	127953007	+	Missense_Mutation	SNP	C	A	rs147953391		g.chr2:127953007C>A	ENST00000335247.7	ESO26_OESOPHAGUS	c.623G>T	c.(622-624)cGg>cTg	p.R208L	FALSE	FALSE	0	FALSE	0	NA	41:72	55:61	2 days, 6:59:00	NA	NA	NA	NA	ACH-001500
128892482	ESO26_OESOPHAGUS	+	UGGT1	56886	37	2	128892482	ESO26_OESOPHAGUS	128892482	+	Silent	SNP	A	G	rs145853825		g.chr2:128892482A>G	ENST00000259253.6	ESO26_OESOPHAGUS	c.1530A>G	c.(1528-1530)acA>acG	p.T510T	FALSE	FALSE	0	FALSE	0	NA	39:76	54:64	54:62	NA	NA	NA	NA	ACH-001500
131803730	ESO26_OESOPHAGUS	+	ARHGEF4	50649	37	2	131803730	ESO26_OESOPHAGUS	131803730	+	Missense_Mutation	SNP	A	G			g.chr2:131803730A>G	ENST00000326016.5	ESO26_OESOPHAGUS	c.2041A>G	c.(2041-2043)Agc>Ggc	p.S681G	FALSE	FALSE	0	FALSE	0	1.694e-05	1 day, 13:00:00	21:00:00	20:00:00	NA	NA	NA	NA	ACH-001500
138373775	ESO26_OESOPHAGUS	+	THSD7B	80731	37	2	138373775	ESO26_OESOPHAGUS	138373775	+	Missense_Mutation	SNP	A	C			g.chr2:138373775A>C	ENST00000409968.1	ESO26_OESOPHAGUS	c.3454A>C	c.(3454-3456)Act>Cct	p.T1152P	FALSE	FALSE	0	FALSE	0	2.499e-05	59:68	18:14:00	18:14:00	NA	NA	NA	NA	ACH-001500
167159779	ESO26_OESOPHAGUS	+	SCN9A	6335	37	2	167159779	ESO26_OESOPHAGUS	167159779	+	Nonsense_Mutation	SNP	G	T			g.chr2:167159779G>T	ENST00000409435.1	ESO26_OESOPHAGUS	c.722C>A	c.(721-723)tCa>tAa	p.S241*	FALSE	FALSE	0	FALSE	0	2.818e-05	06:38:00			NA	NA	NA	NA	ACH-001500
179486277	ESO26_OESOPHAGUS	+	TTN	7273	37	2	179486277	ESO26_OESOPHAGUS	179486277	+	Missense_Mutation	SNP	C	T			g.chr2:179486277C>T	ENST00000591111.1	ESO26_OESOPHAGUS	c.40351G>A	c.(40351-40353)Gct>Act	p.A13451T	FALSE	FALSE	0	FALSE	0	NA	3 days, 7:55:00		04:01:00	NA	NA	NA	NA	ACH-001500
179599535	ESO26_OESOPHAGUS	+	TTN	7273	37	2	179599535	ESO26_OESOPHAGUS	179599535	+	Missense_Mutation	SNP	A	G			g.chr2:179599535A>G	ENST00000591111.1	ESO26_OESOPHAGUS	c.14165T>C	c.(14164-14166)cTt>cCt	p.L4722P	FALSE	FALSE	0	FALSE	0	1.661e-05	2 days, 14:00:00	12:02:00	13:01:00	NA	NA	NA	NA	ACH-001500
198360083	ESO26_OESOPHAGUS	+	HSPD1	3329	37	2	198360083	ESO26_OESOPHAGUS	198360083	+	Missense_Mutation	SNP	C	G			g.chr2:198360083C>G	ENST00000388968.3	ESO26_OESOPHAGUS	c.445G>C	c.(445-447)Gat>Cat	p.D149H	FALSE	FALSE	0	FALSE	0	NA	0.672917			NA	NA	NA	NA	ACH-001500
202520982	ESO26_OESOPHAGUS	+	MPP4	58538	37	2	202520982	ESO26_OESOPHAGUS	202520982	+	Silent	SNP	G	A	rs368866347		g.chr2:202520982G>A	ENST00000409474.3	ESO26_OESOPHAGUS	c.1239C>T	c.(1237-1239)taC>taT	p.Y413Y	FALSE	FALSE	0	FALSE	0	2.471e-05	14 days, 3:00:00	3 days, 1:00:00	3 days, 0:00:00	NA	NA	NA	NA	ACH-001500
210683963	ESO26_OESOPHAGUS	+	UNC80	285175	37	2	210683963	ESO26_OESOPHAGUS	210683963	+	Missense_Mutation	SNP	A	G			g.chr2:210683963A>G	ENST00000439458.1	ESO26_OESOPHAGUS	c.1940A>G	c.(1939-1941)aAg>aGg	p.K647R	FALSE	FALSE	0	FALSE	0	NA	1 day, 22:00:00	4 days, 23:01:00	4 days, 19:01:00	NA	NA	NA	NA	ACH-001500
212426801	ESO26_OESOPHAGUS	+	ERBB4	2066	37	2	212426801	ESO26_OESOPHAGUS	212426801	+	Missense_Mutation	SNP	T	G			g.chr2:212426801T>G	ENST00000342788.4	ESO26_OESOPHAGUS	c.2314A>C	c.(2314-2316)Atg>Ctg	p.M772L	FALSE	FALSE	0	FALSE	0	NA	07:11:00			NA	NA	NA	NA	ACH-001500
213872648	ESO26_OESOPHAGUS	+	IKZF2	22807	37	2	213872648	ESO26_OESOPHAGUS	213872648	+	Silent	SNP	G	A			g.chr2:213872648G>A	ENST00000434687.1	ESO26_OESOPHAGUS	c.1017C>T	c.(1015-1017)caC>caT	p.H339H	FALSE	FALSE	0	FALSE	0	NA	2 days, 2:54:00	10:07:00	11:07:00	NA	NA	NA	NA	ACH-001500
217498296	ESO26_OESOPHAGUS	+	IGFBP2	3485	37	2	217498296	ESO26_OESOPHAGUS	217498296	+	Missense_Mutation	SNP	T	C			g.chr2:217498296T>C	ENST00000233809.4	ESO26_OESOPHAGUS	c.50T>C	c.(49-51)cTg>cCg	p.L17P	FALSE	FALSE	0	FALSE	0	8.237e-06	10 days, 18:00:00	2 days, 23:01:00	2 days, 20:01:00	NA	NA	NA	NA	ACH-001500
234201038	ESO26_OESOPHAGUS	+	ATG16L1	55054	37	2	234201038	ESO26_OESOPHAGUS	234201038	+	Missense_Mutation	SNP	C	T	rs144457166		g.chr2:234201038C>T	ENST00000392017.4	ESO26_OESOPHAGUS	c.1586C>T	c.(1585-1587)cCt>cTt	p.P529L	FALSE	FALSE	0	FALSE	0	NA	2 days, 16:00:00	2 days, 18:00:00	2 days, 18:00:00	NA	NA	NA	NA	ACH-001500
238657937	ESO26_OESOPHAGUS	+	LRRFIP1	9208	37	2	238657937	ESO26_OESOPHAGUS	238657937	+	Silent	SNP	C	T	rs376262171		g.chr2:238657937C>T	ENST00000392000.4	ESO26_OESOPHAGUS	c.381C>T	c.(379-381)atC>atT	p.I127I	FALSE	FALSE	0	FALSE	0	NA	7 days, 4:49:00	281:72	266:72	NA	NA	NA	NA	ACH-001500
240111715	ESO26_OESOPHAGUS	+	HDAC4	9759	37	2	240111715	ESO26_OESOPHAGUS	240111715	+	Silent	SNP	C	T			g.chr2:240111715C>T	ENST00000345617.3	ESO26_OESOPHAGUS	c.153G>A	c.(151-153)ctG>ctA	p.L51L	TRUE	FALSE	0	FALSE	0	NA	365:113	404:95	601:142	NA	NA	NA	NA	ACH-001500
242429430	ESO26_OESOPHAGUS	+	FARP2	9855	37	2	242429430	ESO26_OESOPHAGUS	242429430	+	Silent	SNP	G	A	rs371898891		g.chr2:242429430G>A	ENST00000264042.3	ESO26_OESOPHAGUS	c.2475G>A	c.(2473-2475)gcG>gcA	p.A825A	FALSE	FALSE	0	FALSE	0	NA	08:16:00			NA	NA	NA	NA	ACH-001500
23942542	ESO26_OESOPHAGUS	+	NKIRAS1	28512	37	3	23942542	ESO26_OESOPHAGUS	23942542	+	Splice_Site	SNP	T	C			g.chr3:23942542T>C	ENST00000443659.2	ESO26_OESOPHAGUS		c.e3-2		FALSE	FALSE	0	FALSE	0	NA	05:09:00			NA	NA	NA	NA	ACH-001500
33661169	ESO26_OESOPHAGUS	+	CLASP2	23122	37	3	33661169	ESO26_OESOPHAGUS	33661169	+	Missense_Mutation	SNP	G	A			g.chr3:33661169G>A	ENST00000468888.2	ESO26_OESOPHAGUS	c.1246C>T	c.(1246-1248)Ctt>Ttt	p.L416F	FALSE	FALSE	0	FALSE	0	NA	11:00:00		07:00:00	NA	NA	NA	NA	ACH-001500
36778941	ESO26_OESOPHAGUS	+	DCLK3	85443	37	3	36778941	ESO26_OESOPHAGUS	36778941	+	Missense_Mutation	SNP	A	C			g.chr3:36778941A>C	ENST00000416516.2	ESO26_OESOPHAGUS	c.1210T>G	c.(1210-1212)Ttg>Gtg	p.L404V	FALSE	FALSE	0	FALSE	0	NA	2 days, 1:00:00	13:00:00	13:00:00	NA	NA	NA	NA	ACH-001500
38523770	ESO26_OESOPHAGUS	+	ACVR2B	93	37	3	38523770	ESO26_OESOPHAGUS	38523770	+	Missense_Mutation	SNP	A	C			g.chr3:38523770A>C	ENST00000352511.4	ESO26_OESOPHAGUS	c.1156A>C	c.(1156-1158)Atg>Ctg	p.M386L	FALSE	FALSE	0	FALSE	0	NA	12:42:00			NA	NA	NA	NA	ACH-001500
38743471	ESO26_OESOPHAGUS	+	SCN10A	6336	37	3	38743471	ESO26_OESOPHAGUS	38743471	+	Missense_Mutation	SNP	T	G			g.chr3:38743471T>G	ENST00000449082.2	ESO26_OESOPHAGUS	c.4516A>C	c.(4516-4518)Aaa>Caa	p.K1506Q	FALSE	FALSE	0	FALSE	0	NA	15:37:00			NA	NA	NA	NA	ACH-001500
57407314	ESO26_OESOPHAGUS	+	DNAH12	201625	37	3	57407314	ESO26_OESOPHAGUS	57407314	+	Silent	SNP	C	T			g.chr3:57407314C>T	ENST00000351747.2	ESO26_OESOPHAGUS	c.5436G>A	c.(5434-5436)gtG>gtA	p.V1812V	FALSE	FALSE	0	FALSE	0	NA	10:47:00			NA	NA	NA	NA	ACH-001500
105587863	ESO26_OESOPHAGUS	+	CBLB	868	37	3	105587863	ESO26_OESOPHAGUS	105587863	+	De_novo_Start_OutOfFrame	SNP	C	T	rs188689270	byFrequency	g.chr3:105587863C>T	ENST00000264122.4	ESO26_OESOPHAGUS				FALSE	FALSE	0	FALSE	0	NA	2 days, 16:06:00	17:05:00	18:05:00	NA	NA	NA	NA	ACH-001500
126270960	ESO26_OESOPHAGUS	+	C3orf22	152065	37	3	126270960	ESO26_OESOPHAGUS	126270960	+	Nonsense_Mutation	SNP	G	T	rs372125033		g.chr3:126270960G>T	ENST00000318225.2	ESO26_OESOPHAGUS	c.95C>A	c.(94-96)tCg>tAg	p.S32*	FALSE	FALSE	0	FALSE	0	NA	5 days, 5:12:00			NA	NA	NA	NA	ACH-001500
149260171	ESO26_OESOPHAGUS	+	WWTR1	25937	37	3	149260171	ESO26_OESOPHAGUS	149260171	+	Missense_Mutation	SNP	T	C			g.chr3:149260171T>C	ENST00000465804.1	ESO26_OESOPHAGUS	c.722A>G	c.(721-723)cAg>cGg	p.Q241R	FALSE	FALSE	0	FALSE	0	NA	3 days, 21:04:00		09:00:00	NA	NA	NA	NA	ACH-001500
171406541	ESO26_OESOPHAGUS	+	PLD1	5337	37	3	171406541	ESO26_OESOPHAGUS	171406541	+	Silent	SNP	G	A			g.chr3:171406541G>A	ENST00000351298.4	ESO26_OESOPHAGUS	c.1464C>T	c.(1462-1464)gaC>gaT	p.D488D	FALSE	FALSE	0	FALSE	0	NA	128:296	33:85	32:83	NA	NA	NA	NA	ACH-001500
178936096	ESO26_OESOPHAGUS	+	PIK3CA	5290	37	3	178936096	ESO26_OESOPHAGUS	178936096	+	Missense_Mutation	SNP	G	T			g.chr3:178936096G>T	ENST00000263967.3	ESO26_OESOPHAGUS	c.1638G>T	c.(1636-1638)caG>caT	p.Q546H	FALSE	FALSE	0	FALSE	0	NA	328:171		10:04:00	NA	NA	NA	NA	ACH-001500
195507174	ESO26_OESOPHAGUS	+	MUC4	4585	37	3	195507174	ESO26_OESOPHAGUS	195507174	+	Silent	SNP	G	C	rs543220276	byFrequency	g.chr3:195507174G>C	ENST00000463781.3	ESO26_OESOPHAGUS	c.11277C>G	c.(11275-11277)acC>acG	p.T3759T	FALSE	FALSE	0	FALSE	0	8.236e-06	115:301	33:93	34:89	NA	NA	NA	NA	ACH-001500
195510067	ESO26_OESOPHAGUS	+	MUC4	4585	37	3	195510067	ESO26_OESOPHAGUS	195510067	+	Missense_Mutation	SNP	G	C			g.chr3:195510067G>C	ENST00000463781.3	ESO26_OESOPHAGUS	c.8384C>G	c.(8383-8385)aCa>aGa	p.T2795R	FALSE	FALSE	0	FALSE	0	NA	5 days, 8:00:00		10:00:00	NA	NA	NA	NA	ACH-001500
5544884	ESO26_OESOPHAGUS	+	EVC2	132884	37	4	5544884	ESO26_OESOPHAGUS	5544884	+	Missense_Mutation	SNP	A	C			g.chr4:5544884A>C	ENST00000344938.1	ESO26_OESOPHAGUS	c.3715T>G	c.(3715-3717)Tta>Gta	p.L1239V	FALSE	FALSE	0	FALSE	0	NA	84:93	1 day, 12:34:00	1 day, 11:33:00	NA	NA	NA	NA	ACH-001500
5800340	ESO26_OESOPHAGUS	+	EVC	2121	37	4	5800340	ESO26_OESOPHAGUS	5800340	+	Missense_Mutation	SNP	C	T			g.chr4:5800340C>T	ENST00000264956.6	ESO26_OESOPHAGUS	c.2125C>T	c.(2125-2127)Cgg>Tgg	p.R709W	FALSE	FALSE	0	FALSE	0	2.473e-05	3 days, 16:00:00	12:00:00	12:00:00	NA	NA	NA	NA	ACH-001500
9385927	ESO26_OESOPHAGUS	+	RP11-1396O13.13	0	37	4	9385927	ESO26_OESOPHAGUS	9385927	+	Silent	SNP	G	T			g.chr4:9385927G>T	ENST00000508324.1	ESO26_OESOPHAGUS	c.717C>A	c.(715-717)atC>atA	p.I239I	FALSE	FALSE	0	FALSE	0	1.647e-05	8 days, 20:00:00	2 days, 6:00:00	2 days, 6:00:00	NA	NA	NA	NA	ACH-001500
13606597	ESO26_OESOPHAGUS	+	BOD1L1	259282	37	4	13606597	ESO26_OESOPHAGUS	13606597	+	Missense_Mutation	SNP	C	T			g.chr4:13606597C>T	ENST00000040738.5	ESO26_OESOPHAGUS	c.1927G>A	c.(1927-1929)Gaa>Aaa	p.E643K	FALSE	FALSE	0	FALSE	0	NA	6 days, 8:00:00	6 days, 2:01:00	5 days, 22:01:00	NA	NA	NA	NA	ACH-001500
20535275	ESO26_OESOPHAGUS	+	SLIT2	9353	37	4	20535275	ESO26_OESOPHAGUS	20535275	+	Missense_Mutation	SNP	C	T	rs201411609		g.chr4:20535275C>T	ENST00000504154.1	ESO26_OESOPHAGUS	c.1769C>T	c.(1768-1770)aCg>aTg	p.T590M	FALSE	FALSE	0	FALSE	0	NA	10:00:00		08:00:00	NA	NA	NA	NA	ACH-001500
22389676	ESO26_OESOPHAGUS	+	GPR125	166647	37	4	22389676	ESO26_OESOPHAGUS	22389676	+	Missense_Mutation	SNP	T	G			g.chr4:22389676T>G	ENST00000334304.5	ESO26_OESOPHAGUS	c.3618A>C	c.(3616-3618)ttA>ttC	p.L1206F	TRUE	FALSE	0	FALSE	0	NA	07:41:00			NA	NA	NA	NA	ACH-001500
25334927	ESO26_OESOPHAGUS	+	ZCCHC4	29063	37	4	25334927	ESO26_OESOPHAGUS	25334927	+	Missense_Mutation	SNP	T	C			g.chr4:25334927T>C	ENST00000302874.4	ESO26_OESOPHAGUS	c.452T>C	c.(451-453)aTt>aCt	p.I151T	FALSE	FALSE	0	FALSE	0	NA	2 days, 9:00:00	1 day, 2:00:00	23:00:00	NA	NA	NA	NA	ACH-001500
26483328	ESO26_OESOPHAGUS	+	CCKAR	886	37	4	26483328	ESO26_OESOPHAGUS	26483328	+	Missense_Mutation	SNP	C	T			g.chr4:26483328C>T	ENST00000295589.3	ESO26_OESOPHAGUS	c.1219G>A	c.(1219-1221)Ggg>Agg	p.G407R	FALSE	FALSE	0	FALSE	0	NA	2 days, 12:00:00	1 day, 4:00:00	1 day, 2:00:00	NA	NA	NA	NA	ACH-001500
39512402	ESO26_OESOPHAGUS	+	UGDH	7358	37	4	39512402	ESO26_OESOPHAGUS	39512402	+	Missense_Mutation	SNP	C	T	rs202045254		g.chr4:39512402C>T	ENST00000316423.6	ESO26_OESOPHAGUS	c.344G>A	c.(343-345)cGc>cAc	p.R115H	FALSE	FALSE	0	FALSE	0	NA	3 days, 16:00:00	16:00:00	16:00:00	NA	NA	NA	NA	ACH-001500
83277954	ESO26_OESOPHAGUS	+	HNRNPD	3184	37	4	83277954	ESO26_OESOPHAGUS	83277954	+	Missense_Mutation	SNP	C	A			g.chr4:83277954C>A	ENST00000313899.7	ESO26_OESOPHAGUS	c.848G>T	c.(847-849)gGt>gTt	p.G283V	FALSE	FALSE	0	FALSE	0	NA	2 days, 20:00:00	1 day, 7:00:00	1 day, 6:00:00	NA	NA	NA	NA	ACH-001500
95185904	ESO26_OESOPHAGUS	+	SMARCAD1	56916	37	4	95185904	ESO26_OESOPHAGUS	95185904	+	Nonsense_Mutation	SNP	G	A			g.chr4:95185904G>A	ENST00000354268.4	ESO26_OESOPHAGUS	c.1328G>A	c.(1327-1329)tGg>tAg	p.W443*	FALSE	FALSE	0	FALSE	0	NA	4 days, 3:00:00	4 days, 17:00:00		NA	NA	NA	NA	ACH-001500
129012213	ESO26_OESOPHAGUS	+	LARP1B	55132	37	4	129012213	ESO26_OESOPHAGUS	129012213	+	Missense_Mutation	SNP	G	A			g.chr4:129012213G>A	ENST00000326639.6	ESO26_OESOPHAGUS	c.416G>A	c.(415-417)aGt>aAt	p.S139N	FALSE	FALSE	0	FALSE	0	NA	5 days, 7:00:00	5 days, 10:00:00	5 days, 6:00:00	NA	NA	NA	NA	ACH-001500
135121911	ESO26_OESOPHAGUS	+	PABPC4L	132430	37	4	135121911	ESO26_OESOPHAGUS	135121911	+	Silent	SNP	G	A			g.chr4:135121911G>A	ENST00000421491.3	ESO26_OESOPHAGUS	c.264C>T	c.(262-264)cgC>cgT	p.R88R	FALSE	FALSE	0	FALSE	0	3.295e-05	3 days, 18:01:00	2 days, 20:01:00	2 days, 21:01:00	NA	NA	NA	NA	ACH-001500
3600260	ESO26_OESOPHAGUS	+	IRX1	79192	37	5	3600260	ESO26_OESOPHAGUS	3600260	+	Missense_Mutation	SNP	G	A			g.chr5:3600260G>A	ENST00000302006.3	ESO26_OESOPHAGUS	c.1198G>A	c.(1198-1200)Gcg>Acg	p.A400T	FALSE	FALSE	0	FALSE	0	NA	20 days, 2:00:00		4 days, 22:00:00	NA	NA	NA	NA	ACH-001500
7802420	ESO26_OESOPHAGUS	+	ADCY2	108	37	5	7802420	ESO26_OESOPHAGUS	7802420	+	Missense_Mutation	SNP	C	A			g.chr5:7802420C>A	ENST00000338316.4	ESO26_OESOPHAGUS	c.2718C>A	c.(2716-2718)aaC>aaA	p.N906K	FALSE	FALSE	0	FALSE	0	NA	15 days, 22:00:00		6 days, 19:02:00	NA	NA	NA	NA	ACH-001500
11159795	ESO26_OESOPHAGUS	+	CTNND2	1501	37	5	11159795	ESO26_OESOPHAGUS	11159795	+	Silent	SNP	G	A			g.chr5:11159795G>A	ENST00000304623.8	ESO26_OESOPHAGUS	c.2052C>T	c.(2050-2052)aaC>aaT	p.N684N	FALSE	FALSE	0	FALSE	0	NA	17 days, 3:00:00		6 days, 5:00:00	NA	NA	NA	NA	ACH-001500
16672858	ESO26_OESOPHAGUS	+	MYO10	4651	37	5	16672858	ESO26_OESOPHAGUS	16672858	+	Missense_Mutation	SNP	T	A			g.chr5:16672858T>A	ENST00000513610.1	ESO26_OESOPHAGUS	c.5249A>T	c.(5248-5250)cAc>cTc	p.H1750L	FALSE	FALSE	0	FALSE	0	NA	13 days, 20:00:00		4 days, 22:00:00	NA	NA	NA	NA	ACH-001500
21755822	ESO26_OESOPHAGUS	+	CDH12	1010	37	5	21755822	ESO26_OESOPHAGUS	21755822	+	Missense_Mutation	SNP	C	T	rs377360148		g.chr5:21755822C>T	ENST00000382254.1	ESO26_OESOPHAGUS	c.1763G>A	c.(1762-1764)cGa>cAa	p.R588Q	FALSE	FALSE	0	FALSE	0	NA	13 days, 3:01:00			NA	NA	NA	NA	ACH-001500
23527728	ESO26_OESOPHAGUS	+	PRDM9	56979	37	5	23527728	ESO26_OESOPHAGUS	23527728	+	Missense_Mutation	SNP	A	C			g.chr5:23527728A>C	ENST00000296682.3	ESO26_OESOPHAGUS	c.2531A>C	c.(2530-2532)aAg>aCg	p.K844T	FALSE	FALSE	0	FALSE	0	NA	16 days, 15:01:00		4 days, 12:00:00	NA	NA	NA	NA	ACH-001500
35705890	ESO26_OESOPHAGUS	+	SPEF2	79925	37	5	35705890	ESO26_OESOPHAGUS	35705890	+	Missense_Mutation	SNP	T	A			g.chr5:35705890T>A	ENST00000356031.3	ESO26_OESOPHAGUS	c.2645T>A	c.(2644-2646)aTa>aAa	p.I882K	FALSE	FALSE	0	FALSE	0	NA	16 days, 10:02:00		4 days, 4:00:00	NA	NA	NA	NA	ACH-001500
35705892	ESO26_OESOPHAGUS	+	SPEF2	79925	37	5	35705892	ESO26_OESOPHAGUS	35705893	+	Missense_Mutation	DNP	GC	AA			g.chr5:35705892_35705893GC>AA	ENST00000356031.3	ESO26_OESOPHAGUS	c.2647_2648GC>AA	c.(2647-2649)GCa>AAa	p.A883K	FALSE	FALSE	0	FALSE	0	NA	16 days, 5:01:00		4 days, 13:01:00	NA	NA	NA	NA	ACH-001500
89943394	ESO26_OESOPHAGUS	+	GPR98	84059	37	5	89943394	ESO26_OESOPHAGUS	89943394	+	Silent	SNP	C	T			g.chr5:89943394C>T	ENST00000405460.2	ESO26_OESOPHAGUS	c.3102C>T	c.(3100-3102)tgC>tgT	p.C1034C	FALSE	FALSE	0	FALSE	0	NA	23 days, 12:00:00		4 days, 13:01:00	NA	NA	NA	NA	ACH-001500
140187241	ESO26_OESOPHAGUS	+	PCDHA4	56144	37	5	140187241	ESO26_OESOPHAGUS	140187241	+	Missense_Mutation	SNP	G	A			g.chr5:140187241G>A	ENST00000530339.1	ESO26_OESOPHAGUS	c.469G>A	c.(469-471)Gcc>Acc	p.A157T	FALSE	FALSE	0	FALSE	0	NA	17 days, 22:01:00		6 days, 5:00:00	NA	NA	NA	NA	ACH-001500
140203397	ESO26_OESOPHAGUS	+	PCDHA5	56143	37	5	140203397	ESO26_OESOPHAGUS	140203397	+	Silent	SNP	G	A			g.chr5:140203397G>A	ENST00000529859.1	ESO26_OESOPHAGUS	c.2037G>A	c.(2035-2037)tcG>tcA	p.S679S	TRUE	FALSE	0	FALSE	0	NA	14 days, 5:01:00		4 days, 5:00:00	NA	NA	NA	NA	ACH-001500
140215404	ESO26_OESOPHAGUS	+	PCDHA7	56141	37	5	140215404	ESO26_OESOPHAGUS	140215404	+	Missense_Mutation	SNP	C	T			g.chr5:140215404C>T	ENST00000525929.1	ESO26_OESOPHAGUS	c.1436C>T	c.(1435-1437)gCg>gTg	p.A479V	FALSE	FALSE	0	FALSE	0	NA	14 days, 9:01:00		1 day, 22:01:00	NA	NA	NA	NA	ACH-001500
140783650	ESO26_OESOPHAGUS	+	PCDHGA9	56107	37	5	140783650	ESO26_OESOPHAGUS	140783650	+	Silent	SNP	G	A			g.chr5:140783650G>A	ENST00000573521.1	ESO26_OESOPHAGUS	c.1131G>A	c.(1129-1131)ggG>ggA	p.G377G	FALSE	FALSE	0	FALSE	0	1.647e-05	327:189	4 days, 20:59:00	4 days, 19:55:00	451:211	NA	NA	NA	ACH-000823
154395796	ESO26_OESOPHAGUS	+	KIF4B	285643	37	5	154395796	ESO26_OESOPHAGUS	154395796	+	Missense_Mutation	SNP	C	A			g.chr5:154395796C>A	ENST00000435029.4	ESO26_OESOPHAGUS	c.2377C>A	c.(2377-2379)Cct>Act	p.P793T	FALSE	FALSE	0	FALSE	0	NA	38:86				NA	NA	NA	ACH-000823
25689759	ESO26_OESOPHAGUS	+	SCGN	10590	37	6	25689759	ESO26_OESOPHAGUS	25689759	+	Splice_Site	SNP	T	G			g.chr6:25689759T>G	ENST00000377961.2	ESO26_OESOPHAGUS	c.632T>G	c.(631-633)gTt>gGt	p.V211G	FALSE	FALSE	0	FALSE	0	NA	24:64		03:02:00	02:04:00	NA	NA	NA	ACH-000823
25727211	ESO26_OESOPHAGUS	+	HIST1H2BA	255626	37	6	25727211	ESO26_OESOPHAGUS	25727211	+	Silent	SNP	A	G	rs533953685		g.chr6:25727211A>G	ENST00000274764.2	ESO26_OESOPHAGUS	c.75A>G	c.(73-75)aaA>aaG	p.K25K	FALSE	FALSE	0	FALSE	0	NA	86:266	15:47:00	15:48:00	85:181	NA	NA	NA	ACH-000823
26507003	ESO26_OESOPHAGUS	+	BTN1A1	696	37	6	26507003	ESO26_OESOPHAGUS	26507003	+	Missense_Mutation	SNP	A	C			g.chr6:26507003A>C	ENST00000244513.6	ESO26_OESOPHAGUS	c.802A>C	c.(802-804)Act>Cct	p.T268P	FALSE	FALSE	0	FALSE	0	NA	70:141		04:06:00	10:52:00	NA	NA	NA	ACH-000823
28963936	ESO26_OESOPHAGUS	+	ZNF311	282890	37	6	28963936	ESO26_OESOPHAGUS	28963936	+	Silent	SNP	C	T	rs548059546		g.chr6:28963936C>T	ENST00000377179.3	ESO26_OESOPHAGUS	c.843G>A	c.(841-843)ggG>ggA	p.G281G	FALSE	FALSE	0	FALSE	0	NA	12:21:00				NA	NA	NA	ACH-000823
29795909	ESO26_OESOPHAGUS	+	HLA-G	3135	37	6	29795909	ESO26_OESOPHAGUS	29795909	+	Silent	SNP	C	T			g.chr6:29795909C>T	ENST00000360323.6	ESO26_OESOPHAGUS	c.159C>T	c.(157-159)gaC>gaT	p.D53D	FALSE	FALSE	0	FALSE	0	NA	47:105		05:11:00	16:42:00	NA	NA	NA	ACH-000823
30996120	ESO26_OESOPHAGUS	+	MUC22	100507679	37	6	30996120	ESO26_OESOPHAGUS	30996120	+	Missense_Mutation	SNP	G	A	rs572401161		g.chr6:30996120G>A	ENST00000561890.1	ESO26_OESOPHAGUS	c.2912G>A	c.(2911-2913)gGc>gAc	p.G971D	TRUE	FALSE	0	FALSE	0	1.648e-05	1 day, 8:48:00	77:127	75:127	50:60	NA	NA	NA	ACH-000823
39847115	ESO26_OESOPHAGUS	+	DAAM2	23500	37	6	39847115	ESO26_OESOPHAGUS	39847115	+	Silent	SNP	A	C			g.chr6:39847115A>C	ENST00000398904.2	ESO26_OESOPHAGUS	c.1707A>C	c.(1705-1707)ccA>ccC	p.P569P	FALSE	FALSE	0	FALSE	0	NA	283:655	37:77	37:72		NA	NA	NA	ACH-000823
41250243	ESO26_OESOPHAGUS	+	TREM1	54210	37	6	41250243	ESO26_OESOPHAGUS	41250243	+	Missense_Mutation	SNP	C	T			g.chr6:41250243C>T	ENST00000244709.4	ESO26_OESOPHAGUS	c.296G>A	c.(295-297)cGa>cAa	p.R99Q	FALSE	FALSE	0	FALSE	0	NA	3 days, 15:58:00	1 day, 21:32:00	1 day, 16:33:00	1 day, 13:20:00	NA	NA	NA	ACH-000823
43591760	ESO26_OESOPHAGUS	+	GTPBP2	54676	37	6	43591760	ESO26_OESOPHAGUS	43591760	+	Silent	SNP	C	G			g.chr6:43591760C>G	ENST00000307126.5	ESO26_OESOPHAGUS	c.1146G>C	c.(1144-1146)ctG>ctC	p.L382L	FALSE	FALSE	0	FALSE	0	NA	63:139	09:12:00	08:11:00		04:07:00	NA	NA	ACH-000823
54805296	ESO26_OESOPHAGUS	+	FAM83B	222584	37	6	54805296	ESO26_OESOPHAGUS	54805296	+	Silent	SNP	G	A	rs149380682		g.chr6:54805296G>A	ENST00000306858.7	ESO26_OESOPHAGUS	c.1527G>A	c.(1525-1527)ccG>ccA	p.P509P	FALSE	FALSE	0	FALSE	0	NA	214:160	1 day, 13:21:00	1 day, 14:21:00	2 days, 18:19:00	1 day, 10:17:00	NA	NA	ACH-000823
54805893	ESO26_OESOPHAGUS	+	FAM83B	222584	37	6	54805893	ESO26_OESOPHAGUS	54805893	+	Silent	SNP	A	G			g.chr6:54805893A>G	ENST00000306858.7	ESO26_OESOPHAGUS	c.2124A>G	c.(2122-2124)aaA>aaG	p.K708K	FALSE	FALSE	0	FALSE	0	NA	154:356	23:54:00	23:52:00	20:56:00	NA	NA	NA	ACH-000823
55128601	ESO26_OESOPHAGUS	+	HCRTR2	3062	37	6	55128601	ESO26_OESOPHAGUS	55128601	+	Missense_Mutation	SNP	G	A	rs199660644		g.chr6:55128601G>A	ENST00000370862.3	ESO26_OESOPHAGUS	c.743G>A	c.(742-744)cGc>cAc	p.R248H	FALSE	FALSE	0	FALSE	0	4.942e-05	140:306		67:135	79:135	NA	NA	NA	ACH-000823
94129056	ESO26_OESOPHAGUS	+	EPHA7	2045	37	6	94129056	ESO26_OESOPHAGUS	94129056	+	Missense_Mutation	SNP	C	T			g.chr6:94129056C>T	ENST00000369303.4	ESO26_OESOPHAGUS	c.4G>A	c.(4-6)Gtt>Att	p.V2I	FALSE	FALSE	0	FALSE	0	NA	0.717361				NA	NA	NA	ACH-000823
100061829	ESO26_OESOPHAGUS	+	PRDM13	59336	37	6	100061829	ESO26_OESOPHAGUS	100061829	+	Missense_Mutation	SNP	G	C			g.chr6:100061829G>C	ENST00000369215.4	ESO26_OESOPHAGUS	c.1318G>C	c.(1318-1320)Gac>Cac	p.D440H	TRUE	FALSE	0	FALSE	0	NA	0.63125					NA	NA	ACH-000823
101109732	ESO26_OESOPHAGUS	+	ASCC3	10973	37	6	101109732	ESO26_OESOPHAGUS	101109732	+	Missense_Mutation	SNP	G	C			g.chr6:101109732G>C	ENST00000369162.2	ESO26_OESOPHAGUS	c.2653C>G	c.(2653-2655)Cca>Gca	p.P885A	FALSE	FALSE	0	FALSE	0	NA	0.679167					NA	NA	ACH-000823
109471414	ESO26_OESOPHAGUS	+	CEP57L1	285753	37	6	109471414	ESO26_OESOPHAGUS	109471414	+	Missense_Mutation	SNP	G	A			g.chr6:109471414G>A	ENST00000517392.1	ESO26_OESOPHAGUS	c.434G>A	c.(433-435)cGa>cAa	p.R145Q	FALSE	FALSE	0	FALSE	0	NA	54:200	0.333333	07:59:00	12:58:00	NA	NA	NA	ACH-000823
127471606	ESO26_OESOPHAGUS	+	RSPO3	84870	37	6	127471606	ESO26_OESOPHAGUS	127471606	+	Missense_Mutation	SNP	A	C			g.chr6:127471606A>C	ENST00000356698.4	ESO26_OESOPHAGUS	c.325A>C	c.(325-327)Aat>Cat	p.N109H	FALSE	FALSE	0	FALSE	0	4.118e-05	255:82		20:16:00	1 day, 15:30:00	NA	NA	NA	ACH-000823
132892301	ESO26_OESOPHAGUS	+	TAAR6	319100	37	6	132892301	ESO26_OESOPHAGUS	132892301	+	Missense_Mutation	SNP	G	A			g.chr6:132892301G>A	ENST00000275198.1	ESO26_OESOPHAGUS	c.841G>A	c.(841-843)Gat>Aat	p.D281N	FALSE	FALSE	0	FALSE	0	1.647e-05	34:274			0.793056	NA	NA	NA	ACH-000823
151152827	ESO26_OESOPHAGUS	+	PLEKHG1	57480	37	6	151152827	ESO26_OESOPHAGUS	151152827	+	Silent	SNP	G	A			g.chr6:151152827G>A	ENST00000358517.2	ESO26_OESOPHAGUS	c.2580G>A	c.(2578-2580)gcG>gcA	p.A860A	TRUE	FALSE	0	FALSE	0	NA	4 days, 8:47:00	2 days, 22:26:00	3 days, 0:29:00	102:71	NA	NA	NA	ACH-000823
151561836	ESO26_OESOPHAGUS	+	AKAP12	9590	37	6	151561836	ESO26_OESOPHAGUS	151561836	+	Missense_Mutation	SNP	G	A			g.chr6:151561836G>A	ENST00000253332.1	ESO26_OESOPHAGUS	c.139G>A	c.(139-141)Gct>Act	p.A47T	FALSE	FALSE	0	FALSE	0	NA	130:345	12:11:00	10:12:00		NA	NA	NA	ACH-000823
158924047	ESO26_OESOPHAGUS	+	TULP4	56995	37	6	158924047	ESO26_OESOPHAGUS	158924047	+	Missense_Mutation	SNP	C	T			g.chr6:158924047C>T	ENST00000367097.3	ESO26_OESOPHAGUS	c.3352C>T	c.(3352-3354)Cgg>Tgg	p.R1118W	FALSE	FALSE	0	FALSE	0	NA	3 days, 23:48:00	1 day, 12:23:00	1 day, 10:24:00		NA	NA	NA	ACH-000823
193427	ESO26_OESOPHAGUS	+	FAM20C	56975	37	7	193427	ESO26_OESOPHAGUS	193427	+	Silent	SNP	C	T			g.chr7:193427C>T	ENST00000313766.5	ESO26_OESOPHAGUS	c.228C>T	c.(226-228)gcC>gcT	p.A76A	FALSE	FALSE	0	FALSE	0	NA	78:219	56:96	51:91	1 day, 11:43:00	NA	NA	NA	ACH-000823
944768	ESO26_OESOPHAGUS	+	ADAP1	11033	37	7	944768	ESO26_OESOPHAGUS	944768	+	Missense_Mutation	SNP	C	T			g.chr7:944768C>T	ENST00000265846.5	ESO26_OESOPHAGUS	c.430G>A	c.(430-432)Ggg>Agg	p.G144R	FALSE	FALSE	0	FALSE	0	NA	133:218	39:98	39:98	21:36:00	NA	NA	NA	ACH-000823
13946195	ESO26_OESOPHAGUS	+	ETV1	2115	37	7	13946195	ESO26_OESOPHAGUS	13946195	+	Missense_Mutation	SNP	G	A			g.chr7:13946195G>A	ENST00000430479.1	ESO26_OESOPHAGUS	c.970C>T	c.(970-972)Cgg>Tgg	p.R324W	FALSE	FALSE	0	FALSE	0	NA	95:572				NA	NA	NA	ACH-000823
17375352	ESO26_OESOPHAGUS	+	AHR	196	37	7	17375352	ESO26_OESOPHAGUS	17375352	+	Missense_Mutation	SNP	C	T			g.chr7:17375352C>T	ENST00000242057.4	ESO26_OESOPHAGUS	c.1102C>T	c.(1102-1104)Cgc>Tgc	p.R368C	FALSE	FALSE	0	FALSE	0	8.297e-06	11:36:00	15:21:00	15:20:00	83:97	NA	NA	NA	ACH-000823
27149893	ESO26_OESOPHAGUS	+	HOXA3	3200	37	7	27149893	ESO26_OESOPHAGUS	27149893	+	Missense_Mutation	SNP	A	G			g.chr7:27149893A>G	ENST00000396352.4	ESO26_OESOPHAGUS	c.367T>C	c.(367-369)Tct>Cct	p.S123P	FALSE	FALSE	0	FALSE	0	NA	0.766667				NA	NA	NA	ACH-000823
29980414	ESO26_OESOPHAGUS	+	SCRN1	9805	37	7	29980414	ESO26_OESOPHAGUS	29980414	+	Missense_Mutation	SNP	G	A			g.chr7:29980414G>A	ENST00000426154.1	ESO26_OESOPHAGUS	c.623C>T	c.(622-624)gCt>gTt	p.A208V	FALSE	FALSE	0	FALSE	0	NA	213:126	1 day, 12:21:00	1 day, 11:19:00	2 days, 13:18:00	NA	NA	NA	ACH-000823
31123797	ESO26_OESOPHAGUS	+	ADCYAP1R1	117	37	7	31123797	ESO26_OESOPHAGUS	31123797	+	Missense_Mutation	SNP	T	G			g.chr7:31123797T>G	ENST00000304166.4	ESO26_OESOPHAGUS	c.370T>G	c.(370-372)Tcg>Gcg	p.S124A	FALSE	FALSE	0	FALSE	0	NA	190:403	1 day, 6:47:00	1 day, 5:50:00	53:93	NA	NA	NA	ACH-000823
40134155	ESO26_OESOPHAGUS	+	CDK13	8621	37	7	40134155	ESO26_OESOPHAGUS	40134155	+	Nonsense_Mutation	SNP	C	G			g.chr7:40134155C>G	ENST00000181839.4	ESO26_OESOPHAGUS	c.4115C>G	c.(4114-4116)tCa>tGa	p.S1372*	FALSE	FALSE	0	FALSE	0	NA	115:201	06:08:00	07:08:00		NA	NA	NA	ACH-000823
44047019	ESO26_OESOPHAGUS	+	SPDYE1	285955	37	7	44047019	ESO26_OESOPHAGUS	44047019	+	Missense_Mutation	SNP	G	A	rs544063917		g.chr7:44047019G>A	ENST00000258704.3	ESO26_OESOPHAGUS	c.785G>A	c.(784-786)cGc>cAc	p.R262H	FALSE	FALSE	0	FALSE	0	NA	38:105	72:152	71:151		1 day, 7:47:00	NA	NA	ACH-000823
48335399	ESO26_OESOPHAGUS	+	ABCA13	154664	37	7	48335399	ESO26_OESOPHAGUS	48335399	+	Missense_Mutation	SNP	G	T			g.chr7:48335399G>T	ENST00000435803.1	ESO26_OESOPHAGUS	c.9058G>T	c.(9058-9060)Gcc>Tcc	p.A3020S	FALSE	FALSE	0	FALSE	0	1.655e-05	31:192		04:28:00			NA	NA	ACH-000823
73011615	ESO26_OESOPHAGUS	+	MLXIPL	51085	37	7	73011615	ESO26_OESOPHAGUS	73011615	+	Silent	SNP	A	G			g.chr7:73011615A>G	ENST00000313375.3	ESO26_OESOPHAGUS	c.1500T>C	c.(1498-1500)ccT>ccC	p.P500P	FALSE	FALSE	0	FALSE	0	NA	125:259	36:79	36:75	03:04:00	NA	NA	NA	ACH-000823
75911012	ESO26_OESOPHAGUS	+	SRRM3	222183	37	7	75911012	ESO26_OESOPHAGUS	75911012	+	Missense_Mutation	SNP	G	C			g.chr7:75911012G>C	ENST00000326382.8	ESO26_OESOPHAGUS	c.1262G>C	c.(1261-1263)cGc>cCc	p.R421P	FALSE	FALSE	0	FALSE	0	NA	130:325	05:22:00	06:22:00	14:30:00	NA	NA	NA	ACH-000823
94252647	ESO26_OESOPHAGUS	+	SGCE	8910	37	7	94252647	ESO26_OESOPHAGUS	94252647	+	Missense_Mutation	SNP	C	A			g.chr7:94252647C>A	ENST00000265735.7	ESO26_OESOPHAGUS	c.453G>T	c.(451-453)atG>atT	p.M151I	FALSE	FALSE	0	FALSE	0	2.471e-05	231:118		2 days, 13:24:00	10:10:00	NA	NA	NA	ACH-000823
97821944	ESO26_OESOPHAGUS	+	LMTK2	22853	37	7	97821944	ESO26_OESOPHAGUS	97821944	+	Missense_Mutation	SNP	T	A			g.chr7:97821944T>A	ENST00000297293.5	ESO26_OESOPHAGUS	c.2167T>A	c.(2167-2169)Ttt>Att	p.F723I	FALSE	FALSE	0	FALSE	0	2.471e-05	40:276			02:02:00	NA	NA	NA	ACH-000823
100634913	ESO26_OESOPHAGUS	+	MUC12	10071	37	7	100634913	ESO26_OESOPHAGUS	100634913	+	Missense_Mutation	SNP	G	C			g.chr7:100634913G>C	ENST00000379442.3	ESO26_OESOPHAGUS	c.1498G>C	c.(1498-1500)Gaa>Caa	p.E500Q	FALSE	FALSE	0	FALSE	0	NA	0.91875				NA	NA	NA	ACH-000823
100635332	ESO26_OESOPHAGUS	+	MUC12	10071	37	7	100635332	ESO26_OESOPHAGUS	100635332	+	Missense_Mutation	SNP	C	A			g.chr7:100635332C>A	ENST00000379442.3	ESO26_OESOPHAGUS	c.1917C>A	c.(1915-1917)ttC>ttA	p.F639L	FALSE	FALSE	0	FALSE	0	NA	147:286	46:117	46:118		NA	NA	NA	ACH-000823
128845590	ESO26_OESOPHAGUS	+	SMO	6608	37	7	128845590	ESO26_OESOPHAGUS	128845590	+	Missense_Mutation	SNP	G	A			g.chr7:128845590G>A	ENST00000249373.3	ESO26_OESOPHAGUS	c.887G>A	c.(886-888)cGt>cAt	p.R296H	FALSE	FALSE	0	FALSE	0	NA	60:169	18:55:00	18:55:00		13:37:00	NA	NA	ACH-000823
128852162	ESO26_OESOPHAGUS	+	SMO	6608	37	7	128852162	ESO26_OESOPHAGUS	128852162	+	Missense_Mutation	SNP	A	G	rs377501107		g.chr7:128852162A>G	ENST00000249373.3	ESO26_OESOPHAGUS	c.2234A>G	c.(2233-2235)cAg>cGg	p.Q745R	FALSE	FALSE	0	FALSE	0	NA	93:186	49:125	48:118	03:03:00	NA	NA	NA	ACH-000823
140710309	ESO26_OESOPHAGUS	+	MRPS33	51650	37	7	140710309	ESO26_OESOPHAGUS	140710309	+	Missense_Mutation	SNP	A	C	rs375878978		g.chr7:140710309A>C	ENST00000393008.3	ESO26_OESOPHAGUS	c.125T>G	c.(124-126)tTg>tGg	p.L42W	FALSE	FALSE	0	FALSE	0	NA	34:193	32:110	31:107		NA	NA	NA	ACH-000823
142626640	ESO26_OESOPHAGUS	+	TRPV5	56302	37	7	142626640	ESO26_OESOPHAGUS	142626640	+	Missense_Mutation	SNP	C	T	rs199871524		g.chr7:142626640C>T	ENST00000265310.1	ESO26_OESOPHAGUS	c.370G>A	c.(370-372)Gct>Act	p.A124T	FALSE	FALSE	0	FALSE	0	NA	237:428	43:94	42:95	40:84	NA	NA	NA	ACH-000823
148990656	ESO26_OESOPHAGUS	+	ZNF783	100289678	37	7	148990656	ESO26_OESOPHAGUS	148990656	+	Missense_Mutation	SNP	G	A			g.chr7:148990656G>A	ENST00000418158.2	ESO26_OESOPHAGUS	c.523G>A	c.(523-525)Gcc>Acc	p.A175T	FALSE	FALSE	0	FALSE	0	NA	135:383	74:112	73:108		NA	NA	NA	ACH-000823
151860133	ESO26_OESOPHAGUS	+	KMT2C	58508	37	7	151860133	ESO26_OESOPHAGUS	151860133	+	Missense_Mutation	SNP	A	G			g.chr7:151860133A>G	ENST00000262189.6	ESO26_OESOPHAGUS	c.10529T>C	c.(10528-10530)gTa>gCa	p.V3510A	TRUE	FALSE	0	FALSE	0	8.242e-06	48:114	23:31:00	23:30:00	30:78	NA	NA	NA	ACH-000823
3045458	ESO26_OESOPHAGUS	+	CSMD1	64478	37	8	3045458	ESO26_OESOPHAGUS	3045458	+	Silent	SNP	C	T	rs374956001		g.chr8:3045458C>T	ENST00000520002.1	ESO26_OESOPHAGUS	c.5556G>A	c.(5554-5556)caG>caA	p.Q1852Q	FALSE	FALSE	0	FALSE	0	NA	105:206	37:65	35:62		NA	NA	NA	ACH-000823
8175878	ESO26_OESOPHAGUS	+	SGK223	0	37	8	8175878	ESO26_OESOPHAGUS	8175878	+	Missense_Mutation	SNP	G	A	rs371899149		g.chr8:8175878G>A	ENST00000520004.1	ESO26_OESOPHAGUS	c.4007C>T	c.(4006-4008)cCg>cTg	p.P1336L	FALSE	FALSE	0	FALSE	0	NA	48:149	85:201	85:196		NA	NA	NA	ACH-000823
28210808	ESO26_OESOPHAGUS	+	ZNF395	55893	37	8	28210808	ESO26_OESOPHAGUS	28210808	+	Missense_Mutation	SNP	T	G			g.chr8:28210808T>G	ENST00000344423.5	ESO26_OESOPHAGUS	c.701A>C	c.(700-702)cAc>cCc	p.H234P	FALSE	FALSE	0	FALSE	0	NA	62:414	33:65	31:64		NA	NA	NA	ACH-000823
35616837	ESO26_OESOPHAGUS	+	UNC5D	137970	37	8	35616837	ESO26_OESOPHAGUS	35616837	+	Splice_Site	SNP	G	T			g.chr8:35616837G>T	ENST00000404895.2	ESO26_OESOPHAGUS		c.e14-1		FALSE	FALSE	0	FALSE	0	NA	92:425	0.564583			NA	NA	NA	ACH-000823
52321043	ESO26_OESOPHAGUS	+	PXDNL	137902	37	8	52321043	ESO26_OESOPHAGUS	52321043	+	Silent	SNP	A	G			g.chr8:52321043A>G	ENST00000356297.4	ESO26_OESOPHAGUS	c.3141T>C	c.(3139-3141)tcT>tcC	p.S1047S	FALSE	FALSE	0	FALSE	0	NA	46:322	62:208	59:205		NA	NA	NA	ACH-000823
61774787	ESO26_OESOPHAGUS	+	CHD7	55636	37	8	61774787	ESO26_OESOPHAGUS	61774787	+	Silent	SNP	G	A			g.chr8:61774787G>A	ENST00000423902.2	ESO26_OESOPHAGUS	c.7863G>A	c.(7861-7863)caG>caA	p.Q2621Q	FALSE	FALSE	0	FALSE	0	NA	61:168	33:60	30:60	17:52:00	NA	NA	NA	ACH-000823
65536985	ESO26_OESOPHAGUS	+	CYP7B1	9420	37	8	65536985	ESO26_OESOPHAGUS	65536985	+	Silent	SNP	A	C			g.chr8:65536985A>C	ENST00000310193.3	ESO26_OESOPHAGUS	c.234T>G	c.(232-234)ggT>ggG	p.G78G	TRUE	FALSE	0	FALSE	0	NA	1.01806				NA	NA	NA	ACH-000823
79650754	ESO26_OESOPHAGUS	+	IL7	3574	37	8	79650754	ESO26_OESOPHAGUS	79650754	+	Missense_Mutation	SNP	C	G			g.chr8:79650754C>G	ENST00000263851.4	ESO26_OESOPHAGUS	c.345G>C	c.(343-345)ttG>ttC	p.L115F	FALSE	FALSE	0	FALSE	0	8.236e-06	215:443	1 day, 10:58:00	34:60		NA	NA	NA	ACH-000823
89130976	ESO26_OESOPHAGUS	+	MMP16	4325	37	8	89130976	ESO26_OESOPHAGUS	89130976	+	Missense_Mutation	SNP	T	G			g.chr8:89130976T>G	ENST00000286614.6	ESO26_OESOPHAGUS	c.824A>C	c.(823-825)aAc>aCc	p.N275T	FALSE	FALSE	0	FALSE	0	4.118e-05	285:172	3 days, 4:45:00	3 days, 5:46:00		NA	NA	NA	ACH-000823
94935377	ESO26_OESOPHAGUS	+	PDP1	54704	37	8	94935377	ESO26_OESOPHAGUS	94935377	+	Missense_Mutation	SNP	C	G			g.chr8:94935377C>G	ENST00000297598.4	ESO26_OESOPHAGUS	c.1090C>G	c.(1090-1092)Ctt>Gtt	p.L364V	FALSE	FALSE	0	FALSE	0	NA	448:777	58:95	57:92		54:90	NA	NA	ACH-000823
96057808	ESO26_OESOPHAGUS	+	NDUFAF6	137682	37	8	96057808	ESO26_OESOPHAGUS	96057808	+	Missense_Mutation	SNP	C	G	rs200347396		g.chr8:96057808C>G	ENST00000396124.4	ESO26_OESOPHAGUS	c.513C>G	c.(511-513)atC>atG	p.I171M	FALSE	FALSE	0	FALSE	0	NA	71:201	09:12:00	09:11:00		NA	NA	NA	ACH-000823
106814049	ESO26_OESOPHAGUS	+	ZFPM2	23414	37	8	106814049	ESO26_OESOPHAGUS	106814049	+	Missense_Mutation	SNP	A	T			g.chr8:106814049A>T	ENST00000407775.2	ESO26_OESOPHAGUS	c.1739A>T	c.(1738-1740)aAg>aTg	p.K580M	FALSE	FALSE	0	FALSE	0	NA	270:510	148:333	146:326	06:08:00	NA	NA	NA	ACH-000823
110431367	ESO26_OESOPHAGUS	+	PKHD1L1	93035	37	8	110431367	ESO26_OESOPHAGUS	110431367	+	Missense_Mutation	SNP	C	A	rs199909220	byFrequency	g.chr8:110431367C>A	ENST00000378402.5	ESO26_OESOPHAGUS	c.2402C>A	c.(2401-2403)aCg>aAg	p.T801K	FALSE	FALSE	0	FALSE	0	NA	173:335	71:147	69:144		NA	NA	NA	ACH-000823
133053948	ESO26_OESOPHAGUS	+	OC90	729330	37	8	133053948	ESO26_OESOPHAGUS	133053948	+	Splice_Site	SNP	T	G			g.chr8:133053948T>G	ENST00000443356.2	ESO26_OESOPHAGUS		c.e5-2		FALSE	FALSE	0	FALSE	0	NA	111:252	12:33:00	13:35:00		NA	NA	NA	ACH-000823
139824132	ESO26_OESOPHAGUS	+	COL22A1	169044	37	8	139824132	ESO26_OESOPHAGUS	139824132	+	Silent	SNP	A	G			g.chr8:139824132A>G	ENST00000303045.6	ESO26_OESOPHAGUS	c.1359T>C	c.(1357-1359)ccT>ccC	p.P453P	TRUE	FALSE	0	FALSE	0	NA	82:185	32:81	28:79		NA	NA	NA	ACH-000823
143545673	ESO26_OESOPHAGUS	+	BAI1	575	37	8	143545673	ESO26_OESOPHAGUS	143545673	+	Silent	SNP	C	T			g.chr8:143545673C>T	ENST00000517894.1	ESO26_OESOPHAGUS	c.114C>T	c.(112-114)ccC>ccT	p.P38P	FALSE	FALSE	0	FALSE	0	NA	202:512	0.758333	0.716667	35:89	NA	NA	NA	ACH-000823
145622065	ESO26_OESOPHAGUS	+	CPSF1	29894	37	8	145622065	ESO26_OESOPHAGUS	145622065	+	Missense_Mutation	SNP	C	T			g.chr8:145622065C>T	ENST00000349769.3	ESO26_OESOPHAGUS	c.2672G>A	c.(2671-2673)cGc>cAc	p.R891H	FALSE	FALSE	0	FALSE	0	NA	95:193	42:83	40:80		NA	NA	NA	ACH-000823
4118101	ESO26_OESOPHAGUS	+	GLIS3	169792	37	9	4118101	ESO26_OESOPHAGUS	4118101	+	Silent	SNP	T	G			g.chr9:4118101T>G	ENST00000324333.10	ESO26_OESOPHAGUS	c.912A>C	c.(910-912)ccA>ccC	p.P304P	FALSE	FALSE	0	FALSE	0	NA	112:233		23:43:00	97:301	NA	NA	NA	ACH-000823
18889671	ESO26_OESOPHAGUS	+	ADAMTSL1	92949	37	9	18889671	ESO26_OESOPHAGUS	18889671	+	Missense_Mutation	SNP	A	C			g.chr9:18889671A>C	ENST00000380548.4	ESO26_OESOPHAGUS	c.4568A>C	c.(4567-4569)aAc>aCc	p.N1523T	FALSE	FALSE	0	FALSE	0	NA	164:373	27:104	27:103		NA	NA	NA	ACH-000823
34971401	ESO26_OESOPHAGUS	+	KIAA1045	23349	37	9	34971401	ESO26_OESOPHAGUS	34971401	+	Missense_Mutation	SNP	C	T			g.chr9:34971401C>T	ENST00000242315.3	ESO26_OESOPHAGUS	c.106C>T	c.(106-108)Cgc>Tgc	p.R36C	FALSE	FALSE	0	FALSE	0	NA	136:258	11:16:00	10:16:00		NA	NA	NA	ACH-000823
77245283	ESO26_OESOPHAGUS	+	RORB	6096	37	9	77245283	ESO26_OESOPHAGUS	77245283	+	Splice_Site	SNP	G	A			g.chr9:77245283G>A	ENST00000396204.2	ESO26_OESOPHAGUS	c.126G>A	c.(124-126)aaG>aaA	p.K42K	FALSE	FALSE	0	FALSE	0	NA	264:129	3 days, 3:34:00	3 days, 3:34:00		NA	NA	NA	ACH-000823
102595569	ESO26_OESOPHAGUS	+	NR4A3	8013	37	9	102595569	ESO26_OESOPHAGUS	102595569	+	Missense_Mutation	SNP	C	T			g.chr9:102595569C>T	ENST00000395097.2	ESO26_OESOPHAGUS	c.1087C>T	c.(1087-1089)Cgt>Tgt	p.R363C	FALSE	FALSE	0	FALSE	0	NA	80:495			27:164	NA	NA	NA	ACH-000823
120475751	ESO26_OESOPHAGUS	+	TLR4	7099	37	9	120475751	ESO26_OESOPHAGUS	120475751	+	Missense_Mutation	SNP	C	T			g.chr9:120475751C>T	ENST00000355622.6	ESO26_OESOPHAGUS	c.1345C>T	c.(1345-1347)Ctc>Ttc	p.L449F	FALSE	FALSE	0	FALSE	0	1.654e-05	4 days, 12:55:00	1 day, 8:08:00	1 day, 7:08:00		NA	NA	NA	ACH-000823
129458242	ESO26_OESOPHAGUS	+	LMX1B	4010	37	9	129458242	ESO26_OESOPHAGUS	129458242	+	Silent	SNP	C	T			g.chr9:129458242C>T	ENST00000373474.4	ESO26_OESOPHAGUS	c.1011C>T	c.(1009-1011)ctC>ctT	p.L337L	FALSE	FALSE	0	FALSE	0	8.271e-06	113:654				NA	NA	NA	ACH-000823
130486639	ESO26_OESOPHAGUS	+	TTC16	158248	37	9	130486639	ESO26_OESOPHAGUS	130486639	+	Silent	SNP	A	G			g.chr9:130486639A>G	ENST00000373289.3	ESO26_OESOPHAGUS	c.1113A>G	c.(1111-1113)cgA>cgG	p.R371R	FALSE	FALSE	0	FALSE	0	NA	135:329	24:70	1.00556		NA	NA	NA	ACH-000823
135545332	ESO26_OESOPHAGUS	+	DDX31	64794	37	9	135545332	ESO26_OESOPHAGUS	135545332	+	Missense_Mutation	SNP	G	C			g.chr9:135545332G>C	ENST00000372159.3	ESO26_OESOPHAGUS	c.305C>G	c.(304-306)cCc>cGc	p.P102R	FALSE	FALSE	0	FALSE	0	NA	145:338	0.709028	0.709028		NA	NA	NA	ACH-000823
139273134	ESO26_OESOPHAGUS	+	SNAPC4	6621	37	9	139273134	ESO26_OESOPHAGUS	139273134	+	Missense_Mutation	SNP	T	G			g.chr9:139273134T>G	ENST00000298532.2	ESO26_OESOPHAGUS	c.3145A>C	c.(3145-3147)Agc>Cgc	p.S1049R	FALSE	FALSE	0	FALSE	0	NA	234:506	97:156	93:154		NA	NA	NA	ACH-000823
139879235	ESO26_OESOPHAGUS	+	LCNL1	401562	37	9	139879235	ESO26_OESOPHAGUS	139879235	+	Missense_Mutation	SNP	G	T	rs201283961		g.chr9:139879235G>T	ENST00000408973.2	ESO26_OESOPHAGUS	c.267G>T	c.(265-267)atG>atT	p.M89I	FALSE	FALSE	0	FALSE	0	NA	44:176	05:36:00	05:36:00		NA	NA	NA	ACH-000823
140094998	ESO26_OESOPHAGUS	+	TPRN	286262	37	9	140094998	ESO26_OESOPHAGUS	140094998	+	Missense_Mutation	SNP	G	C			g.chr9:140094998G>C	ENST00000409012.4	ESO26_OESOPHAGUS	c.166C>G	c.(166-168)Ctg>Gtg	p.L56V	FALSE	FALSE	0	FALSE	0	1.647e-05	40:101	14:23:00	13:23:00		NA	NA	NA	ACH-000823
140130788	ESO26_OESOPHAGUS	+	SLC34A3	142680	37	9	140130788	ESO26_OESOPHAGUS	140130788	+	Missense_Mutation	SNP	G	A	rs527814598	byFrequency	g.chr9:140130788G>A	ENST00000538474.1	ESO26_OESOPHAGUS	c.1720G>A	c.(1720-1722)Gtc>Atc	p.V574I	FALSE	FALSE	0	FALSE	0	8.237e-06	112:90	1 day, 11:28:00	1 day, 11:27:00		NA	NA	NA	ACH-000823
16562792	ESO26_OESOPHAGUS	+	C1QL3	389941	37	10	16562792	ESO26_OESOPHAGUS	16562792	+	Silent	SNP	G	T			g.chr10:16562792G>T	ENST00000298943.3	ESO26_OESOPHAGUS	c.273C>A	c.(271-273)ggC>ggA	p.G91G	FALSE	FALSE	0	FALSE	0	3.295e-05	257:143	2 days, 7:26:00	2 days, 6:27:00	209:74	NA	NA	NA	ACH-000823
46261129	ESO26_OESOPHAGUS	+	FAM21C	253725	37	10	46261129	ESO26_OESOPHAGUS	46261129	+	Silent	SNP	T	C			g.chr10:46261129T>C	ENST00000336378.4	ESO26_OESOPHAGUS	c.1740T>C	c.(1738-1740)gaT>gaC	p.D580D	FALSE	FALSE	0	FALSE	0	1.647e-05	104:177	30:65	28:65	03:11:00	NA	NA	NA	ACH-000823
81930614	ESO26_OESOPHAGUS	+	ANXA11	311	37	10	81930614	ESO26_OESOPHAGUS	81930614	+	Missense_Mutation	SNP	C	T			g.chr10:81930614C>T	ENST00000438331.1	ESO26_OESOPHAGUS	c.113G>A	c.(112-114)gGg>gAg	p.G38E	TRUE	FALSE	0	FALSE	0	NA	62:195	1 day, 2:44:00	1 day, 0:43:00		NA	NA	NA	ACH-000823
102743666	ESO26_OESOPHAGUS	+	SEMA4G	57715	37	10	102743666	ESO26_OESOPHAGUS	102743666	+	Silent	SNP	A	C			g.chr10:102743666A>C	ENST00000370250.4	ESO26_OESOPHAGUS	c.2295A>C	c.(2293-2295)ccA>ccC	p.P765P	FALSE	FALSE	0	FALSE	0	NA	101:247	39:68	38:67		NA	NA	NA	ACH-000823
115980543	ESO26_OESOPHAGUS	+	TDRD1	56165	37	10	115980543	ESO26_OESOPHAGUS	115980543	+	Missense_Mutation	SNP	T	C			g.chr10:115980543T>C	ENST00000369280.1	ESO26_OESOPHAGUS	c.2711T>C	c.(2710-2712)tTa>tCa	p.L904S	FALSE	FALSE	0	FALSE	0	NA	120:277	0.923611	0.922222	1 day, 6:56:00	NA	NA	NA	ACH-000823
3846681	ESO26_OESOPHAGUS	+	PGAP2	27315	37	11	3846681	ESO26_OESOPHAGUS	3846681	+	Missense_Mutation	SNP	G	A			g.chr11:3846681G>A	ENST00000463452.2	ESO26_OESOPHAGUS	c.758G>A	c.(757-759)cGa>cAa	p.R253Q	FALSE	FALSE	0	FALSE	0	NA	129:235		14:35:00		NA	NA	NA	ACH-000823
4076828	ESO26_OESOPHAGUS	+	STIM1	6786	37	11	4076828	ESO26_OESOPHAGUS	4076828	+	Missense_Mutation	SNP	C	A	rs144602692		g.chr11:4076828C>A	ENST00000300737.4	ESO26_OESOPHAGUS	c.458C>A	c.(457-459)aCc>aAc	p.T153N	FALSE	FALSE	0	FALSE	0	NA	129:263	1 day, 21:55:00	1 day, 18:54:00		55:136	NA	NA	ACH-000823
5862219	ESO26_OESOPHAGUS	+	OR52E6	390078	37	11	5862219	ESO26_OESOPHAGUS	5862219	+	Silent	SNP	T	C	rs373574582		g.chr11:5862219T>C	ENST00000329322.5	ESO26_OESOPHAGUS	c.909A>G	c.(907-909)acA>acG	p.T303T	FALSE	FALSE	0	FALSE	0	NA	90:521	33:134	33:130		NA	NA	NA	ACH-000823
6191168	ESO26_OESOPHAGUS	+	OR52B2	255725	37	11	6191168	ESO26_OESOPHAGUS	6191168	+	Missense_Mutation	SNP	G	A			g.chr11:6191168G>A	ENST00000530810.1	ESO26_OESOPHAGUS	c.389C>T	c.(388-390)gCc>gTc	p.A130V	FALSE	FALSE	0	FALSE	0	NA	194:432	42:104	42:101		NA	NA	NA	ACH-000823
6232158	ESO26_OESOPHAGUS	+	C11orf42	160298	37	11	6232158	ESO26_OESOPHAGUS	6232158	+	Silent	SNP	C	T			g.chr11:6232158C>T	ENST00000316375.2	ESO26_OESOPHAGUS	c.888C>T	c.(886-888)agC>agT	p.S296S	FALSE	FALSE	0	FALSE	0	1.647e-05	583:651	87:95	85:91		NA	NA	NA	ACH-000823
9759841	ESO26_OESOPHAGUS	+	SWAP70	23075	37	11	9759841	ESO26_OESOPHAGUS	9759841	+	Missense_Mutation	SNP	A	C			g.chr11:9759841A>C	ENST00000318950.6	ESO26_OESOPHAGUS	c.1162A>C	c.(1162-1164)Agc>Cgc	p.S388R	FALSE	FALSE	0	FALSE	0	NA	86:276	84:230	81:216	0.960417	0.795833	NA	NA	ACH-000823
19077132	ESO26_OESOPHAGUS	+	MRGPRX2	117194	37	11	19077132	ESO26_OESOPHAGUS	19077132	+	Missense_Mutation	SNP	C	G			g.chr11:19077132C>G	ENST00000329773.2	ESO26_OESOPHAGUS	c.818G>C	c.(817-819)aGt>aCt	p.S273T	FALSE	FALSE	0	FALSE	0	NA	337:728	06:05:00	06:05:00	03:05:00	NA	NA	NA	ACH-000823
34378618	ESO26_OESOPHAGUS	+	ABTB2	25841	37	11	34378618	ESO26_OESOPHAGUS	34378618	+	Silent	SNP	G	A			g.chr11:34378618G>A	ENST00000435224.2	ESO26_OESOPHAGUS	c.513C>T	c.(511-513)gcC>gcT	p.A171A	FALSE	FALSE	0	FALSE	0	8.236e-06	117:62	113:77	105:80	3 days, 6:48:00	NA	NA	NA	ACH-000823
55587811	ESO26_OESOPHAGUS	+	OR5D18	219438	37	11	55587811	ESO26_OESOPHAGUS	55587811	+	Missense_Mutation	SNP	C	T			g.chr11:55587811C>T	ENST00000333976.4	ESO26_OESOPHAGUS	c.706C>T	c.(706-708)Cgc>Tgc	p.R236C	FALSE	FALSE	0	FALSE	0	NA	71:152	83:157	79:155	64:119	NA	NA	NA	ACH-000823
55798147	ESO26_OESOPHAGUS	+	OR5AS1	219447	37	11	55798147	ESO26_OESOPHAGUS	55798147	+	Missense_Mutation	SNP	T	G			g.chr11:55798147T>G	ENST00000313555.1	ESO26_OESOPHAGUS	c.253T>G	c.(253-255)Ttc>Gtc	p.F85V	FALSE	FALSE	0	FALSE	0	NA	30:186				03:19:00	NA	NA	ACH-000823
55798741	ESO26_OESOPHAGUS	+	OR5AS1	219447	37	11	55798741	ESO26_OESOPHAGUS	55798741	+	Missense_Mutation	SNP	C	T			g.chr11:55798741C>T	ENST00000313555.1	ESO26_OESOPHAGUS	c.847C>T	c.(847-849)Ccc>Tcc	p.P283S	FALSE	FALSE	0	FALSE	0	4.942e-05	124:78	1 day, 3:19:00	1 day, 2:18:00		3 days, 1:36:00	NA	NA	ACH-000823
55872705	ESO26_OESOPHAGUS	+	OR8H2	390151	37	11	55872705	ESO26_OESOPHAGUS	55872705	+	Missense_Mutation	SNP	T	C			g.chr11:55872705T>C	ENST00000313503.1	ESO26_OESOPHAGUS	c.187T>C	c.(187-189)Ttc>Ctc	p.F63L	FALSE	FALSE	0	FALSE	0	NA	104:727	19:43:00	19:44:00	131:748	NA	NA	NA	ACH-000823
62748857	ESO26_OESOPHAGUS	+	SLC22A6	9356	37	11	62748857	ESO26_OESOPHAGUS	62748857	+	Splice_Site	SNP	T	G			g.chr11:62748857T>G	ENST00000377871.3	ESO26_OESOPHAGUS		c.e5-2		FALSE	FALSE	0	FALSE	0	8.236e-06	309:157	2 days, 6:23:00	2 days, 6:24:00	02:03:00	NA	NA	NA	ACH-000823
63276320	ESO26_OESOPHAGUS	+	LGALS12	85329	37	11	63276320	ESO26_OESOPHAGUS	63276320	+	Missense_Mutation	SNP	C	T			g.chr11:63276320C>T	ENST00000394618.3	ESO26_OESOPHAGUS	c.295C>T	c.(295-297)Cgc>Tgc	p.R99C	FALSE	FALSE	0	FALSE	0	8.236e-06	145:225	40:81	38:78		NA	NA	NA	ACH-000823
65304477	ESO26_OESOPHAGUS	+	SCYL1	57410	37	11	65304477	ESO26_OESOPHAGUS	65304477	+	Missense_Mutation	SNP	A	C			g.chr11:65304477A>C	ENST00000270176.5	ESO26_OESOPHAGUS	c.1837A>C	c.(1837-1839)Acc>Ccc	p.T613P	FALSE	FALSE	0	FALSE	0	NA	279:133	3 days, 20:50:00	3 days, 15:45:00	02:06:00	NA	NA	NA	ACH-000823
77920779	ESO26_OESOPHAGUS	+	USP35	57558	37	11	77920779	ESO26_OESOPHAGUS	77920779	+	Missense_Mutation	SNP	G	T			g.chr11:77920779G>T	ENST00000529308.1	ESO26_OESOPHAGUS	c.1878G>T	c.(1876-1878)ttG>ttT	p.L626F	FALSE	FALSE	0	FALSE	0	2.471e-05	144:252	45:72	43:71		NA	NA	NA	ACH-000823
82444541	ESO26_OESOPHAGUS	+	FAM181B	220382	37	11	82444541	ESO26_OESOPHAGUS	82444541	+	Silent	SNP	G	A			g.chr11:82444541G>A	ENST00000329203.3	ESO26_OESOPHAGUS	c.231C>T	c.(229-231)atC>atT	p.I77I	FALSE	FALSE	0	FALSE	0	NA	1 day, 2:58:00	18:42:00	17:40:00	28:101	NA	NA	NA	ACH-000823
89608996	ESO26_OESOPHAGUS	+	TRIM64B	642446	37	11	89608996	ESO26_OESOPHAGUS	89608996	+	Missense_Mutation	SNP	A	C			g.chr11:89608996A>C	ENST00000329862.6	ESO26_OESOPHAGUS	c.190T>G	c.(190-192)Ttc>Gtc	p.F64V	FALSE	FALSE	0	FALSE	0	NA	243:323	55:87	52:84		NA	NA	NA	ACH-000823
94219088	ESO26_OESOPHAGUS	+	MRE11A	4361	37	11	94219088	ESO26_OESOPHAGUS	94219088	+	Splice_Site	SNP	A	T			g.chr11:94219088A>T	ENST00000323929.3	ESO26_OESOPHAGUS		c.e4+1		FALSE	FALSE	0	FALSE	0	NA	80:219	40:116	38:113		NA	NA	NA	ACH-000823
120957685	ESO26_OESOPHAGUS	+	TBCEL	219899	37	11	120957685	ESO26_OESOPHAGUS	120957685	+	Silent	SNP	C	G			g.chr11:120957685C>G	ENST00000529397.1	ESO26_OESOPHAGUS	c.1155C>G	c.(1153-1155)ctC>ctG	p.L385L	FALSE	FALSE	0	FALSE	0	NA	0.709722					NA	NA	ACH-000823
122929046	ESO26_OESOPHAGUS	+	HSPA8	3312	37	11	122929046	ESO26_OESOPHAGUS	122929046	+	Missense_Mutation	SNP	T	C			g.chr11:122929046T>C	ENST00000532636.1	ESO26_OESOPHAGUS	c.1669A>G	c.(1669-1671)Aaa>Gaa	p.K557E	FALSE	FALSE	0	FALSE	0	NA	93:799				NA	NA	NA	ACH-000823
128851799	ESO26_OESOPHAGUS	+	ARHGAP32	9743	37	11	128851799	ESO26_OESOPHAGUS	128851799	+	Missense_Mutation	SNP	A	T			g.chr11:128851799A>T	ENST00000310343.9	ESO26_OESOPHAGUS	c.1517T>A	c.(1516-1518)cTt>cAt	p.L506H	FALSE	FALSE	0	FALSE	0	NA	183:623				NA	NA	NA	ACH-000823
2102483	ESO26_OESOPHAGUS	+	DCP1B	196513	37	12	2102483	ESO26_OESOPHAGUS	2102483	+	Missense_Mutation	SNP	T	C			g.chr12:2102483T>C	ENST00000280665.6	ESO26_OESOPHAGUS	c.266A>G	c.(265-267)aAa>aGa	p.K89R	FALSE	FALSE	0	FALSE	0	NA	118:324	10:37:00	10:35:00		NA	NA	NA	ACH-000823
6884542	ESO26_OESOPHAGUS	+	LAG3	3902	37	12	6884542	ESO26_OESOPHAGUS	6884542	+	Silent	SNP	T	C			g.chr12:6884542T>C	ENST00000203629.2	ESO26_OESOPHAGUS	c.885T>C	c.(883-885)acT>acC	p.T295T	FALSE	FALSE	0	FALSE	0	3.295e-05	383:405		1 day, 23:49:00	1 day, 4:25:00	NA	NA	NA	ACH-000823
7065660	ESO26_OESOPHAGUS	+	PTPN6	5777	37	12	7065660	ESO26_OESOPHAGUS	7065660	+	Missense_Mutation	SNP	T	G			g.chr12:7065660T>G	ENST00000318974.9	ESO26_OESOPHAGUS	c.1003T>G	c.(1003-1005)Ttc>Gtc	p.F335V	FALSE	FALSE	0	FALSE	0	8.271e-06	96:219	40:181	38:171		NA	NA	NA	ACH-000823
7842992	ESO26_OESOPHAGUS	+	GDF3	9573	37	12	7842992	ESO26_OESOPHAGUS	7842992	+	Missense_Mutation	SNP	T	C			g.chr12:7842992T>C	ENST00000329913.3	ESO26_OESOPHAGUS	c.577A>G	c.(577-579)Aac>Gac	p.N193D	FALSE	FALSE	0	FALSE	0	NA	1 day, 1:40:00	07:13:00	06:13:00		NA	NA	NA	ACH-000823
7945766	ESO26_OESOPHAGUS	+	NANOG	79923	37	12	7945766	ESO26_OESOPHAGUS	7945766	+	Silent	SNP	G	A			g.chr12:7945766G>A	ENST00000229307.4	ESO26_OESOPHAGUS	c.372G>A	c.(370-372)caG>caA	p.Q124Q	TRUE	FALSE	0	FALSE	0	NA	88:467				NA	NA	NA	ACH-000823
10339143	ESO26_OESOPHAGUS	+	TMEM52B	120939	37	12	10339143	ESO26_OESOPHAGUS	10339143	+	Missense_Mutation	SNP	G	A	rs549016148	byFrequency	g.chr12:10339143G>A	ENST00000381923.2	ESO26_OESOPHAGUS	c.262G>A	c.(262-264)Gtc>Atc	p.V88I	FALSE	FALSE	0	FALSE	0	NA	115:176	46:79	46:74	1 day, 3:43:00	NA	NA	NA	ACH-000823
20874971	ESO26_OESOPHAGUS	+	SLCO1C1	53919	37	12	20874971	ESO26_OESOPHAGUS	20874971	+	Nonsense_Mutation	SNP	G	T			g.chr12:20874971G>T	ENST00000266509.2	ESO26_OESOPHAGUS	c.1009G>T	c.(1009-1011)Gaa>Taa	p.E337*	FALSE	FALSE	0	FALSE	0	NA	36:267	07:45:00	07:45:00		NA	NA	NA	ACH-000823
57397623	ESO26_OESOPHAGUS	+	ZBTB39	9880	37	12	57397623	ESO26_OESOPHAGUS	57397623	+	Missense_Mutation	SNP	C	T			g.chr12:57397623C>T	ENST00000300101.2	ESO26_OESOPHAGUS	c.1079G>A	c.(1078-1080)cGg>cAg	p.R360Q	FALSE	FALSE	0	FALSE	0	1.647e-05	10 days, 9:00:00	3 days, 3:00:00	2 days, 22:00:00	4 days, 6:00:00	4 days, 17:00:00	NA	NA	ACH-000823
96389448	ESO26_OESOPHAGUS	+	HAL	3034	37	12	96389448	ESO26_OESOPHAGUS	96389448	+	Nonsense_Mutation	SNP	C	A			g.chr12:96389448C>A	ENST00000261208.3	ESO26_OESOPHAGUS	c.241G>T	c.(241-243)Gaa>Taa	p.E81*	FALSE	FALSE	0	FALSE	0	NA	106:242		60:68		12:33:00	NA	NA	ACH-000823
104373713	ESO26_OESOPHAGUS	+	TDG	6996	37	12	104373713	ESO26_OESOPHAGUS	104373713	+	Missense_Mutation	SNP	T	A			g.chr12:104373713T>A	ENST00000392872.3	ESO26_OESOPHAGUS	c.271T>A	c.(271-273)Tca>Aca	p.S91T	FALSE	FALSE	0	FALSE	0	NA	118:179	1 day, 22:55:00	1 day, 21:55:00	13:18:00	NA	NA	NA	ACH-000823
106464572	ESO26_OESOPHAGUS	+	NUAK1	9891	37	12	106464572	ESO26_OESOPHAGUS	106464572	+	Missense_Mutation	SNP	C	T			g.chr12:106464572C>T	ENST00000261402.2	ESO26_OESOPHAGUS	c.812G>A	c.(811-813)cGg>cAg	p.R271Q	FALSE	FALSE	0	FALSE	0	1.647e-05	268:410	22:23:00	22:22:00		NA	NA	NA	ACH-000823
109679032	ESO26_OESOPHAGUS	+	ACACB	32	37	12	109679032	ESO26_OESOPHAGUS	109679032	+	Silent	SNP	C	G			g.chr12:109679032C>G	ENST00000338432.7	ESO26_OESOPHAGUS	c.4968C>G	c.(4966-4968)ggC>ggG	p.G1656G	FALSE	TRUE	4	FALSE	0	NA	0.601389				NA	NA	NA	ACH-000823
111748309	ESO26_OESOPHAGUS	+	CUX2	23316	37	12	111748309	ESO26_OESOPHAGUS	111748309	+	Missense_Mutation	SNP	G	C			g.chr12:111748309G>C	ENST00000261726.6	ESO26_OESOPHAGUS	c.1723G>C	c.(1723-1725)Gtg>Ctg	p.V575L	FALSE	FALSE	0	FALSE	0	NA	159:213	1 day, 0:25:00	23:25:00		NA	NA	NA	ACH-000823
111772292	ESO26_OESOPHAGUS	+	CUX2	23316	37	12	111772292	ESO26_OESOPHAGUS	111772292	+	Missense_Mutation	SNP	A	C	rs371029227		g.chr12:111772292A>C	ENST00000261726.6	ESO26_OESOPHAGUS	c.2974A>C	c.(2974-2976)Aca>Cca	p.T992P	FALSE	FALSE	0	FALSE	0	NA	147:206	1 day, 6:52:00	1 day, 6:50:00	06:06:00	NA	NA	NA	ACH-000823
112184880	ESO26_OESOPHAGUS	+	ACAD10	80724	37	12	112184880	ESO26_OESOPHAGUS	112184880	+	Missense_Mutation	SNP	G	A			g.chr12:112184880G>A	ENST00000313698.4	ESO26_OESOPHAGUS	c.2284G>A	c.(2284-2286)Ggc>Agc	p.G762S	FALSE	FALSE	0	FALSE	0	8.237e-06	0.514583				NA	NA	NA	ACH-000823
115117424	ESO26_OESOPHAGUS	+	TBX3	6926	37	12	115117424	ESO26_OESOPHAGUS	115117424	+	Silent	SNP	G	A	rs375009658		g.chr12:115117424G>A	ENST00000257566.3	ESO26_OESOPHAGUS	c.750C>T	c.(748-750)ccC>ccT	p.P250P	TRUE	FALSE	0	FALSE	0	NA	77:106	19:20:00	18:20:00	0.555556	NA	NA	NA	ACH-000823
122252569	ESO26_OESOPHAGUS	+	SETD1B	23067	37	12	122252569	ESO26_OESOPHAGUS	122252569	+	Silent	SNP	C	G			g.chr12:122252569C>G	ENST00000604567.1	ESO26_OESOPHAGUS	c.2448C>G	c.(2446-2448)ccC>ccG	p.P816P	TRUE	FALSE	0	FALSE	0	4.965e-05	4 days, 5:00:00		5 days, 13:00:00		NA	NA	NA	ACH-000823
122252838	ESO26_OESOPHAGUS	+	SETD1B	23067	37	12	122252838	ESO26_OESOPHAGUS	122252838	+	Splice_Site	SNP	T	G			g.chr12:122252838T>G	ENST00000604567.1	ESO26_OESOPHAGUS		c.e7+2		FALSE	FALSE	0	FALSE	0	NA	08:09:00				NA	NA	NA	ACH-000823
130884240	ESO26_OESOPHAGUS	+	RIMBP2	23504	37	12	130884240	ESO26_OESOPHAGUS	130884240	+	Missense_Mutation	SNP	C	T			g.chr12:130884240C>T	ENST00000261655.4	ESO26_OESOPHAGUS	c.3116G>A	c.(3115-3117)cGc>cAc	p.R1039H	FALSE	FALSE	0	FALSE	0	NA	54:212			63:263	NA	NA	NA	ACH-000823
131622697	ESO26_OESOPHAGUS	+	GPR133	283383	37	12	131622697	ESO26_OESOPHAGUS	131622697	+	Missense_Mutation	SNP	A	G			g.chr12:131622697A>G	ENST00000261654.5	ESO26_OESOPHAGUS	c.2452A>G	c.(2452-2454)Aag>Gag	p.K818E	FALSE	FALSE	0	FALSE	0	NA	255:409	54:71	56:73		NA	NA	NA	ACH-000823
133353670	ESO26_OESOPHAGUS	+	GOLGA3	2802	37	12	133353670	ESO26_OESOPHAGUS	133353670	+	Silent	SNP	C	T			g.chr12:133353670C>T	ENST00000450791.2	ESO26_OESOPHAGUS	c.3729G>A	c.(3727-3729)cgG>cgA	p.R1243R	TRUE	FALSE	0	FALSE	0	3.295e-05	4 days, 12:00:00	3 days, 10:01:00	3 days, 6:01:00		NA	NA	NA	ACH-000823
25272900	ESO26_OESOPHAGUS	+	ATP12A	479	37	13	25272900	ESO26_OESOPHAGUS	25272900	+	Silent	SNP	C	T			g.chr13:25272900C>T	ENST00000381946.3	ESO26_OESOPHAGUS	c.1617C>T	c.(1615-1617)aaC>aaT	p.N539N	FALSE	FALSE	0	FALSE	0	NA	45:265	06:49:00	06:50:00	0.770139	NA	NA	NA	ACH-000823
28552453	ESO26_OESOPHAGUS	+	URAD	646625	37	13	28552453	ESO26_OESOPHAGUS	28552453	+	Silent	SNP	C	T			g.chr13:28552453C>T	ENST00000332715.5	ESO26_OESOPHAGUS	c.312G>A	c.(310-312)ctG>ctA	p.L104L	FALSE	FALSE	0	FALSE	0	NA	17:31:00	100:102	96:100		NA	NA	NA	ACH-000823
38153245	ESO26_OESOPHAGUS	+	POSTN	10631	37	13	38153245	ESO26_OESOPHAGUS	38153245	+	Missense_Mutation	SNP	A	G			g.chr13:38153245A>G	ENST00000379747.4	ESO26_OESOPHAGUS	c.1805T>C	c.(1804-1806)cTt>cCt	p.L602P	FALSE	FALSE	0	FALSE	0	NA	116:184	1 day, 1:37:00	1 day, 3:33:00		15:26:00	NA	NA	ACH-000823
41240060	ESO26_OESOPHAGUS	+	FOXO1	2308	37	13	41240060	ESO26_OESOPHAGUS	41240060	+	Missense_Mutation	SNP	G	A			g.chr13:41240060G>A	ENST00000379561.5	ESO26_OESOPHAGUS	c.290C>T	c.(289-291)gCg>gTg	p.A97V	FALSE	FALSE	0	FALSE	0	8.277e-06	0.93125				NA	NA	NA	ACH-000823
50080879	ESO26_OESOPHAGUS	+	PHF11	51131	37	13	50080879	ESO26_OESOPHAGUS	50080879	+	Missense_Mutation	SNP	A	C			g.chr13:50080879A>C	ENST00000378319.3	ESO26_OESOPHAGUS	c.203A>C	c.(202-204)cAt>cCt	p.H68P	FALSE	FALSE	0	FALSE	0	NA	6 days, 18:00:00	5 days, 15:01:00	5 days, 6:01:00	29 days, 8:03:00	NA	NA	NA	ACH-000823
99092271	ESO26_OESOPHAGUS	+	FARP1	10160	37	13	99092271	ESO26_OESOPHAGUS	99092271	+	Silent	SNP	G	A			g.chr13:99092271G>A	ENST00000319562.6	ESO26_OESOPHAGUS	c.2490G>A	c.(2488-2490)caG>caA	p.Q830Q	FALSE	FALSE	0	FALSE	0	NA	32:202				NA	NA	NA	ACH-000823
23530733	ESO26_OESOPHAGUS	+	ACIN1	22985	37	14	23530733	ESO26_OESOPHAGUS	23530733	+	Silent	SNP	C	G	rs140303626	byFrequency	g.chr14:23530733C>G	ENST00000262710.1	ESO26_OESOPHAGUS	c.3372G>C	c.(3370-3372)ccG>ccC	p.P1124P	FALSE	FALSE	0	FALSE	0	8.265e-06	10 days, 9:00:00	1 day, 18:00:00	1 day, 16:00:00		NA	NA	NA	ACH-000823
36987161	ESO26_OESOPHAGUS	+	NKX2-1	7080	37	14	36987161	ESO26_OESOPHAGUS	36987161	+	Silent	SNP	C	A			g.chr14:36987161C>A	ENST00000518149.1	ESO26_OESOPHAGUS	c.438G>T	c.(436-438)ctG>ctT	p.L146L	FALSE	FALSE	0	FALSE	0	NA	9 days, 13:00:00	4 days, 20:01:00	4 days, 19:01:00	15:00:00	NA	NA	NA	ACH-000823
39717015	ESO26_OESOPHAGUS	+	MIA2	117153	37	14	39717015	ESO26_OESOPHAGUS	39717015	+	Missense_Mutation	SNP	C	T			g.chr14:39717015C>T	ENST00000280082.3	ESO26_OESOPHAGUS	c.1237C>T	c.(1237-1239)Cat>Tat	p.H413Y	FALSE	FALSE	0	FALSE	0	NA	76:312	06:52:00	06:52:00		NA	NA	NA	ACH-000823
50583082	ESO26_OESOPHAGUS	+	VCPKMT	79609	37	14	50583082	ESO26_OESOPHAGUS	50583082	+	Silent	SNP	G	C			g.chr14:50583082G>C	ENST00000395860.2	ESO26_OESOPHAGUS	c.189C>G	c.(187-189)gcC>gcG	p.A63A	FALSE	FALSE	0	FALSE	1	NA	87:369	05:39:00	05:38:00	11:15:00	NA	NA	NA	ACH-000823
55650286	ESO26_OESOPHAGUS	+	DLGAP5	9787	37	14	55650286	ESO26_OESOPHAGUS	55650286	+	Missense_Mutation	SNP	G	T			g.chr14:55650286G>T	ENST00000247191.2	ESO26_OESOPHAGUS	c.424C>A	c.(424-426)Cca>Aca	p.P142T	FALSE	FALSE	0	FALSE	0	NA	30:264	0.585417	0.500694		NA	NA	NA	ACH-000823
55903338	ESO26_OESOPHAGUS	+	TBPL2	387332	37	14	55903338	ESO26_OESOPHAGUS	55903338	+	Missense_Mutation	SNP	T	C			g.chr14:55903338T>C	ENST00000247219.5	ESO26_OESOPHAGUS	c.549A>G	c.(547-549)atA>atG	p.I183M	FALSE	FALSE	0	FALSE	0	2.483e-05	56:324		25:207		44:160	NA	NA	ACH-000823
64989949	ESO26_OESOPHAGUS	+	ZBTB1	22890	37	14	64989949	ESO26_OESOPHAGUS	64989949	+	Missense_Mutation	SNP	G	A			g.chr14:64989949G>A	ENST00000554015.1	ESO26_OESOPHAGUS	c.1727G>A	c.(1726-1728)cGa>cAa	p.R576Q	FALSE	TRUE	3	FALSE	0	3.31e-05	52:88	63:73	59:69		1 day, 2:41:00	NA	NA	ACH-000823
73718483	ESO26_OESOPHAGUS	+	PAPLN	89932	37	14	73718483	ESO26_OESOPHAGUS	73718483	+	Missense_Mutation	SNP	G	A			g.chr14:73718483G>A	ENST00000554301.1	ESO26_OESOPHAGUS	c.782G>A	c.(781-783)gGg>gAg	p.G261E	FALSE	FALSE	0	FALSE	0	NA	101:131	70:74	66:73		NA	NA	NA	ACH-000823
75530175	ESO26_OESOPHAGUS	+	ACYP1	97	37	14	75530175	ESO26_OESOPHAGUS	75530175	+	Missense_Mutation	SNP	G	C			g.chr14:75530175G>C	ENST00000238618.3	ESO26_OESOPHAGUS	c.82C>G	c.(82-84)Cag>Gag	p.Q28E	FALSE	FALSE	0	FALSE	0	NA	224:353	18:25:00	21:25:00	345:497	NA	NA	NA	ACH-000823
86087908	ESO26_OESOPHAGUS	+	FLRT2	23768	37	14	86087908	ESO26_OESOPHAGUS	86087908	+	Missense_Mutation	SNP	A	G			g.chr14:86087908A>G	ENST00000330753.4	ESO26_OESOPHAGUS	c.50A>G	c.(49-51)aAg>aGg	p.K17R	FALSE	FALSE	0	FALSE	0	NA	48:176				10:34:00	NA	NA	ACH-000823
92548759	ESO26_OESOPHAGUS	+	ATXN3	4287	37	14	92548759	ESO26_OESOPHAGUS	92548759	+	Silent	SNP	T	A			g.chr14:92548759T>A	ENST00000532032.1	ESO26_OESOPHAGUS	c.660A>T	c.(658-660)ggA>ggT	p.G220G	FALSE	FALSE	0	FALSE	0	NA	127:193	10:17:00	10:18:00		NA	NA	NA	ACH-000823
102900945	ESO26_OESOPHAGUS	+	TECPR2	9895	37	14	102900945	ESO26_OESOPHAGUS	102900945	+	Silent	SNP	C	T			g.chr14:102900945C>T	ENST00000359520.7	ESO26_OESOPHAGUS	c.1791C>T	c.(1789-1791)ctC>ctT	p.L597L	FALSE	FALSE	0	FALSE	0	NA	25:117	20:36:00	19:38:00		NA	NA	NA	ACH-000823
105964204	ESO26_OESOPHAGUS	+	C14orf80	283643	37	14	105964204	ESO26_OESOPHAGUS	105964204	+	Missense_Mutation	SNP	G	C			g.chr14:105964204G>C	ENST00000392523.4	ESO26_OESOPHAGUS	c.1048G>C	c.(1048-1050)Gtc>Ctc	p.V350L	FALSE	FALSE	0	FALSE	0	NA	60:288			07:38:00	NA	NA	NA	ACH-000823
105995583	ESO26_OESOPHAGUS	+	TMEM121	80757	37	14	105995583	ESO26_OESOPHAGUS	105995583	+	Missense_Mutation	SNP	C	T			g.chr14:105995583C>T	ENST00000392519.2	ESO26_OESOPHAGUS	c.412C>T	c.(412-414)Cgc>Tgc	p.R138C	FALSE	FALSE	0	FALSE	0	NA	189:396	17:21:00	16:20:00	02:04:00	NA	NA	NA	ACH-000823
25213158	ESO26_OESOPHAGUS	+	SNURF	8926	37	15	25213158	ESO26_OESOPHAGUS	25213158	+	Missense_Mutation	SNP	T	G			g.chr15:25213158T>G	ENST00000577949.1	ESO26_OESOPHAGUS	c.190T>G	c.(190-192)Tta>Gta	p.L64V	FALSE	FALSE	0	FALSE	0	NA	132:172	1 day, 7:38:00	1 day, 6:37:00		NA	NA	NA	ACH-000823
33261037	ESO26_OESOPHAGUS	+	FMN1	342184	37	15	33261037	ESO26_OESOPHAGUS	33261037	+	Silent	SNP	A	G			g.chr15:33261037A>G	ENST00000559047.1	ESO26_OESOPHAGUS	c.2865T>C	c.(2863-2865)ccT>ccC	p.P955P	FALSE	FALSE	0	FALSE	0	NA	46:242				NA	NA	NA	ACH-000823
33261136	ESO26_OESOPHAGUS	+	FMN1	342184	37	15	33261136	ESO26_OESOPHAGUS	33261136	+	Silent	SNP	T	G			g.chr15:33261136T>G	ENST00000559047.1	ESO26_OESOPHAGUS	c.2766A>C	c.(2764-2766)ccA>ccC	p.P922P	TRUE	FALSE	0	FALSE	0	2.483e-05	65:288				NA	NA	NA	ACH-000823
33925277	ESO26_OESOPHAGUS	+	RYR3	6263	37	15	33925277	ESO26_OESOPHAGUS	33925277	+	Missense_Mutation	SNP	A	C			g.chr15:33925277A>C	ENST00000389232.4	ESO26_OESOPHAGUS	c.2995A>C	c.(2995-2997)Ata>Cta	p.I999L	FALSE	FALSE	0	FALSE	0	NA	153:201	2 days, 6:53:00	2 days, 5:52:00	02:03:00		NA	NA	ACH-000823
41826980	ESO26_OESOPHAGUS	+	RPAP1	26015	37	15	41826980	ESO26_OESOPHAGUS	41826980	+	Missense_Mutation	SNP	A	C			g.chr15:41826980A>C	ENST00000304330.4	ESO26_OESOPHAGUS	c.695T>G	c.(694-696)aTa>aGa	p.I232R	TRUE	FALSE	0	FALSE	0	NA	32:131				NA	NA	NA	ACH-000823
51014379	ESO26_OESOPHAGUS	+	SPPL2A	84888	37	15	51014379	ESO26_OESOPHAGUS	51014379	+	Silent	SNP	A	G			g.chr15:51014379A>G	ENST00000261854.5	ESO26_OESOPHAGUS	c.1269T>C	c.(1267-1269)tgT>tgC	p.C423C	FALSE	FALSE	0	FALSE	0	NA	169:217	1 day, 3:34:00	1 day, 2:33:00	111:95	NA	NA	NA	ACH-000823
56216856	ESO26_OESOPHAGUS	+	NEDD4	4734	37	15	56216856	ESO26_OESOPHAGUS	56216856	+	Silent	SNP	G	A			g.chr15:56216856G>A	ENST00000435532.3	ESO26_OESOPHAGUS	c.279C>T	c.(277-279)gaC>gaT	p.D93D	FALSE	FALSE	0	FALSE	0	NA	64:387				NA	NA	NA	ACH-000823
58830693	ESO26_OESOPHAGUS	+	LIPC	3990	37	15	58830693	ESO26_OESOPHAGUS	58830693	+	Missense_Mutation	SNP	G	C			g.chr15:58830693G>C	ENST00000356113.6	ESO26_OESOPHAGUS	c.250G>C	c.(250-252)Gtg>Ctg	p.V84L	FALSE	FALSE	0	FALSE	0	NA	65:126	08:11:00	08:12:00	12:21:00	NA	NA	NA	ACH-000823
72767262	ESO26_OESOPHAGUS	+	ARIH1	25820	37	15	72767262	ESO26_OESOPHAGUS	72767262	+	Silent	SNP	G	A			g.chr15:72767262G>A	ENST00000379887.4	ESO26_OESOPHAGUS	c.282G>A	c.(280-282)gaG>gaA	p.E94E	FALSE	FALSE	0	FALSE	0	8.236e-06	181:312	14:23:00	14:25:00		NA	NA	NA	ACH-000823
75499543	ESO26_OESOPHAGUS	+	C15orf39	56905	37	15	75499543	ESO26_OESOPHAGUS	75499543	+	Missense_Mutation	SNP	T	C			g.chr15:75499543T>C	ENST00000360639.2	ESO26_OESOPHAGUS	c.1154T>C	c.(1153-1155)cTc>cCc	p.L385P	FALSE	FALSE	0	FALSE	0	3.295e-05	145:311	1 day, 11:50:00	1 day, 10:47:00		04:14:00	NA	NA	ACH-000823
75499552	ESO26_OESOPHAGUS	+	C15orf39	56905	37	15	75499552	ESO26_OESOPHAGUS	75499552	+	Missense_Mutation	SNP	A	G			g.chr15:75499552A>G	ENST00000360639.2	ESO26_OESOPHAGUS	c.1163A>G	c.(1162-1164)tAt>tGt	p.Y388C	FALSE	FALSE	0	FALSE	0	NA	153:190	1 day, 0:27:00	1 day, 0:28:00		NA	NA	NA	ACH-000823
75500944	ESO26_OESOPHAGUS	+	C15orf39	56905	37	15	75500944	ESO26_OESOPHAGUS	75500944	+	Missense_Mutation	SNP	G	A			g.chr15:75500944G>A	ENST00000360639.2	ESO26_OESOPHAGUS	c.2555G>A	c.(2554-2556)cGg>cAg	p.R852Q	FALSE	FALSE	0	FALSE	0	NA	9 days, 22:00:00	1 day, 7:00:00	1 day, 6:00:00		NA	NA	NA	ACH-000823
75630422	ESO26_OESOPHAGUS	+	COMMD4	54939	37	15	75630422	ESO26_OESOPHAGUS	75630422	+	Missense_Mutation	SNP	A	G			g.chr15:75630422A>G	ENST00000267935.8	ESO26_OESOPHAGUS	c.23A>G	c.(22-24)gAt>gGt	p.D8G	FALSE	FALSE	0	FALSE	0	NA	12 days, 5:00:00	12:00:00	12:00:00	23 days, 1:03:00	NA	NA	NA	ACH-000823
99467193	ESO26_OESOPHAGUS	+	IGF1R	3480	37	15	99467193	ESO26_OESOPHAGUS	99467193	+	Silent	SNP	C	G	rs564624725		g.chr15:99467193C>G	ENST00000268035.6	ESO26_OESOPHAGUS	c.2574C>G	c.(2572-2574)ccC>ccG	p.P858P	FALSE	FALSE	0	FALSE	0	NA	82:111	14:08:00	15:08:00	16:15:00	NA	NA	NA	ACH-000823
1493659	ESO26_OESOPHAGUS	+	CCDC154	645811	37	16	1493659	ESO26_OESOPHAGUS	1493659	+	Missense_Mutation	SNP	C	T			g.chr16:1493659C>T	ENST00000389176.3	ESO26_OESOPHAGUS	c.262G>A	c.(262-264)Gag>Aag	p.E88K	FALSE	FALSE	0	FALSE	0	2.476e-05	63:74			1 day, 14:45:00	NA	NA	NA	ACH-000823
2815568	ESO26_OESOPHAGUS	+	SRRM2	23524	37	16	2815568	ESO26_OESOPHAGUS	2815568	+	Missense_Mutation	SNP	C	T			g.chr16:2815568C>T	ENST00000301740.8	ESO26_OESOPHAGUS	c.5039C>T	c.(5038-5040)aCc>aTc	p.T1680I	FALSE	FALSE	0	FALSE	0	4.99e-05	69:68	1 day, 3:24:00	1 day, 2:22:00		NA	NA	NA	ACH-000823
3707030	ESO26_OESOPHAGUS	+	DNASE1	1773	37	16	3707030	ESO26_OESOPHAGUS	3707030	+	Missense_Mutation	SNP	A	T			g.chr16:3707030A>T	ENST00000246949.5	ESO26_OESOPHAGUS	c.467A>T	c.(466-468)cAt>cTt	p.H156L	FALSE	FALSE	0	FALSE	0	NA	119:114	2 days, 5:52:00	2 days, 3:51:00	458:469	14:18:00	NA	NA	ACH-000823
4431525	ESO26_OESOPHAGUS	+	VASN	114990	37	16	4431525	ESO26_OESOPHAGUS	4431525	+	Missense_Mutation	SNP	G	A	rs113954688		g.chr16:4431525G>A	ENST00000304735.3	ESO26_OESOPHAGUS	c.647G>A	c.(646-648)cGc>cAc	p.R216H	FALSE	FALSE	0	FALSE	0	NA	80:86		1 day, 7:29:00		NA	NA	NA	ACH-000823
14354923	ESO26_OESOPHAGUS	+	MKL2	57496	37	16	14354923	ESO26_OESOPHAGUS	14354923	+	Missense_Mutation	SNP	A	T	rs572930537		g.chr16:14354923A>T	ENST00000341243.5	ESO26_OESOPHAGUS	c.2889A>T	c.(2887-2889)ttA>ttT	p.L963F	FALSE	FALSE	0	FALSE	0	8.4e-06	14 days, 20:00:00		08:00:00		NA	NA	NA	ACH-000823
15829403	ESO26_OESOPHAGUS	+	MYH11	4629	37	16	15829403	ESO26_OESOPHAGUS	15829403	+	Missense_Mutation	SNP	G	T			g.chr16:15829403G>T	ENST00000300036.5	ESO26_OESOPHAGUS	c.3326C>A	c.(3325-3327)gCc>gAc	p.A1109D	FALSE	FALSE	0	FALSE	0	2.471e-05	81:240	06:34:00	06:32:00		NA	NA	NA	ACH-000823
16219735	ESO26_OESOPHAGUS	+	ABCC1	4363	37	16	16219735	ESO26_OESOPHAGUS	16219735	+	Missense_Mutation	SNP	G	C			g.chr16:16219735G>C	ENST00000399410.3	ESO26_OESOPHAGUS	c.3786G>C	c.(3784-3786)gaG>gaC	p.E1262D	FALSE	FALSE	0	FALSE	0	NA	78:91	1 day, 4:16:00	1 day, 6:19:00	77:79	13:15:00	NA	NA	ACH-000823
20557788	ESO26_OESOPHAGUS	+	ACSM2B	348158	37	16	20557788	ESO26_OESOPHAGUS	20557788	+	Silent	SNP	A	C			g.chr16:20557788A>C	ENST00000329697.6	ESO26_OESOPHAGUS	c.1107T>G	c.(1105-1107)acT>acG	p.T369T	FALSE	FALSE	0	FALSE	0	NA	122:124	18:10:00	17:10:00		NA	NA	NA	ACH-000823
20570613	ESO26_OESOPHAGUS	+	ACSM2B	348158	37	16	20570613	ESO26_OESOPHAGUS	20570613	+	Missense_Mutation	SNP	T	C	rs374648082		g.chr16:20570613T>C	ENST00000329697.6	ESO26_OESOPHAGUS	c.334A>G	c.(334-336)Atg>Gtg	p.M112V	FALSE	FALSE	0	FALSE	0	NA	5 days, 20:00:00	1 day, 1:01:00	1 day, 2:01:00		NA	NA	NA	ACH-000823
30097940	ESO26_OESOPHAGUS	+	TBX6	6911	37	16	30097940	ESO26_OESOPHAGUS	30097940	+	Silent	SNP	G	A	rs545301471		g.chr16:30097940G>A	ENST00000395224.2	ESO26_OESOPHAGUS	c.990C>T	c.(988-990)ccC>ccT	p.P330P	FALSE	FALSE	0	FALSE	0	NA	167:178	1 day, 13:51:00	1 day, 9:49:00		NA	NA	NA	ACH-000823
30676368	ESO26_OESOPHAGUS	+	FBRS	64319	37	16	30676368	ESO26_OESOPHAGUS	30676368	+	Missense_Mutation	SNP	C	T			g.chr16:30676368C>T	ENST00000287468.5	ESO26_OESOPHAGUS	c.16C>T	c.(16-18)Cca>Tca	p.P6S	TRUE	FALSE	0	FALSE	0	NA	262:869	55:235	87:236		NA	NA	NA	ACH-000823
72174371	ESO26_OESOPHAGUS	+	PMFBP1	83449	37	16	72174371	ESO26_OESOPHAGUS	72174371	+	Silent	SNP	G	C	rs147563947	byFrequency	g.chr16:72174371G>C	ENST00000237353.10	ESO26_OESOPHAGUS	c.747C>G	c.(745-747)gtC>gtG	p.V249V	FALSE	FALSE	0	FALSE	0	NA	111:510	98:402	124:552		70:284	NA	NA	ACH-000823
80638301	ESO26_OESOPHAGUS	+	CDYL2	124359	37	16	80638301	ESO26_OESOPHAGUS	80638301	+	Missense_Mutation	SNP	T	C			g.chr16:80638301T>C	ENST00000570137.2	ESO26_OESOPHAGUS	c.1505A>G	c.(1504-1506)aAa>aGa	p.K502R	FALSE	FALSE	0	FALSE	0	NA	68:362	24:153	24:141		12:46:00	NA	NA	ACH-000823
89212438	ESO26_OESOPHAGUS	+	ACSF3	197322	37	16	89212438	ESO26_OESOPHAGUS	89212438	+	Missense_Mutation	SNP	G	A			g.chr16:89212438G>A	ENST00000317447.4	ESO26_OESOPHAGUS	c.1594G>A	c.(1594-1596)Gag>Aag	p.E532K	FALSE	FALSE	0	FALSE	0	NA	50:438				NA	NA	NA	ACH-000823
89986385	ESO26_OESOPHAGUS	+	MC1R	4157	37	16	89986385	ESO26_OESOPHAGUS	89986385	+	Missense_Mutation	SNP	C	T			g.chr16:89986385C>T	ENST00000555147.1	ESO26_OESOPHAGUS	c.719C>T	c.(718-720)gCt>gTt	p.A240V	FALSE	FALSE	0	FALSE	0	NA	49:153	52:179	51:171		NA	NA	NA	ACH-000823
7577539	ESO26_OESOPHAGUS	+	TP53	7157	37	17	7577539	ESO26_OESOPHAGUS	7577539	+	Missense_Mutation	SNP	G	A	rs397516437|rs121912651		g.chr17:7577539G>A	ENST00000269305.4	ESO26_OESOPHAGUS	c.742C>T	c.(742-744)Cgg>Tgg	p.R248W	FALSE	FALSE	0	FALSE	0	NA	15:20:00	61:224	58:206		NA	NA	NA	ACH-000823
7671347	ESO26_OESOPHAGUS	+	DNAH2	146754	37	17	7671347	ESO26_OESOPHAGUS	7671347	+	Missense_Mutation	SNP	C	T			g.chr17:7671347C>T	ENST00000572933.1	ESO26_OESOPHAGUS	c.3805C>T	c.(3805-3807)Cgt>Tgt	p.R1269C	FALSE	FALSE	0	FALSE	0	NA	110:288				NA	NA	NA	ACH-000823
10314255	ESO26_OESOPHAGUS	+	MYH8	4626	37	17	10314255	ESO26_OESOPHAGUS	10314255	+	Silent	SNP	G	A			g.chr17:10314255G>A	ENST00000403437.2	ESO26_OESOPHAGUS	c.1426C>T	c.(1426-1428)Ctg>Ttg	p.L476L	TRUE	FALSE	0	FALSE	0	NA	72:197				NA	NA	NA	ACH-000823
26919526	ESO26_OESOPHAGUS	+	SPAG5	10615	37	17	26919526	ESO26_OESOPHAGUS	26919526	+	Missense_Mutation	SNP	G	C			g.chr17:26919526G>C	ENST00000321765.5	ESO26_OESOPHAGUS	c.736C>G	c.(736-738)Ctc>Gtc	p.L246V	FALSE	FALSE	0	FALSE	0	8.237e-06	183:438	46:95	45:96		NA	NA	NA	ACH-000823
29161234	ESO26_OESOPHAGUS	+	ATAD5	79915	37	17	29161234	ESO26_OESOPHAGUS	29161234	+	Silent	SNP	A	G			g.chr17:29161234A>G	ENST00000321990.4	ESO26_OESOPHAGUS	c.135A>G	c.(133-135)ccA>ccG	p.P45P	FALSE	FALSE	0	FALSE	0	NA	118:255	07:29:00	06:29:00	14:26:00	NA	NA	NA	ACH-000823
34105931	ESO26_OESOPHAGUS	+	MMP28	79148	37	17	34105931	ESO26_OESOPHAGUS	34105931	+	Missense_Mutation	SNP	G	A			g.chr17:34105931G>A	ENST00000250144.8	ESO26_OESOPHAGUS	c.340C>T	c.(340-342)Cgg>Tgg	p.R114W	FALSE	FALSE	0	FALSE	0	NA	57:245	70:207	65:197	35:131	NA	NA	NA	ACH-000823
34174071	ESO26_OESOPHAGUS	+	TAF15	8148	37	17	34174071	ESO26_OESOPHAGUS	34174071	+	Missense_Mutation	SNP	A	T			g.chr17:34174071A>T	ENST00000592237.1	ESO26_OESOPHAGUS	c.1315A>T	c.(1315-1317)Att>Ttt	p.I439F	FALSE	FALSE	0	FALSE	0	1.647e-05	107:364	0.727778	0.684722		NA	NA	NA	ACH-000823
34174078	ESO26_OESOPHAGUS	+	TAF15	8148	37	17	34174078	ESO26_OESOPHAGUS	34174078	+	Missense_Mutation	SNP	T	G			g.chr17:34174078T>G	ENST00000592237.1	ESO26_OESOPHAGUS	c.1322T>G	c.(1321-1323)gTg>gGg	p.V441G	FALSE	FALSE	0	FALSE	0	8.236e-06	85:288	42:105	42:104		NA	NA	NA	ACH-000823
37686936	ESO26_OESOPHAGUS	+	CDK12	51755	37	17	37686936	ESO26_OESOPHAGUS	37686936	+	Silent	SNP	T	C			g.chr17:37686936T>C	ENST00000447079.4	ESO26_OESOPHAGUS	c.3840T>C	c.(3838-3840)ccT>ccC	p.P1280P	FALSE	TRUE	6	FALSE	0	5.766e-05	143:545	24:75	0.966667	02:04:00	NA	NA	NA	ACH-000823
39346272	ESO26_OESOPHAGUS	+	KRTAP9-1	728318	37	17	39346272	ESO26_OESOPHAGUS	39346272	+	Missense_Mutation	SNP	C	T			g.chr17:39346272C>T	ENST00000398470.1	ESO26_OESOPHAGUS	c.134C>T	c.(133-135)cCc>cTc	p.P45L	FALSE	FALSE	0	FALSE	0	NA	137:498		0.711806		11:45:00	NA	NA	ACH-000823
39633840	ESO26_OESOPHAGUS	+	KRT35	3886	37	17	39633840	ESO26_OESOPHAGUS	39633840	+	Missense_Mutation	SNP	G	C			g.chr17:39633840G>C	ENST00000393989.1	ESO26_OESOPHAGUS	c.1150C>G	c.(1150-1152)Ctg>Gtg	p.L384V	FALSE	FALSE	0	FALSE	0	NA	27:183				NA	NA	NA	ACH-000823
41932650	ESO26_OESOPHAGUS	+	CD300LG	146894	37	17	41932650	ESO26_OESOPHAGUS	41932650	+	Silent	SNP	C	T	rs367591100		g.chr17:41932650C>T	ENST00000317310.4	ESO26_OESOPHAGUS	c.795C>T	c.(793-795)atC>atT	p.I265I	FALSE	FALSE	0	FALSE	0	2.471e-05	21 days, 3:00:00	5 days, 10:00:00	5 days, 14:00:00	28 days, 12:01:00	NA	NA	NA	ACH-000823
42398528	ESO26_OESOPHAGUS	+	SLC25A39	51629	37	17	42398528	ESO26_OESOPHAGUS	42398528	+	Missense_Mutation	SNP	G	A			g.chr17:42398528G>A	ENST00000377095.5	ESO26_OESOPHAGUS	c.589C>T	c.(589-591)Cgg>Tgg	p.R197W	FALSE	FALSE	0	FALSE	0	NA	187:604	0.716667	0.840278	05:18:00	41:154	NA	NA	ACH-000823
42756262	ESO26_OESOPHAGUS	+	CCDC43	124808	37	17	42756262	ESO26_OESOPHAGUS	42756263	+	Missense_Mutation	DNP	CC	TT			g.chr17:42756262_42756263CC>TT	ENST00000315286.8	ESO26_OESOPHAGUS	c.636_637GG>AA	c.(634-639)aaGGaa>aaAAaa	p.E213K	FALSE	FALSE	0	FALSE	0	1.647e-05	38 days, 4:00:00	6 days, 12:00:00	6 days, 8:00:00		NA	NA	NA	ACH-000823
43216466	ESO26_OESOPHAGUS	+	ACBD4	79777	37	17	43216466	ESO26_OESOPHAGUS	43216466	+	Missense_Mutation	SNP	G	C			g.chr17:43216466G>C	ENST00000376955.4	ESO26_OESOPHAGUS	c.718G>C	c.(718-720)Gca>Cca	p.A240P	FALSE	FALSE	0	FALSE	0	NA	16 days, 18:00:00				NA	NA	NA	ACH-000823
44248830	ESO26_OESOPHAGUS	+	KANSL1	284058	37	17	44248830	ESO26_OESOPHAGUS	44248830	+	Missense_Mutation	SNP	C	A	rs150345690		g.chr17:44248830C>A	ENST00000262419.6	ESO26_OESOPHAGUS	c.680G>T	c.(679-681)aGc>aTc	p.S227I	FALSE	FALSE	0	FALSE	0	NA	71:191	46:133	43:127		NA	NA	NA	ACH-000823
46152420	ESO26_OESOPHAGUS	+	CBX1	10951	37	17	46152420	ESO26_OESOPHAGUS	46152420	+	Missense_Mutation	SNP	G	A			g.chr17:46152420G>A	ENST00000393408.3	ESO26_OESOPHAGUS	c.361C>T	c.(361-363)Cgg>Tgg	p.R121W	FALSE	FALSE	0	FALSE	0	NA	163:548	06:19:00	07:18:00	03:11:00	NA	NA	NA	ACH-000823
58343353	ESO26_OESOPHAGUS	+	USP32	84669	37	17	58343353	ESO26_OESOPHAGUS	58343353	+	Missense_Mutation	SNP	C	T			g.chr17:58343353C>T	ENST00000300896.4	ESO26_OESOPHAGUS	c.911G>A	c.(910-912)cGc>cAc	p.R304H	FALSE	FALSE	0	FALSE	0	NA	154:535	33:115	31:113	12:35:00	NA	NA	NA	ACH-000823
72937906	ESO26_OESOPHAGUS	+	OTOP3	347741	37	17	72937906	ESO26_OESOPHAGUS	72937906	+	Splice_Site	SNP	T	G			g.chr17:72937906T>G	ENST00000328801.4	ESO26_OESOPHAGUS		c.e2+2		FALSE	FALSE	0	FALSE	0	NA	41:146	26:106	26:106			NA	NA	ACH-000823
77077012	ESO26_OESOPHAGUS	+	ENGASE	64772	37	17	77077012	ESO26_OESOPHAGUS	77077012	+	Silent	SNP	C	T	rs370806481		g.chr17:77077012C>T	ENST00000579016.1	ESO26_OESOPHAGUS	c.729C>T	c.(727-729)gcC>gcT	p.A243A	FALSE	FALSE	0	FALSE	0	NA	185:500	16:51:00	15:48:00		NA	NA	NA	ACH-000823
79172732	ESO26_OESOPHAGUS	+	AZI1	0	37	17	79172732	ESO26_OESOPHAGUS	79172732	+	Missense_Mutation	SNP	A	T			g.chr17:79172732A>T	ENST00000269392.4	ESO26_OESOPHAGUS	c.1232T>A	c.(1231-1233)cTg>cAg	p.L411Q	FALSE	FALSE	0	FALSE	0	NA	111:232	15:45:00	14:45:00		NA	NA	NA	ACH-000823
79409581	ESO26_OESOPHAGUS	+	RP11-1055B8.7	0	37	17	79409581	ESO26_OESOPHAGUS	79409581	+	Silent	SNP	C	T			g.chr17:79409581C>T	ENST00000307745.7	ESO26_OESOPHAGUS	c.1206C>T	c.(1204-1206)gcC>gcT	p.A402A	FALSE	FALSE	0	FALSE	0	NA	82:308	126:260	121:257	70:241	NA	NA	NA	ACH-000823
79769350	ESO26_OESOPHAGUS	+	GCGR	2642	37	17	79769350	ESO26_OESOPHAGUS	79769350	+	Missense_Mutation	SNP	G	A			g.chr17:79769350G>A	ENST00000400723.3	ESO26_OESOPHAGUS	c.571G>A	c.(571-573)Gtg>Atg	p.V191M	FALSE	FALSE	0	FALSE	0	NA	133:717	0.476389	0.475694		NA	NA	NA	ACH-000823
5890617	ESO26_OESOPHAGUS	+	TMEM200C	645369	37	18	5890617	ESO26_OESOPHAGUS	5890617	+	Silent	SNP	C	T			g.chr18:5890617C>T	ENST00000581347.2	ESO26_OESOPHAGUS	c.1446G>A	c.(1444-1446)ccG>ccA	p.P482P	FALSE	FALSE	0	FALSE	0	NA	621:641	1 day, 17:47:00	1 day, 21:49:00		NA	NA	NA	ACH-000823
48513277	ESO26_OESOPHAGUS	+	ELAC1	55520	37	18	48513277	ESO26_OESOPHAGUS	48513277	+	Missense_Mutation	SNP	G	A	rs371639199		g.chr18:48513277G>A	ENST00000269466.3	ESO26_OESOPHAGUS	c.914G>A	c.(913-915)cGt>cAt	p.R305H	TRUE	FALSE	0	FALSE	0	NA	07:00:00				NA	NA	NA	ACH-000823
67540442	ESO26_OESOPHAGUS	+	CD226	10666	37	18	67540442	ESO26_OESOPHAGUS	67540442	+	Silent	SNP	C	T	rs150415354		g.chr18:67540442C>T	ENST00000280200.4	ESO26_OESOPHAGUS	c.768G>A	c.(766-768)ggG>ggA	p.G256G	TRUE	FALSE	0	FALSE	0	NA	42 days, 16:00:00	6 days, 19:00:00	6 days, 13:00:00		NA	NA	NA	ACH-000823
4326948	ESO26_OESOPHAGUS	+	STAP2	55620	37	19	4326948	ESO26_OESOPHAGUS	4326948	+	Missense_Mutation	SNP	G	C	rs201146262	byFrequency	g.chr19:4326948G>C	ENST00000594605.1	ESO26_OESOPHAGUS	c.820C>G	c.(820-822)Ccg>Gcg	p.P274A	FALSE	FALSE	0	FALSE	0	NA	62 days, 9:00:00		13 days, 0:02:00		NA	NA	NA	ACH-000823
6418767	ESO26_OESOPHAGUS	+	KHSRP	8570	37	19	6418767	ESO26_OESOPHAGUS	6418767	+	Silent	SNP	C	T	rs369979828		g.chr19:6418767C>T	ENST00000398148.3	ESO26_OESOPHAGUS	c.726G>A	c.(724-726)gcG>gcA	p.A242A	FALSE	FALSE	0	FALSE	0	NA	213:1674	38:320	35:307		NA	NA	NA	ACH-000823
6433604	ESO26_OESOPHAGUS	+	SLC25A41	284427	37	19	6433604	ESO26_OESOPHAGUS	6433604	+	Missense_Mutation	SNP	T	G			g.chr19:6433604T>G	ENST00000321510.6	ESO26_OESOPHAGUS	c.101A>C	c.(100-102)cAa>cCa	p.Q34P	FALSE	FALSE	0	FALSE	0	NA	67:507	0.468056	0.46875	05:14:00		NA	NA	ACH-000823
7620255	ESO26_OESOPHAGUS	+	PNPLA6	10908	37	19	7620255	ESO26_OESOPHAGUS	7620255	+	Splice_Site	SNP	T	G			g.chr19:7620255T>G	ENST00000221249.6	ESO26_OESOPHAGUS		c.e26+2		FALSE	FALSE	0	FALSE	0	NA	69:442	49:353	48:336		0.556944	NA	NA	ACH-000823
17013645	ESO26_OESOPHAGUS	+	CPAMD8	27151	37	19	17013645	ESO26_OESOPHAGUS	17013645	+	Missense_Mutation	SNP	G	A			g.chr19:17013645G>A	ENST00000443236.1	ESO26_OESOPHAGUS	c.4640C>T	c.(4639-4641)cCg>cTg	p.P1547L	FALSE	FALSE	0	FALSE	0	8.237e-06	56 days, 15:00:00	5 days, 10:00:00	5 days, 4:00:00		NA	NA	NA	ACH-000823
17091374	ESO26_OESOPHAGUS	+	CPAMD8	27151	37	19	17091374	ESO26_OESOPHAGUS	17091374	+	Silent	SNP	C	T	rs375281000		g.chr19:17091374C>T	ENST00000443236.1	ESO26_OESOPHAGUS	c.1659G>A	c.(1657-1659)caG>caA	p.Q553Q	TRUE	FALSE	0	FALSE	0	NA	50:323	40:239	39:234	33:231	NA	NA	NA	ACH-000823
17137581	ESO26_OESOPHAGUS	+	CPAMD8	27151	37	19	17137581	ESO26_OESOPHAGUS	17137581	+	Missense_Mutation	SNP	C	A			g.chr19:17137581C>A	ENST00000443236.1	ESO26_OESOPHAGUS	c.13G>T	c.(13-15)Gca>Tca	p.A5S	FALSE	FALSE	0	FALSE	0	NA	87:197	1 day, 3:49:00	1 day, 0:47:00	243:635	NA	NA	NA	ACH-000823
17581427	ESO26_OESOPHAGUS	+	SLC27A1	376497	37	19	17581427	ESO26_OESOPHAGUS	17581427	+	Missense_Mutation	SNP	G	T			g.chr19:17581427G>T	ENST00000252595.7	ESO26_OESOPHAGUS	c.78G>T	c.(76-78)tgG>tgT	p.W26C	FALSE	FALSE	0	FALSE	0	NA	27:154					NA	NA	ACH-000823
37368169	ESO26_OESOPHAGUS	+	ZNF345	25850	37	19	37368169	ESO26_OESOPHAGUS	37368169	+	Missense_Mutation	SNP	A	G	rs559952114		g.chr19:37368169A>G	ENST00000529555.1	ESO26_OESOPHAGUS	c.437A>G	c.(436-438)tAt>tGt	p.Y146C	FALSE	FALSE	0	FALSE	0	NA	0.772917					NA	NA	ACH-000823
46393971	ESO26_OESOPHAGUS	+	MYPOP	339344	37	19	46393971	ESO26_OESOPHAGUS	46393971	+	Silent	SNP	T	G			g.chr19:46393971T>G	ENST00000322217.5	ESO26_OESOPHAGUS	c.1110A>C	c.(1108-1110)ccA>ccC	p.P370P	FALSE	FALSE	0	FALSE	0	NA	43:107	1 day, 1:37:00	1 day, 1:34:00		NA	NA	NA	ACH-000823
53993655	ESO26_OESOPHAGUS	+	ZNF813	126017	37	19	53993655	ESO26_OESOPHAGUS	53993655	+	Missense_Mutation	SNP	G	C			g.chr19:53993655G>C	ENST00000396403.4	ESO26_OESOPHAGUS	c.169G>C	c.(169-171)Gag>Cag	p.E57Q	FALSE	FALSE	0	FALSE	0	8.237e-06	83:264	0.879167	0.835417		NA	NA	NA	ACH-000823
54664249	ESO26_OESOPHAGUS	+	TMC4	147798	37	19	54664249	ESO26_OESOPHAGUS	54664249	+	Silent	SNP	G	A	rs372234599		g.chr19:54664249G>A	ENST00000376591.4	ESO26_OESOPHAGUS	c.2025C>T	c.(2023-2025)aaC>aaT	p.N675N	FALSE	FALSE	0	FALSE	0	NA	71:324	0.471528	0.472222		NA	NA	NA	ACH-000823
57640218	ESO26_OESOPHAGUS	+	USP29	57663	37	19	57640218	ESO26_OESOPHAGUS	57640218	+	Missense_Mutation	SNP	A	C			g.chr19:57640218A>C	ENST00000254181.4	ESO26_OESOPHAGUS	c.175A>C	c.(175-177)Agt>Cgt	p.S59R	FALSE	FALSE	0	FALSE	0	NA	88:116	143:151	132:137	101:93	NA	NA	NA	ACH-000823
825967	ESO26_OESOPHAGUS	+	FAM110A	83541	37	20	825967	ESO26_OESOPHAGUS	825967	+	Missense_Mutation	SNP	G	A			g.chr20:825967G>A	ENST00000304189.2	ESO26_OESOPHAGUS	c.520G>A	c.(520-522)Gcc>Acc	p.A174T	FALSE	FALSE	0	FALSE	0	NA	210:1090	92:408	144:693		NA	NA	NA	ACH-000823
2083617	ESO26_OESOPHAGUS	+	STK35	140901	37	20	2083617	ESO26_OESOPHAGUS	2083617	+	Silent	SNP	G	A	rs189156975		g.chr20:2083617G>A	ENST00000381482.3	ESO26_OESOPHAGUS	c.498G>A	c.(496-498)ccG>ccA	p.P166P	FALSE	FALSE	0	FALSE	0	NA	1047:677	147:82	147:84	88:74	NA	NA	NA	ACH-000823
18794707	ESO26_OESOPHAGUS	+	SCP2D1	140856	37	20	18794707	ESO26_OESOPHAGUS	18794707	+	Missense_Mutation	SNP	G	A	rs200564762		g.chr20:18794707G>A	ENST00000377428.2	ESO26_OESOPHAGUS	c.248G>A	c.(247-249)cGg>cAg	p.R83Q	FALSE	FALSE	0	FALSE	0	NA	106:340	14:41:00	15:43:00		NA	NA	NA	ACH-000823
25259773	ESO26_OESOPHAGUS	+	PYGB	5834	37	20	25259773	ESO26_OESOPHAGUS	25259773	+	Silent	SNP	G	A			g.chr20:25259773G>A	ENST00000216962.4	ESO26_OESOPHAGUS	c.1080G>A	c.(1078-1080)gtG>gtA	p.V360V	TRUE	FALSE	0	FALSE	0	NA	98:117	120:125	115:121	23:25:00	NA	NA	NA	ACH-000823
48600575	ESO26_OESOPHAGUS	+	SNAI1	6615	37	20	48600575	ESO26_OESOPHAGUS	48600575	+	Silent	SNP	C	T	rs373819670		g.chr20:48600575C>T	ENST00000244050.2	ESO26_OESOPHAGUS	c.297C>T	c.(295-297)ggC>ggT	p.G99G	FALSE	FALSE	0	FALSE	0	4.943e-05	209:259	1 day, 15:15:00	1 day, 17:15:00		NA	NA	NA	ACH-000823
54575820	ESO26_OESOPHAGUS	+	CBLN4	140689	37	20	54575820	ESO26_OESOPHAGUS	54575820	+	Silent	SNP	G	A			g.chr20:54575820G>A	ENST00000064571.2	ESO26_OESOPHAGUS	c.375C>T	c.(373-375)caC>caT	p.H125H	TRUE	FALSE	0	FALSE	0	NA	241:265	2 days, 13:48:00	2 days, 12:48:00		NA	NA	NA	ACH-000823
57415691	ESO26_OESOPHAGUS	+	GNAS	2778	37	20	57415691	ESO26_OESOPHAGUS	57415691	+	Missense_Mutation	SNP	G	A			g.chr20:57415691G>A	ENST00000313949.7	ESO26_OESOPHAGUS	c.530G>A	c.(529-531)cGc>cAc	p.R177H	FALSE	FALSE	0	FALSE	0	NA	94:121	148:148			NA	NA	NA	ACH-000823
61939409	ESO26_OESOPHAGUS	+	COL20A1	57642	37	20	61939409	ESO26_OESOPHAGUS	61939409	+	Missense_Mutation	SNP	C	T	rs371357198		g.chr20:61939409C>T	ENST00000358894.6	ESO26_OESOPHAGUS	c.742C>T	c.(742-744)Cgc>Tgc	p.R248C	FALSE	FALSE	0	FALSE	0	NA	110:123		1 day, 1:43:00		NA	NA	NA	ACH-000823
61950408	ESO26_OESOPHAGUS	+	COL20A1	57642	37	20	61950408	ESO26_OESOPHAGUS	61950408	+	Splice_Site	SNP	A	C			g.chr20:61950408A>C	ENST00000358894.6	ESO26_OESOPHAGUS		c.e22-1		FALSE	FALSE	0	FALSE	0	NA	13 days, 7:00:00	6 days, 3:00:00	5 days, 15:00:00	5 days, 5:00:00	NA	NA	NA	ACH-000823
37617937	ESO26_OESOPHAGUS	+	DOPEY2	9980	37	21	37617937	ESO26_OESOPHAGUS	37617937	+	Missense_Mutation	SNP	C	T			g.chr21:37617937C>T	ENST00000399151.3	ESO26_OESOPHAGUS	c.3659C>T	c.(3658-3660)gCc>gTc	p.A1220V	FALSE	FALSE	0	FALSE	0	NA	84:90	09:09:00	11:08:00		NA	NA	NA	ACH-000823
23615896	ESO26_OESOPHAGUS	+	BCR	613	37	22	23615896	ESO26_OESOPHAGUS	23615896	+	Missense_Mutation	SNP	T	G			g.chr22:23615896T>G	ENST00000305877.8	ESO26_OESOPHAGUS	c.2050T>G	c.(2050-2052)Ttc>Gtc	p.F684V	FALSE	FALSE	0	FALSE	0	2.471e-05	27 days, 5:01:00	5 days, 2:00:00	5 days, 3:00:00	17 days, 15:03:00	NA	NA	NA	ACH-000823
39909755	ESO26_OESOPHAGUS	+	MIEF1	54471	37	22	39909755	ESO26_OESOPHAGUS	39909755	+	Silent	SNP	C	T	rs375588591		g.chr22:39909755C>T	ENST00000325301.2	ESO26_OESOPHAGUS	c.819C>T	c.(817-819)tcC>tcT	p.S273S	FALSE	FALSE	0	FALSE	0	NA	4 days, 23:00:00		5 days, 12:00:00		NA	NA	NA	ACH-000823
3241029	ESO26_OESOPHAGUS	+	MXRA5	25878	37	X	3241029	ESO26_OESOPHAGUS	3241029	+	Silent	SNP	A	C			g.chrX:3241029A>C	ENST00000217939.6	ESO26_OESOPHAGUS	c.2697T>G	c.(2695-2697)acT>acG	p.T899T	FALSE	FALSE	0	FALSE	0	NA	12 days, 4:00:00	3 days, 3:00:00	3 days, 1:00:00	4 days, 1:02:00	NA	NA	NA	ACH-000823
54521659	ESO26_OESOPHAGUS	+	FGD1	2245	37	X	54521659	ESO26_OESOPHAGUS	54521659	+	Silent	SNP	G	A			g.chrX:54521659G>A	ENST00000375135.3	ESO26_OESOPHAGUS	c.207C>T	c.(205-207)ggC>ggT	p.G69G	FALSE	FALSE	0	FALSE	0	8.238e-06	8 days, 21:00:00	2 days, 8:00:00	2 days, 7:00:00		NA	NA	NA	ACH-000823
77225016	ESO26_OESOPHAGUS	+	PGAM4	441531	37	X	77225016	ESO26_OESOPHAGUS	77225016	+	Silent	SNP	G	A			g.chrX:77225016G>A	ENST00000458128.1	ESO26_OESOPHAGUS	c.120C>T	c.(118-120)cgC>cgT	p.R40R	TRUE	FALSE	0	FALSE	0	NA	0.5				NA	NA	NA	ACH-000823
79281181	ESO26_OESOPHAGUS	+	TBX22	50945	37	X	79281181	ESO26_OESOPHAGUS	79281181	+	Missense_Mutation	SNP	C	A			g.chrX:79281181C>A	ENST00000373294.5	ESO26_OESOPHAGUS	c.538C>A	c.(538-540)Ccg>Acg	p.P180T	FALSE	FALSE	0	FALSE	0	NA	179:375	24:77	1.0125	17:13:00		NA	NA	ACH-000823
138878460	ESO26_OESOPHAGUS	+	ATP11C	286410	37	X	138878460	ESO26_OESOPHAGUS	138878460	+	Missense_Mutation	SNP	G	A			g.chrX:138878460G>A	ENST00000327569.3	ESO26_OESOPHAGUS	c.1187C>T	c.(1186-1188)aCa>aTa	p.T396I	FALSE	FALSE	0	FALSE	0	NA	17:41:00				NA	NA	NA	ACH-000823
144904502	ESO26_OESOPHAGUS	+	SLITRK2	84631	37	X	144904502	ESO26_OESOPHAGUS	144904502	+	Missense_Mutation	SNP	G	C			g.chrX:144904502G>C	ENST00000370490.1	ESO26_OESOPHAGUS	c.559G>C	c.(559-561)Gac>Cac	p.D187H	FALSE	FALSE	0	FALSE	0	NA	91:168				NA	NA	NA	ACH-000823
3394	ESO26_OESOPHAGUS	+	MT-ND1	4535	37	M	3394	ESO26_OESOPHAGUS	3394	+	Missense_Mutation	SNP	T	C			g.chrM:3394T>C	ENST00000361390.2	ESO26_OESOPHAGUS	c.88T>C	c.(88-90)Tat>Cat	p.Y30H	FALSE	FALSE	0	FALSE	0	4.119e-05	54:71	1 day, 7:41:00	1 day, 6:38:00	1 day, 23:37:00	NA	NA	NA	ACH-000823
4216	ESO26_OESOPHAGUS	+	MT-ND1	4535	37	M	4216	ESO26_OESOPHAGUS	4216	+	Missense_Mutation	SNP	T	C			g.chrM:4216T>C	ENST00000361390.2	ESO26_OESOPHAGUS	c.910T>C	c.(910-912)Tat>Cat	p.Y304H	FALSE	FALSE	0	FALSE	0	2.54e-05	133:148	113:114	104:108		NA	NA	NA	ACH-000823
7258	ESO26_OESOPHAGUS	+	MT-CO1	4512	37	M	7258	ESO26_OESOPHAGUS	7258	+	Missense_Mutation	SNP	T	C			g.chrM:7258T>C	ENST00000361624.2	ESO26_OESOPHAGUS	c.1355T>C	c.(1354-1356)aTc>aCc	p.I452T	FALSE	FALSE	0	FALSE	0	NA	2 days, 4:58:00	2 days, 2:53:00	1 day, 22:51:00		NA	NA	NA	ACH-000823
12612	ESO26_OESOPHAGUS	+	MT-ND5	4540	37	M	12612	ESO26_OESOPHAGUS	12612	+	Silent	SNP	A	G			g.chrM:12612A>G	ENST00000361567.2	ESO26_OESOPHAGUS	c.276A>G	c.(274-276)gtA>gtG	p.V92V	FALSE	FALSE	0	FALSE	0	NA	204:193	1 day, 11:25:00	1 day, 11:23:00		NA	NA	NA	ACH-000823
13708	ESO26_OESOPHAGUS	+	MT-ND5	4540	37	M	13708	ESO26_OESOPHAGUS	13708	+	Missense_Mutation	SNP	G	A			g.chrM:13708G>A	ENST00000361567.2	ESO26_OESOPHAGUS	c.1372G>A	c.(1372-1374)Gca>Aca	p.A458T	FALSE	FALSE	0	FALSE	0	8.273e-06	180:216	105:112	104:113	20:16:00	NA	NA	NA	ACH-000823
210857389	ESO26_OESOPHAGUS	+	KCNH1	3756	37	1	210857389	ESO26_OESOPHAGUS	210857389	+	Missense_Mutation	SNP	T	C			g.chr1:210857389T>C	ENST00000271751.4	ESO26_OESOPHAGUS	c.2204A>G	c.(2203-2205)cAc>cGc	p.H735R	FALSE	FALSE	0	FALSE	0	NA	115:127	1 day, 1:31:00	23:31:00		NA	NA	NA	ACH-000823
5529265	ESO26_OESOPHAGUS	+	UBQLN3	50613	37	11	5529265	ESO26_OESOPHAGUS	5529265	+	Silent	SNP	C	G			g.chr11:5529265C>G	ENST00000311659.4	ESO26_OESOPHAGUS	c.1524G>C	c.(1522-1524)ctG>ctC	p.L508L	FALSE	FALSE	0	FALSE	0	NA	171:200	1 day, 18:38:00	1 day, 17:37:00	118:99	NA	NA	NA	ACH-000823
62849270	ESO26_OESOPHAGUS	+	LPHN3	23284	37	4	62849270	ESO26_OESOPHAGUS	62849270	+	Missense_Mutation	SNP	T	C	rs541435116		g.chr4:62849270T>C	ENST00000514591.1	ESO26_OESOPHAGUS	c.2981T>C	c.(2980-2982)aTt>aCt	p.I994T	FALSE	FALSE	0	FALSE	0	NA	248:230	2 days, 14:51:00	2 days, 14:50:00		NA	NA	NA	ACH-000823
91132351	ESO26_OESOPHAGUS	+	PCDH11X	27328	37	X	91132351	ESO26_OESOPHAGUS	91132351	+	Missense_Mutation	SNP	C	T			g.chrX:91132351C>T	ENST00000373094.1	ESO26_OESOPHAGUS	c.1112C>T	c.(1111-1113)tCa>tTa	p.S371L	FALSE	FALSE	0	FALSE	0	NA	110:115	1 day, 21:40:00	1 day, 20:38:00		NA	NA	NA	ACH-000823
79244191	ESO26_OESOPHAGUS	+	PRUNE2	158471	37	9	79244191	ESO26_OESOPHAGUS	79244191	+	Missense_Mutation	SNP	A	T			g.chr9:79244191A>T	ENST00000376718.3	ESO26_OESOPHAGUS	c.9066T>A	c.(9064-9066)agT>agA	p.S3022R	FALSE	FALSE	0	FALSE	0	NA	144:181	18:35:00	18:36:00	1 day, 4:47:00	NA	NA	NA	ACH-000823
58471789	ESO26_OESOPHAGUS	+	C14orf37	145407	37	14	58471789	ESO26_OESOPHAGUS	58471789	+	Missense_Mutation	SNP	C	G			g.chr14:58471789C>G	ENST00000267485.7	ESO26_OESOPHAGUS	c.2233G>C	c.(2233-2235)Ggc>Cgc	p.G745R	FALSE	FALSE	0	FALSE	0	NA	84:106		03:01:00	05:04:00		NA	NA	ACH-000823
23086359	ESO26_OESOPHAGUS	+	NIPA1	123606	37	15	23086359	ESO26_OESOPHAGUS	23086359	+	Missense_Mutation	SNP	T	C			g.chr15:23086359T>C	ENST00000337435.4	ESO26_OESOPHAGUS	c.53A>G	c.(52-54)gAg>gGg	p.E18G	FALSE	FALSE	0	FALSE	0	NA	61:235				NA	NA	NA	ACH-000823
208215	ESO26_OESOPHAGUS	+	PLCXD1	55344	37	X	208215	ESO26_OESOPHAGUS	208215	+	Missense_Mutation	SNP	T	G			g.chrX:208215T>G	ENST00000381657.2	ESO26_OESOPHAGUS	c.443T>G	c.(442-444)gTg>gGg	p.V148G	FALSE	FALSE	0	FALSE	0	NA	185:193	1 day, 14:39:00			NA	NA	NA	ACH-000823
39187693	ESO26_OESOPHAGUS	+	ARHGEF33	100271715	37	2	39187693	ESO26_OESOPHAGUS	39187694	+	In_Frame_Ins	INS	-	GCC			g.chr2:39187693_39187694insGCC	ENST00000536934.1	ESO26_OESOPHAGUS	c.2247_2248insGCC	c.(2248-2250)gcc>GCCgcc	p.750_750A>AA	FALSE	FALSE	0	FALSE	0	NA	1 day, 0:24:00	1 day, 4:27:00	1 day, 5:28:00		NA	NA	NA	ACH-000823
180327643	ESO26_OESOPHAGUS	+	TTC14	151613	37	3	180327643	ESO26_OESOPHAGUS	180327644	+	Frame_Shift_Ins	INS	-	A			g.chr3:180327643_180327644insA	ENST00000296015.4	ESO26_OESOPHAGUS	c.1626_1627insA	c.(1627-1629)actfs	p.T543fs	FALSE	FALSE	0	FALSE	0	8.237e-06	2 days, 9:57:00	17:13:00	18:12:00		NA	NA	NA	ACH-000823
138160480	ESO26_OESOPHAGUS	+	CTNNA1	1495	37	5	138160480	ESO26_OESOPHAGUS	138160480	+	Frame_Shift_Del	DEL	A	-			g.chr5:138160480delA	ENST00000302763.7	ESO26_OESOPHAGUS	c.850delA	c.(850-852)aacfs	p.N284fs	FALSE	FALSE	0	FALSE	0	8.237e-06	157:164	2 days, 3:52:00	2 days, 5:47:00	1 day, 3:24:00	NA	NA	NA	ACH-000823
56857340	ESO26_OESOPHAGUS	+	BEND6	221336	37	6	56857340	ESO26_OESOPHAGUS	56857340	+	Frame_Shift_Del	DEL	G	-			g.chr6:56857340delG	ENST00000370746.3	ESO26_OESOPHAGUS	c.285delG	c.(283-285)ttgfs	p.L95fs	FALSE	FALSE	0	FALSE	0	4.967e-05	116:148		78:88	19:30:00	NA	NA	NA	ACH-000823
166574377	ESO26_OESOPHAGUS	+	T	6862	37	6	166574377	ESO26_OESOPHAGUS	166574377	+	Frame_Shift_Del	DEL	G	-			g.chr6:166574377delG	ENST00000296946.2	ESO26_OESOPHAGUS	c.982delC	c.(982-984)catfs	p.H328fs	FALSE	FALSE	0	FALSE	0	NA	1 day, 7:44:00	1 day, 0:19:00	1 day, 1:21:00			NA	NA	ACH-000823
118969082	ESO26_OESOPHAGUS	+	KCNK18	338567	37	10	118969082	ESO26_OESOPHAGUS	118969083	+	Frame_Shift_Del	DEL	CT	-			g.chr10:118969082_118969083delCT	ENST00000334549.1	ESO26_OESOPHAGUS	c.427_428delCT	c.(427-429)ctgfs	p.L143fs	FALSE	FALSE	0	FALSE	0	NA	2 days, 21:00:00	2 days, 16:00:00	2 days, 13:00:00		NA	NA	NA	ACH-000823
55541646	ESO26_OESOPHAGUS	+	OR5D13	390142	37	11	55541646	ESO26_OESOPHAGUS	55541646	+	Frame_Shift_Del	DEL	T	-			g.chr11:55541646delT	ENST00000361760.1	ESO26_OESOPHAGUS	c.733delT	c.(733-735)tccfs	p.S245fs	FALSE	FALSE	0	FALSE	0	NA	4 days, 14:00:00	1 day, 22:00:00	1 day, 20:00:00		1 day, 4:00:00	NA	NA	ACH-000823
125478461	ESO26_OESOPHAGUS	+	BRI3BP	140707	37	12	125478461	ESO26_OESOPHAGUS	125478463	+	In_Frame_Del	DEL	AGA	-			g.chr12:125478461_125478463delAGA	ENST00000341446.8	ESO26_OESOPHAGUS	c.125_127delAGA	c.(124-129)gagaag>gag	p.K43del	FALSE	FALSE	0	FALSE	0	4.961e-05	275:136	3 days, 18:49:00	3 days, 15:45:00		NA	NA	NA	ACH-000823
132547126	ESO26_OESOPHAGUS	+	EP400	57634	37	12	132547126	ESO26_OESOPHAGUS	132547127	+	In_Frame_Ins	INS	-	CAG			g.chr12:132547126_132547127insCAG	ENST00000333577.4	ESO26_OESOPHAGUS	c.8322_8323insCAG	c.(8323-8325)cag>CAGcag	p.2775_2775Q>QQ	FALSE	FALSE	0	FALSE	0	8.236e-06	165:252	1 day, 12:51:00	1 day, 10:47:00		NA	NA	NA	ACH-000823
27802737	ESO26_OESOPHAGUS	+	GSG1L	146395	37	16	27802737	ESO26_OESOPHAGUS	27802738	+	In_Frame_Ins	INS	-	CTT			g.chr16:27802737_27802738insCTT	ENST00000447459.2	ESO26_OESOPHAGUS	c.949_950insAAG	c.(949-951)gca>gAAGca	p.316_317insE	FALSE	FALSE	0	FALSE	0	4.942e-05	2 days, 11:00:00		1 day, 12:00:00		NA	NA	NA	ACH-000823
60484398	ESO26_OESOPHAGUS	+	EFCAB3	146779	37	17	60484398	ESO26_OESOPHAGUS	60484398	+	Frame_Shift_Del	DEL	C	-			g.chr17:60484398delC	ENST00000305286.3	ESO26_OESOPHAGUS	c.692delC	c.(691-693)tccfs	p.S231fs	FALSE	FALSE	0	FALSE	0	NA	134:590	31:103	31:101	69:203	NA	NA	NA	ACH-000823
48604758	ESO26_OESOPHAGUS	+	SMAD4	4089	37	18	48604758	ESO26_OESOPHAGUS	48604758	+	Frame_Shift_Del	DEL	T	-			g.chr18:48604758delT	ENST00000342988.3	ESO26_OESOPHAGUS	c.1580delT	c.(1579-1581)attfs	p.I527fs	FALSE	FALSE	0	FALSE	0	NA	225:192	121:95	118:94		NA	NA	NA	ACH-000823
42799294	ESO26_OESOPHAGUS	+	CIC	23152	37	19	42799294	ESO26_OESOPHAGUS	42799295	+	Frame_Shift_Ins	INS	-	G			g.chr19:42799294_42799295insG	ENST00000575354.2	ESO26_OESOPHAGUS	c.4778_4779insG	c.(4777-4782)cagcccfs	p.P1594fs	FALSE	FALSE	0	FALSE	0	NA	104:326	53:163	53:152		NA	NA	NA	ACH-000823
122647753	ESO26_OESOPHAGUS	+	UBASH3B	84959	37	11	122647753	ESO26_OESOPHAGUS	122647753	+	Frame_Shift_Del	DEL	C	-			g.chr11:122647753delC	ENST00000284273.5	ESO26_OESOPHAGUS	c.237delC	c.(235-237)gacfs	p.D79fs	FALSE	FALSE	0	FALSE	0	NA	226:725	0.834028	18:58:00		NA	NA	NA	ACH-000823
1178896	ESO51_OESOPHAGUS	+	FAM132A	388581	37	1	1178896	ESO51_OESOPHAGUS	1178896	+	Missense_Mutation	SNP	G	C			g.chr1:1178896G>C	ENST00000330388.2	ESO51_OESOPHAGUS	c.568C>G	c.(568-570)Ctg>Gtg	p.L190V	FALSE	FALSE	0	FALSE	0	NA	57:250	29:98	28:93		NA	NA	NA	ACH-000823
1309518	ESO51_OESOPHAGUS	+	AURKAIP1	54998	37	1	1309518	ESO51_OESOPHAGUS	1309518	+	Silent	SNP	C	T			g.chr1:1309518C>T	ENST00000338370.3	ESO51_OESOPHAGUS	c.360G>A	c.(358-360)gcG>gcA	p.A120A	FALSE	FALSE	0	FALSE	0	NA	269:385	99:137	96:131		NA	NA	NA	ACH-000823
8415615	ESO51_OESOPHAGUS	+	RERE	473	37	1	8415615	ESO51_OESOPHAGUS	8415615	+	Missense_Mutation	SNP	T	G			g.chr1:8415615T>G	ENST00000337907.3	ESO51_OESOPHAGUS	c.4531A>C	c.(4531-4533)Atg>Ctg	p.M1511L	FALSE	FALSE	0	FALSE	0	NA	311:1572	40:202	36:183		NA	NA	NA	ACH-000823
11822116	ESO51_OESOPHAGUS	+	C1orf167	284498	37	1	11822116	ESO51_OESOPHAGUS	11822116	+	Missense_Mutation	SNP	C	A			g.chr1:11822116C>A	ENST00000433342.1	ESO51_OESOPHAGUS	c.273C>A	c.(271-273)caC>caA	p.H91Q	TRUE	FALSE	0	FALSE	0	8.236e-06	189:384	54:106	52:98		NA	NA	NA	ACH-000823
12979747	ESO51_OESOPHAGUS	+	PRAMEF7	441871	37	1	12979747	ESO51_OESOPHAGUS	12979747	+	Silent	SNP	T	G			g.chr1:12979747T>G	ENST00000361079.2	ESO51_OESOPHAGUS	c.939T>G	c.(937-939)tcT>tcG	p.S313S	FALSE	FALSE	0	FALSE	0	NA	0.709028				NA	NA	NA	ACH-000823
15428177	ESO51_OESOPHAGUS	+	KAZN	23254	37	1	15428177	ESO51_OESOPHAGUS	15428177	+	Silent	SNP	C	T			g.chr1:15428177C>T	ENST00000376030.2	ESO51_OESOPHAGUS	c.1686C>T	c.(1684-1686)gaC>gaT	p.D562D	FALSE	FALSE	0	FALSE	0	NA	62:259	56:207	52:197	99:300	NA	NA	NA	ACH-000823
20987827	ESO51_OESOPHAGUS	+	DDOST	1650	37	1	20987827	ESO51_OESOPHAGUS	20987827	+	Missense_Mutation	SNP	G	C			g.chr1:20987827G>C	ENST00000375048.3	ESO51_OESOPHAGUS	c.68C>G	c.(67-69)gCg>gGg	p.A23G	FALSE	FALSE	0	FALSE	0	1.647e-05	435:556	74:71	75:72	55:101	NA	NA	NA	ACH-000823
27660541	ESO51_OESOPHAGUS	+	TMEM222	84065	37	1	27660541	ESO51_OESOPHAGUS	27660541	+	Missense_Mutation	SNP	G	A			g.chr1:27660541G>A	ENST00000374076.4	ESO51_OESOPHAGUS	c.404G>A	c.(403-405)cGc>cAc	p.R135H	FALSE	FALSE	0	FALSE	0	NA	50:110	23:33:00	23:33:00		NA	NA	NA	ACH-000823
32740637	ESO51_OESOPHAGUS	+	LCK	3932	37	1	32740637	ESO51_OESOPHAGUS	32740637	+	Silent	SNP	C	T			g.chr1:32740637C>T	ENST00000336890.5	ESO51_OESOPHAGUS	c.231C>T	c.(229-231)gaC>gaT	p.D77D	TRUE	FALSE	0	FALSE	0	8.237e-06	13 days, 20:00:00	2 days, 19:00:00	2 days, 18:00:00		NA	NA	NA	ACH-000823
39788287	ESO51_OESOPHAGUS	+	MACF1	23499	37	1	39788287	ESO51_OESOPHAGUS	39788287	+	Missense_Mutation	SNP	A	T			g.chr1:39788287A>T	ENST00000372915.3	ESO51_OESOPHAGUS	c.4052A>T	c.(4051-4053)gAa>gTa	p.E1351V	FALSE	FALSE	0	FALSE	0	NA	197:305	1 day, 18:57:00	1 day, 21:58:00		NA	NA	NA	ACH-000823
41979233	ESO51_OESOPHAGUS	+	HIVEP3	59269	37	1	41979233	ESO51_OESOPHAGUS	41979233	+	Missense_Mutation	SNP	G	A			g.chr1:41979233G>A	ENST00000372583.1	ESO51_OESOPHAGUS	c.5659C>T	c.(5659-5661)Cca>Tca	p.P1887S	FALSE	FALSE	0	FALSE	0	8.236e-06	237:2088				NA	NA	NA	ACH-000823
67450582	ESO51_OESOPHAGUS	+	MIER1	57708	37	1	67450582	ESO51_OESOPHAGUS	67450582	+	Silent	SNP	A	G			g.chr1:67450582A>G	ENST00000355356.3	ESO51_OESOPHAGUS	c.1538A>G	c.(1537-1539)tAa>tGa	p.*513*	FALSE	FALSE	0	FALSE	0	NA	114:99	84:85	76:82		NA	NA	NA	ACH-000823
78191319	ESO51_OESOPHAGUS	+	USP33	23032	37	1	78191319	ESO51_OESOPHAGUS	78191319	+	Missense_Mutation	SNP	G	A	rs140981418		g.chr1:78191319G>A	ENST00000370793.1	ESO51_OESOPHAGUS	c.1357C>T	c.(1357-1359)Cca>Tca	p.P453S	FALSE	FALSE	0	FALSE	0	4.964e-05	26 days, 1:00:00	10 days, 13:00:00	10 days, 2:00:00		NA	NA	NA	ACH-000823
84356122	ESO51_OESOPHAGUS	+	TTLL7	79739	37	1	84356122	ESO51_OESOPHAGUS	84356122	+	Missense_Mutation	SNP	G	A	rs372539532		g.chr1:84356122G>A	ENST00000260505.8	ESO51_OESOPHAGUS	c.2251C>T	c.(2251-2253)Cgc>Tgc	p.R751C	FALSE	FALSE	0	FALSE	0	NA	466:537	17:17:00	17:18:00		NA	NA	NA	ACH-000823
92649515	ESO51_OESOPHAGUS	+	KIAA1107	23285	37	1	92649515	ESO51_OESOPHAGUS	92649515	+	Missense_Mutation	SNP	A	G			g.chr1:92649515A>G	ENST00000370378.4	ESO51_OESOPHAGUS	c.3693A>G	c.(3691-3693)atA>atG	p.I1231M	FALSE	FALSE	0	FALSE	0	NA	39 days, 16:01:00	1 day, 8:01:00	1 day, 10:01:00		NA	NA	NA	ACH-000823
102296347	ESO51_OESOPHAGUS	+	OLFM3	118427	37	1	102296347	ESO51_OESOPHAGUS	102296347	+	Missense_Mutation	SNP	A	T			g.chr1:102296347A>T	ENST00000338858.5	ESO51_OESOPHAGUS	c.313T>A	c.(313-315)Ttg>Atg	p.L105M	FALSE	FALSE	0	FALSE	0	8.236e-06	24 days, 13:00:00	2 days, 15:00:00	2 days, 10:00:00	4 days, 16:01:00	NA	NA	NA	ACH-000823
108185360	ESO51_OESOPHAGUS	+	VAV3	10451	37	1	108185360	ESO51_OESOPHAGUS	108185360	+	Missense_Mutation	SNP	C	T			g.chr1:108185360C>T	ENST00000370056.4	ESO51_OESOPHAGUS	c.1795G>A	c.(1795-1797)Gtc>Atc	p.V599I	FALSE	FALSE	0	FALSE	0	NA	47:217	17:44:00	16:40:00	04:24:00	0.966667	NA	NA	ACH-000823
111506254	ESO51_OESOPHAGUS	+	LRIF1	55791	37	1	111506254	ESO51_OESOPHAGUS	111506254	+	Silent	SNP	G	A			g.chr1:111506254G>A	ENST00000369763.4	ESO51_OESOPHAGUS	c.57C>T	c.(55-57)aaC>aaT	p.N19N	FALSE	FALSE	0	FALSE	0	NA	100:674	25:160	1.02153	0.711806	NA	NA	NA	ACH-000823
114226281	ESO51_OESOPHAGUS	+	MAGI3	260425	37	1	114226281	ESO51_OESOPHAGUS	114226281	+	Missense_Mutation	SNP	A	T			g.chr1:114226281A>T	ENST00000307546.9	ESO51_OESOPHAGUS	c.4091A>T	c.(4090-4092)aAa>aTa	p.K1364I	FALSE	FALSE	0	FALSE	0	NA	89:369	49:334	45:319		NA	NA	NA	ACH-000823
114380622	ESO51_OESOPHAGUS	+	PTPN22	26191	37	1	114380622	ESO51_OESOPHAGUS	114380622	+	Missense_Mutation	SNP	T	C			g.chr1:114380622T>C	ENST00000359785.5	ESO51_OESOPHAGUS	c.1400A>G	c.(1399-1401)gAa>gGa	p.E467G	FALSE	FALSE	0	FALSE	0	NA	282:389	76:64	73:67		NA	NA	NA	ACH-000823
118039574	ESO51_OESOPHAGUS	+	MAN1A2	10905	37	1	118039574	ESO51_OESOPHAGUS	118039574	+	Missense_Mutation	SNP	C	G			g.chr1:118039574C>G	ENST00000356554.3	ESO51_OESOPHAGUS	c.1474C>G	c.(1474-1476)Cgt>Ggt	p.R492G	FALSE	TRUE	3	FALSE	0	8.237e-06	180:256	1 day, 19:33:00	1 day, 16:34:00		NA	NA	NA	ACH-000823
145297623	ESO51_OESOPHAGUS	+	NBPF10	100132406	37	1	145297623	ESO51_OESOPHAGUS	145297623	+	Silent	SNP	T	C			g.chr1:145297623T>C	ENST00000342960.5	ESO51_OESOPHAGUS	c.498T>C	c.(496-498)aaT>aaC	p.N166N	FALSE	FALSE	0	FALSE	0	2.471e-05	666:712	159:150	158:151		NA	NA	NA	ACH-000823
152282893	ESO51_OESOPHAGUS	+	FLG	2312	37	1	152282893	ESO51_OESOPHAGUS	152282893	+	Missense_Mutation	SNP	C	T	rs143101193		g.chr1:152282893C>T	ENST00000368799.1	ESO51_OESOPHAGUS	c.4469G>A	c.(4468-4470)cGt>cAt	p.R1490H	FALSE	FALSE	0	FALSE	0	NA	211:188	2 days, 13:59:00	2 days, 14:58:00		NA	NA	NA	ACH-000823
152882524	ESO51_OESOPHAGUS	+	IVL	3713	37	1	152882524	ESO51_OESOPHAGUS	152882524	+	Missense_Mutation	SNP	A	G			g.chr1:152882524A>G	ENST00000368764.3	ESO51_OESOPHAGUS	c.251A>G	c.(250-252)gAg>gGg	p.E84G	FALSE	FALSE	0	FALSE	0	8.236e-06	11 days, 22:00:00	3 days, 5:00:00	3 days, 1:00:00		NA	NA	NA	ACH-000823
154108385	ESO51_OESOPHAGUS	+	NUP210L	91181	37	1	154108385	ESO51_OESOPHAGUS	154108385	+	Missense_Mutation	SNP	C	A			g.chr1:154108385C>A	ENST00000368559.3	ESO51_OESOPHAGUS	c.914G>T	c.(913-915)gGg>gTg	p.G305V	FALSE	FALSE	0	FALSE	0	NA	65:82	05:03:00	05:03:00	03:06:00	15:28:00	NA	NA	ACH-000823
155023107	ESO51_OESOPHAGUS	+	DCST1	149095	37	1	155023107	ESO51_OESOPHAGUS	155023107	+	Silent	SNP	G	A			g.chr1:155023107G>A	ENST00000295542.1	ESO51_OESOPHAGUS	c.1884G>A	c.(1882-1884)gcG>gcA	p.A628A	FALSE	FALSE	0	FALSE	0	1.658e-05	11 days, 20:00:00	2 days, 8:00:00	2 days, 1:00:00	08:03:00	NA	NA	NA	ACH-000823
158324319	ESO51_OESOPHAGUS	+	CD1E	913	37	1	158324319	ESO51_OESOPHAGUS	158324319	+	Silent	SNP	T	C			g.chr1:158324319T>C	ENST00000368167.3	ESO51_OESOPHAGUS	c.211T>C	c.(211-213)Ttg>Ctg	p.L71L	FALSE	FALSE	0	FALSE	0	NA	239:200	1 day, 12:22:00	1 day, 11:21:00		NA	NA	NA	ACH-000823
158609660	ESO51_OESOPHAGUS	+	SPTA1	6708	37	1	158609660	ESO51_OESOPHAGUS	158609660	+	Splice_Site	SNP	C	G			g.chr1:158609660C>G	ENST00000368147.4	ESO51_OESOPHAGUS	c.4875G>C	c.(4873-4875)gaG>gaC	p.E1625D	FALSE	FALSE	0	FALSE	0	NA	31:224				NA	NA	NA	ACH-000823
176998830	ESO51_OESOPHAGUS	+	ASTN1	460	37	1	176998830	ESO51_OESOPHAGUS	176998830	+	Nonsense_Mutation	SNP	C	A			g.chr1:176998830C>A	ENST00000367654.3	ESO51_OESOPHAGUS	c.1060G>T	c.(1060-1062)Gaa>Taa	p.E354*	FALSE	FALSE	0	FALSE	0	NA	234:223		1 day, 10:27:00		NA	NA	NA	ACH-000823
182442737	ESO51_OESOPHAGUS	+	RGSL1	353299	37	1	182442737	ESO51_OESOPHAGUS	182442737	+	Missense_Mutation	SNP	A	G			g.chr1:182442737A>G	ENST00000294854.8	ESO51_OESOPHAGUS	c.491A>G	c.(490-492)cAt>cGt	p.H164R	FALSE	FALSE	0	FALSE	0	NA	20:10:00	23:21:00	1 day, 0:21:00		NA	NA	NA	ACH-000823
183206585	ESO51_OESOPHAGUS	+	LAMC2	3918	37	1	183206585	ESO51_OESOPHAGUS	183206585	+	Silent	SNP	A	G			g.chr1:183206585A>G	ENST00000264144.4	ESO51_OESOPHAGUS	c.2700A>G	c.(2698-2700)ggA>ggG	p.G900G	FALSE	FALSE	0	FALSE	0	4.942e-05	20 days, 11:01:00		3 days, 8:00:00	5 days, 8:02:00	NA	NA	NA	ACH-000823
186644428	ESO51_OESOPHAGUS	+	PTGS2	5743	37	1	186644428	ESO51_OESOPHAGUS	186644428	+	Missense_Mutation	SNP	C	T			g.chr1:186644428C>T	ENST00000367468.5	ESO51_OESOPHAGUS	c.1358G>A	c.(1357-1359)cGc>cAc	p.R453H	FALSE	FALSE	0	FALSE	0	NA	260:340	1 day, 6:30:00	1 day, 3:28:00	233:310	1 day, 21:49:00	NA	NA	ACH-000823
190130000	ESO51_OESOPHAGUS	+	BRINP3	339479	37	1	190130000	ESO51_OESOPHAGUS	190130000	+	Missense_Mutation	SNP	T	G			g.chr1:190130000T>G	ENST00000367462.3	ESO51_OESOPHAGUS	c.982A>C	c.(982-984)Aaa>Caa	p.K328Q	FALSE	FALSE	0	FALSE	0	NA	29:82		06:04:00		NA	NA	NA	ACH-000823
201190677	ESO51_OESOPHAGUS	+	IGFN1	91156	37	1	201190677	ESO51_OESOPHAGUS	201190677	+	Missense_Mutation	SNP	G	A			g.chr1:201190677G>A	ENST00000335211.4	ESO51_OESOPHAGUS	c.10004G>A	c.(10003-10005)gGg>gAg	p.G3335E	FALSE	FALSE	0	FALSE	0	NA	229:506	15:37:00	14:38:00		NA	NA	NA	ACH-000823
203188929	ESO51_OESOPHAGUS	+	CHIT1	1118	37	1	203188929	ESO51_OESOPHAGUS	203188929	+	Silent	SNP	G	A			g.chr1:203188929G>A	ENST00000367229.1	ESO51_OESOPHAGUS	c.778C>T	c.(778-780)Ctg>Ttg	p.L260L	FALSE	FALSE	0	FALSE	0	4.942e-05	157:357	72:145	69:143	1 day, 8:56:00	NA	NA	NA	ACH-000823
205497249	ESO51_OESOPHAGUS	+	CDK18	5129	37	1	205497249	ESO51_OESOPHAGUS	205497249	+	Silent	SNP	C	T	rs371519112		g.chr1:205497249C>T	ENST00000360066.2	ESO51_OESOPHAGUS	c.927C>T	c.(925-927)ccC>ccT	p.P309P	FALSE	FALSE	0	FALSE	0	NA	108:235	12:27:00	12:26:00		NA	NA	NA	ACH-000823
206858647	ESO51_OESOPHAGUS	+	MAPKAPK2	9261	37	1	206858647	ESO51_OESOPHAGUS	206858647	+	Missense_Mutation	SNP	A	C	rs181345810	byFrequency	g.chr1:206858647A>C	ENST00000367103.3	ESO51_OESOPHAGUS	c.73A>C	c.(73-75)Acc>Ccc	p.T25P	FALSE	FALSE	0	FALSE	0	NA	356:329	100:107	96:106	430:249	NA	NA	NA	ACH-000823
217804298	ESO51_OESOPHAGUS	+	GPATCH2	55105	37	1	217804298	ESO51_OESOPHAGUS	217804298	+	Missense_Mutation	SNP	C	T			g.chr1:217804298C>T	ENST00000366935.3	ESO51_OESOPHAGUS	c.16G>A	c.(16-18)Ggg>Agg	p.G6R	FALSE	FALSE	0	FALSE	0	NA	102:280		28:73		NA	NA	NA	ACH-000823
220379274	ESO51_OESOPHAGUS	+	RAB3GAP2	25782	37	1	220379274	ESO51_OESOPHAGUS	220379274	+	Silent	SNP	A	C			g.chr1:220379274A>C	ENST00000358951.2	ESO51_OESOPHAGUS	c.687T>G	c.(685-687)cgT>cgG	p.R229R	FALSE	FALSE	0	FALSE	0	NA	216:570	31:77	28:77	20:54:00	NA	NA	NA	ACH-000823
228434256	ESO51_OESOPHAGUS	+	OBSCN	84033	37	1	228434256	ESO51_OESOPHAGUS	228434256	+	Missense_Mutation	SNP	A	T			g.chr1:228434256A>T	ENST00000422127.1	ESO51_OESOPHAGUS	c.3785A>T	c.(3784-3786)cAg>cTg	p.Q1262L	FALSE	FALSE	0	FALSE	0	1.647e-05	83:217	04:11:00	04:10:00	1 day, 8:42:00	NA	NA	NA	ACH-000823
[truncated: 22,299 more rows]
